# Supplementary material for: Proximity Labeling Reveals RNA-Binding Proteins Associating with the Human Mitochondrial Import Receptor TOMM20
Source: J Proteome Res. 2025 Dec 22;25(2):1055–70. doi: 10.1021/acs.jproteome.5c00905 (PMC12888002; doi:10.1021/acs.jproteome.5c00905)
Supplement: Supplementary file 2 [file pr5c00905_si_002.zip]

Archive with 33 entries (32 files):
- Suppl. Tables Excel Tables S3-S16/
- __MACOSX/._Suppl. Tables Excel Tables S3-S16
- Suppl. Tables Excel Tables S3-S16/Suppl. Table S5.xlsx
- __MACOSX/Suppl. Tables Excel Tables S3-S16/._Suppl. Table S5.xlsx
- Suppl. Tables Excel Tables S3-S16/Suppl. Table S14.xlsx
- __MACOSX/Suppl. Tables Excel Tables S3-S16/._Suppl. Table S14.xlsx
- Suppl. Tables Excel Tables S3-S16/Suppl. Table S9.xlsx
- __MACOSX/Suppl. Tables Excel Tables S3-S16/._Suppl. Table S9.xlsx
- Suppl. Tables Excel Tables S3-S16/Suppl. Table S8.xlsx
- __MACOSX/Suppl. Tables Excel Tables S3-S16/._Suppl. Table S8.xlsx
- Suppl. Tables Excel Tables S3-S16/.DS_Store
- __MACOSX/Suppl. Tables Excel Tables S3-S16/._.DS_Store
- Suppl. Tables Excel Tables S3-S16/Suppl. Table S15.xlsx
- __MACOSX/Suppl. Tables Excel Tables S3-S16/._Suppl. Table S15.xlsx
- Suppl. Tables Excel Tables S3-S16/Suppl. Table S4.xlsx
- __MACOSX/Suppl. Tables Excel Tables S3-S16/._Suppl. Table S4.xlsx
- Suppl. Tables Excel Tables S3-S16/Suppl. Table S12.xlsx
- __MACOSX/Suppl. Tables Excel Tables S3-S16/._Suppl. Table S12.xlsx
- Suppl. Tables Excel Tables S3-S16/Suppl. Table S3.xlsx
- __MACOSX/Suppl. Tables Excel Tables S3-S16/._Suppl. Table S3.xlsx
- Suppl. Tables Excel Tables S3-S16/Suppl. Table S13.xlsx
- __MACOSX/Suppl. Tables Excel Tables S3-S16/._Suppl. Table S13.xlsx
- Suppl. Tables Excel Tables S3-S16/Suppl. Table S10.xlsx
- __MACOSX/Suppl. Tables Excel Tables S3-S16/._Suppl. Table S10.xlsx
- __MACOSX/Suppl. Tables Excel Tables S3-S16/._~$Suppl. Table-7.xlsx
- Suppl. Tables Excel Tables S3-S16/Suppl. Table S11.xlsx
- __MACOSX/Suppl. Tables Excel Tables S3-S16/._Suppl. Table S11.xlsx
- Suppl. Tables Excel Tables S3-S16/Suppl. Table S7.xlsx
- __MACOSX/Suppl. Tables Excel Tables S3-S16/._Suppl. Table S7.xlsx
- Suppl. Tables Excel Tables S3-S16/Suppl. Table S16.xlsx
- __MACOSX/Suppl. Tables Excel Tables S3-S16/._Suppl. Table S16.xlsx
- Suppl. Tables Excel Tables S3-S16/Suppl. Table S6.xlsx
- __MACOSX/Suppl. Tables Excel Tables S3-S16/._Suppl. Table S6.xlsx
