# Supplementary material for: Proximity Labeling Reveals RNA-Binding Proteins Associating with the Human Mitochondrial Import Receptor TOMM20
Source: J Proteome Res. 2025 Dec 22;25(2):1055–70. doi: 10.1021/acs.jproteome.5c00905 (PMC12888002; doi:10.1021/acs.jproteome.5c00905)
Supplement: Supplementary file 2 [file pr5c00905_si_002.zip › Suppl. Tables Excel Tables S3-S16/Suppl. Table S14.xlsx]

## Sheet: Table S14 Description
Content
Sheet Name	Description
TOMM20 (+puro) vs TOMM70 (+puro)	Two-sample student`s T-test , Group 1: TOMM20 +puro, Group 2: TOMM70 +puro
Name	Description
id	Unique identifier for each protein groups
Gene names	Names of the genes associated to protein group
Protein names	Name of the proteins associcated to protein group
Majority protein IDs	IDs of proteins that have at least half ofthe peptides that the leading protein has
Significantly_Up	Based on two sample student` t-test (p-value: 5%, Difference: 3)
Significantly_Down	Based on two sample student` t-test (p-value: 5%, Difference: 3)
GOBP slim name	Protein group annotation by Gene ontology for biological process
GOCC slim name	Protein group annotation by Gene ontology for cellular compartment
KEGG name	Protein group annotation by KEGG
MitoCarta3.0_List	Protein group annotation by MitoCarta 3.0
MitoCarta3.0_SubMitoLocalization	Protein group annotation by MitoCarta 3.1 submitochondrial localization
-Log Student's T-test p-value TOMM20_Puro_TOMM70_Puro	Based on two sample student` t-test
Student's T-test Difference TOMM20_Puro_TOMM70_Puro	Based on two sample student` t-test

## Sheet: TOMM20 (+puro) vs TOMM70(+puro)
id	Gene names	Protein names	Majority protein IDs	Significantly_Up	Significantly_Down	GOBP slim name	GOCC slim name	KEGG name	MitoCarta3.0_List	MitoCarta3.0_SubMitoLocalization	-Log Student's T-test p-value TOMM20_Puro_TOMM70_Puro	Student's T-test Difference TOMM20_Puro_TOMM70_Puro
0	PDCD6	Programmed cell death protein 6	A0A024QZ42;O75340-2;O75340			anatomical structure formation involved in morphogenesis;biological regulation;cellular process;developmental process;establishment of localization;macromolecule metabolic process;metabolic process;primary metabolic process;protein metabolic process;protein transport;proteolysis;response to abiotic stimulus;response to chemical stimulus;response to heat;response to stimulus;response to stress;tra…	cell part;cytoplasm;endoplasmic reticulum;endosome;extracellular organelle;intracellular membrane-bounded organelle;intracellular organelle;membrane;nucleus;organelle;vesicle				0.133311	0.0178769
1	SERPINB6	Serpin B6	A0A2R8Y6A7;A0A2R8YD12;A0A024QZX5;A0A087X1N8;P35237			biological regulation;cellular process;multicellular organismal process;neurological system process;response to abiotic stimulus;response to osmotic stress;response to stimulus;response to stress	cell part;cytoplasm;cytosol;extracellular organelle;extracellular space;macromolecular complex;organelle;protein complex;vesicle	Amoebiasis			1.8063	0.90604
2	HDLBP	Vigilin	Q00341;A0A024R4E5;Q00341-2;H0Y394			alcohol metabolic process;establishment of localization;lipid metabolic process;lipid transport;metabolic process;primary metabolic process;small molecule metabolic process;transport	cell part;cytoplasm;intracellular membrane-bounded organelle;intracellular organelle;macromolecular complex;membrane;nucleus;organelle;plasma membrane				0.120004	0.0126106
3	NUDT4	Diphosphoinositol polyphosphate phosphohydrolase 2	A0A024RBG1;Q9NZJ9;Q9NZJ9-2			biological regulation;cellular metabolic process;cellular nitrogen compound metabolic process;cellular process;establishment of localization;metabolic process;nitrogen compound metabolic process;nucleobase-containing compound metabolic process;nucleobase-containing small molecule metabolic process;nucleotide metabolic process;primary metabolic process;regulation of transport;response to stimulus;…	cell part;cytosol;intracellular				0.396902	-0.250186
4	NOSIP	Nitric oxide synthase-interacting protein	M0R3B2;A0A075B6F9;Q9Y314			biological regulation;metabolic process;nitrogen compound metabolic process;small molecule metabolic process	cell part;cytoplasm;cytosol;intracellular membrane-bounded organelle;intracellular organelle;membrane;nucleoplasm;nucleus;organelle				1.93539	0.104938
5	DMD	Dystrophin	P11532-2;A0A075B6G3;A0A5H1ZRP8;P11532-3;P11532;A0A087WV90;P11532-11;P11532-4;A0A5H1ZRQ1;H0Y304;A0A5H1ZRQ8;A0A5H1ZRP9;P11532-7;A0A804HKR4;A0A804HKY9;A0A7P0T8I2;A0A5H1ZRP7;A0A5H1ZRR9;A0A7P0TAM6;A0A804HJY0;P11532-9;A0A7P0Z4P7;P11532-12;P11532-5;P11532-15;P11532-13;P11532-17;P11532-14;P11532-8;P11532-6;P11532-16			anatomical structure development;biological regulation;biosynthetic process;cell development;cellular component assembly;cellular component movement;cellular component organization;cellular homeostasis;cellular localization;cellular macromolecular complex assembly;cellular metabolic process;cellular process;developmental process;extracellular matrix organization;extracellular structure organizati…	cell part;cell projection;cell surface;cytoskeleton;cytosol;dystrophin-associated glycoprotein complex;filopodium;intracellular membrane-bounded organelle;intracellular non-membrane-bounded organelle;intracellular organelle;macromolecular complex;membrane;nucleus;organelle;plasma membrane;protein complex;synapse	Arrhythmogenic right ventricular cardiomyopathy (ARVC);Dilated cardiomyopathy;Hypertrophic cardiomyopathy (HCM);Viral myocarditis			0.14682	-0.204174
8	EPPK1	Epiplakin	A0A075B730;P58107				cell part;cytoplasm;cytoskeleton;intracellular non-membrane-bounded organelle;intracellular organelle;organelle				1.97893	1.16079
9	SRGAP2;SRGAP1	SLIT-ROBO Rho GTPase-activating protein 1;SLIT-ROBO Rho GTPase-activating protein 2	Q5VZB4;A0A075B7B5;G5EA48;B7ZM87;Q7Z6B7-2;O75044;Q7Z6B7			anatomical structure development;anatomical structure morphogenesis;biological adhesion;biological regulation;cell adhesion;cell morphogenesis;cell motility;cellular component assembly;cellular component morphogenesis;cellular component movement;cellular component organization;cellular process;developmental process;locomotion;response to chemical stimulus;response to external stimulus;response to…	cell part;cell projection;cytoplasm;cytoplasmic membrane-bounded vesicle;cytosol;intracellular;intracellular membrane-bounded organelle;intracellular organelle;membrane;nucleoplasm;nucleus;organelle;plasma membrane;vesicle	Axon guidance			1.35657	0.302662
10	DCAF13	DDB1- and CUL4-associated factor 13	A0A087WT20;Q9NV06;E5RHM4;B3KME9;Q9NV06-2			cellular metabolic process;cellular nitrogen compound metabolic process;cellular process;macromolecule metabolic process;macromolecule modification;metabolic process;nitrogen compound metabolic process;nucleobase-containing compound metabolic process;primary metabolic process;protein metabolic process;protein modification by small protein conjugation or removal;protein modification process;RNA me…	cell part;intracellular non-membrane-bounded organelle;intracellular organelle;macromolecular complex;nucleolus;organelle;preribosome;protein complex;ribonucleoprotein complex;ubiquitin ligase complex				1.37288	0.675537
11	HMOX2	Heme oxygenase 2	I3L159;I3L1F5;A0A087WT44;P30519-2;P30519			biological regulation;catabolic process;cellular homeostasis;cellular ion homeostasis;cellular metabolic process;cellular nitrogen compound metabolic process;cellular process;cofactor metabolic process;establishment of localization;heterocycle metabolic process;homeostatic process;metabolic process;nitrogen compound metabolic process;pigment metabolic process;response to chemical stimulus;respons…	cell part;membrane;plasma membrane	Mineral absorption;Porphyrin and chlorophyll metabolism			0.180703	-0.156111
13	UHRF1	E3 ubiquitin-protein ligase UHRF1	A0A087WVR3;A0A087WTW0;Q96T88;Q96T88-2			biological regulation;biosynthetic process;cell cycle;cell proliferation;cellular component organization;cellular metabolic process;cellular nitrogen compound metabolic process;cellular process;chromatin modification;chromatin organization;chromosome organization;DNA metabolic process;DNA modification;DNA repair;histone modification;macromolecule metabolic process;macromolecule modification;metab…	cell part;intracellular membrane-bounded organelle;intracellular organelle;nucleus;organelle				0.493521	-0.13255
14	UBXN1	UBX domain-containing protein 1	A0A087WTZ5;E9PJ81;E9PRQ7;Q04323;Q04323-2			biological regulation;catabolic process;cellular metabolic process;cellular process;macromolecule metabolic process;metabolic process;primary metabolic process;protein metabolic process;proteolysis;proteolysis involved in cellular protein catabolic process;regulation of protein modification process	cell body;cell part;cell projection;cytoplasm;intracellular membrane-bounded organelle;intracellular organelle;macromolecular complex;neuron projection;neuronal cell body;nucleus;organelle;protein complex				2.74897	1.1124
16	OSTC	Oligosaccharyltransferase complex subunit OSTC	A0A087WUD3;Q9NRP0;Q9NRP0-2			carbohydrate metabolic process;cellular metabolic process;cellular process;macromolecule metabolic process;macromolecule modification;metabolic process;peptidyl-amino acid modification;primary metabolic process;protein glycosylation;protein metabolic process;protein modification process	cell part;macromolecular complex;protein complex				0.0270005	-0.0384137
17	HNRNPDL	Heterogeneous nuclear ribonucleoprotein D-like	A0A087WUK2;O14979;O14979-3;O14979-2			biological regulation;biosynthetic process;cellular metabolic process;cellular nitrogen compound metabolic process;cellular process;macromolecule metabolic process;metabolic process;nitrogen compound metabolic process;nucleobase-containing compound metabolic process;primary metabolic process;RNA metabolic process;RNA processing	cell part;cytoplasm;extracellular organelle;intracellular membrane-bounded organelle;intracellular organelle;macromolecular complex;nucleoplasm;nucleus;organelle;ribonucleoprotein complex;spliceosomal complex;vesicle				1.8192	0.660775
18	PEG10	Retrotransposon-derived protein PEG10	A0A087WUL4;A0A087WX23;Q86TG7-4;A0A087WXK2;Q86TG7			biological regulation;cell death;cell differentiation;cellular process;death;developmental process	cell part;cytoplasm;intracellular membrane-bounded organelle;intracellular organelle;nucleus;organelle				2.12939	0.315101
19	SLIRP	SRA stem-loop-interacting RNA-binding protein, mitochondrial	A0A087WUN7;H0YJ40;G3V4X6;G3V2S9;Q9GZT3-2;Q9GZT3;H0YJI1;H0YJW7			anatomical structure development;anatomical structure morphogenesis;biological regulation;biosynthetic process;cell development;cell motility;cellular component morphogenesis;cellular component movement;cellular component organization;cellular metabolic process;cellular nitrogen compound metabolic process;cellular process;developmental process;locomotion;macromolecule metabolic process;metabolic …	cell part;cytoplasmic membrane-bounded vesicle;intracellular membrane-bounded organelle;intracellular organelle;macromolecular complex;mitochondrion;nucleus;organelle;ribonucleoprotein complex;vesicle		MitoCarta3.0	Matrix	0.0714833	0.0181403
20	EIF5B	Eukaryotic translation initiation factor 5B	A0A087WUT6;O60841			biological regulation;biosynthetic process;cellular metabolic process;cellular process;macromolecule metabolic process;metabolic process;primary metabolic process;protein metabolic process;regulation of translation;translation;translational initiation	cell part;cytoplasm;cytosol	RNA transport			0.773701	0.110805
22	SPTBN1	Spectrin beta chain, non-erythrocytic 1	A0A087WUZ3;Q01082;Q01082-3;Q01082-2			biological regulation;cellular component assembly;cellular component organization;cellular membrane organization;cellular metabolic process;cellular process;cytokinesis;establishment of localization;Golgi vesicle transport;locomotion;macromolecule metabolic process;macromolecule modification;membrane organization;metabolic process;nuclear transport;nucleocytoplasmic transport;phosphorus metabolic…	cell part;cytoplasm;cytoskeleton;cytosol;extracellular organelle;intracellular non-membrane-bounded organelle;intracellular organelle;macromolecular complex;nucleolus;organelle;protein complex;vesicle				0.492554	0.273585
23	PRKACB;PRKACA	cAMP-dependent protein kinase catalytic subunit beta;cAMP-dependent protein kinase catalytic subunit alpha	A0A087WVC4;P22694-4;P22694-3;P22694;P22694-7;P22694-6;P22694-9;P22694-2;P22694-5;P22694-10;B1APG1;B1APG3;B1APG2;B1APG0;B1APF8;B1APF9;P22694-8;P17612-2;A0A8V8TL59;P17612;A0A7I2V5J4;B1APF7			alcohol metabolic process;anatomical structure formation involved in morphogenesis;biological regulation;biosynthetic process;carbohydrate metabolic process;catabolic process;cell communication;cell cycle;cell maturation;cell-cell signaling;cellular component organization;cellular homeostasis;cellular ion homeostasis;cellular lipid metabolic process;cellular metabolic process;cellular process;coa…	cell part;cell projection;centrosome;cilium;cytosol;extracellular organelle;intracellular membrane-bounded organelle;intracellular non-membrane-bounded organelle;intracellular organelle;macromolecular complex;membrane;microtubule organizing center;mitochondrion;nucleoplasm;nucleus;organelle;plasma membrane;protein complex;synapse;vesicle	Amoebiasis;Apoptosis;Bile secretion;Calcium signaling pathway;Chemokine signaling pathway;Dilated cardiomyopathy;Endocrine and other factor-regulated calcium reabsorption;Gap junction;Gastric acid secretion;GnRH signaling pathway;Hedgehog signaling pathway;Insulin signaling pathway;Long-term potentiation;MAPK signaling pathway;Meiosis - yeast;Melanogenesis;Olfactory transduction;Oocyte meiosis;Pr…	MitoCarta3.0	MIM	0.490448	0.0657544
24	FMR1	Fragile X mental retardation protein 1	A0A8I5KWH0;A0A8I5KS01;A0A8I5KT56;A8MQB8;A0A8I5KTZ9;A0A087WVL8;A0A087WXI3;A0A087WY29;G3V0J0;Q06787-8;Q06787-2;Q06787-9;A0A8I5KZ21;Q06787-11;Q06787-6;Q06787-4;Q06787-5;Q06787-7;Q06787-3;Q06787;A0A8I5KUC2;A0A8I5KTT6;Q06787-10;A0A8I5KYA7			anatomical structure development;biological regulation;developmental process;establishment of localization;nucleobase-containing compound transport;regulation of translation;transport	cell body;cell part;cell projection;cytoplasm;intracellular non-membrane-bounded organelle;intracellular organelle;macromolecular complex;membrane;neuron projection;nucleolus;nucleoplasm;organelle;polysome;protein complex;ribonucleoprotein complex;synapse				0.556896	-0.117108
25	CLTC	Clathrin heavy chain 1;Clathrin heavy chain	Q00610;Q00610-2;K7EJJ5;A0A8V8TQ14;A0A087WVQ6;A0A8V8TR47;A0A8V8TRF0;A0A8V8TQK1;A0A8V8TRE8;A0A8V8TQK3;A0A8V8TQ18			cell differentiation;cellular component organization;cellular membrane organization;cellular metabolic process;cellular process;developmental process;endocytosis;establishment of localization;Golgi vesicle transport;immune system process;ion transport;macromolecule metabolic process;membrane invagination;membrane organization;metabolic process;mitosis;nuclear division;organelle fission;organelle …	cell part;cytoplasm;cytoplasmic membrane-bounded vesicle;cytosol;extracellular organelle;intracellular membrane-bounded organelle;intracellular non-membrane-bounded organelle;intracellular organelle;macromolecular complex;membrane;mitochondrion;organelle;plasma membrane;protein complex;vesicle	Bacterial invasion of epithelial cells;Endocrine and other factor-regulated calcium reabsorption;Endocytosis;Huntington's disease;Lysosome			1.21724	-0.116459
26	CYFIP1;CYFIP2	Cytoplasmic FMR1-interacting protein 1;Cytoplasmic FMR1-interacting protein 2	Q7L576;A0A087WVZ5;Q96F07;A0A0G2JQT1;Q96F07-2;Q7L576-2;A0A8V8TNU3;E7EVJ5;H7C229;A0A0G2JR96			biological adhesion;biological regulation;cell adhesion;cell death;cell growth;cellular component assembly;cellular component organization;cellular process;death;developmental process;growth;immune system process;multicellular organismal process;neurological system process;regulation of organelle organization;response to chemical stimulus;response to stimulus;response to stress;signal transduction	cell part;cell projection;cytoplasm;cytosol;extracellular organelle;macromolecular complex;membrane;neuron projection;organelle;protein complex;synapse;vesicle	Regulation of actin cytoskeleton			2.716	-0.533
27	SH3GLB1	Endophilin-B1	A0A087WW40;Q9Y371;Q9Y371-2			biological regulation;biosynthetic process;catabolic process;cell communication;cell death;cellular component assembly;cellular component organization;cellular ketone metabolic process;cellular lipid metabolic process;cellular membrane organization;cellular metabolic process;cellular process;death;lipid metabolic process;macromolecular complex assembly;macromolecule metabolic process;membrane org…	cell part;cytoplasm;extracellular organelle;macromolecular complex;membrane;midbody;organelle;protein complex;vesicle	Endocytosis			1.03557	0.693294
28	GPR89B;GPR89A	Golgi pH regulator A;Golgi pH regulator B	A0A087WW78;A0A087WW82;U3KPV2;E9PKY3;B7ZAQ6-2;B7ZAQ6-3;P0CG08;B7ZAQ6			biological regulation;cellular homeostasis;cellular ion homeostasis;cellular process;establishment of localization;homeostatic process;protein transport;response to stimulus;signal transduction;transport	cell part;membrane				0.43648	-0.30402
29	POLD2	DNA polymerase delta subunit 2	C9JHC7;A0A8V8TMJ0;A0A8V8TMJ5;H7C1B3;C9JLE1;A0A8V8TPA6;A0A087WWF6;A0A8V8TPB6;P49005			biological regulation;biosynthetic process;cell cycle;cellular component organization;cellular metabolic process;cellular nitrogen compound metabolic process;cellular process;chromosome organization;detection of stimulus;DNA metabolic process;DNA recombination;DNA repair;DNA replication;homeostatic process;macromolecule metabolic process;metabolic process;mitotic cell cycle;nitrogen compound meta…	cell part;DNA polymerase complex;intracellular membrane-bounded organelle;intracellular organelle;macromolecular complex;nucleoplasm;nucleus;organelle;protein complex	Base excision repair;DNA replication;Homologous recombination;Mismatch repair;Nucleotide excision repair;Purine metabolism;Pyrimidine metabolism			0.648985	-0.408748
30	HYOU1	Hypoxia up-regulated protein 1	Q9Y4L1;J3QLE9;K7EQK2;A0A087X054;A0A8Q3SHG4;A0A0G2JRS0;A0A087WWI4;E9PJ21;J3QQH7;A0A494C039;J3KTF1;J3QL06;Q9Y4L1-2			biological regulation;cellular component organization;cellular membrane organization;cellular metabolic process;cellular process;endocytosis;establishment of localization;macromolecule metabolic process;membrane invagination;membrane organization;metabolic process;primary metabolic process;protein metabolic process;response to chemical stimulus;response to stimulus;response to stress;signal trans…	cell part;endoplasmic reticulum;extracellular organelle;extracellular region;intracellular membrane-bounded organelle;intracellular organelle;membrane;organelle;vesicle	Protein processing in endoplasmic reticulum			0.500051	-0.483953
31	RBM15	Putative RNA-binding protein 15	A0A494C001;A0A499FJY3;A0A087WWP4;Q96T37-4;Q96T37-2;Q96T37-3;Q96T37			anatomical structure development;anatomical structure morphogenesis;biological regulation;developmental process;multicellular organismal process;viral reproduction	cell part;membrane;nucleoplasm				0.401426	-0.332465
33	NDUFA10	NADH dehydrogenase [ubiquinone] 1 alpha subcomplex subunit 10, mitochondrial	O95299;A0A7I2V594;E7ESZ7;A0A087WXC5;A0A7I2V2X3;A0A7I2YQU0;A0A7I2V419;H7C1Y7;A0A7I2V458;A0A7I2V2W9;A0A7I2V5L0;A0A7I2V438;A0A7I2V5B2;H7C2X4;A0A7I2V2N6;A0A7I2V4N8;A0A7I2V327;A0A7I2V5U7;O95299-2;A0A7I2V3H5			cellular metabolic process;cellular process;generation of precursor metabolites and energy;metabolic process;response to chemical stimulus;response to drug;response to stimulus;small molecule metabolic process	cell part;macromolecular complex;membrane;NADH dehydrogenase complex;protein complex	Alzheimer's disease;Huntington's disease;Oxidative phosphorylation;Parkinson's disease	MitoCarta3.0	MIM	1.92085	-0.895838
34	FAM83D	Protein FAM83D	A0A087WXK8;Q9H4H8;Q9H4H8-2			cell division;cellular component organization;cellular process;mitosis;nuclear division;organelle fission;organelle organization	cell part;cytoplasm				0.258246	-0.00992727
35	RPL17;RPL17-C18orf32	60S ribosomal protein L17	A0A087WXM6;J3QQT2;J3KRX5;A0A0A6YYL6;P18621;P18621-3;J3QLC8;A0A0A0MRF8;P18621-2;J3KRB3;A0A087WWH0;J3QS96			biosynthetic process;catabolic process;cellular component disassembly;cellular component organization;cellular metabolic process;cellular nitrogen compound metabolic process;cellular process;establishment of localization;macromolecule metabolic process;metabolic process;mRNA metabolic process;nitrogen compound metabolic process;nucleobase-containing compound metabolic process;primary metabolic pr…	cell part;cytosol;intracellular membrane-bounded organelle;intracellular organelle;macromolecular complex;nucleus;organelle;ribonucleoprotein complex	Ribosome			1.01659	0.158481
36	VTA1	Vacuolar protein sorting-associated protein VTA1 homolog	A0A087WY55;Q9NP79			cellular component organization;cellular process;endosome transport;establishment of localization;membrane organization;protein transport;transport;vesicle-mediated transport;viral reproduction	cell part;cytosol;extracellular organelle;membrane;organelle;vesicle	Endocytosis			1.46652	0.669466
37	AP2M1	AP-2 complex subunit mu	A0A087WY71;C9JGT8;C9JPV8;E9PFW3;Q96CW1-2;Q96CW1;A0A8I5KWD3;C9JTK4;H7C4C3;C9JJD3;A0A8I5QJU5;C9JJ47			biological regulation;cell communication;cell-cell signaling;cellular component organization;cellular membrane organization;cellular process;endocytosis;establishment of localization;immune system process;locomotion;membrane invagination;membrane organization;protein transport;response to chemical stimulus;response to external stimulus;response to stimulus;signal transduction;signaling;transport;…	AP-type membrane coat adaptor complex;cell part;cytosol;extracellular organelle;intracellular membrane-bounded organelle;intracellular organelle;macromolecular complex;membrane;mitochondrion;organelle;plasma membrane;protein complex;vesicle	Endocrine and other factor-regulated calcium reabsorption;Endocytosis;Huntington's disease			1.2693	-0.314159
38	UBE2D3;UBE2D2;UBE2D1;UBE2D4	Ubiquitin-conjugating enzyme E2 D2;Ubiquitin-conjugating enzyme E2 D3;Ubiquitin-conjugating enzyme E2 D4;Ubiquitin-conjugating enzyme E2 D1	D6RAW0;D6RFM0;D6RAH7;H9KV45;A0A087WY85;P62837-2;P62837;P61077;P61077-2;P61077-3;D6RA11;A0A087WW00;C9J9H9;Q9Y2X8;P51668		+	biological regulation;biosynthetic process;catabolic process;cell cycle;cell death;cellular metabolic process;cellular nitrogen compound metabolic process;cellular process;death;DNA metabolic process;DNA repair;immune system process;macromolecule metabolic process;macromolecule modification;metabolic process;mitotic cell cycle;nitrogen compound metabolic process;nucleobase-containing compound met…	cell part;cytoplasm;cytosol;extracellular organelle;macromolecular complex;membrane;nucleoplasm;organelle;plasma membrane;protein complex;ubiquitin ligase complex;vesicle	Protein processing in endoplasmic reticulum;Ubiquitin mediated proteolysis			3.27155	-1.43943
39	GOLGA2	Golgin subfamily A member 2	A0A087WYC0;A0A8I5KT73;A0A1W2PQY5;A0A8I5KNZ1;A0A8I5QJQ7;A0A6Q8KRG2;B7ZC06;A0A8I5KZ68;A0A8J9BZL8;Q08379;Q08379-2			biological regulation;cell cycle;cellular process;mitotic cell cycle	cell part;cytoplasmic membrane-bounded vesicle;Golgi apparatus;intracellular membrane-bounded organelle;intracellular organelle;membrane;nucleus;organelle;vesicle				2.09404	-0.590161
42	SRP19	Signal recognition particle 19 kDa protein	A0A087WYR0;P09132			biosynthetic process;cellular metabolic process;cellular process;establishment of localization;macromolecule metabolic process;metabolic process;primary metabolic process;protein metabolic process;protein targeting;protein transport;response to chemical stimulus;response to drug;response to stimulus;translation;transport	cell part;cytoplasm;cytosol;intracellular membrane-bounded organelle;intracellular non-membrane-bounded organelle;intracellular organelle;macromolecular complex;mitochondrion;nucleolus;nucleoplasm;nucleus;organelle;ribonucleoprotein complex;signal recognition particle	Protein export			0.690688	0.0658538
43	UGP2	UTP--glucose-1-phosphate uridylyltransferase	A0A7I2YQ74;A0A087WYS1;E7EUC7;Q16851-2;Q16851			alcohol metabolic process;biosynthetic process;carbohydrate metabolic process;cellular ketone metabolic process;cellular metabolic process;cellular nitrogen compound metabolic process;cellular process;energy reserve metabolic process;generation of precursor metabolites and energy;macromolecule metabolic process;metabolic process;nitrogen compound metabolic process;nucleobase-containing compound m…	cell part;cytosol;extracellular organelle;intracellular membrane-bounded organelle;intracellular organelle;nucleus;organelle;vesicle	Amino sugar and nucleotide sugar metabolism;Galactose metabolism;Pentose and glucuronate interconversions;Starch and sucrose metabolism			0.359563	0.217662
44	PTGES3	Prostaglandin E synthase 3	A0A087WYT3;Q15185-3;Q15185-4;Q15185;B4DDC6;Q15185-2			anatomical structure development;biological regulation;biosynthetic process;carbohydrate metabolic process;cell proliferation;cellular component organization;cellular ketone metabolic process;cellular lipid metabolic process;cellular metabolic process;cellular nitrogen compound metabolic process;cellular process;chromosome organization;developmental process;DNA metabolic process;DNA replication;e…	cell part;cytoplasm;cytosol;extracellular organelle;intracellular membrane-bounded organelle;intracellular organelle;macromolecular complex;nucleoplasm;nucleus;organelle;ribonucleoprotein complex;telomerase holoenzyme complex;vesicle				0.316557	-0.0813867
45	SYNJ2BP-COX16;SYNJ2BP	Synaptojanin-2-binding protein	A0A087WYV9;A0A087X1F5;P57105	+		cellular component organization;cellular localization;cellular process;localization;mitochondrion organization;organelle localization;organelle organization	cell part;intracellular membrane-bounded organelle;intracellular organelle;membrane;mitochondrion;organelle		MitoCarta3.0	MOM	4.34827	0.530179
46	TARDBP;TDP43	TAR DNA-binding protein 43	Q13148;A0A087WYY0;A0A087X260;G3V162;B1AKP7;K7EJM5;K7EN94;A0A0A0N0M3;A0A087WX29;A0A087WV68;A0A087WXQ5;A0A087WXV3;A0A087WX67;A0A087WW61;Q13148-4			biological regulation;biosynthetic process;cellular component organization;cellular membrane organization;cellular metabolic process;cellular nitrogen compound metabolic process;cellular process;interspecies interaction between organisms;macromolecule metabolic process;membrane organization;metabolic process;mRNA metabolic process;mRNA processing;multi-organism process;nitrogen compound metabolic…	cell part;intracellular membrane-bounded organelle;intracellular organelle;nucleoplasm;nucleus;organelle				0.105227	-0.011498
47	PLEKHA2	Pleckstrin homology domain-containing family A member 2	A0A087WZ32;A8K727;Q9HB19;E5RGP3;E5RHB5;A0A087X038			biological regulation	cell part;cytoplasm;intracellular membrane-bounded organelle;intracellular organelle;macromolecular complex;membrane;nucleus;organelle;plasma membrane;protein complex				0.117316	-0.0241815
48	PARVB	Beta-parvin	A0A087WZB5;Q9HBI1-3;Q9HBI1;Q9HBI1-2			biological adhesion;biological regulation;cell adhesion;cell junction organization;cellular component assembly;cellular component organization;cellular process;cytoskeleton organization;establishment or maintenance of cell polarity;organelle organization	cell part;cell projection;cytoskeleton;cytosol;intracellular non-membrane-bounded organelle;intracellular organelle;membrane;organelle;plasma membrane	Focal adhesion			0.372541	0.0948976
49	IDH3B	Isocitrate dehydrogenase [NAD] subunit, mitochondrial;Isocitrate dehydrogenase [NAD] subunit beta, mitochondrial	A0A087WZN1;O43837;A0A087X2E5;O43837-2			catabolic process;cellular ketone metabolic process;cellular metabolic process;cellular nitrogen compound metabolic process;cellular process;cofactor metabolic process;heterocycle metabolic process;metabolic process;nitrogen compound metabolic process;nucleobase-containing compound metabolic process;nucleobase-containing small molecule metabolic process;nucleotide metabolic process;organic acid m…	cell part;intracellular membrane-bounded organelle;intracellular organelle;mitochondrion;nucleus;organelle	Citrate cycle (TCA cycle)	MitoCarta3.0	Matrix	1.71159	-0.667454
50	TJP1	Tight junction protein ZO-1	A0A0G2JNH2;A0A7I2V5U5;G5E9E7;A0A087X0K9;G3V1L9;Q07157-2;Q07157			anatomical structure formation involved in morphogenesis;biological regulation;cell death;cell junction organization;cellular component assembly;cellular component disassembly;cellular component organization;cellular homeostasis;cellular process;circulatory system process;death;developmental process;homeostatic process;membrane organization;multicellular organismal process;neurological system pro…	apical part of cell;cell part;cytoplasm;cytosol;intracellular membrane-bounded organelle;intracellular organelle;membrane;nucleus;organelle;plasma membrane	Adherens junction;Epithelial cell signaling in Helicobacter pylori infection;Gap junction;Tight junction;Vibrio cholerae infection			1.89348	0.662932
51	OXA1L	Mitochondrial inner membrane protein OXA1L	A0A087X0L7;J3KNA0;Q15070-2;Q15070;E7EVY0			biological regulation;cellular component assembly;cellular component organization;cellular localization;cellular macromolecular complex assembly;cellular metabolic process;cellular process;cellular respiration;generation of precursor metabolites and energy;localization;macromolecular complex assembly;metabolic process;protein complex assembly;protein complex biogenesis	cell part;intracellular membrane-bounded organelle;intracellular organelle;macromolecular complex;membrane;mitochondrion;organelle;protein complex	Bacterial secretion system;Protein export	MitoCarta3.0	MIM	2.16124	-0.386412
52	YTHDF3	YTH domain-containing family protein 3	A0A087X0Q1;Q7Z739;A0A024R7W5;A0A087WY31								0.705488	0.134541
53	RELA	Transcription factor p65	Q2TAM5;E9PKH5;A0A087X0W8;Q04206-2;Q04206-3;Q04206-4;Q04206;E9PI38;E9PQS6;E9PKV4			aging;anatomical structure development;anatomical structure morphogenesis;biological regulation;cellular aldehyde metabolic process;cellular metabolic process;cellular process;developmental process;immune system process;macromolecule metabolic process;metabolic process;molting cycle;multicellular organismal process;multi-organism process;primary metabolic process;protein metabolic process;proteol…	cell part;cytoplasm;cytosol;I-kappaB/NF-kappaB complex;intracellular membrane-bounded organelle;intracellular organelle;macromolecular complex;nucleoplasm;nucleus;organelle;protein complex;transcription factor complex	Acute myeloid leukemia;Adipocytokine signaling pathway;Amoebiasis;Apoptosis;B cell receptor signaling pathway;Chagas disease (American trypanosomiasis);Chemokine signaling pathway;Chronic myeloid leukemia;Cytosolic DNA-sensing pathway;Epithelial cell signaling in Helicobacter pylori infection;Hepatitis C;ko05152;Leishmaniasis;MAPK signaling pathway;Measles;Neurotrophin signaling pathway;NOD-like …			0.526951	0.103333
54	HNRNPM	Heterogeneous nuclear ribonucleoprotein M	A0A087X0X3;P52272-2;P52272			cellular metabolic process;cellular nitrogen compound metabolic process;cellular process;macromolecule metabolic process;metabolic process;mRNA metabolic process;mRNA processing;nitrogen compound metabolic process;nucleobase-containing compound metabolic process;primary metabolic process;RNA metabolic process;RNA processing;RNA splicing	cell part;extracellular matrix;extracellular organelle;intracellular non-membrane-bounded organelle;intracellular organelle;macromolecular complex;membrane;nucleolus;nucleoplasm;organelle;ribonucleoprotein complex;spliceosomal complex;vesicle	Spliceosome			1.84082	-0.420245
55	INF2	Inverted formin-2	Q27J81;A0A6Q8PH71;Q27J81-2;A0A6Q8PHA2;A0A6Q8PHG2;A0A6Q8PF44;A0A6Q8PH25;A0A6Q8PF29;A0A087X118;A0A6Q8PGN3;A0A6Q8PGC7;A0A6Q8PFW4;A0A6Q8PH63;A0A0A0MQU1;A0A6Q8PFN5;A0A6Q8PH59;A0A6Q8PFB9;A0A6Q8PGU8;A0A6Q8PGY8;A0A6Q8PHS8			biological regulation;cellular component organization;cellular process;cytoskeleton organization;organelle organization;regulation of organelle organization	cell part;cytoplasm;endoplasmic reticulum;intracellular membrane-bounded organelle;intracellular organelle;nucleus;organelle				1.17861	-0.623113
56	USP39	U4/U6.U5 tri-snRNP-associated protein 2	A0A087X1B2;B9A018;Q53GS9-2;Q53GS9			catabolic process;cell cycle;cell division;cellular component assembly;cellular component organization;cellular macromolecular complex assembly;cellular metabolic process;cellular nitrogen compound metabolic process;cellular process;macromolecular complex assembly;macromolecule metabolic process;metabolic process;mRNA metabolic process;mRNA processing;nitrogen compound metabolic process;nucleobas…	cell part;macromolecular complex;ribonucleoprotein complex;spliceosomal complex	Spliceosome			0.425479	-0.351944
57	PSME2	Proteasome activator complex subunit 2	H0YM70;A0A087X1Z3;Q9UL46			biological regulation;catabolic process;cell cycle;cell death;cellular metabolic process;cellular nitrogen compound metabolic process;cellular process;death;immune system process;macromolecule metabolic process;macromolecule modification;metabolic process;mitotic cell cycle;nitrogen compound metabolic process;primary metabolic process;protein metabolic process;protein modification by small protei…	cell part;cytosol;extracellular organelle;macromolecular complex;membrane;nucleoplasm;organelle;proteasome complex;protein complex;vesicle	Antigen processing and presentation;Proteasome			2.24829	0.383879
58	AP2B1	AP-2 complex subunit beta	A0A087X253;P63010;P63010-2;P63010-3;A0A087WYD1;A0A087WU93;A0A087WZQ6			biological regulation;cell communication;cell-cell signaling;cellular component organization;cellular membrane organization;cellular process;endocytosis;establishment of localization;immune system process;locomotion;membrane invagination;membrane organization;protein transport;response to chemical stimulus;response to external stimulus;response to stimulus;signal transduction;signaling;transport;…	AP-type membrane coat adaptor complex;cell part;cytosol;intracellular membrane-bounded organelle;intracellular organelle;macromolecular complex;membrane;organelle;plasma membrane;protein complex	Endocrine and other factor-regulated calcium reabsorption;Endocytosis;Huntington's disease			0.383563	0.131286
59	MID1	E3 ubiquitin-protein ligase Midline-1	C9J453;A0A8I5KPE0;A0A087X255;A0A8I5KR14;A0A8I5KPB2;A0A6Q8PF94;O15344-2;O15344			biological regulation;cellular component organization;cellular localization;cellular process;cytoskeleton organization;developmental process;localization;organelle organization;regulation of organelle organization;response to chemical stimulus;response to stimulus;signal transduction	cell part;cytosol;intracellular;intracellular non-membrane-bounded organelle;intracellular organelle;macromolecular complex;organelle;protein complex	Ubiquitin mediated proteolysis			0.673749	-0.161275
60	KIAA1033	WASH complex subunit 7	F8W1W1;A0A087X256;Q2M389			cellular component organization;cellular process;endosome organization;endosome transport;establishment of localization;organelle organization;protein transport;transport;vesicle-mediated transport	cell part;endosome;intracellular membrane-bounded organelle;intracellular organelle;macromolecular complex;nucleoplasm;organelle;protein complex				0.498154	-0.237885
61	WDR6	WD repeat-containing protein 6	E9PDU5;A0A087X295;Q9NNW5			biological regulation;cellular process;regulation of cell cycle	cell part;cytoplasm;macromolecular complex;membrane;plasma membrane;protein complex				1.27745	-1.53627
63	MRPL45	39S ribosomal protein L45, mitochondrial	A0A087X2D5;Q9BRJ2;A0A0G2JMS5;A0A087WU62			biosynthetic process;cellular component disassembly;cellular component organization;cellular metabolic process;cellular process;macromolecule metabolic process;metabolic process;mitochondrial translation;mitochondrion organization;organelle organization;primary metabolic process;protein metabolic process;translation;translational elongation;translational initiation	cell part;intracellular membrane-bounded organelle;intracellular non-membrane-bounded organelle;intracellular organelle;macromolecular complex;membrane;mitochondrion;organelle;ribonucleoprotein complex;ribosome				0.315282	-0.169148
64	HECTD1	E3 ubiquitin-protein ligase HECTD1	H0YJP0;A0A8I5QJU2;A0A087X2H1;Q9ULT8;A0A8I5KU01;H0YJD4;A0A8I5KUD6			anatomical structure formation involved in morphogenesis;cellular metabolic process;cellular process;developmental process;macromolecule metabolic process;macromolecule modification;metabolic process;primary metabolic process;protein metabolic process;protein modification by small protein conjugation or removal;protein modification process	cell part;cytoplasm;intracellular membrane-bounded organelle;intracellular organelle;nucleus;organelle				0.281513	-0.0948795
65	PSMC6	26S protease regulatory subunit 10B	A0A087X2I1;P62333			biological regulation;catabolic process;cell cycle;cell death;cellular metabolic process;cellular nitrogen compound metabolic process;cellular process;death;immune system process;macromolecule metabolic process;macromolecule modification;metabolic process;mitotic cell cycle;nitrogen compound metabolic process;primary metabolic process;protein catabolic process;protein metabolic process;protein mo…	cell part;cytosol;extracellular organelle;intracellular membrane-bounded organelle;intracellular organelle;macromolecular complex;membrane;nucleoplasm;nucleus;organelle;proteasome complex;protein complex;vesicle	Proteasome			0.0682869	-0.0105023
66	ADSL	Adenylosuccinate lyase	A0A7P0Z472;P30566;A0A7P0T9A7;A0A096LNY6;A0A1B0GTJ7;A0A1B0GWJ0;P30566-2;A0A0A6YY92;A0A7P0T8E4;A0A096LNY5;A0A1B0GTG9;A0A1B0GWF8;A0A096LP92			biosynthetic process;cellular aromatic compound metabolic process;cellular component assembly;cellular component organization;cellular metabolic process;cellular nitrogen compound metabolic process;cellular process;cellular respiration;generation of precursor metabolites and energy;heterocycle metabolic process;macromolecular complex assembly;metabolic process;nitrogen compound metabolic process;…	cell part;cytosol;intracellular membrane-bounded organelle;intracellular organelle;mitochondrion;organelle	Alanine, aspartate and glutamate metabolism;Purine metabolism			0.613833	-0.0710522
67	TXNRD2	Thioredoxin reductase 2, mitochondrial	A0A096LPK7;A0A182DWF2;D3YTF8;A0A182DWF3;Q9NNW7-3;Q9NNW7-2;Q9NNW7;A0A096LPD9;E7EWK1;A0A0U1RQX0;Q9NNW7-4			biological regulation;cellular homeostasis;cellular process;homeostatic process;response to chemical stimulus;response to oxidative stress;response to stimulus;response to stress	cell part;intracellular membrane-bounded organelle;intracellular organelle;mitochondrion;organelle	Pyrimidine metabolism;Selenocompound metabolism	MitoCarta3.0	Matrix	0.307203	0.51325
68	RTFDC1	Protein RTF2 homolog	A2A2L5;A0A0A0MQR2;Q9BY42;A2A2L6								0.874451	0.498273
69	PYCRL	Pyrroline-5-carboxylate reductase;Pyrroline-5-carboxylate reductase 3	B5MD87;A0A0A0MQS1;Q53H96-2;Q53H96			amine metabolic process;biosynthetic process;cellular amino acid metabolic process;cellular ketone metabolic process;cellular metabolic process;cellular nitrogen compound metabolic process;cellular process;heterocycle metabolic process;metabolic process;nitrogen compound metabolic process;organic acid metabolic process;primary metabolic process;small molecule metabolic process		Arginine and proline metabolism			1.50042	-0.123693
70	WDR18	WD repeat-containing protein 18	U3KQC1;K7EIR0;A0A0A0MQU0;Q9BV38;K7EML4			developmental process;multicellular organismal development;multicellular organismal process	cell part;cytoplasm;nucleoplasm				0.419403	0.443318
71	MYO10	Unconventional myosin-X	E9PEW5;A0A0A0MQX1;Q9HD67-3;Q9HD67			biological regulation;cellular process;cytoskeleton-dependent intracellular transport;establishment of localization;immune system process;locomotion;metabolic process;response to chemical stimulus;response to external stimulus;response to stimulus;response to stress;signal transduction;transport	cell cortex;cell part;cell projection;cytoplasm;cytosol;intracellular non-membrane-bounded organelle;intracellular organelle;macromolecular complex;membrane;nucleolus;organelle;plasma membrane;protein complex	Fc gamma R-mediated phagocytosis			0.974907	-0.133465
73	MBNL1;MBNL3;MBLL;MBNL2	Muscleblind-like protein 2;Muscleblind-like protein 1;Muscleblind-like protein 3	C9J4T8;B1AKI2;A0A7P0T9I3;C9JP00;Q86VM6;B1AKI6;A0A8I5KU79;H7C4T5;A0A0A0MQX8;A0A8V8TM16;O95205;A0A8V8TNS0;Q5VZF2-3;Q9NR56;Q9NR56-5;Q5VZF2;Q9NR56-2;Q5VZF2-2;Q9NUK0;Q9NR56-4;Q9NUK0-4;Q9NR56-3;Q9NUK0-3;Q9NR56-7;Q9NUK0-2;Q9NR56-6			anatomical structure development;anatomical structure morphogenesis;biological regulation;cell differentiation;cellular component assembly;cellular component organization;cellular macromolecular complex assembly;cellular metabolic process;cellular nitrogen compound metabolic process;cellular process;developmental process;embryo development;macromolecular complex assembly;macromolecule metabolic p…	cell part;centrosome;cytoplasm;intracellular membrane-bounded organelle;intracellular non-membrane-bounded organelle;intracellular organelle;macromolecular complex;microtubule organizing center;nucleoplasm;nucleus;organelle;ribonucleoprotein complex				0.666408	0.268317
75	USP19	Ubiquitin carboxyl-terminal hydrolase 19;Ubiquitin carboxyl-terminal hydrolase	A0A0A0MR08;A0A8I5KXK1;O94966-7;O94966-6;O94966-5;A0A590UK03;A0A8I5KRW4;A0A8I5KV50;A0A8V8TN96;A0A8I5KT08;O94966-2;O94966-4;O94966-3;O94966;E7ESU0			biological regulation;catabolic process;cellular metabolic process;cellular process;macromolecule metabolic process;macromolecule modification;metabolic process;primary metabolic process;protein metabolic process;protein modification by small protein conjugation or removal;protein modification process;proteolysis;proteolysis involved in cellular protein catabolic process;regulation of cell cycle;…	cell part;cytosol;membrane				1.73783	-0.684098
77	AKAP9	A-kinase anchor protein 9	Q99996-5;A0A7P0T939;A0A7P0TBH8;A0A7P0TBI4;A0A7P0Z4N5;A0A7P0T928;A0A7P0T9A9;A0A7P0T8N5;A0A0A0MRF6;A0A7P0TAX3;A0A7P0Z4Q5;A0A7P0TAD6;Q99996-3;Q99996;Q99996-1;Q99996-6;A0A7P0TAA2;Q99996-4			anatomical structure development;biological regulation;cell communication;cell cycle;cell development;cell-cell signaling;cellular component organization;cellular homeostasis;cellular ion homeostasis;cellular process;developmental process;establishment of localization;homeostatic process;mitotic cell cycle;multicellular organismal process;organelle organization;regulation of protein modification …	cell part;centrosome;cytoskeleton;cytosol;Golgi apparatus;intracellular membrane-bounded organelle;intracellular non-membrane-bounded organelle;intracellular organelle;macromolecular complex;microtubule organizing center;organelle;protein complex				0.871349	-0.671171
78	SNX6	Sorting nexin-6;Sorting nexin-6, N-terminally processed	G3V5X9;A0A0A0MRI2;Q9UNH7-2;Q9UNH7			biological regulation;cellular component organization;cellular membrane organization;cellular process;endocytosis;endosome transport;establishment of localization;membrane invagination;membrane organization;organelle organization;protein transport;regulation of protein modification process;transport;vesicle organization;vesicle-mediated transport	cell part;cytoplasm;cytoplasmic membrane-bounded vesicle;intracellular;intracellular membrane-bounded organelle;intracellular organelle;macromolecular complex;membrane;nucleus;organelle;protein complex;retromer complex;vesicle				0.365582	0.197294
81	PRPF38B	Pre-mRNA-splicing factor 38B	A0A0A0MRN0;Q5VTL8;Q5VTL8-2			cellular metabolic process;cellular nitrogen compound metabolic process;cellular process;macromolecule metabolic process;metabolic process;mRNA metabolic process;mRNA processing;nitrogen compound metabolic process;nucleobase-containing compound metabolic process;primary metabolic process;RNA metabolic process;RNA processing;RNA splicing	cell part;macromolecular complex;ribonucleoprotein complex;spliceosomal complex	Spliceosome			0.585512	0.254383
82	OGFR	Opioid growth factor receptor	A0A0A0MRN5;Q9NZT2-2;Q9NZT2			biological regulation;cellular process;response to stimulus;signal transduction	cell part;cytoplasm;intracellular membrane-bounded organelle;intracellular organelle;membrane;nucleus;organelle				1.35513	-0.764225
85	IGHG1;IGHG4;IGHG3	Ig gamma-1 chain C region;Ig gamma-4 chain C region;Ig gamma-3 chain C region	A0A0A0MS08;P01857;A0A0A0MS07;A0A4W9A917;A0A286YFJ8;A0A286YES1;P01861;P01860			biological regulation;homeostatic process;immune system process;macromolecule metabolic process;metabolic process;primary metabolic process;protein metabolic process;response to stimulus;response to stress	extracellular organelle;extracellular region;extracellular space;organelle;vesicle				2.21538	1.39799
86	HADH	Hydroxyacyl-coenzyme A dehydrogenase, mitochondrial	Q16836-2;Q16836-3;Q16836;E9PF18;A0A0D9SFP2;A0A0A0MSE2;A0A1W2PNM1;A0A1W2PQV5;A0A804HKJ2;A0A804HLB5;A0A1W2PQ78;A0A804HJW7;A0A1W2PRT2;A0A1W2PQC2			biological regulation;catabolic process;cellular ketone metabolic process;cellular lipid metabolic process;cellular metabolic process;cellular process;lipid metabolic process;metabolic process;organic acid metabolic process;primary metabolic process;regulation of transport;response to chemical stimulus;response to drug;response to endogenous stimulus;response to stimulus;small molecule metabolic …	cell part;cytoplasm;intracellular membrane-bounded organelle;intracellular organelle;membrane;mitochondrion;nucleoplasm;organelle	Butanoate metabolism;Caprolactam degradation;Fatty acid elongation in mitochondria;Fatty acid metabolism;Geraniol degradation;Lysine degradation;Tryptophan metabolism;Valine, leucine and isoleucine degradation	MitoCarta3.0	Matrix	1.49111	0.386903
90	RNF213	E3 ubiquitin-protein ligase RNF213	A0A0A0MTR7;A0A0A0MTC1;Q63HN8;Q63HN8-4;Q63HN8-6			cellular metabolic process;cellular process;macromolecule metabolic process;macromolecule modification;metabolic process;primary metabolic process;protein metabolic process;protein modification by small protein conjugation or removal;protein modification process	cell part;cytoplasm;intracellular non-membrane-bounded organelle;intracellular organelle;membrane;nucleolus;organelle				0.0690763	0.0397929
92	ILK	Integrin-linked protein kinase	A0A0A0MTH3;Q13418;Q13418-3;Q13418-2			aging;anatomical structure development;anatomical structure formation involved in morphogenesis;anatomical structure morphogenesis;biological adhesion;biological regulation;cell adhesion;cell junction organization;cell morphogenesis;cell motility;cell proliferation;cellular component assembly;cellular component morphogenesis;cellular component movement;cellular component organization;cellular met…	cell body;cell part;cell projection;cytoplasm;cytosol;macromolecular complex;membrane;neuronal cell body;nucleoplasm;plasma membrane;protein complex	Bacterial invasion of epithelial cells;Endometrial cancer;Focal adhesion;PPAR signaling pathway			0.123179	-0.166807
93	DHCR24	Delta(24)-sterol reductase	A0A0A0MTI1;Q15392-2;Q15392			alcohol metabolic process;anatomical structure development;biological regulation;biosynthetic process;catabolic process;cell death;cellular component organization;cellular metabolic process;cellular process;death;developmental process;lipid metabolic process;localization;macromolecule metabolic process;membrane organization;metabolic process;primary metabolic process;protein maturation;protein me…	cell part;cytoskeleton;cytosol;endoplasmic reticulum;intracellular membrane-bounded organelle;intracellular non-membrane-bounded organelle;intracellular organelle;membrane;nucleus;organelle	Steroid biosynthesis			0.147673	-0.0589662
94	SKP2	S-phase kinase-associated protein 2	A0A7I2YQB7;D6RF40;D6R9R7;A0A7I2V5B8;A0A7I2YQC7;A0A7I2V2J7;A0A0A0MTL5;Q13309-2;Q13309			biological regulation;catabolic process;cell communication;cell cycle;cell proliferation;cellular metabolic process;cellular process;macromolecule metabolic process;macromolecule modification;metabolic process;mitotic cell cycle;primary metabolic process;protein metabolic process;protein modification by small protein conjugation or removal;protein modification process;proteolysis;proteolysis invo…	cell part;cytoplasm;cytosol;intracellular membrane-bounded organelle;intracellular non-membrane-bounded organelle;intracellular organelle;macromolecular complex;nucleolus;nucleoplasm;nucleus;organelle;protein complex;ubiquitin ligase complex	Cell cycle;Pathways in cancer;Small cell lung cancer;Ubiquitin mediated proteolysis			0.551101	-0.136443
95	CUL2	Cullin-2	Q13617-2;A0A0D9SET6;A0A0A0MTN0;A0A8I5QJI3;A0A8I5KYP8;A0A8I5KUA9;A0A8I5KQQ5;A0A8I5KU22;Q5T2B5;Q13617;A0A8I5KVR3;A0A8I5KTY5;A0A8I5KYZ8;A0A8I5KXB2;A0A8I5KPX0;A0A8I5KY75;A0A8I5QKN3;A0A8I5KS98;A0A8I5KVE2			biological regulation;catabolic process;cellular metabolic process;cellular process;macromolecule metabolic process;macromolecule modification;metabolic process;primary metabolic process;protein metabolic process;protein modification by small protein conjugation or removal;protein modification process;proteolysis;proteolysis involved in cellular protein catabolic process;regulation of cell cycle;…	cell part;cytosol;intracellular non-membrane-bounded organelle;intracellular organelle;macromolecular complex;nucleolus;nucleoplasm;organelle;protein complex;ubiquitin ligase complex	Pathways in cancer;Renal cell carcinoma;Ubiquitin mediated proteolysis			1.09633	0.391412
96	TTN	Titin	A0A0A0MTS7;Q8WZ42-5;Q8WZ42-11;Q8WZ42-4;Q8WZ42-7;Q8WZ42-2;Q8WZ42;Q8WZ42-8;Q8WZ42-13;Q8WZ42-12			anatomical structure development;anatomical structure formation involved in morphogenesis;anatomical structure morphogenesis;biological regulation;cell activation;cell development;cellular component assembly;cellular component movement;cellular component organization;cellular macromolecular complex assembly;cellular metabolic process;cellular nitrogen compound metabolic process;cellular process;c…	cell part;chromosome;cytosol;extracellular organelle;extracellular region;intracellular non-membrane-bounded organelle;intracellular organelle;nuclear chromosome;organelle;vesicle	Dilated cardiomyopathy;Hypertrophic cardiomyopathy (HCM)			2.15113	1.52374
97	ARPC4;ARPC4-TTLL3	Actin-related protein 2/3 complex subunit 4	F8WDD7;F8WCF6;A0A0A6YYG9;P59998;P59998-3;P59998-2;R4GN08;H7C0A3;P59998-4			biological regulation;cellular component assembly;cellular component organization;cellular macromolecular complex assembly;cellular metabolic process;cellular process;cytoskeleton organization;immune system process;locomotion;macromolecular complex assembly;macromolecule metabolic process;macromolecule modification;metabolic process;organelle organization;primary metabolic process;protein complex…	cell part;cell projection;cytosol;extracellular organelle;macromolecular complex;organelle;protein complex;vesicle	Bacterial invasion of epithelial cells;Fc gamma R-mediated phagocytosis;Pathogenic Escherichia coli infection;Regulation of actin cytoskeleton;Shigellosis			1.33024	0.174534
98	PPAN-P2RY11;PPAN	Suppressor of SWI4 1 homolog	A0A0A6YYI3;A0A0B4J1V8;Q9NQ55-2;Q9NQ55;Q9NQ55-3;A8MV53;H7C446				cell part;intracellular membrane-bounded organelle;intracellular non-membrane-bounded organelle;intracellular organelle;nucleolus;nucleus;organelle				0.536916	-0.0847864
100	NAA15	N-alpha-acetyltransferase 15, NatA auxiliary subunit	A0A0B4J1W3;Q9BXJ9;A0A8V8TPI7;A0A8V8TQ34;Q9BXJ9-4;A0A8V8TQT7			anatomical structure formation involved in morphogenesis;biological regulation;biosynthetic process;cell differentiation;cellular metabolic process;cellular nitrogen compound metabolic process;cellular process;developmental process;macromolecule metabolic process;macromolecule modification;metabolic process;nitrogen compound metabolic process;nucleobase-containing compound metabolic process;prima…	cell part;cytoplasm;intracellular membrane-bounded organelle;intracellular organelle;macromolecular complex;membrane;nucleus;organelle;protein acetyltransferase complex;protein complex;transcription factor complex				1.0632	-0.477199
101	SRSF7	Serine/arginine-rich splicing factor 7	A0A0B4J1Z1;C9JAB2;Q16629-3;Q16629-2;Q16629-4;Q16629			biological regulation;biosynthetic process;cellular metabolic process;cellular nitrogen compound metabolic process;cellular process;establishment of localization;macromolecule metabolic process;metabolic process;mRNA metabolic process;mRNA processing;nitrogen compound metabolic process;nuclear transport;nucleobase-containing compound metabolic process;nucleobase-containing compound transport;nucl…	cell part;cytoplasm;extracellular organelle;intracellular membrane-bounded organelle;intracellular organelle;nucleoplasm;nucleus;organelle;vesicle	Spliceosome			1.86194	-0.322159
102	LYZ	Lysozyme;Lysozyme C	F8VV32;A0A0B4J259;P61626			biological regulation;cell death;cellular process;death;homeostatic process;multi-organism process;response to biotic stimulus;response to stimulus;response to stress	extracellular organelle;extracellular region;extracellular space;organelle;vesicle	Salivary secretion			0.0110237	-0.0280433
104	TPT1	Translationally-controlled tumor protein;TPT1-like protein	Q5W0H4;A0A0B4J2C3;P13693;J3KPG2;E9PJF7;P13693-2;Q56UQ5			biological regulation;cellular homeostasis;cellular ion homeostasis;cellular process;establishment of localization;homeostatic process;ion transport;multi-organism process;response to biotic stimulus;response to stimulus;transport	cell part;cytoplasm;endosome;extracellular organelle;extracellular space;intracellular membrane-bounded organelle;intracellular organelle;nucleus;organelle;vesicle				0.210582	-0.0779459
107	RPSA	40S ribosomal protein SA	C9J9K3;A0A8V8TMX1;A0A0C4DG17;A0A8V8TLA4;P08865;A0A8I5KQE6;F8WD59			biological adhesion;biosynthetic process;catabolic process;cell adhesion;cellular component assembly;cellular component disassembly;cellular component organization;cellular macromolecular complex assembly;cellular metabolic process;cellular nitrogen compound metabolic process;cellular process;establishment of localization;macromolecular complex assembly;macromolecule metabolic process;metabolic p…	cell part;cytoplasm;cytosol;extracellular organelle;intracellular membrane-bounded organelle;intracellular organelle;macromolecular complex;membrane;nucleus;organelle;plasma membrane;preribosome;ribonucleoprotein complex;small ribosomal subunit;vesicle	Ribosome			0.955752	0.129765
109	DDX46	Probable ATP-dependent RNA helicase DDX46	A0A0C4DG89;Q7L014			biological regulation;cellular metabolic process;cellular nitrogen compound metabolic process;cellular process;macromolecule metabolic process;metabolic process;mRNA metabolic process;mRNA processing;nitrogen compound metabolic process;nucleobase-containing compound metabolic process;primary metabolic process;RNA metabolic process;RNA processing;RNA splicing	cell part;cytoplasm;intracellular membrane-bounded organelle;intracellular non-membrane-bounded organelle;intracellular organelle;nucleolus;nucleus;organelle	Spliceosome			0.975395	0.646925
111	THOC2	THO complex subunit 2	Q8NI27;A0A0C4DG98			cellular metabolic process;cellular nitrogen compound metabolic process;cellular process;establishment of localization;interspecies interaction between organisms;macromolecule metabolic process;metabolic process;mRNA metabolic process;mRNA processing;multi-organism process;nitrogen compound metabolic process;nuclear transport;nucleobase-containing compound metabolic process;nucleobase-containing …	cell part;macromolecular complex;nucleoplasm;protein complex;THO complex;transcription export complex	RNA transport;Spliceosome			0.610734	-0.448866
112	ECI2	Enoyl-CoA delta isomerase 2, mitochondrial	A0A0C4DGA2;O75521-2;O75521;F1LLU7;F8WAW4;C9JB63;F8W6J1			catabolic process;cellular ketone metabolic process;cellular lipid metabolic process;cellular metabolic process;cellular process;lipid metabolic process;metabolic process;organic acid metabolic process;primary metabolic process;small molecule metabolic process	cell part;intracellular membrane-bounded organelle;intracellular organelle;membrane;mitochondrion;nucleoplasm;organelle	Fatty acid metabolism;Peroxisome	MitoCarta3.0	Matrix	0.0534118	-0.0365701
113	HLTF	Helicase-like transcription factor	A0A0C4DGA6;Q14527-2;Q14527			biological regulation;biosynthetic process;cellular component organization;cellular metabolic process;cellular nitrogen compound metabolic process;cellular process;chromatin modification;chromatin organization;chromosome organization;DNA metabolic process;DNA repair;macromolecule metabolic process;macromolecule modification;metabolic process;nitrogen compound metabolic process;nucleobase-containi…	cell part;cytoplasm;intracellular membrane-bounded organelle;intracellular non-membrane-bounded organelle;intracellular organelle;membrane;nucleolus;nucleoplasm;nucleus;organelle				0.973158	-0.632385
114	CAST	Calpastatin	P20810-6;P20810-9;A0A0C4DGB5;A0A6Q8PH20;P20810-7;P20810-10;P20810-5;H0Y9H6;A0A6Q8PGN6;E7ES10;P20810-4;P20810-8;P20810-2;P20810;A0A6Q8PFE5;P20810-3;E9PDE4;E9PCH5;A0A6Q8PG72;E7EVY3;H0Y7F0;B7Z574;A0A6Q8PGG5;A0A6Q8PFF6;E7EQ12;H0YD33;E7EQA0;A0A6Q8PFL0			biological regulation	cell part;cytoplasm;cytosol;membrane				0.153198	0.0296844
117	CHD4	Chromodomain-helicase-DNA-binding protein 4	A0A2R8YFD8;A0A2R8YDJ9;A0A2R8YD40;A0A2R8Y425;A0A2R8Y5J0;F5GWX5;Q14839-2;Q14839;A0A2R8YFK9;A0A2R8Y521;A0A0C4DGG9;A0A2U3TZM0;A0A2R8Y212;A0A2R8Y4X2;A0A2R8YDW2;A0A2R8Y445;A0A2R8Y8C1;A0A2R8YER1;A0A2R8Y685;A0A2R8Y5Z7;A0A2R8Y8B3			biological regulation;biosynthetic process;cellular component assembly;cellular component organization;cellular metabolic process;cellular nitrogen compound metabolic process;cellular process;chromatin modification;chromatin organization;chromosome organization;cytoskeleton organization;DNA geometric change;DNA metabolic process;macromolecule metabolic process;metabolic process;nitrogen compound …	cell part;centrosome;chromatin remodeling complex;cytoplasm;intracellular membrane-bounded organelle;intracellular non-membrane-bounded organelle;intracellular organelle;macromolecular complex;membrane;microtubule organizing center;nucleoplasm;nucleus;organelle;protein complex;transcriptional repressor complex				1.43056	-0.436698
118	ZG16B	Zymogen granule protein 16 homolog B	A0A0C4DGN4;A0A0U1RQZ6;Q96DA0;I3L1H9;I3L3X0;A0A0U1RRM3;A0A0U1RQF6			biological regulation;homeostatic process	extracellular organelle;extracellular space;organelle;vesicle				0.801521	0.798166
119	DDOST	Dolichyl-diphosphooligosaccharide--protein glycosyltransferase 48 kDa subunit	A0A0C4DGS1;P39656-3;P39656;P39656-2;U3KQ84			biosynthetic process;carbohydrate metabolic process;cell activation;cellular metabolic process;cellular process;establishment of localization;immune system process;macromolecule metabolic process;macromolecule modification;metabolic process;peptidyl-amino acid modification;primary metabolic process;protein glycosylation;protein metabolic process;protein modification process;protein targeting;prot…	cell part;endoplasmic reticulum;intracellular membrane-bounded organelle;intracellular organelle;macromolecular complex;membrane;organelle;protein complex	N-Glycan biosynthesis;Protein processing in endoplasmic reticulum;Various types of N-glycan biosynthesis			2.06269	-0.656464
121	SLC25A22;SLC25A18	Mitochondrial glutamate carrier 2;Mitochondrial glutamate carrier 1	K4DIB6;K4DIB3;K4DIB8;K4DIA8;A0A0D9SEI9;A0A0D9SFE1;E9PJH7;Q9H1K4;Q9H936;A0A0D9SFA8;K4DIB0;K4DIA2;A0A0D9SG84;E9PI74;E9PQ36;E9PS95			amine transport;amino acid transport;cellular process;establishment of localization;ion transport;organic acid transport;transmembrane transport;transport	cell part;intracellular membrane-bounded organelle;intracellular organelle;membrane;mitochondrion;nucleoplasm;organelle		MitoCarta3.0	MIM	0.291199	0.206177
122	FAM120B	Constitutive coactivator of peroxisome proliferator-activated receptor gamma	A0A0D9SEJ5;F5GY05;Q96EK7-2;Q96EK7			biological regulation;biosynthetic process;cell differentiation;cellular metabolic process;cellular nitrogen compound metabolic process;cellular process;developmental process;macromolecule metabolic process;metabolic process;nitrogen compound metabolic process;nucleobase-containing compound metabolic process;primary metabolic process;RNA metabolic process	cell part;intracellular membrane-bounded organelle;intracellular organelle;nucleus;organelle				0.291763	0.269701
123	DDX39A	DExD-Box Helicase 39A	A0A0D9SEM9	+							3.87663	1.16598
124	DDX3X;DDX3Y	ATP-dependent RNA helicase DDX3X;ATP-dependent RNA helicase DDX3Y	A0A2R8YF78;A0A2R8YFS5;A0A2R8Y4A4;A0A0D9SF53;A0A0D9SFB3;O00571;A0A0D9SG12;O00571-2;A0A2R8YCW1;A0A2R8YFR4;A0A2U3TZJ9;A0A2R8Y5G6;A0A2R8Y645;F6S8Q4;A0A2R8YDH3;A0A2R8Y7T2;A0A2R8YDT5;O15523;O15523-2			biological regulation;biosynthetic process;cellular component assembly;cellular component organization;cellular macromolecular complex assembly;cellular metabolic process;cellular nitrogen compound metabolic process;cellular process;chromosome segregation;DNA geometric change;DNA metabolic process;immune system process;macromolecular complex assembly;macromolecule metabolic process;metabolic proc…	cell part;cytoplasm;extracellular organelle;intracellular membrane-bounded organelle;intracellular non-membrane-bounded organelle;intracellular organelle;macromolecular complex;membrane;nucleolus;nucleus;organelle;ribonucleoprotein complex;vesicle	RIG-I-like receptor signaling pathway			1.50723	0.145467
125	SPTAN1	Spectrin alpha chain, non-erythrocytic 1	A0A0D9SF54;A0A0D9SGF6;Q13813-3;Q13813;Q13813-2			biological regulation;cell death;cellular component disassembly;cellular component organization;cellular process;death;locomotion;regulation of organelle organization;response to chemical stimulus;response to external stimulus;response to stimulus	cell part;cytoskeleton;cytosol;extracellular organelle;intracellular membrane-bounded organelle;intracellular non-membrane-bounded organelle;intracellular organelle;membrane;organelle;vesicle				0.162646	0.0710289
126	EWSR1	RNA-binding protein EWS	H7BY36;A0A0D9SFL3;B0QYK0;C9JGE3;Q01844-2;Q01844-6;Q01844-3;Q01844;Q01844-5			biological regulation;biosynthetic process;cellular metabolic process;cellular nitrogen compound metabolic process;cellular process;macromolecule metabolic process;metabolic process;nitrogen compound metabolic process;nucleobase-containing compound metabolic process;primary metabolic process;RNA metabolic process	cell part;cytoplasm;intracellular membrane-bounded organelle;intracellular non-membrane-bounded organelle;intracellular organelle;membrane;nucleolus;nucleoplasm;nucleus;organelle;plasma membrane				0.50062	0.132877
127	HSPA1B;HSPA1A	Heat shock 70 kDa protein 1B;Heat shock 70 kDa protein 1A	A0A0G2JIW1;P0DMV9;P0DMV8;P0DMV8-2;V9GZ37								0.282104	0.0372564
128	SNTB2	Beta-2-syntrophin	A0A0G2JM75;J3KT21;H0YCS0;A0A140TA73;Q13425-2;Q13425				cell part;cytoplasm;dystrophin-associated glycoprotein complex;extracellular organelle;macromolecular complex;membrane;organelle;protein complex;synapse;vesicle				0.0891389	-0.0630682
129	IGHA2	Ig alpha-2 chain C region	A0A0G2JMB2;A0A286YEY5;P01877			biological regulation;cellular component organization;cellular membrane organization;cellular process;endocytosis;establishment of localization;homeostatic process;immune system process;membrane invagination;membrane organization;multicellular organismal process;multi-organism process;response to biotic stimulus;response to stimulus;response to stress;transport;vesicle-mediated transport	extracellular organelle;extracellular region;extracellular space;immunoglobulin complex;macromolecular complex;organelle;protein complex;vesicle				0.724675	0.62737
130	SCRIB	Protein scribble homolog	A0A0G2JMS7;A0A0G2JNZ2;A0A0G2JPP5;A0A669KB89;Q14160-2;Q14160;Q14160-3;H0YCG0			anatomical structure development;anatomical structure formation involved in morphogenesis;anatomical structure morphogenesis;biological adhesion;biological regulation;cell adhesion;cell death;cell motility;cell proliferation;cellular component movement;cellular component organization;cellular membrane organization;cellular process;death;developmental process;endocytosis;establishment of localizat…	cell part;cell projection;extracellular organelle;macromolecular complex;membrane;nucleoplasm;organelle;plasma membrane;protein complex;vesicle				0.641053	0.315344
133	ARMC10	Armadillo repeat-containing protein 10	A0A0J9YWR7;A0A0J9YXE4;Q8N2F6-4;Q8N2F6-3;Q8N2F6-2;Q8N2F6;H7C2M7;Q8N2F6-6;Q8N2F6-5;A0A0J9YXV5;C9J5N7			biological regulation	cell part;intracellular membrane-bounded organelle;intracellular organelle;membrane;mitochondrion;organelle		MitoCarta3.0	MOM	0.597716	-0.172705
134	TSTA3	GDP-L-fucose synthase	E9PLH9;E9PP14;A0A0J9YX13;E9PKL9;Q13630;E9PP60			alcohol metabolic process;biological adhesion;biosynthetic process;carbohydrate metabolic process;cell adhesion;cell death;cellular metabolic process;cellular nitrogen compound metabolic process;cellular process;death;metabolic process;nitrogen compound metabolic process;nucleobase-containing compound metabolic process;nucleotide-sugar metabolic process;primary metabolic process;small molecule me…	cell part;cytoplasm;extracellular organelle;organelle;vesicle	Amino sugar and nucleotide sugar metabolism;Fructose and mannose metabolism			0.950856	-0.151527
135	LIMS1	LIM and senescent cell antigen-like-containing domain protein 1	A0A0M3HER1;A0A8Q3WLN4;A0A8Q3WLX8;A0A8Q3WKJ2;A0A8Q3WKI3;A0A8Q3WKP0;A0A8Q3WKK6;A0A0J9YXC7;P48059;P48059-4;P48059-2;P48059-5;P48059-3			aging;biological regulation;cell junction organization;cellular component assembly;cellular component organization;cellular process;developmental process;establishment of localization;response to chemical stimulus;response to endogenous stimulus;response to stimulus	cell part;cytosol;membrane;plasma membrane				0.669567	0.438354
137	TAF15;FUS	TATA-binding protein-associated factor 2N;RNA-binding protein FUS	A0A0J9YYE0;Q92804-2;Q92804;H3BPE7;P35637-2;P35637			biological regulation;cellular metabolic process;cellular nitrogen compound metabolic process;cellular process;macromolecule metabolic process;metabolic process;mRNA metabolic process;mRNA processing;nitrogen compound metabolic process;nucleobase-containing compound metabolic process;primary metabolic process;RNA metabolic process;RNA processing;RNA splicing	cell part;cytoplasm;intracellular membrane-bounded organelle;intracellular organelle;nucleoplasm;nucleus;organelle	Basal transcription factors			1.27189	0.203166
138	MATR3	Matrin-3	A0A0R4J2E8;A8MXP9;P43243;D6REM6;D6R991;H0Y8T4			biological regulation	cell part;membrane;nucleoplasm				0.659865	0.141961
139	ANXA6	Annexin A6;Annexin	A0A0S2Z377;P08133;P08133-2;E5RK69;E7EMC6			biological regulation;cellular component assembly;cellular component organization;cellular process;establishment of localization;ion transport;macromolecular complex assembly;protein complex assembly;transmembrane transport;transport	cell part;cytoplasmic membrane-bounded vesicle;extracellular organelle;intracellular membrane-bounded organelle;intracellular organelle;membrane;organelle;vesicle				3.16923	0.375483
140	CKB	Creatine kinase B-type	A0A0S2Z471;P12277;G3V4N7			amine metabolic process;anatomical structure development;biological regulation;cellular amino acid metabolic process;cellular homeostasis;cellular ion homeostasis;cellular ketone metabolic process;cellular metabolic process;cellular nitrogen compound metabolic process;cellular process;developmental process;homeostatic process;metabolic process;nitrogen compound metabolic process;organic acid meta…	cell part;cytosol;extracellular organelle;intracellular membrane-bounded organelle;intracellular organelle;mitochondrion;organelle;vesicle	Arginine and proline metabolism			2.47581	0.636247
143	PACSIN2	Protein kinase C and casein kinase substrate in neurons protein 2	A0A0U1RR22;Q9UNF0-2;Q9UNF0			anatomical structure morphogenesis;biological regulation;cellular component assembly;cellular component morphogenesis;cellular component organization;cellular membrane organization;cellular process;cytoskeleton organization;developmental process;endocytosis;establishment of localization;membrane invagination;membrane organization;organelle organization;regulation of transport;transport;vesicle-me…	cell part;cytoplasm;cytoskeleton;cytosol;endosome;extracellular organelle;intracellular membrane-bounded organelle;intracellular non-membrane-bounded organelle;intracellular organelle;membrane;nucleoplasm;organelle;vesicle				2.30459	0.510901
144	GATAD2B;GATAD2A	Transcriptional repressor p66-beta;Transcriptional repressor p66-alpha	A0A0U1RR30;A0A0U1RRM1;Q8WXI9;Q86YP4-2;Q86YP4;Q86YP4-3			anatomical structure development;anatomical structure morphogenesis;biological regulation;biosynthetic process;cell death;cellular component organization;cellular metabolic process;cellular nitrogen compound metabolic process;cellular process;chromatin modification;chromatin organization;chromosome organization;death;developmental process;DNA metabolic process;DNA modification;embryo development;…	cell part;chromatin remodeling complex;intracellular membrane-bounded organelle;intracellular organelle;macromolecular complex;nucleoplasm;nucleus;organelle;protein complex;transcriptional repressor complex				0.164659	0.133327
145	HIST1H2AG;H2AFV;HIST1H2AD;H2AFJ;H2AFX;HIST1H2AA;HIST2H2AA3;HIST1H2AB;HIST1H2AC;HIST3H2A;H2AFZ;HIST1H2AH;HIST1H2AJ;HIST2H2AC;HIST2H2AB	Histone H2A type 1;Histone H2A;Histone H2A type 1-D;Histone H2A.J;Histone H2AX;Histone H2A type 1-A;Histone H2A type 2-A;Histone H2A type 1-B/E;Histone H2A type 1-C;Histone H2A type 3;Histone H2A.Z;Histone H2A type 1-H;Histone H2A type 1-J;Histone H2A.V;Histone H2A type 2-C;Histone H2A type 2-B	A0A0U1RRH7;P0C0S8;C9J0D1;A0A494C189;A0A3B3IS11;P20671;Q9BTM1-2;P16104;Q96QV6;Q6FI13;P04908;A0A0U1RR32;Q93077;Q7L7L0;Q9BTM1;P0C0S5;Q96KK5;Q99878;Q71UI9;Q71UI9-2;Q16777;Q71UI9-5;Q8IUE6;C9J386;Q71UI9-4;Q71UI9-3;H0YFX9			biological regulation;cell cycle;cellular component assembly;cellular component disassembly;cellular component organization;cellular macromolecular complex assembly;cellular metabolic process;cellular nitrogen compound metabolic process;cellular process;chromatin organization;chromosome organization;DNA metabolic process;DNA recombination;DNA repair;macromolecular complex assembly;macromolecule m…	cell part;chromosome;extracellular organelle;intracellular membrane-bounded organelle;intracellular non-membrane-bounded organelle;intracellular organelle;macromolecular complex;nuclear chromosome;nucleoplasm;nucleosome;nucleus;organelle;vesicle	Systemic lupus erythematosus			1.13639	0.768007
146	SPATA20	Spermatogenesis-associated protein 20	A0A0U1RRL8;Q8TB22-3;Q8TB22;Q8TB22-2;H0Y9W3;Q8TB22-4		+	cell differentiation;cellular process;developmental process;multicellular organismal development;multicellular organismal process	extracellular region		MitoCarta3.0	Matrix	3.25485	-0.78507
147	HLA-C	HLA class I histocompatibility antigen, Cw-7 alpha chain	A0A140T912;A0A140T930;A0A1W2PRZ0;A0A140T937;O78179;A0A1W2PR11;P10321;A0A140T9J9;A0A140T9M5;O19617;A0A140T9H5;A2AEA2;A0A140T9U8;A0A140T9B3;Q5QT33;A0A140T962;A0A140T921;A0A1W2PP77;P10321-2;A0A140TA05;A0A140T942;A0A140T9E1;A0A140T9L3;A0A1W2PRX1			biological regulation;cellular process;immune system process;response to chemical stimulus;response to stimulus;signal transduction;viral reproduction	cell part;cell surface;endoplasmic reticulum;extracellular organelle;Golgi apparatus;intracellular membrane-bounded organelle;intracellular organelle;macromolecular complex;membrane;MHC protein complex;organelle;plasma membrane;protein complex;vesicle	Allograft rejection;Antigen processing and presentation;Autoimmune thyroid disease;Cell adhesion molecules (CAMs);Endocytosis;Graft-versus-host disease;Natural killer cell mediated cytotoxicity;Phagosome;Type I diabetes mellitus;Viral myocarditis			0.281215	-0.244418
148	HLA-A	HLA class I histocompatibility antigen, A-3 alpha chain	A0A1W2PPQ2;A0A140T913;A0A140T9X5;A0A140T933;A0A140T955;A0A140T9I0;Q53Z42;A0A1W2PRT9;Q5SRN7;Q5SRN5;P04439-2;A0A1W2PS24;P04439;Q9GJ45;A0A1W2PQS8;A0A1W2PS39;A0A140T975;A0A140T9Z6;A0A1W2PR61;B0UXQ0;Q5RJ27;Q5SPM2;A0A140T941;A0A140T8W8;A0A140T8Y4;A0A0G2JPD3;A0A1W2PPF8			biological regulation;cellular process;immune system process;response to chemical stimulus;response to stimulus;signal transduction;viral reproduction	cell part;cell surface;endoplasmic reticulum;Golgi apparatus;intracellular membrane-bounded organelle;intracellular organelle;macromolecular complex;membrane;MHC protein complex;organelle;plasma membrane;protein complex	Allograft rejection;Antigen processing and presentation;Autoimmune thyroid disease;Cell adhesion molecules (CAMs);Endocytosis;Graft-versus-host disease;Natural killer cell mediated cytotoxicity;Phagosome;Type I diabetes mellitus;Viral myocarditis			2.09784	0.236637
149	TAP1	Antigen peptide transporter 1	A0A8V8TN61;A0A8V8TNH0;A0A140T9T7;A0A8V8TM76;Q03518;Q03518-2;A0A2R8Y4Y0			cellular process;establishment of localization;immune system process;interspecies interaction between organisms;multi-organism process;peptide transport;protein transport;response to stimulus;response to stress;transmembrane transport;transport	cell part;intracellular membrane-bounded organelle;intracellular organelle;macromolecular complex;membrane;mitochondrion;organelle;protein complex	ABC transporters;Antigen processing and presentation;Phagosome;Primary immunodeficiency			0.48881	-0.452737
151	LSM14A	Protein LSM14 homolog A	K7EMZ9;A0A140TA76;Q8ND56-3;Q8ND56-2;Q8ND56			biological regulation;cellular component assembly;cellular component organization;cellular macromolecular complex assembly;cellular process;developmental process;macromolecular complex assembly;multicellular organismal development;multicellular organismal process;regulation of translation;ribonucleoprotein complex assembly	cell part;cytoplasm;intracellular membrane-bounded organelle;intracellular non-membrane-bounded organelle;intracellular organelle;macromolecular complex;organelle;ribonucleoprotein complex				0.36549	0.308378
152	TXNRD1	Thioredoxin reductase 1, cytoplasmic	E9PIR7;A0A182DWI3;Q16881-5;Q16881-2;Q16881-4;Q16881-3;Q16881-6;Q16881;Q16881-7			anatomical structure formation involved in morphogenesis;biological regulation;biosynthetic process;cell proliferation;cellular homeostasis;cellular lipid metabolic process;cellular metabolic process;cellular nitrogen compound metabolic process;cellular process;developmental process;homeostatic process;lipid metabolic process;macromolecule metabolic process;metabolic process;nitrogen compound met…	cell part;cytosol;extracellular organelle;intracellular membrane-bounded organelle;intracellular non-membrane-bounded organelle;intracellular organelle;mitochondrion;nucleolus;nucleoplasm;organelle;vesicle	Pyrimidine metabolism;Selenocompound metabolism	MitoCarta3.0	unknown	0.454273	0.0517475
154	PXN	Paxillin	F5GZ78;A0A1B0GTU4;P49023-2;P49023;P49023-3;P49023-4			anatomical structure morphogenesis;biological adhesion;biological regulation;cell adhesion;cell junction organization;cell morphogenesis;cellular component assembly;cellular component morphogenesis;cellular component organization;cellular macromolecular complex assembly;cellular metabolic process;cellular process;cytoskeleton organization;developmental process;macromolecular complex assembly;macr…	cell cortex;cell part;cell projection;cytoplasm;cytoskeleton;cytosol;intracellular non-membrane-bounded organelle;intracellular organelle;macromolecular complex;membrane;nucleoplasm;organelle;plasma membrane;protein complex	Bacterial invasion of epithelial cells;Chemokine signaling pathway;Focal adhesion;Leukocyte transendothelial migration;Regulation of actin cytoskeleton;VEGF signaling pathway			2.44739	0.341377
156	CTSD	Cathepsin D;Cathepsin D light chain;Cathepsin D heavy chain	F8W787;A0A1B0GW44;A0A1B0GV23;A0A1B0GVD5;A0A1B0GWE8;C9JH19;P07339;A0A1B0GVP3;A0A1B0GU92;A0A1B0GU03;F8WD96;H7C469			autophagy;catabolic process;cellular component disassembly;cellular component organization;cellular metabolic process;cellular process;extracellular matrix organization;extracellular structure organization;immune system process;macromolecule metabolic process;metabolic process;multicellular organismal process;primary metabolic process;protein catabolic process;protein metabolic process;proteolysis	cell part;cytoplasmic membrane-bounded vesicle;extracellular organelle;extracellular region;extracellular space;intracellular membrane-bounded organelle;intracellular organelle;lysosome;organelle;vacuole;vesicle	ko05152;Lysosome			0.275042	0.147126
161	HSD17B12	Very-long-chain 3-oxoacyl-CoA reductase	A0A1B0GVY6;Q53GQ0			biological regulation;biosynthetic process;cellular component organization;cellular ketone metabolic process;cellular lipid metabolic process;cellular metabolic process;cellular process;cofactor metabolic process;extracellular matrix organization;extracellular structure organization;glycerol ether metabolic process;hormone metabolic process;lipid metabolic process;metabolic process;organic acid m…	cell part;extracellular matrix;membrane	Biosynthesis of unsaturated fatty acids;Steroid hormone biosynthesis			1.21947	-0.24744
162	ORMDL1;ORMDL2;ORMDL3	ORM1-like protein 1;ORM1-like protein 2;ORM1-like protein 3	F6WST4;A0A1B0GXE7;Q9P0S3;Q53FV1;J3KTF9;F8VXD5;J3QRM9;Q8N138-4;Q8N138			biological regulation;cellular homeostasis;cellular lipid metabolic process;cellular metabolic process;cellular process;homeostatic process;lipid metabolic process;metabolic process;primary metabolic process	cell part;endoplasmic reticulum;intracellular membrane-bounded organelle;intracellular organelle;macromolecular complex;membrane;organelle;protein complex				0.0333851	-0.027902
163	DPYSL2	Dihydropyrimidinase-related protein 2	A0A1C7CYX9;Q16555-2;Q16555			anatomical structure development;biological regulation;cellular component organization;cellular membrane organization;cellular metabolic process;cellular nitrogen compound metabolic process;cellular process;cytoskeleton organization;developmental process;endocytosis;establishment of localization;locomotion;membrane invagination;membrane organization;metabolic process;nitrogen compound metabolic p…	cell body;cell part;cell projection;cytoskeleton;cytosol;extracellular organelle;intracellular membrane-bounded organelle;intracellular non-membrane-bounded organelle;intracellular organelle;macromolecular complex;membrane;mitochondrion;neuron projection;neuronal cell body;organelle;protein complex;site of polarized growth;vesicle	Axon guidance			0.517753	-0.338727
164	UNC45A	Protein unc-45 homolog A	A0A1W2PNX8;Q9H3U1-2;Q9H3U1			anatomical structure development;cell differentiation;cellular metabolic process;cellular process;developmental process;macromolecule metabolic process;metabolic process;primary metabolic process;protein folding;protein metabolic process	cell part;cytoplasm;Golgi apparatus;intracellular membrane-bounded organelle;intracellular organelle;nucleoplasm;organelle				0.0483224	-0.0268836
166	PARL	Presenilins-associated rhomboid-like protein, mitochondrial;P-beta	A0A1W2PP11;Q9H300;A0A1W2PP66;C9JNP8;Q9H300-2			biological regulation;macromolecule metabolic process;metabolic process;primary metabolic process;protein maturation;protein metabolic process;proteolysis;regulation of organelle organization	cell part;intracellular membrane-bounded organelle;intracellular organelle;membrane;mitochondrion;nucleus;organelle		MitoCarta3.0	MIM	2.51062	-0.391
169	PTPN11	Tyrosine-protein phosphatase non-receptor type 11	A0A8I5QJ58;A0A8I5KRZ3;A0A1W2PPU4;A0A8I5KW48;Q06124;Q06124-1;A0A8I5KVS6;A0A8I5QL30;Q06124-3;A0A0U1RRI0			anatomical structure development;anatomical structure formation involved in morphogenesis;anatomical structure morphogenesis;biological regulation;cell cycle;cell development;cell differentiation;cell motility;cellular component movement;cellular lipid metabolic process;cellular metabolic process;cellular process;coagulation;developmental process;glycerol ether metabolic process;growth;homeostati…	cell part;cytoplasm;cytosol;intracellular membrane-bounded organelle;intracellular organelle;macromolecular complex;mitochondrion;nucleus;organelle;protein complex	Adipocytokine signaling pathway;Chronic myeloid leukemia;Epithelial cell signaling in Helicobacter pylori infection;Jak-STAT signaling pathway;Leukocyte transendothelial migration;MAPK signaling pathway - fly;Natural killer cell mediated cytotoxicity;Neurotrophin signaling pathway;Renal cell carcinoma			1.46528	0.890077
170	BCLAF1	Bcl-2-associated transcription factor 1	A0A1W2PQ43;E9PK09;E9PQN2;E9PKI6;E9PK91;Q9NYF8-3;Q9NYF8-2;Q9NYF8;Q9NYF8-4;E9PJA7			biological regulation;biosynthetic process;cell death;cellular metabolic process;cellular nitrogen compound metabolic process;cellular process;death;macromolecule metabolic process;metabolic process;nitrogen compound metabolic process;nucleobase-containing compound metabolic process;primary metabolic process;response to stimulus;response to stress;RNA metabolic process	cell part;cytoplasm;intracellular membrane-bounded organelle;intracellular non-membrane-bounded organelle;intracellular organelle;nucleolus;nucleoplasm;nucleus;organelle				2.56066	0.921788
171	RPS10;RPS10P5;RPS10-NUDT3	40S ribosomal protein S10;Putative 40S ribosomal protein S10-like	A0A2R8Y6L3;F6U211;A0A2R8Y7H1;A0A2R8YFH6;A0A1W2PQS6;P46783;Q9NQ39;S4R435			biosynthetic process;catabolic process;cellular component disassembly;cellular component organization;cellular metabolic process;cellular nitrogen compound metabolic process;cellular process;establishment of localization;macromolecule metabolic process;metabolic process;mRNA metabolic process;nitrogen compound metabolic process;nucleobase-containing compound metabolic process;primary metabolic pr…	cell part;cytoplasm;cytosol;extracellular organelle;intracellular non-membrane-bounded organelle;intracellular organelle;macromolecular complex;membrane;nucleolus;organelle;ribonucleoprotein complex;ribosome;small ribosomal subunit;vesicle	Ribosome			0.877566	-1.02093
173	SMN1;SMN2	Survival motor neuron protein	A0A1W2PRV5;E7EQZ4;Q16637-4;Q16637-2;Q16637-3;Q16637;B4DP61			anatomical structure development;cellular component assembly;cellular component organization;cellular macromolecular complex assembly;cellular metabolic process;cellular nitrogen compound metabolic process;cellular process;developmental process;macromolecular complex assembly;macromolecule metabolic process;metabolic process;mRNA metabolic process;mRNA processing;nitrogen compound metabolic proce…	cell part;cytoplasm;cytosol;intracellular membrane-bounded organelle;intracellular organelle;macromolecular complex;nucleoplasm;nucleus;organelle;protein complex;ribonucleoprotein complex;spliceosomal complex	RNA transport			0.739969	-0.263344
174	DDX17	Probable ATP-dependent RNA helicase DDX17	A0A1X7SBZ2;A0A5H1ZRQ2;Q92841-1;Q92841-3;Q92841;Q92841-2			biological regulation;biosynthetic process;cellular metabolic process;cellular nitrogen compound metabolic process;cellular process;macromolecule metabolic process;metabolic process;mRNA metabolic process;mRNA processing;nitrogen compound metabolic process;nucleobase-containing compound metabolic process;primary metabolic process;RNA metabolic process;RNA processing;RNA splicing	cell part;cytoplasm;intracellular membrane-bounded organelle;intracellular non-membrane-bounded organelle;intracellular organelle;membrane;nucleolus;nucleoplasm;nucleus;organelle				2.12447	0.495661
175	NFIC	Nuclear factor 1 C-type	A0A286YEX4;P08651-4;P08651-5;P08651-3;P08651-6;P08651-2;P08651			anatomical structure morphogenesis;biological regulation;biosynthetic process;cellular metabolic process;cellular nitrogen compound metabolic process;cellular process;developmental process;DNA metabolic process;DNA replication;macromolecule metabolic process;metabolic process;nitrogen compound metabolic process;nucleobase-containing compound metabolic process;primary metabolic process;RNA metabol…	cell part;intracellular membrane-bounded organelle;intracellular non-membrane-bounded organelle;intracellular organelle;nucleolus;nucleoplasm;nucleus;organelle				2.29139	0.553187
176	IGHA1	Ig alpha-1 chain C region	A0A286YEY1;P01876			biological regulation;cellular component organization;cellular membrane organization;cellular metabolic process;cellular process;endocytosis;establishment of localization;homeostatic process;immune system process;macromolecule metabolic process;macromolecule modification;membrane invagination;membrane organization;metabolic process;multicellular organismal process;multi-organism process;primary m…	extracellular organelle;extracellular region;extracellular space;immunoglobulin complex;macromolecular complex;organelle;protein complex;vesicle				1.43815	1.15335
177	PHGDH	D-3-phosphoglycerate dehydrogenase	A0A286YF22;O43175;A0A2C9F2M7;A0A286YFA2;A0A286YFL2;A0A286YFM8			amine metabolic process;anatomical structure development;biological regulation;biosynthetic process;cell development;cellular amino acid metabolic process;cellular component organization;cellular ketone metabolic process;cellular metabolic process;cellular nitrogen compound metabolic process;cellular process;developmental process;metabolic process;nitrogen compound metabolic process;organic acid …	cell part;cytosol;extracellular organelle;organelle;vesicle	Glycine, serine and threonine metabolism;Methane metabolism			0.124226	-0.0253394
179	CAMK2G;CAMK2A;CAMK2B	Calcium/calmodulin-dependent protein kinase type II subunit gamma;Calcium/calmodulin-dependent protein kinase type II subunit beta;Calcium/calmodulin-dependent protein kinase type II subunit alpha	Q13555-7;Q13555-4;A0A2Q3DQE3;Q5SWX3;A0A8V8TQ60;Q13555-10;Q13555-3;H0Y6G2;Q13555-2;Q13555-9;Q13555;Q13555-8;Q13555-11;Q13555-6;Q13555-5;Q8WU40;A0A8V8TPN2;A0A804HIC9;A0A5K1VW76;A0A8V8TPH1;A0A5F9ZHM9;A0A5F9ZH21;A0A5F9ZHR5;A0A8V8TQ06;A0A8V8TPX9;A0A8V8TPW6;A0A8V8TNN9;A0A8V8TQ39;D6RFJ0;A0A5F9ZH50;A0A8V8TQ13;A0A8V8TQR5;Q13554;A0A8V8TQS2;A0A8V8TR22;Q13554-8;H7BXS4;A0A5F9ZHY2;A0A8V8TPJ7;A0A8V8TPG6;A0A8V8T…			anatomical structure development;biological regulation;cell communication;cell differentiation;cell-cell signaling;cellular component assembly;cellular component organization;cellular metabolic process;cellular process;developmental process;establishment of localization;hormone transport;ion transport;macromolecular complex assembly;macromolecule metabolic process;macromolecule modification;metab…	cell part;cytosol;intracellular membrane-bounded organelle;intracellular organelle;membrane;microtubule organizing center;mitochondrion;nucleoplasm;nucleus;organelle;plasma membrane	Calcium signaling pathway;ErbB signaling pathway;Gastric acid secretion;Glioma;GnRH signaling pathway;ko05152;Long-term potentiation;Melanogenesis;Neurotrophin signaling pathway;Olfactory transduction;Oocyte meiosis;Phototransduction - fly;Wnt signaling pathway			0.35709	0.299511
180	HARS2	Probable histidine--tRNA ligase, mitochondrial	A0A2R8Y3N3;A0A2R8Y5P7;P49590-2;P49590;A0A2R8Y6I1;D6RB22;D6RJE6;B4DQ67			amine metabolic process;biosynthetic process;cellular amino acid metabolic process;cellular ketone metabolic process;cellular metabolic process;cellular nitrogen compound metabolic process;cellular process;macromolecule metabolic process;metabolic process;nitrogen compound metabolic process;nucleobase-containing compound metabolic process;organic acid metabolic process;primary metabolic process;p…	cell part;cytoplasm;intracellular membrane-bounded organelle;intracellular organelle;mitochondrion;organelle	Aminoacyl-tRNA biosynthesis	MitoCarta3.0	Matrix	0.146546	0.0784589
181	OPA1	Dynamin-like 120 kDa protein, mitochondrial;Dynamin-like 120 kDa protein, form S1	O60313-10;O60313-11;A0A2R8Y3X5;E5KLJ9;C9JMB8;A0A2R8YE78;O60313-2;O60313;O60313-9;O60313-13;A0A2R8YDM2;A0A2R8Y4Q3;A0A2R8Y4G4;A0A2R8YGE5;A0A2R8YD53;A0A2R8YE54			aging;anatomical structure formation involved in morphogenesis;biological regulation;cell death;cellular component movement;cellular component organization;cellular membrane organization;cellular process;cytoskeleton-dependent intracellular transport;death;developmental process;establishment of localization;membrane fusion;membrane organization;metabolic process;mitochondrion organization;multice…	cell part;cell projection;cytoplasm;intracellular membrane-bounded organelle;intracellular organelle;membrane;mitochondrion;neuron projection;nucleoplasm;organelle		MitoCarta3.0	MIM	2.11243	0.190379
182	SMARCA4	Transcription activator BRG1	P51532-3;A0A2R8Y4P4;A0A2R8Y4C5;P51532;P51532-4;A0A2R8Y7S2;P51532-2;P51532-5;A0A2R8Y440;A0A2R8YGG3;Q9HBD4;A0A2R8YF80;A0A2R8Y6V2;A0A2R8YG32;A0A2R8Y7Y7;A0A2R8Y6N0;A0A2R8YF58;A0A2R8YDA1;A0A2R8Y526;A0A2R8Y7F3;A0A2R8YGP5;A0A2R8Y523			anatomical structure development;anatomical structure formation involved in morphogenesis;anatomical structure morphogenesis;biological regulation;cell development;cell differentiation;cell morphogenesis;cellular component disassembly;cellular component morphogenesis;cellular component organization;cellular metabolic process;cellular nitrogen compound metabolic process;cellular process;chromatin …	cell part;chromatin remodeling complex;extracellular space;intracellular membrane-bounded organelle;intracellular non-membrane-bounded organelle;intracellular organelle;macromolecular complex;membrane;nucleolus;nucleoplasm;nucleus;organelle;protein complex				0.724084	-0.468491
183	CSNK2A1;CSNK2A3	Casein kinase II subunit alpha 3;Casein kinase II subunit alpha	A0A2R8YEW1;V9GYA2;A0A2R8Y4D6;A0A2R8Y4H0;A0A2R8Y5A0;A0A2R8YF43;A0A2R8YD58;E7EU96;Q8NEV1;P68400;A0A2R8YCK2;A0A2R8YDY7;A0A2R8YDP2;A0A2R8YFU2			biological regulation;biosynthetic process;cell cycle;cellular metabolic process;cellular nitrogen compound metabolic process;cellular process;locomotion;macromolecule metabolic process;macromolecule modification;metabolic process;mitotic cell cycle;nitrogen compound metabolic process;nucleobase-containing compound metabolic process;phosphorus metabolic process;primary metabolic process;protein f…	cell part;chromatin remodeling complex;cytosol;intracellular membrane-bounded organelle;intracellular organelle;macromolecular complex;membrane;nucleus;organelle;plasma membrane;protein complex;transcriptional repressor complex	Adherens junction;Circadian rhythm - plant;Measles;Ribosome biogenesis in eukaryotes;Tight junction;Wnt signaling pathway			0.935933	-0.557621
186	FXN	Frataxin, mitochondrial;Frataxin intermediate form;Frataxin(56-210);Frataxin(78-210);Frataxin mature form	C9JAX1;A0A2R8Y5A1;Q16595-2;Q16595-3;Q16595			behavior;biological regulation;biosynthetic process;cellular component organization;cellular homeostasis;cellular ion homeostasis;cellular metabolic process;cellular nitrogen compound metabolic process;cellular process;cellular respiration;cofactor metabolic process;developmental process;embryo development;establishment of localization;generation of precursor metabolites and energy;heterocycle me…	cell part;cytosol;intracellular membrane-bounded organelle;intracellular organelle;mitochondrion;organelle		MitoCarta3.0	Matrix	0.832415	1.03348
187	ATXN2	Ataxin-2	Q99700;A0A5F9ZHH4;A0A5F9ZHW5;A0A5F9ZHX3;A0A2R8Y5A6;A0A2R8Y7E6;A0A5F9ZI57;V9GY86;F8WB06;F8VQP2;A0A2R8YDM9;A0A2R8Y7P6;H0YH87;Q99700-2;Q99700-4;Q99700-5;A0A5F9ZH85;F8W0B5			anatomical structure morphogenesis;biological regulation;cell differentiation;cellular component assembly;cellular component morphogenesis;cellular component organization;cellular macromolecular complex assembly;cellular metabolic process;cellular nitrogen compound metabolic process;cellular process;developmental process;establishment of localization;homeostatic process;macromolecular complex ass…	cell part;cytoplasm;Golgi apparatus;intracellular membrane-bounded organelle;intracellular non-membrane-bounded organelle;intracellular organelle;macromolecular complex;membrane;nucleoplasm;organelle;polysome;ribonucleoprotein complex				0.291654	0.367176
188	POLR1C	DNA-directed RNA polymerases I and III subunit RPAC1	D6RDJ3;H0Y723;A0A2R8Y8D6;A0A2R8YEY5;E7EQB9;A0A2R8YEZ4;A0A2R8Y5D3;O15160-2;O15160			biological regulation;biosynthetic process;cellular metabolic process;cellular nitrogen compound metabolic process;cellular process;immune system process;macromolecule metabolic process;metabolic process;nitrogen compound metabolic process;nucleobase-containing compound metabolic process;primary metabolic process;regulation of gene expression, epigenetic;response to stimulus;response to stress;RN…	cell part;cytosol;macromolecular complex;nucleoplasm;protein complex;RNA polymerase complex	Cytosolic DNA-sensing pathway;Purine metabolism;Pyrimidine metabolism;RNA polymerase			1.18651	-0.592825
189	TBCE	Tubulin-specific chaperone E	Q15813-2;Q15813;A0A2R8Y5Q8;A0A2R8YHI9;A0A2U3TZJ6;A0A2R8Y809;A0A2R8Y7E7;A0A2R8Y6Q1;A0A2R8YFL4;A0A2R8Y7H8;A0A2R8Y5H6;A0A2R8YFM3;A0A2R8YER9;A0A2R8Y784;A0A2R8Y4P2;A0A2R8Y6G3;A0A2R8Y787;A0A2R8Y4V6			anatomical structure morphogenesis;behavior;cellular component morphogenesis;cellular component organization;cellular metabolic process;cellular process;cytoskeleton organization;developmental process;growth;macromolecule metabolic process;metabolic process;multicellular organismal process;muscle adaptation;organelle organization;post-embryonic development;primary metabolic process;protein foldin…	cell part;cytoplasm;macromolecular complex;protein complex				0.423214	0.0726943
190	DYNC1H1	Cytoplasmic dynein 1 heavy chain 1	Q14204;A0A7P0T9C4;A0A7P0TA13;A0A2R8Y5T0;A0A2R8Y706;A0A7P0T9R4;A0A7P0TAW9;A0A7P0T7V5;A0A7P0T916;A0A7P0T8N2;A0A7P0TBJ7;A0A7P0TAF3;A0A7P0TB75;A0A2R8Y6H2;A0A7P0T9K2;A0A7P0T9F1;A0A7P0T8W5;A0A2R8YFZ7;A0A7P0TAM4;A0A7P0T825;A0A7P0TB64;A0A7P0TAV5;A0A7P0T990;A0A804HHY6;A0A7P0T942;A0A2R8YGC7;A0A7P0T9S3;A0A7P0T934			cell cycle;cellular component assembly;cellular component movement;cellular component organization;cellular macromolecular complex assembly;cellular process;cytoskeleton organization;establishment of localization;immune system process;macromolecular complex assembly;mitotic cell cycle;organelle organization;ribonucleoprotein complex assembly;transport	cell part;cell projection;centrosome;cytosol;extracellular organelle;filopodium;intracellular non-membrane-bounded organelle;intracellular organelle;macromolecular complex;membrane;microtubule organizing center;organelle;protein complex;vesicle	Phagosome;Vasopressin-regulated water reabsorption			1.51832	-0.230441
191	RPL5	60S ribosomal protein L5	A0A2R8Y6J3;P46777			biosynthetic process;catabolic process;cellular component disassembly;cellular component organization;cellular metabolic process;cellular nitrogen compound metabolic process;cellular process;establishment of localization;macromolecule metabolic process;metabolic process;mRNA metabolic process;nitrogen compound metabolic process;nucleobase-containing compound metabolic process;primary metabolic pr…	cell part;cytoplasm;cytosol;extracellular organelle;intracellular membrane-bounded organelle;intracellular non-membrane-bounded organelle;intracellular organelle;macromolecular complex;membrane;nucleolus;nucleus;organelle;ribonucleoprotein complex;vesicle	Ribosome			1.8673	-0.321657
192	CLPB	Caseinolytic peptidase B protein homolog	A0A2R8Y6R5;A0A2U3TZY2;Q9H078-2;Q9H078;F5H392;F5H7A5;H0YGM0;A0A2R8Y7E8;Q9H078-3;Q9H078-4			cellular process;response to abiotic stimulus;response to heat;response to stimulus;response to stress	cell part;intracellular membrane-bounded organelle;intracellular organelle;mitochondrion;organelle		MitoCarta3.0	IMS	1.49411	0.091634
193	SUCLA2	Succinyl-CoA ligase [ADP-forming] subunit beta, mitochondrial	A0A2R8YDQ9;A0A2R8Y6Y7;Q9P2R7-2;Q9P2R7;Q5T9Q5			biosynthetic process;catabolic process;cellular ketone metabolic process;cellular metabolic process;cellular nitrogen compound metabolic process;cellular process;cofactor metabolic process;heterocycle metabolic process;metabolic process;nitrogen compound metabolic process;organic acid metabolic process;small molecule metabolic process	cell part;extracellular organelle;intracellular membrane-bounded organelle;intracellular organelle;mitochondrion;organelle;vesicle	Citrate cycle (TCA cycle);Propanoate metabolism	MitoCarta3.0	Matrix	0.274738	-0.219134
195	BPTF	Nucleosome-remodeling factor subunit BPTF	E7ETD6;E9PE19;A0A2R8Y7Q1;Q12830-4;Q12830-2;Q12830;F5GXF5			anatomical structure development;biological regulation;biosynthetic process;cellular component organization;cellular metabolic process;cellular nitrogen compound metabolic process;cellular process;chromatin modification;chromatin organization;chromosome organization;developmental process;macromolecule metabolic process;metabolic process;nitrogen compound metabolic process;nucleobase-containing co…	cell part;chromatin remodeling complex;cytoplasm;extracellular organelle;intracellular membrane-bounded organelle;intracellular organelle;macromolecular complex;nucleoplasm;nucleus;organelle;protein complex;vesicle				0.778138	-0.175925
196	HBB;HBD	Hemoglobin subunit beta;LVV-hemorphin-7;Spinorphin;Hemoglobin subunit delta	A0A2R8Y7R2;P68871;F8W6P5;E9PFT6;P02042			biological adhesion;biological regulation;catabolic process;cell adhesion;cellular component assembly;cellular component organization;cellular membrane organization;cellular metabolic process;cellular process;circulatory system process;coagulation;endocytosis;establishment of localization;gas transport;ion transport;macromolecular complex assembly;membrane invagination;membrane organization;metab…	cell part;cytosol;extracellular organelle;extracellular region;macromolecular complex;organelle;protein complex;vesicle	African trypanosomiasis;Malaria			0.107007	0.138169
197	RPS14	40S ribosomal protein S14	P62263;A0A2R8Y811;E5RH77			biological regulation;biosynthetic process;catabolic process;cell differentiation;cellular component assembly;cellular component disassembly;cellular component organization;cellular macromolecular complex assembly;cellular metabolic process;cellular nitrogen compound metabolic process;cellular process;developmental process;establishment of localization;macromolecular complex assembly;macromolecul…	cell part;cytoplasm;cytosol;extracellular organelle;intracellular membrane-bounded organelle;intracellular non-membrane-bounded organelle;intracellular organelle;macromolecular complex;membrane;mitochondrion;nucleolus;organelle;ribonucleoprotein complex;ribosome;small ribosomal subunit;vesicle	Ribosome			1.59955	-0.281415
198	RPS24	40S ribosomal protein S24	E7ETK0;A0A2R8Y849;A0A2R8YD14;P62847-2;P62847-3;P62847;P62847-4;A0A2R8Y8A0			biological regulation;biosynthetic process;catabolic process;cellular component disassembly;cellular component organization;cellular metabolic process;cellular nitrogen compound metabolic process;cellular process;establishment of localization;homeostatic process;macromolecule metabolic process;metabolic process;mRNA metabolic process;nitrogen compound metabolic process;nucleobase-containing compo…	cell part;cytoplasm;cytosol;intracellular membrane-bounded organelle;intracellular non-membrane-bounded organelle;intracellular organelle;macromolecular complex;membrane;nucleolus;nucleus;organelle;ribonucleoprotein complex;ribosome;small ribosomal subunit	Ribosome			1.65957	-0.238632
199	PFKM	ATP-dependent 6-phosphofructokinase, muscle type	A0A2R8Y891;P08237;P08237-3;P08237-2;F8VZI0			alcohol metabolic process;biological regulation;carbohydrate metabolic process;catabolic process;cellular component assembly;cellular component organization;cellular homeostasis;cellular metabolic process;cellular process;generation of precursor metabolites and energy;homeostatic process;macromolecular complex assembly;metabolic process;phosphorus metabolic process;primary metabolic process;prote…	cell part;cytosol;extracellular organelle;macromolecular complex;organelle;protein complex;vesicle	Fructose and mannose metabolism;Galactose metabolism;Glycolysis / Gluconeogenesis;Methane metabolism;Pentose phosphate pathway			0.327341	-0.0699315
200	HSD17B4	Peroxisomal multifunctional enzyme type 2;(3R)-hydroxyacyl-CoA dehydrogenase;Enoyl-CoA hydratase 2	A0A2R8YDT8;A0A2R8YF45;E7ER27;A0A804HKU2;A0A2R8YD50;A0A804HK65;E7EPL9;P51659;A0A804HK88;P51659-3;P51659-2			anatomical structure development;biological regulation;biosynthetic process;catabolic process;cell development;cell differentiation;cellular ketone metabolic process;cellular lipid metabolic process;cellular metabolic process;cellular process;developmental process;hormone metabolic process;lipid metabolic process;metabolic process;organic acid metabolic process;primary metabolic process;small mol…	cell part;intracellular membrane-bounded organelle;intracellular organelle;membrane;microbody;mitochondrion;organelle;peroxisome	Peroxisome;Primary bile acid biosynthesis	MitoCarta3.0	unknown	0.448402	-0.336269
201	CD55	Complement decay-accelerating factor	A0A2R8YDY3;A0A2R8YEC5;B1AP15;H3BLV0;A0A8Q3SI94;A0A8Q3WKT6;B1AP13;P08174-4;P08174;P08174-3;P08174-5;P08174-2;P08174-6;P08174-7			biological regulation;cellular homeostasis;cellular ion homeostasis;cellular process;cytokine production;homeostatic process;immune system process;interspecies interaction between organisms;locomotion;macromolecule metabolic process;metabolic process;multicellular organismal process;multi-organism process;primary metabolic process;protein metabolic process;response to chemical stimulus;response t…	cell part;cell surface;extracellular organelle;extracellular region;membrane;organelle;plasma membrane;vesicle	Complement and coagulation cascades;Hematopoietic cell lineage;Viral myocarditis			1.80588	0.959971
202	SEC23B	Protein transport protein Sec23B	A0A2R8YFH5;Q15437			cellular process;establishment of localization;Golgi vesicle transport;protein transport;transport;vesicle-mediated transport	cell part;endomembrane system;intracellular membrane-bounded organelle;intracellular organelle;macromolecular complex;membrane;organelle;protein complex	Protein processing in endoplasmic reticulum			2.05425	0.350337
203	EEF1A2	Elongation factor 1-alpha 2	A0A2U3TZH3;Q05639			biological regulation;response to chemical stimulus;response to stimulus	cell body;cell part;cytoplasm;macromolecular complex;neuronal cell body;protein complex	RNA transport			0.317579	-0.0865796
204	KIF23	Kinesin-like protein;Kinesin-like protein KIF23	A0A2U3TZL8;H7BYN4;A0A7I2V5Y5;Q02241-2;Q02241;Q02241-3			biological regulation;cell cycle;cellular component assembly;cellular component movement;cellular component organization;cellular macromolecular complex assembly;cellular process;coagulation;cytokinesis;immune system process;macromolecular complex assembly;metabolic process;mitotic cell cycle;multicellular organismal process;protein complex assembly;regulation of body fluid levels	cell part;centrosome;cytosol;intracellular membrane-bounded organelle;intracellular non-membrane-bounded organelle;intracellular organelle;macromolecular complex;microtubule organizing center;midbody;nucleoplasm;nucleus;organelle;protein complex				0.698657	0.42086
205	NDUFA6	NADH dehydrogenase [ubiquinone] 1 alpha subcomplex subunit 6	P56556;A0A2Y9D025;R4GN43			cellular metabolic process;cellular process;generation of precursor metabolites and energy;metabolic process;response to chemical stimulus;response to oxidative stress;response to stimulus;response to stress;small molecule metabolic process	cell part;macromolecular complex;membrane;NADH dehydrogenase complex;protein complex	Alzheimer's disease;Huntington's disease;Oxidative phosphorylation;Parkinson's disease	MitoCarta3.0	MIM	0.0533335	-0.0592443
206	IMPDH1	Inosine-5-monophosphate dehydrogenase;Inosine-5-monophosphate dehydrogenase 1	A0A3B3IRL5;C9J381;P20839-2;P20839-4;P20839;P20839-3;P20839-7;P20839-5;P20839-6			biosynthetic process;cell activation;cell proliferation;cellular aromatic compound metabolic process;cellular metabolic process;cellular nitrogen compound metabolic process;cellular process;heterocycle metabolic process;immune system process;metabolic process;nitrogen compound metabolic process;nucleobase-containing compound metabolic process;nucleobase-containing small molecule metabolic process…	cell part;cytoplasm;cytosol;intracellular membrane-bounded organelle;intracellular organelle;nucleoplasm;nucleus;organelle	Drug metabolism - other enzymes;Purine metabolism			0.945847	0.284588
207	COX7B	Cytochrome c oxidase subunit 7B, mitochondrial	A0A3B3IRN8;A0A3B3ITX0;P24311		+	anatomical structure development;biosynthetic process;cellular metabolic process;cellular nitrogen compound metabolic process;cellular process;developmental process;generation of precursor metabolites and energy;macromolecule metabolic process;metabolic process;nitrogen compound metabolic process;nucleobase-containing compound metabolic process;primary metabolic process;RNA metabolic process;smal…	cell part;membrane	Alzheimer's disease;Cardiac muscle contraction;Huntington's disease;Oxidative phosphorylation;Parkinson's disease	MitoCarta3.0	MIM	3.70755	-1.50949
208	ADAR	Double-stranded RNA-specific adenosine deaminase	A0A7P0Z4F9;A0A3B3IRQ9;A0A7P0Z4K3;P55265-5;P55265-3;P55265-2;P55265;P55265-4;A0A3B3ISU1;A0A3B3ISX1			anatomical structure development;biological regulation;cell differentiation;cellular component assembly;cellular component organization;cellular macromolecular complex assembly;cellular metabolic process;cellular nitrogen compound metabolic process;cellular process;developmental process;embryo development;establishment of localization;immune system process;macromolecular complex assembly;macromol…	cell part;cytoplasm;intracellular membrane-bounded organelle;intracellular non-membrane-bounded organelle;intracellular organelle;membrane;nucleolus;nucleoplasm;nucleus;organelle	Cytosolic DNA-sensing pathway;Measles			1.82528	0.307534
209	C8orf33	UPF0488 protein C8orf33	A0A3B3IRR6;A0A3B3IT54;A0A3B3ITA3;Q9H7E9;Q9H7E9-2								1.535	0.446987
210	DARS2	Aspartate--tRNA ligase, mitochondrial	A0A3B3IS01;A0A3B3IT01;A0A3B3ISK7;Q6PI48;A0A3B3ITS3;A0A3B3IS54			amine metabolic process;cellular amino acid metabolic process;cellular ketone metabolic process;cellular metabolic process;cellular nitrogen compound metabolic process;cellular process;macromolecule metabolic process;metabolic process;nitrogen compound metabolic process;nucleobase-containing compound metabolic process;organic acid metabolic process;primary metabolic process;RNA metabolic process;…	cell part;intracellular membrane-bounded organelle;intracellular organelle;mitochondrion;nucleoplasm;nucleus;organelle	Aminoacyl-tRNA biosynthesis	MitoCarta3.0	Matrix	1.12997	-0.561889
211	IDE	Insulin-degrading enzyme	A0A7I2V2S1;A0A7I2V4Q3;A0A7I2V610;A0A7I2V3E3;A0A7I2V2P6;A0A7I2YQV5;A0A3B3ISG5;P14735;A0A7I2V3K9;A0A7I2V4A4;B3KSB8;A0A7I2YQS6;A0A7I2V612;A0A7I2V373;P14735-2			biological regulation;catabolic process;cellular component assembly;cellular component organization;cellular homeostasis;cellular metabolic process;cellular process;homeostatic process;hormone metabolic process;macromolecular complex assembly;macromolecule metabolic process;metabolic process;multicellular organismal process;peptide metabolic process;primary metabolic process;protein complex assem…	cell part;cell surface;cytoplasm;cytosol;extracellular space;intracellular membrane-bounded organelle;intracellular organelle;macromolecular complex;membrane;microbody;mitochondrion;nucleoplasm;nucleus;organelle;peroxisome;plasma membrane;proteasome complex;protein complex	Alzheimer's disease	MitoCarta3.0	Matrix	1.36437	0.465259
213	NDUFB9	NADH dehydrogenase [ubiquinone] 1 beta subcomplex subunit 9	A0A3B3IT57;A0A7I2V620;E9PH64;E7EWZ0;E9PF49;Q9Y6M9;A0A7I2YQN0			cellular metabolic process;cellular process;generation of precursor metabolites and energy;metabolic process;multicellular organismal process;neurological system process;small molecule metabolic process	cell part;extracellular organelle;intracellular membrane-bounded organelle;intracellular organelle;macromolecular complex;membrane;mitochondrion;NADH dehydrogenase complex;organelle;protein complex;vesicle	Alzheimer's disease;Huntington's disease;Oxidative phosphorylation;Parkinson's disease	MitoCarta3.0	MIM	2.30043	-0.61763
215	GPRC5A	Retinoic acid-induced protein 3	F5GWG3;A0A3B3ITN8;Q8NFJ5			biological regulation;cellular process;response to stimulus;signal transduction	cell part;extracellular organelle;intracellular membrane-bounded organelle;intracellular organelle;membrane;organelle;plasma membrane;vesicle				0.0378613	-0.0504518
216	RPL29	60S ribosomal protein L29	A0A3B3ITT5;P47914			biosynthetic process;catabolic process;cellular component disassembly;cellular component organization;cellular metabolic process;cellular nitrogen compound metabolic process;cellular process;establishment of localization;macromolecule metabolic process;metabolic process;mRNA metabolic process;nitrogen compound metabolic process;nucleobase-containing compound metabolic process;primary metabolic pr…	cell part;cytosol;macromolecular complex;membrane;ribonucleoprotein complex	Ribosome			1.09419	0.26248
217	ITPR1	Inositol 1,4,5-trisphosphate receptor type 1	Q14643;Q14643-3;A0A3F2YNW8;A0A3B3ITU8;Q14643-6;Q14643-2;A0A3B3IU04;Q14643-5;Q14643-7;Q14643-8;Q14643-4;B7ZMI3;A0A3B3ITQ1;A0A3B3ITQ4;A0A3B3IU05;A0A3B3IU13;A0A8C8KBY2;A0A3B3IRP0;A0A3B3ITM1			biological regulation;cell activation;cell death;cellular homeostasis;cellular ion homeostasis;cellular metabolic process;cellular process;coagulation;death;developmental process;energy reserve metabolic process;establishment of localization;generation of precursor metabolites and energy;homeostatic process;immune system process;ion transport;metabolic process;multicellular organismal movement;mu…	cell part;endoplasmic reticulum;intracellular membrane-bounded organelle;intracellular non-membrane-bounded organelle;intracellular organelle;macromolecular complex;membrane;nucleolus;organelle;platelet dense tubular network;protein complex;protein serine/threonine phosphatase complex	Alzheimer's disease;Calcium signaling pathway;Gap junction;Gastric acid secretion;GnRH signaling pathway;Huntington's disease;Long-term depression;Long-term potentiation;Oocyte meiosis;Pancreatic secretion;Phosphatidylinositol signaling system;Salivary secretion;Vascular smooth muscle contraction			0.965547	-0.302841
218	GSK3B	Glycogen synthase kinase-3 beta	P49841-2;P49841;A0A7I2YQK0;A0A3B3ITW1;A0A7I2V5K9;A0A7I2V3J4;A0A7I2V4F3;A0A7I2V441;A0A7I2V2V4;A0A7I2V3D8;A0A7I2V606;A0A7I2V2I5;A0A7I2V4X2;A0A7I2V3Z5;A0A7I2V4X3;A0A7I2YQU1;A0A7I2V2K7;A0A7I2YQB0;A0A7I2V3T3			anatomical structure development;anatomical structure formation involved in morphogenesis;anatomical structure morphogenesis;biological regulation;carbohydrate metabolic process;cell differentiation;cell morphogenesis;cell motility;cellular component morphogenesis;cellular component movement;cellular component organization;cellular localization;cellular metabolic process;cellular nitrogen compoun…	cell body;cell part;cell projection;centrosome;cytoplasm;cytosol;intracellular membrane-bounded organelle;intracellular non-membrane-bounded organelle;intracellular organelle;macromolecular complex;membrane;microtubule organizing center;neuron projection;neuronal cell body;nucleoplasm;nucleus;organelle;plasma membrane;protein complex;ribonucleoprotein complex;site of polarized growth	Alzheimer's disease;Axon guidance;B cell receptor signaling pathway;Basal cell carcinoma;Cell cycle;Chemokine signaling pathway;Circadian rhythm - fly;Colorectal cancer;Endometrial cancer;ErbB signaling pathway;Focal adhesion;Hedgehog signaling pathway;Hepatitis C;Insulin signaling pathway;Measles;Melanogenesis;Neurotrophin signaling pathway;Pathways in cancer;Prostate cancer;T cell receptor sign…			0.882631	0.599122
219	ABCD3	ATP-binding cassette sub-family D member 3	A0A3B3ITW3;P28288;P28288-2			catabolic process;cellular component organization;cellular ketone metabolic process;cellular lipid metabolic process;cellular metabolic process;cellular process;establishment of localization;lipid metabolic process;metabolic process;organelle organization;organic acid metabolic process;peroxisome organization;primary metabolic process;small molecule metabolic process;transmembrane transport;trans…	cell part;cytosol;intracellular membrane-bounded organelle;intracellular organelle;membrane;microbody;organelle;peroxisome	ABC transporters;Peroxisome	MitoCarta3.0	Membrane	1.05056	-0.21175
220	ATP5L	ATP synthase subunit g, mitochondrial	A0A8I5KT86;A0A8I5KSQ4;A0A3B3ITX4;O75964;A0A8I5KSW3		+	biosynthetic process;cellular metabolic process;cellular nitrogen compound metabolic process;cellular process;establishment of localization;generation of precursor metabolites and energy;heterocycle metabolic process;hydrogen transport;ion transport;metabolic process;nitrogen compound metabolic process;nucleobase-containing compound metabolic process;nucleobase-containing small molecule metabolic…	cell part;extracellular organelle;intracellular membrane-bounded organelle;intracellular organelle;macromolecular complex;membrane;mitochondrion;organelle;protein complex;proton-transporting two-sector ATPase complex;vesicle	Oxidative phosphorylation	MitoCarta3.0	MIM	5.29926	-0.562941
221	GEMIN2	Gem-associated protein 2	H0YEL0;A0A8J9FN78;A0A8J9FJK1;A0A3B3IU42;O14893-3;O14893-2;O14893-5;O14893;H0YDP6			cellular component assembly;cellular component organization;cellular macromolecular complex assembly;cellular metabolic process;cellular nitrogen compound metabolic process;cellular process;macromolecular complex assembly;macromolecule metabolic process;metabolic process;mRNA metabolic process;mRNA processing;nitrogen compound metabolic process;nucleobase-containing compound metabolic process;pri…	cell part;cytoplasm;cytosol;intracellular membrane-bounded organelle;intracellular non-membrane-bounded organelle;intracellular organelle;macromolecular complex;nucleolus;nucleoplasm;nucleus;organelle;protein complex;ribonucleoprotein complex;spliceosomal complex	RNA transport			0.954698	-0.696674
222	MCM4	DNA replication licensing factor MCM4	A0A3B3IU45;P33991;A0A3B3IT92;A0A3B3IS57;E5RG31;A0A3B3ITP6			biosynthetic process;cell cycle;cellular metabolic process;cellular nitrogen compound metabolic process;cellular process;DNA geometric change;DNA metabolic process;DNA replication;macromolecule metabolic process;metabolic process;mitotic cell cycle;nitrogen compound metabolic process;nucleobase-containing compound metabolic process;primary metabolic process	cell part;intracellular membrane-bounded organelle;intracellular organelle;macromolecular complex;membrane;nucleoplasm;nucleus;organelle;protein complex	Cell cycle;Cell cycle - yeast;DNA replication;Meiosis - yeast			0.905092	-0.389297
224	HM13	Minor histocompatibility antigen H13	A0A3B3IUB5;Q8TCT9-5;Q8TCT9;Q8TCT9-2;A0A075B6F6;A0A0S2Z6F0;A0A3B3IT72;Q8TCT9-4			macromolecule metabolic process;metabolic process;primary metabolic process;protein metabolic process;proteolysis	cell part;cell surface;endoplasmic reticulum;intracellular membrane-bounded organelle;intracellular organelle;membrane;organelle;plasma membrane				0.402893	-0.171625
225	PDCD11	Protein RRP5 homolog	A0A3B3IUD7;Q14690			cellular metabolic process;cellular nitrogen compound metabolic process;cellular process;macromolecule metabolic process;metabolic process;mRNA metabolic process;mRNA processing;nitrogen compound metabolic process;nucleobase-containing compound metabolic process;primary metabolic process;RNA metabolic process;RNA processing;rRNA processing	cell part;cytosol;intracellular membrane-bounded organelle;intracellular non-membrane-bounded organelle;intracellular organelle;macromolecular complex;nucleolus;nucleus;organelle;preribosome;ribonucleoprotein complex				0.889034	0.303393
227	TACC3	Transforming acidic coiled-coil-containing protein 3	A0A494BZT8;Q9Y6A5;H0Y8F2;A0A087WUE2			anatomical structure development;biological regulation;cell differentiation;cell proliferation;cellular component organization;cellular localization;cellular process;cytoskeleton organization;developmental process;localization;organelle localization;organelle organization;regulation of cell cycle;regulation of transport;response to chemical stimulus;response to stimulus;response to stress	cell part;centrosome;cytoplasm;intracellular non-membrane-bounded organelle;intracellular organelle;microtubule organizing center;organelle	RNA transport			0.783938	-0.48352
228	PARN	Poly(A)-specific ribonuclease PARN	O95453-2;A0A494BZW7;A0A8V8TMN8;A0A494C1N1;A0A494C0Q2;A0A494C0W0;A0A494C1K5;A0A494C0P9;A0A494BZU6;A0A494C156;O95453;A0A494C1G3;A0A494C002;A0A494C0Q6;O95453-4;O95453-3;A0A494C0K5;H3BRK1			catabolic process;cellular metabolic process;cellular nitrogen compound metabolic process;cellular process;macromolecule metabolic process;macromolecule modification;metabolic process;mRNA metabolic process;mRNA processing;multicellular organismal process;nitrogen compound metabolic process;nucleobase-containing compound metabolic process;primary metabolic process;RNA catabolic process;RNA metabo…	cell part;cytoplasm;cytosol;intracellular membrane-bounded organelle;intracellular non-membrane-bounded organelle;intracellular organelle;nucleolus;nucleus;organelle	RNA degradation			0.611198	-0.0607066
229	MPRIP	Myosin phosphatase Rho-interacting protein	A0A494BZV2;Q6WCQ1-2;Q6WCQ1;Q6WCQ1-3;J3KSW8;H0Y2S9;H0Y7E2				cell part;cytoplasm;cytoskeleton;intracellular non-membrane-bounded organelle;intracellular organelle;organelle				0.78685	-0.0871728
230	LRBA	Lipopolysaccharide-responsive and beige-like anchor protein	E9PEM5;A0A494C1L5;A0A494BZW2;P50851-2;P50851;A0A494C0R9			cellular process;endosome transport;establishment of localization;transport;vesicle-mediated transport	cell part;cytoplasmic membrane-bounded vesicle;endomembrane system;endoplasmic reticulum;Golgi apparatus;intracellular membrane-bounded organelle;intracellular organelle;lysosome;membrane;organelle;plasma membrane;vacuole;vesicle				1.30271	-0.627773
232	TGM3	Protein-glutamine gamma-glutamyltransferase E;Protein-glutamine gamma-glutamyltransferase E 50 kDa catalytic chain;Protein-glutamine gamma-glutamyltransferase E 27 kDa non-catalytic chain	A0A494C0J7;Q08188			anatomical structure morphogenesis;cell differentiation;cell envelope organization;cellular component assembly;cellular component organization;cellular metabolic process;cellular process;developmental process;external encapsulating structure organization;macromolecular complex assembly;macromolecule metabolic process;macromolecule modification;metabolic process;molting cycle;multicellular organis…	cell part;cytoplasm;extracellular organelle;organelle;vesicle				0.699457	0.523075
233	MSH6	DNA mismatch repair protein Msh6	A0A494C0M1;A0A8V8TQJ0;P52701;A0A8V8TQW9;P52701-4;P52701-3;P52701-2			biological regulation;cell activation;cellular metabolic process;cellular nitrogen compound metabolic process;cellular process;DNA metabolic process;DNA recombination;DNA repair;immune system process;macromolecule metabolic process;metabolic process;multicellular organismal process;nitrogen compound metabolic process;nucleobase-containing compound metabolic process;primary metabolic process;regul…	cell part;chromosome;cytoplasm;Golgi apparatus;intracellular membrane-bounded organelle;intracellular non-membrane-bounded organelle;intracellular organelle;macromolecular complex;membrane;mismatch repair complex;nuclear chromosome;nucleoplasm;organelle;plasma membrane;protein complex	Colorectal cancer;Mismatch repair;Pathways in cancer			3.04001	-0.311892
234	NR3C1	Glucocorticoid receptor	P04150-3;P04150-9;A0A494C0P1;P04150;P04150-10;P04150-8;P04150-6;P04150-2;P04150-11;P04150-12;P04150-13;P04150-5;P04150-7			anatomical structure development;anatomical structure morphogenesis;behavior;biological regulation;biosynthetic process;cellular component organization;cellular metabolic process;cellular nitrogen compound metabolic process;cellular process;chromatin modification;chromatin organization;chromosome organization;developmental process;hormone metabolic process;lipid metabolic process;macromolecule me…	cell part;cytoplasm;cytosol;intracellular membrane-bounded organelle;intracellular organelle;membrane;nucleoplasm;nucleus;organelle	Neuroactive ligand-receptor interaction			0.289492	0.0160068
235	CLUH	Clustered mitochondria protein homolog	K7EIG1;A0A494C0R8;O75153;I3L2B0			cellular component organization;cellular localization;cellular process;localization;mitochondrion organization;organelle localization;organelle organization	cell part;cytoplasm				0.199356	0.0592747
236	TBCB	Tubulin-folding cofactor B	K7EP07;K7EK42;A0A494C0X0;Q99426-2;Q99426			anatomical structure development;cell differentiation;cellular metabolic process;cellular process;developmental process;macromolecule metabolic process;metabolic process;primary metabolic process;protein folding;protein metabolic process	cell part;cytoplasm;cytoskeleton;intracellular non-membrane-bounded organelle;intracellular organelle;macromolecular complex;nucleoplasm;organelle;protein complex				0.461327	0.144632
237	TPP2	Tripeptidyl-peptidase 2	A0A494C1B8;Q5VZU9;P29144;A0A494C0X4;A0A494C0U1			cellular metabolic process;cellular process;immune system process;macromolecule metabolic process;macromolecule modification;metabolic process;primary metabolic process;protein metabolic process;protein modification by small protein conjugation or removal;protein modification process;proteolysis	cell part;cytoplasm;cytosol;intracellular membrane-bounded organelle;intracellular organelle;nucleoplasm;nucleus;organelle				0.120525	0.1002
238	NFKB1	Nuclear factor NF-kappa-B p105 subunit;Nuclear factor NF-kappa-B p50 subunit	A0A494C1E9;D6RH30;P19838;P19838-2;A0A494C157;P19838-3			biological regulation;biosynthetic process;cell death;cellular metabolic process;cellular nitrogen compound metabolic process;cellular process;death;immune system process;macromolecule metabolic process;metabolic process;nitrogen compound metabolic process;nucleobase-containing compound metabolic process;primary metabolic process;protein metabolic process;proteolysis;regulation of transport;respo…	cell part;cytoplasm;cytosol;I-kappaB/NF-kappaB complex;intracellular membrane-bounded organelle;intracellular organelle;macromolecular complex;mitochondrion;nucleoplasm;nucleus;organelle;protein complex	Acute myeloid leukemia;Adipocytokine signaling pathway;Amoebiasis;Apoptosis;B cell receptor signaling pathway;Chagas disease (American trypanosomiasis);Chemokine signaling pathway;Chronic myeloid leukemia;Cytosolic DNA-sensing pathway;Epithelial cell signaling in Helicobacter pylori infection;Hepatitis C;ko05152;Leishmaniasis;MAPK signaling pathway;Measles;Neurotrophin signaling pathway;NOD-like …			0.826911	-0.201781
240	GTF2I	General transcription factor II-I	A0A8I5KVB5;A0A494C1K3;P78347-2;P78347-4;P78347-3;P78347;P78347-5			biological regulation;biosynthetic process;cellular homeostasis;cellular ion homeostasis;cellular metabolic process;cellular nitrogen compound metabolic process;cellular process;homeostatic process;macromolecule metabolic process;metabolic process;nitrogen compound metabolic process;nucleobase-containing compound metabolic process;primary metabolic process;response to stimulus;RNA metabolic proce…	cell body;cell part;cell projection;cytoplasm;intracellular membrane-bounded organelle;intracellular organelle;membrane;neuronal cell body;nucleoplasm;nucleus;organelle	Basal transcription factors			0.89938	-0.655039
241	LBR	Lamin-B receptor	A0A494C1L1;Q14739;C9JXK0			alcohol metabolic process;biosynthetic process;lipid metabolic process;metabolic process;primary metabolic process;small molecule metabolic process	cell part;membrane;nuclear envelope				0.369749	0.167774
242	ALDH1L2	Mitochondrial 10-formyltetrahydrofolate dehydrogenase	A0A494C1M4;Q3SY69			biosynthetic process;catabolic process;cellular aromatic compound metabolic process;cellular metabolic process;cellular nitrogen compound metabolic process;cellular process;cofactor metabolic process;heterocycle metabolic process;metabolic process;nitrogen compound metabolic process;one-carbon metabolic process;small molecule metabolic process	cell part;extracellular organelle;intracellular membrane-bounded organelle;intracellular organelle;mitochondrion;organelle;vesicle	One carbon pool by folate	MitoCarta3.0	Matrix	1.8171	-0.400184
243	PDIA4	Protein disulfide-isomerase A4	C9JMN9;A0A499FI48;P13667			biological regulation;cellular homeostasis;cellular metabolic process;cellular process;establishment of localization;homeostatic process;macromolecule metabolic process;metabolic process;primary metabolic process;protein folding;protein metabolic process;protein transport;response to stimulus;response to stress;secretion;transport	cell part;cell surface;cytoplasmic membrane-bounded vesicle;endoplasmic reticulum;intracellular membrane-bounded organelle;intracellular organelle;organelle;vesicle	Protein processing in endoplasmic reticulum;Vibrio cholerae infection			1.28596	-0.884932
244	ESYT2	Extended synaptotagmin-2	A0A499FIX8;H7BXI1;A0FGR8-4;A0FGR8-2;A0FGR8;A0FGR8-6			cellular component organization;cellular membrane organization;cellular process;endocytosis;establishment of localization;lipid transport;membrane invagination;membrane organization;transport;vesicle-mediated transport	cell part;membrane				1.06259	-0.616906
246	PREP	Prolyl endopeptidase	A0A499FJL1;P48147			macromolecule metabolic process;metabolic process;primary metabolic process;protein metabolic process;proteolysis	cell part;cytoplasm;intracellular membrane-bounded organelle;intracellular organelle;membrane;nucleus;organelle				1.68967	0.300894
248	PCM1	Pericentriolar material 1 protein	A0A4W8VX11;A0A5H1ZRS1;Q15154-4;Q15154-2;Q15154-5;Q15154;H0YBA1			anatomical structure formation involved in morphogenesis;biological regulation;cell cycle;cellular component assembly;cellular component movement;cellular component organization;cellular localization;cellular process;cytoskeleton organization;cytoskeleton-dependent intracellular transport;developmental process;establishment of localization;localization;microtubule organizing center organization;m…	cell part;centrosome;cytoplasm;cytosol;intracellular non-membrane-bounded organelle;intracellular organelle;macromolecular complex;membrane;microtubule organizing center;organelle;protein complex				0.301378	0.109283
249	CSNK1A1;CSNK1A1L	Casein kinase I isoform alpha;Casein kinase I isoform alpha-like	A0A5F9W493;U3KPX3;A0A590UJ43;P48729-3;P48729;P48729-2;D6REM4;E7ETM0;Q8N752			anatomical structure morphogenesis;biological regulation;cell division;cell morphogenesis;cellular component morphogenesis;cellular component organization;cellular membrane organization;cellular metabolic process;cellular process;developmental process;endocytosis;establishment of localization;macromolecule metabolic process;macromolecule modification;membrane invagination;membrane organization;me…	cell part;cell projection;centrosome;cilium;cytoplasm;cytosol;intracellular membrane-bounded organelle;intracellular non-membrane-bounded organelle;intracellular organelle;kinetochore;macromolecular complex;membrane;microtubule organizing center;nucleus;organelle;protein complex;ribonucleoprotein complex	Hedgehog signaling pathway;Wnt signaling pathway			0.29094	-0.322027
251	SRSF6	Serine/arginine-rich splicing factor 6	A0A590UJK4;A0A590UK01;A0A590UJP7;A0A590UK80;Q13247-3;Q13247			biological regulation;biosynthetic process;cellular component assembly;cellular component organization;cellular macromolecular complex assembly;cellular metabolic process;cellular nitrogen compound metabolic process;cellular process;establishment of localization;macromolecular complex assembly;macromolecule metabolic process;metabolic process;mRNA metabolic process;mRNA processing;nitrogen compou…	cell part;nucleoplasm	Spliceosome			1.11251	0.148926
253	GNAS	Guanine nucleotide-binding protein G(s) subunit alpha isoforms XLas;Guanine nucleotide-binding protein G(s) subunit alpha isoforms short	Q5JWF2;Q5JWF2-2;Q5JWE9;P63092-4;P63092;P63092-2;P63092-3;A0A590UJS2;A0A7I2V5R6;A0A590UJY2;A0A590UK28;B0AZR9;A0A0A0MR13;A0A590UJQ9;A0A590UJF0;A0A804HIH4			anatomical structure development;anatomical structure formation involved in morphogenesis;anatomical structure morphogenesis;biological adhesion;biological regulation;biosynthetic process;cell adhesion;cellular metabolic process;cellular nitrogen compound metabolic process;cellular process;coagulation;developmental process;DNA metabolic process;DNA modification;energy reserve metabolic process;es…	cell part;cell projection;cytoplasm;cytosol;extracellular organelle;macromolecular complex;membrane;neuron projection;organelle;plasma membrane;protein complex;vesicle	Amoebiasis;Bile secretion;Calcium signaling pathway;Chagas disease (American trypanosomiasis);Dilated cardiomyopathy;Endocrine and other factor-regulated calcium reabsorption;Gap junction;Gastric acid secretion;GnRH signaling pathway;Long-term depression;Melanogenesis;Pancreatic secretion;Salivary secretion;Taste transduction;Vascular smooth muscle contraction;Vasopressin-regulated water reabsorp…			0.0989519	-0.0197593
255	ABCB7	ATP-binding cassette sub-family B member 7, mitochondrial	A0A5F9ZA98;O75027;O75027-2;A0A590UJS8;B4DGL8;A0A2R8Y473;A0A087WW65;O75027-3			biological regulation;cellular homeostasis;cellular ion homeostasis;cellular process;cofactor transport;establishment of localization;homeostatic process;metabolic process;small molecule metabolic process;transmembrane transport;transport	cell part;intracellular membrane-bounded organelle;intracellular organelle;membrane;mitochondrion;organelle	ABC transporters	MitoCarta3.0	MIM	0.454173	-0.168128
256	CDC45	Cell division control protein 45 homolog	A0A5F9ZI22;A0A5F9ZH29;A0A5K1VW85;O75419-2;O75419;O75419-3			biological regulation;biosynthetic process;cell cycle;cellular component assembly;cellular component organization;cellular macromolecular complex assembly;cellular metabolic process;cellular nitrogen compound metabolic process;cellular process;DNA geometric change;DNA metabolic process;DNA recombination;DNA repair;DNA replication;macromolecular complex assembly;macromolecule metabolic process;met…	cell part;centrosome;cytoplasm;intracellular membrane-bounded organelle;intracellular non-membrane-bounded organelle;intracellular organelle;macromolecular complex;microtubule organizing center;nucleoplasm;nucleus;organelle;protein complex	Cell cycle;Cell cycle - yeast;Meiosis - yeast			2.6464	-0.51465
258	LDHB	L-lactate dehydrogenase B chain;L-lactate dehydrogenase	A0A5F9ZHM4;P07195;A0A3B3IS95;A8MW50			carbohydrate metabolic process;cellular ketone metabolic process;cellular metabolic process;cellular nitrogen compound metabolic process;cellular process;cofactor metabolic process;heterocycle metabolic process;metabolic process;nitrogen compound metabolic process;nucleobase-containing compound metabolic process;nucleobase-containing small molecule metabolic process;nucleotide metabolic process;o…	cell part;cytoplasm;cytosol;extracellular organelle;intracellular membrane-bounded organelle;intracellular organelle;membrane;mitochondrion;organelle;vesicle	Cysteine and methionine metabolism;Glycolysis / Gluconeogenesis;Propanoate metabolism;Pyruvate metabolism	MitoCarta3.0	unknown	2.65303	0.577857
259	AK2	Adenylate kinase 2, mitochondrial;Adenylate kinase 2, mitochondrial;Adenylate kinase 2, mitochondrial, N-terminally processed	G3V213;F8VZG5;A0A5F9ZHP2;F8W1A4;P54819-3;P54819-5;P54819-2;P54819;P54819-4;P54819-6;F8VY04;A0A5K1VW67			anatomical structure development;biosynthetic process;cellular metabolic process;cellular nitrogen compound metabolic process;cellular process;developmental process;generation of precursor metabolites and energy;heterocycle metabolic process;metabolic process;nitrogen compound metabolic process;nucleobase-containing compound metabolic process;nucleobase-containing small molecule interconversion;n…	cell part;cytosol;extracellular organelle;membrane;organelle;vesicle	Purine metabolism	MitoCarta3.0	IMS	2.27236	0.570572
260	ARHGEF2	Rho guanine nucleotide exchange factor 2	A0A8Q3SIN5;V9GYM8;A0A5F9ZI21;Q92974-3;Q92974-2;Q92974			anatomical structure morphogenesis;biological regulation;cell division;cell morphogenesis;cellular component morphogenesis;cellular component organization;cellular process;cytoskeleton organization;developmental process;establishment of localization;immune system process;mitosis;nuclear division;organelle fission;organelle organization;protein transport;regulation of organelle organization;regula…	cell body;cell part;cytoplasm;cytoplasmic membrane-bounded vesicle;cytoskeleton;cytosol;Golgi apparatus;intracellular membrane-bounded organelle;intracellular non-membrane-bounded organelle;intracellular organelle;macromolecular complex;neuronal cell body;organelle;protein complex;vesicle	Pathogenic Escherichia coli infection			0.508598	-0.419572
261	MDH1	Malate dehydrogenase;Malate dehydrogenase, cytoplasmic	C9JF79;A0A5K1VW95;P40925;P40925-3;C9JLV6;C9JRL4;B8ZZ51;B9A041;P40925-2			alcohol metabolic process;biological regulation;biosynthetic process;carbohydrate metabolic process;catabolic process;cellular ketone metabolic process;cellular metabolic process;cellular nitrogen compound metabolic process;cellular process;cofactor metabolic process;heterocycle metabolic process;metabolic process;nitrogen compound metabolic process;nucleobase-containing compound metabolic proces…	cell part;centrosome;cytoplasm;cytosol;extracellular organelle;extracellular space;intracellular membrane-bounded organelle;intracellular non-membrane-bounded organelle;intracellular organelle;microtubule organizing center;mitochondrion;organelle;vesicle	Carbon fixation in photosynthetic organisms;Citrate cycle (TCA cycle);Glyoxylate and dicarboxylate metabolism;Proximal tubule bicarbonate reclamation;Pyruvate metabolism			2.07046	0.560122
263	MRPL2	39S ribosomal protein L2, mitochondrial	A0A669KAX9;Q5T653;C9IY40			biosynthetic process;cellular component disassembly;cellular component organization;cellular metabolic process;cellular process;macromolecule metabolic process;metabolic process;mitochondrial translation;mitochondrion organization;organelle organization;primary metabolic process;protein metabolic process;translation;translational elongation;translational initiation	cell part;intracellular non-membrane-bounded organelle;intracellular organelle;macromolecular complex;membrane;organelle;ribonucleoprotein complex;ribosome		MitoCarta3.0	Matrix	2.07936	-0.520609
264	CTNND1	Catenin delta-1	O60716;O60716-18;O60716-4;A0A669KB62;H0YC95;C9JZR2;A0A669KB05;O60716-9;O60716-14;O60716-12;O60716-10;O60716-8;O60716-5;O60716-7;O60716-13;O60716-3;O60716-6;O60716-11;O60716-2;O60716-16;O60716-17;O60716-22;O60716-15;O60716-19;O60716-21;O60716-23;O60716-24;O60716-20;O60716-30;O60716-32;O60716-31;O60716-29;O60716-27;O60716-25;O60716-28;O60716-26;A0A804HK15;A0A804HIL4			anatomical structure development;biological adhesion;biological regulation;biosynthetic process;cell adhesion;cell junction organization;cellular component assembly;cellular component organization;cellular metabolic process;cellular nitrogen compound metabolic process;cellular process;developmental process;macromolecule metabolic process;metabolic process;nitrogen compound metabolic process;nucle…	cell part;cell projection;cytoplasm;cytosol;extracellular organelle;intracellular membrane-bounded organelle;intracellular organelle;membrane;midbody;neuron projection;nucleus;organelle;plasma membrane;site of polarized growth;synapse;vesicle	Adherens junction;Leukocyte transendothelial migration			3.40209	0.477375
265	GBF1	Golgi-specific brefeldin A-resistance guanine nucleotide exchange factor 1	Q92538;Q92538-3;A0A669KB10;A0A7P0RGV0;A0A7I2V452;A0A7I2YQM2;A0A7I2V2L5;Q92538-2;A0A7I2YQ65;A0A669KBG8;A0A7I2V514;A0A7I2V529;A0A7I2V3Y5;A0A7I2V4K2;A0A7I2V2L4			biological regulation;cell activation;cell motility;cellular component disassembly;cellular component movement;cellular component organization;cellular localization;cellular process;endosome transport;establishment of localization;establishment or maintenance of cell polarity;Golgi organization;Golgi vesicle transport;immune system process;localization;locomotion;membrane organization;organelle o…	cell leading edge;cell part;Golgi apparatus;intracellular membrane-bounded organelle;intracellular organelle;lipid particle;membrane;microbody;mitochondrion;organelle;peroxisome				0.767695	-0.0977545
266	SNCA	Alpha-synuclein	E7EPV7;A0A669KB41;A0A669KBH5;P37840-2;P37840;H6UYS7;P37840-3	+		aging;alcohol metabolic process;amine metabolic process;amine transport;behavior;biological regulation;biosynthetic process;cell activation;cellular aromatic compound metabolic process;cellular component organization;cellular homeostasis;cellular ion homeostasis;cellular ketone metabolic process;cellular lipid metabolic process;cellular membrane organization;cellular metabolic process;cellular ni…	cell cortex;cell part;cell projection;cytoplasm;cytoplasmic membrane-bounded vesicle;cytoskeleton;cytosol;endoplasmic reticulum;extracellular region;extracellular space;Golgi apparatus;intracellular membrane-bounded organelle;intracellular non-membrane-bounded organelle;intracellular organelle;lysosome;macromolecular complex;membrane;mitochondrion;neuron projection;nucleus;organelle;plasma membra…	Alzheimer's disease;Parkinson's disease			3.29746	1.1845
267	STAT1	Signal transducer and activator of transcription 1-alpha/beta;Signal transducer and activator of transcription	P42224;A0A669KB53;A0A669KBA4;A0A669KB56;A0A669KB68;P42224-2;A0A8V8TN81;A0A669KBI6;J3KPM9;A0A669KB52;A0A669KB75;E7EPD2			anatomical structure development;biological regulation;biosynthetic process;blood circulation;cell death;cell differentiation;cell proliferation;cellular metabolic process;cellular nitrogen compound metabolic process;cellular process;circulatory system process;death;developmental process;homeostatic process;immune system process;interspecies interaction between organisms;macromolecule metabolic p…	cell part;cell projection;cytoplasm;cytosol;intracellular membrane-bounded organelle;intracellular non-membrane-bounded organelle;intracellular organelle;neuron projection;nucleolus;nucleoplasm;nucleus;organelle	Chemokine signaling pathway;Hepatitis C;Jak-STAT signaling pathway;ko05152;Leishmaniasis;Measles;Osteoclast differentiation;Pancreatic cancer;Pathways in cancer;Toll-like receptor signaling pathway;Toxoplasmosis			0.186898	-0.0355334
268	PARK2	E3 ubiquitin-protein ligase parkin	A0A669KBE3;B1AKC3;O60260-7;O60260-8;O60260-2;O60260;O60260-5;D3JZW5;O60260-3;O60260-6			alcohol metabolic process;amine metabolic process;amine transport;anatomical structure development;autophagy;behavior;biological regulation;biosynthetic process;catabolic process;cell communication;cell-cell signaling;cellular aromatic compound metabolic process;cellular component assembly;cellular component organization;cellular homeostasis;cellular localization;cellular metabolic process;cellul…	cell part;cell projection;cytoplasm;cytosol;endoplasmic reticulum;Golgi apparatus;intracellular membrane-bounded organelle;intracellular organelle;macromolecular complex;mitochondrion;neuron projection;nucleus;organelle;protein complex;ubiquitin ligase complex	Parkinson's disease;Protein processing in endoplasmic reticulum;Ubiquitin mediated proteolysis	MitoCarta3.0	MOM	1.70846	1.38042
269	LARS	Leucine--tRNA ligase, cytoplasmic	A0A6I8PL42;B4DER1;A0A6I8PIV1;Q9P2J5;A0A6I8PIT3;A0A6I8PS05;A0A6I8PRS0;Q9P2J5-2;A0A6I8PLB8;A0A6I8PLB3;A0A6I8PIP7;Q9P2J5-3			amine metabolic process;cellular amino acid metabolic process;cellular ketone metabolic process;cellular metabolic process;cellular nitrogen compound metabolic process;cellular process;macromolecule metabolic process;metabolic process;nitrogen compound metabolic process;nucleobase-containing compound metabolic process;organic acid metabolic process;primary metabolic process;RNA metabolic process;…	cell part;cytoplasm;cytosol;intracellular membrane-bounded organelle;intracellular organelle;nucleus;organelle	Aminoacyl-tRNA biosynthesis;Valine, leucine and isoleucine biosynthesis			1.95482	-0.0926038
270	GNL3L	Guanine nucleotide-binding protein-like 3-like protein	A0A6I8PS19;A0A6I8PL80;Q9NVN8			cellular process;metabolic process;ribosome biogenesis	cell part;cytoplasm;intracellular membrane-bounded organelle;intracellular non-membrane-bounded organelle;intracellular organelle;membrane;mitochondrion;nucleolus;nucleoplasm;nucleus;organelle	Ribosome biogenesis in eukaryotes			0.327424	-0.118454
271	DNAJC7	DnaJ homolog subfamily C member 7	Q99615;A0A6I8PU73;A0A6I8PUD4;A0A6I8PS32;Q99615-2;A0A6I8PIK4;A0A6I8PRZ0;A0A6I8PU89;A0A6I8PR89;A0A6I8PLE7;K7ER44;A0A6I8PUC2;K7EIH8;K7EPP7;K7EK03			cellular metabolic process;cellular process;macromolecule metabolic process;metabolic process;primary metabolic process;protein folding;protein metabolic process;response to abiotic stimulus;response to heat;response to stimulus;response to stress	cell part;cytoplasm;cytoskeleton;cytosol;extracellular organelle;intracellular non-membrane-bounded organelle;intracellular organelle;membrane;nucleoplasm;organelle;vesicle				0.0805697	-0.0299691
272	PABPC1L	Polyadenylate-binding protein 1-like	A0A6Q8JFT6;Q4VXU2;Q4VXU2-2;A0A6I8PS38;A0A6I8PLA1			cell maturation;cellular metabolic process;cellular nitrogen compound metabolic process;cellular process;developmental maturation;developmental process;macromolecule metabolic process;metabolic process;mRNA metabolic process;mRNA processing;nitrogen compound metabolic process;nucleobase-containing compound metabolic process;primary metabolic process;RNA metabolic process;RNA processing	extracellular organelle;organelle;vesicle	mRNA surveillance pathway;RNA degradation;RNA transport			0.984567	0.141715
273	IKBKAP	Elongator complex protein 1	O95163;A0A6Q8PHC9;A0A6Q8PHF4;A0A6Q8PG86;A0A6Q8PEX6;A0A6Q8PFB7;A0A6Q8PH48;A0A6Q8PFH9;A0A6Q8PF66;A0A6Q8PGW3;A0A6Q8PHI5;F5H2T0;A0A6Q8PFN8;A0A6Q8PHA0;A0A6Q8PGR0;A0A6Q8PF69			biological regulation;biosynthetic process;cellular component assembly;cellular component organization;cellular metabolic process;cellular nitrogen compound metabolic process;cellular process;chromatin organization;chromosome organization;immune system process;macromolecular complex assembly;macromolecule metabolic process;macromolecule modification;metabolic process;nitrogen compound metabolic p…	cell part;cytoplasm;intracellular non-membrane-bounded organelle;intracellular organelle;macromolecular complex;nucleolus;organelle;protein complex;transcription elongation factor complex				0.571365	-0.137442
274	GDAP1	Ganglioside-induced differentiation-associated protein 1	A0A6Q8PGQ9;A0A6Q8PHC1;B4DIH2;A0A6Q8PGU0;A0A6Q8PH97;A0A6Q8PEX8;A0A6Q8PH88;A0A6Q8PEZ4;A0A6Q8PHN7;A0A7I2RYU0;A0A6Q8PFG4;A0A6Q8PH79;A0A6Q8PGL3;A0A6Q8PGS2;Q8TB36-2;Q8TB36	+		cellular component organization;cellular membrane organization;cellular process;establishment of localization;membrane fusion;membrane organization;mitochondrion organization;organelle fission;organelle fusion;organelle organization;protein targeting;protein transport;response to chemical stimulus;response to external stimulus;response to extracellular stimulus;response to stimulus;transport	cell part;cytoplasm;intracellular membrane-bounded organelle;intracellular organelle;membrane;mitochondrion;nucleus;organelle		MitoCarta3.0	MOM	3.6869	1.21191
275	CLCC1	Chloride channel CLIC-like protein 1	Q96S66;Q96S66-2;A0A6Q8PHQ1;A0A6Q8PG30;A0A6Q8PEZ7;A0A6Q8PGA4;A0A6Q8PG75;A0A6Q8PG68;A0A8I5KRC0;A0A6Q8PG14;A0A6Q8PFF7;Q5T1P5;Q96S66-3;Q96S66-4				cell part;endoplasmic reticulum;Golgi apparatus;intracellular membrane-bounded organelle;intracellular organelle;macromolecular complex;membrane;nucleus;organelle;protein complex				2.13523	1.00728
276	AARS	Alanine--tRNA ligase, cytoplasmic	P49588;H3BPK7;A0A6Q8PGN5;A0A6Q8PF33;A0A6Q8PGE8;P49588-2;A0A6Q8PGR9;A0A6Q8PFY2;A0A6Q8PFK3;A0A6Q8PGB5;A0A6Q8PHJ2;A0A6Q8PH44;A0A6Q8PHP7;A0A6Q8PHP3;A0A6Q8PF77			amine metabolic process;anatomical structure development;biological regulation;cellular amino acid metabolic process;cellular ketone metabolic process;cellular metabolic process;cellular nitrogen compound metabolic process;cellular process;developmental process;macromolecule metabolic process;macromolecule modification;metabolic process;molting cycle;multicellular organismal process;neurological …	cell part;cytoplasm;cytosol;extracellular organelle;membrane;organelle;vesicle	Aminoacyl-tRNA biosynthesis			1.51375	-0.186054
277	TFG	Protein TFG	A0A6Q8PFC4;A0A6Q8PH89;A0A6Q8PH27;A0A6Q8PG00;A0A6Q8PG04;A0A6Q8PGS4;A0A6Q8PF40;A0A6Q8PFY7;Q92734-4;Q92734-3;Q92734-2;Q92734;C9JJP5;C9JUE0;C9JTY3;A0A6Q8PF51			biological regulation;cellular process;response to stimulus;signal transduction	cell part;cytoplasm;extracellular organelle;organelle;vesicle	Pathways in cancer;Thyroid cancer			2.94147	0.617317
278	HARS	Histidine--tRNA ligase, cytoplasmic	P12081;P12081-4;E7ETE2;A0A6Q8PF47;A0A6Q8PHA5;P12081-2;P12081-3;A0A6Q8PFF2;A0A6Q8PF07;B4DDD8;A0A6Q8PHE3;B4E1C5			amine metabolic process;biosynthetic process;cellular amino acid metabolic process;cellular component organization;cellular ketone metabolic process;cellular metabolic process;cellular nitrogen compound metabolic process;cellular process;macromolecule metabolic process;metabolic process;mitochondrial translation;mitochondrion organization;nitrogen compound metabolic process;nucleobase-containing …	cell part;cytoplasm;cytosol;intracellular membrane-bounded organelle;intracellular organelle;mitochondrion;organelle	Aminoacyl-tRNA biosynthesis			0.573047	0.105139
279	AIFM1	Apoptosis-inducing factor 1, mitochondrial	O95831;A0A6Q8PFQ8;A0A6Q8PFM5;A0A6Q8PG15;A0A7I2PK44;A0A6Q8PHJ9;A0A6Q8PHC0;A0A6Q8PFS4;A0A6Q8PFA7;A0A7I2RLJ8;A0A6Q8PFE1;O95831-3;E9PMA0;A0A6Q8PF87;O95831-2;O95831-4;O95831-5;A0A6Q8PFN1			biological regulation;catabolic process;cell death;cell differentiation;cellular component assembly;cellular component organization;cellular homeostasis;cellular macromolecular complex assembly;cellular metabolic process;cellular nitrogen compound metabolic process;cellular process;chromosome organization;death;developmental process;DNA metabolic process;DNA packaging;homeostatic process;macromol…	cell part;cytosol;intracellular membrane-bounded organelle;intracellular organelle;membrane;mitochondrion;nucleus;organelle	Apoptosis	MitoCarta3.0	MIM	1.46686	0.151236
280	LMNA	Prelamin-A/C;Lamin-A/C	P02545;A0A6Q8PFJ0;P02545-6;P02545-2;P02545-3;A0A804HL68;Q3BDU5;A0A6Q8PHQ9;P02545-4;P02545-5;Q5TCI8;A0A6Q8PF80			anatomical structure development;biological regulation;cell cycle;cell death;cell development;cellular component disassembly;cellular component organization;cellular localization;cellular membrane organization;cellular metabolic process;cellular process;cytoskeleton organization;death;developmental process;establishment of localization;establishment or maintenance of cell polarity;localization;ma…	cell part;cytoplasm;cytosol;intracellular membrane-bounded organelle;intracellular organelle;macromolecular complex;membrane;nuclear envelope;nucleoplasm;nucleus;organelle;protein complex	Arrhythmogenic right ventricular cardiomyopathy (ARVC);Dilated cardiomyopathy;Hypertrophic cardiomyopathy (HCM)			3.53573	0.606094
281	MFN2	Mitofusin-2	A0A6Q8PGS9;A0A6Q8PGA3;A0A6Q8PGV8;A0A6Q8PFJ4;O95140;O95140-2		+	anatomical structure formation involved in morphogenesis;anatomical structure morphogenesis;autophagy;biological regulation;catabolic process;cell death;cellular component organization;cellular localization;cellular membrane organization;cellular metabolic process;cellular process;coagulation;death;developmental process;establishment of localization;localization;membrane fusion;membrane organizat…	cell part;cytoskeleton;cytosol;intracellular membrane-bounded organelle;intracellular non-membrane-bounded organelle;intracellular organelle;membrane;mitochondrion;organelle		MitoCarta3.0	MOM	3.21555	-1.04929
282	PAFAH1B1	Platelet-activating factor acetylhydrolase IB subunit alpha	A0A6Q8PFT2;A0A6Q8PFU3;P43034;A0A6Q8PH33;A0A6Q8PG63			alcohol metabolic process;amine metabolic process;anatomical structure development;anatomical structure formation involved in morphogenesis;anatomical structure morphogenesis;behavior;biological regulation;catabolic process;cell communication;cell cycle;cell differentiation;cell division;cell motility;cell proliferation;cell-cell signaling;cellular component assembly;cellular component disassembl…	cell body;cell cortex;cell leading edge;cell part;cell projection;centrosome;cilium;cytosol;extracellular organelle;intracellular non-membrane-bounded organelle;intracellular organelle;kinetochore;macromolecular complex;membrane;microtubule organizing center;neuron projection;neuronal cell body;nuclear envelope;organelle;protein complex;site of polarized growth;vesicle	Ether lipid metabolism			0.0779697	-0.0215745
284	DICER1	Endoribonuclease Dicer	A0A6Q8PFV4;H0YJZ6;A0A8Q3WLJ5;A0A8Q3SJI0;A0A7I2YBM0;A0A8Q3WLH8;Q9UPY3-2;Q9UPY3			anatomical structure development;anatomical structure formation involved in morphogenesis;anatomical structure morphogenesis;biological regulation;catabolic process;cell development;cell differentiation;cell division;cell proliferation;cellular component assembly;cellular component morphogenesis;cellular component organization;cellular macromolecular complex assembly;cellular metabolic process;ce…	cell part;cell projection;cytoplasm;cytosol;intracellular membrane-bounded organelle;intracellular organelle;macromolecular complex;neuron projection;nucleus;organelle;ribonucleoprotein complex;RNAi effector complex;site of polarized growth				0.595041	-0.0817792
285	GARS	Glycine--tRNA ligase	P41250;P41250-2;A0A6Q8PGZ8;A0A6Q8PGA8;A0A6Q8PGI6;A0A6Q8PHH9;A0A6Q8PGW4;A0A6Q8PHI7;H7C443;A0A6Q8PFZ6			amine metabolic process;biosynthetic process;cellular amino acid metabolic process;cellular ketone metabolic process;cellular metabolic process;cellular nitrogen compound metabolic process;cellular process;heterocycle metabolic process;macromolecule metabolic process;metabolic process;nitrogen compound metabolic process;nucleobase-containing compound metabolic process;nucleobase-containing small …	cell part;cell projection;cytoplasm;cytoplasmic membrane-bounded vesicle;cytosol;extracellular organelle;intracellular membrane-bounded organelle;intracellular organelle;neuron projection;nucleoplasm;organelle;vesicle	Aminoacyl-tRNA biosynthesis	MitoCarta3.0	Matrix	1.38281	-0.304243
286	POLR2A	DNA-directed RNA polymerase II subunit RPB1	A0A6Q8PGB0;P24928			biological regulation;biosynthetic process;cellular metabolic process;cellular nitrogen compound metabolic process;cellular process;developmental process;DNA metabolic process;DNA repair;macromolecule metabolic process;metabolic process;mRNA metabolic process;mRNA processing;nitrogen compound metabolic process;nucleobase-containing compound metabolic process;primary metabolic process;response to …	cell part;intracellular membrane-bounded organelle;intracellular organelle;macromolecular complex;nucleoplasm;nucleus;organelle;protein complex;RNA polymerase complex	Huntington's disease;Purine metabolism;Pyrimidine metabolism;RNA polymerase			0.666504	0.152948
287	FANCI	Fanconi anemia group I protein	H3BP78;F8W7R3;A0A8Q3SIZ6;A0A8Q3SIW9;A0A6Q8PGF4;A0A6Q8PH09;Q9NVI1-2;Q9NVI1-1;Q9NVI1		+	biological regulation;cell cycle;cellular metabolic process;cellular nitrogen compound metabolic process;cellular process;DNA metabolic process;DNA repair;macromolecule metabolic process;metabolic process;nitrogen compound metabolic process;nucleobase-containing compound metabolic process;primary metabolic process;regulation of protein modification process;response to DNA damage stimulus;response…	cell part;cytoplasm;intracellular membrane-bounded organelle;intracellular organelle;membrane;nucleoplasm;nucleus;organelle;plasma membrane				3.59884	-0.716534
289	MACROD1	O-acetyl-ADP-ribose deacetylase MACROD1	A0A6Q8PH91;Q9BQ69			cellular metabolic process;cellular nitrogen compound metabolic process;cellular process;heterocycle metabolic process;macromolecule metabolic process;macromolecule modification;metabolic process;nitrogen compound metabolic process;nucleobase-containing compound metabolic process;nucleobase-containing small molecule metabolic process;nucleoside metabolic process;primary metabolic process;protein …	cell part;intracellular membrane-bounded organelle;intracellular organelle;mitochondrion;nucleus;organelle		MitoCarta3.0	Matrix	1.73729	-1.11132
290	NT5C2	Cytosolic purine 5-nucleotidase	A0A6Q8PHB5;A0A6Q8PHP0;P49902-2;P49902			catabolic process;cellular aromatic compound metabolic process;cellular metabolic process;cellular nitrogen compound metabolic process;cellular process;drug metabolic process;heterocycle metabolic process;metabolic process;nitrogen compound metabolic process;nucleobase-containing compound catabolic process;nucleobase-containing compound metabolic process;nucleobase-containing small molecule metab…	cell part;cytosol	Nicotinate and nicotinamide metabolism;Purine metabolism;Pyrimidine metabolism			2.44136	0.760279
291	GNE	Bifunctional UDP-N-acetylglucosamine 2-epimerase/N-acetylmannosamine kinase;UDP-N-acetylglucosamine 2-epimerase (hydrolyzing);N-acetylmannosamine kinase	A0A7I2SU25;Q9Y223-4;Q9Y223-3;Q9Y223;Q9Y223-2;Q9Y223-5			alcohol metabolic process;biological adhesion;biosynthetic process;carbohydrate metabolic process;cell adhesion;cellular ketone metabolic process;cellular metabolic process;cellular nitrogen compound metabolic process;cellular process;macromolecule metabolic process;macromolecule modification;metabolic process;nitrogen compound metabolic process;nucleobase-containing compound metabolic process;nu…	cell part;cytoplasm;cytosol	Amino sugar and nucleotide sugar metabolism			0.362174	-0.0917517
292	COPB2	Coatomer subunit beta	A0A7I2V258;H0Y938;H0YAC7;P35606-2;P35606			cellular component organization;cellular process;establishment of localization;Golgi vesicle transport;membrane organization;organelle organization;protein transport;transport;vesicle organization;vesicle-mediated transport	cell part;cytosol;macromolecular complex;protein complex				0.262871	-0.104187
293	HGS	Hepatocyte growth factor-regulated tyrosine kinase substrate	O14964;I3L1P5;A0A7I2V637;A0A7I2V307;A0A7I2V3J3;A0A7I2V2R9;A0A7I2V2W5;A0A7I2V2D8;A0A7I2V3F9;A0A7I2V3I8;A0A7I2V5A2;A0A7I2V2K2;A0A7I2V6E0;A0A7I2V3Z1;A0A7I2V5A3;O14964-2;A0A7I2YQD1;A0A7I2V4X6;A0A7I2V5D6;I3L165	+		biological regulation;cellular component organization;cellular localization;cellular membrane organization;cellular process;endosome transport;establishment of localization;Golgi vesicle transport;localization;membrane invagination;membrane organization;protein targeting;protein transport;regulation of protein modification process;response to stimulus;signal transduction;transport;vacuolar transp…	cell part;cytoplasm;cytoplasmic membrane-bounded vesicle;cytosol;endosome;extracellular organelle;intracellular membrane-bounded organelle;intracellular organelle;membrane;organelle;vesicle	Endocytosis;Phagosome			3.47013	0.742677
294	ITGB1	Integrin beta;Integrin beta-1	H7C4K3;A0A7I2V348;A0A7I2V2F9;E7EUI6;C9JPK5;P05556-2;P05556;P05556-5;P05556-4;P05556-3;A0A7I2V5Z8;A0A7I2V5T3			anatomical structure morphogenesis;behavior;biological adhesion;biological regulation;cell activation;cell adhesion;cell communication;cell differentiation;cell growth;cell junction organization;cell morphogenesis;cell motility;cellular component assembly;cellular component morphogenesis;cellular component movement;cellular component organization;cellular homeostasis;cellular ion homeostasis;cell…	cell part;cell projection;cell surface;cytoplasm;cytoplasmic membrane-bounded vesicle;endosome;extracellular organelle;filopodium;intracellular membrane-bounded organelle;intracellular organelle;macromolecular complex;membrane;neuron projection;organelle;plasma membrane;protein complex;receptor complex;synapse;vesicle	Arrhythmogenic right ventricular cardiomyopathy (ARVC);Axon guidance;Bacterial invasion of epithelial cells;Cell adhesion molecules (CAMs);Dilated cardiomyopathy;ECM-receptor interaction;Focal adhesion;Hypertrophic cardiomyopathy (HCM);Leishmaniasis;Leukocyte transendothelial migration;Pathogenic Escherichia coli infection;Pathways in cancer;Phagosome;Regulation of actin cytoskeleton;Shigellosis;…			1.58663	0.593978
295	STAT3	Signal transducer and activator of transcription 3;Signal transducer and activator of transcription	P40763;A0A7I2V444;P40763-2;P40763-3;A0A7I2V3V0;A0A7I2V5N9;A0A7I2V395;A0A7I2YQD2;A0A7I2V4R2;A0A7I2V4R3;A0A7I2V4C8;A0A7I2V2G1;A0A7I2YQI1;A0A7I2YQR5;A0A7I2V552;A0A7I2V2T1;A0A7I2V4F6;G8JLH9			anatomical structure development;behavior;biological regulation;biosynthetic process;cell differentiation;cell proliferation;cellular component movement;cellular metabolic process;cellular nitrogen compound metabolic process;cellular process;developmental process;establishment of localization;homeostatic process;macromolecule metabolic process;metabolic process;multicellular organismal process;ni…	cell part;cytoplasm;cytosol;intracellular membrane-bounded organelle;intracellular organelle;membrane;nucleoplasm;nucleus;organelle;plasma membrane	Acute myeloid leukemia;Adipocytokine signaling pathway;Chemokine signaling pathway;Hepatitis C;Jak-STAT signaling pathway;ko05152;Measles;Pancreatic cancer;Pathways in cancer;Toxoplasmosis			1.79667	-0.332065
296	EIF3E	Eukaryotic translation initiation factor 3 subunit E	P60228;A0A7I2V3S3;A0A7I2V3I0;A0A7I2V2H9;A0A7I2V2W0;A0A7I2V4B4;H0YBP5;A0A7I2V5Z6;A0A7I2V3I2;B3KW56;A0A7I2V4G3;E5RGA2;A0A7I2V5P9;E5RHS5			biological regulation;biosynthetic process;catabolic process;cellular component assembly;cellular component organization;cellular macromolecular complex assembly;cellular metabolic process;cellular nitrogen compound metabolic process;cellular process;macromolecular complex assembly;macromolecule metabolic process;metabolic process;mRNA metabolic process;nitrogen compound metabolic process;nucleob…	cell part;cytoplasm;cytosol;extracellular organelle;intracellular membrane-bounded organelle;intracellular organelle;macromolecular complex;membrane;nucleoplasm;nucleus;organelle;protein complex;ribonucleoprotein complex;vesicle	Hepatitis C;RNA transport			1.06137	-0.0518842
298	NACA	Nascent polypeptide-associated complex subunit alpha;Nascent polypeptide-associated complex subunit alpha, muscle-specific form	F8VZJ2;F8W0W4;A0A7I2V2K5;H0YHX9;A0A7I2V473;Q13765;E9PAV3-2;E9PAV3;F8VNW4			anatomical structure development;anatomical structure morphogenesis;biological regulation;biosynthetic process;cellular metabolic process;cellular nitrogen compound metabolic process;cellular process;developmental process;establishment of localization;growth;macromolecule metabolic process;metabolic process;nitrogen compound metabolic process;nucleobase-containing compound metabolic process;prima…	cell part;cytoplasm;extracellular organelle;intracellular membrane-bounded organelle;intracellular organelle;macromolecular complex;nucleus;organelle;protein complex;vesicle				0.198344	-0.243167
299	DDX1	ATP-dependent RNA helicase DDX1	A0A7I2V430;A0A7I2V2M5;A0A7I2V4F0;Q92499;A0A087WZ71;Q92499-3;Q92499-2;A0A087X2G1;A0A7I2YQ77;A0A7I2V4J3;A0A7I2V5X8;A0A7I2V421			biological regulation;biosynthetic process;cellular component assembly;cellular component organization;cellular macromolecular complex assembly;cellular metabolic process;cellular nitrogen compound metabolic process;cellular process;developmental process;DNA geometric change;DNA metabolic process;DNA repair;macromolecular complex assembly;macromolecule metabolic process;metabolic process;multicel…	cell part;cytoplasm;intracellular membrane-bounded organelle;intracellular non-membrane-bounded organelle;intracellular organelle;macromolecular complex;membrane;nucleolus;nucleoplasm;nucleus;organelle;protein complex;ribonucleoprotein complex				0.608663	0.13888
301	HNRNPA3	Heterogeneous nuclear ribonucleoprotein A3	A0A7I2V2R3;A0A7I2V5D8;A0A7I2V4J6;A0A7I2V4G0;P51991-2;P51991;A0A7I2V402			cellular metabolic process;cellular nitrogen compound metabolic process;cellular process;macromolecule metabolic process;metabolic process;mRNA metabolic process;mRNA processing;nitrogen compound metabolic process;nucleobase-containing compound metabolic process;primary metabolic process;RNA metabolic process;RNA processing;RNA splicing	cell part;intracellular membrane-bounded organelle;intracellular organelle;macromolecular complex;nucleoplasm;nucleus;organelle;ribonucleoprotein complex;spliceosomal complex	Spliceosome			0.115016	-0.0662473
302	IMPDH2	Inosine-5-monophosphate dehydrogenase 2	A0A7I2V2T3;H0Y4R1;P12268;E7ETK5;A0A7I2YQK5			anatomical structure development;biosynthetic process;cell activation;cell proliferation;cellular aromatic compound metabolic process;cellular component assembly;cellular component organization;cellular metabolic process;cellular nitrogen compound metabolic process;cellular process;developmental process;heterocycle metabolic process;immune system process;macromolecular complex assembly;metabolic …	cell part;cytoplasm;cytosol;extracellular organelle;intracellular membrane-bounded organelle;intracellular organelle;membrane;microbody;nucleus;organelle;vesicle	Drug metabolism - other enzymes;Purine metabolism			1.92195	0.274582
303	MTHFD2	Bifunctional methylenetetrahydrofolate dehydrogenase/cyclohydrolase, mitochondrial;NAD-dependent methylenetetrahydrofolate dehydrogenase;Methenyltetrahydrofolate cyclohydrolase	A0A7I2V2U6;P13995;P13995-2;A0A7I2V482;A0A7I2YQD4;B8ZZU9			biosynthetic process;cellular aromatic compound metabolic process;cellular metabolic process;cellular nitrogen compound metabolic process;cellular process;cofactor metabolic process;heterocycle metabolic process;metabolic process;nitrogen compound metabolic process;one-carbon metabolic process;small molecule metabolic process	cell part;extracellular space;intracellular membrane-bounded organelle;intracellular organelle;mitochondrion;organelle	One carbon pool by folate	MitoCarta3.0	Matrix	0.83689	-0.730751
304	NCL	Nucleolin	A0A7I2V699;A0A7I2V2U7;A0A7I2V5M5;A0A7I2V428;C9JLB1;A0A7I2V3F3;H7BY16;P19338;A0A7I2V349;A0A7I2V506;A0A7I2V2S8			anatomical structure formation involved in morphogenesis;developmental process	cell cortex;cell part;extracellular organelle;intracellular membrane-bounded organelle;intracellular non-membrane-bounded organelle;intracellular organelle;macromolecular complex;membrane;nucleolus;nucleoplasm;nucleus;organelle;ribonucleoprotein complex;vesicle	Pathogenic Escherichia coli infection			1.56211	0.274237
305	TWF2	Twinfilin-2	A0A7I2V2U8;A0A7I2V5D3;Q6IBS0;D6RG15;A0A7I2V5B1			biological regulation;cell communication;cellular component organization;cellular process;regulation of organelle organization;response to chemical stimulus;response to external stimulus;response to extracellular stimulus;response to stimulus	cell part;cell projection;cytoplasm;cytoskeleton;extracellular organelle;filopodium;intracellular;intracellular non-membrane-bounded organelle;intracellular organelle;microvillus;organelle;site of polarized growth;vesicle				0.274849	-0.0618466
306	HNRNPA2B1;HNRPA2B1	Heterogeneous nuclear ribonucleoproteins A2/B1	A0A7I2V4S4;A0A7I2V4N1;A0A7I2V3P1;A0A7I2V4I6;A0A7I2V3P7;A0A7I2V323;P22626-2;P22626;A0A087WUI2;A0A024RA28;A0A7I2V4N0;A0A7I2YQN4			biological regulation;cellular metabolic process;cellular nitrogen compound metabolic process;cellular process;establishment of localization;macromolecule metabolic process;metabolic process;mRNA metabolic process;mRNA processing;nitrogen compound metabolic process;nucleobase-containing compound metabolic process;nucleobase-containing compound transport;primary metabolic process;RNA metabolic pro…	cell part;cytoplasm;intracellular membrane-bounded organelle;intracellular organelle;macromolecular complex;membrane;nucleoplasm;nucleus;organelle;ribonucleoprotein complex;spliceosomal complex				0.916968	0.145322
307	KPNA2	Importin subunit alpha-1	A0A7I2V351;A0A7I2V487;A0A7I2YQE1;P52292;A0A7I2V3Z3			biological regulation;cellular metabolic process;cellular nitrogen compound metabolic process;cellular process;DNA metabolic process;establishment of localization;macromolecule metabolic process;metabolic process;nitrogen compound metabolic process;nuclear transport;nucleobase-containing compound metabolic process;nucleocytoplasmic transport;primary metabolic process;protein targeting;protein tra…	cell part;cytoplasm;cytosol;membrane;nucleoplasm				2.68893	0.165528
308	COMT	Catechol O-methyltransferase	E7EMS6;E7EUU8;A0A7I2V3G7;H7BZ45;A0A7I2V370;P21964-2;P21964			alcohol metabolic process;amine metabolic process;behavior;biological regulation;biosynthetic process;catabolic process;cell communication;cell-cell signaling;cellular aromatic compound metabolic process;cellular metabolic process;cellular nitrogen compound metabolic process;cellular process;developmental process;hormone metabolic process;lipid metabolic process;metabolic process;multicellular or…	cell body;cell part;cell projection;cytosol;extracellular organelle;intracellular membrane-bounded organelle;intracellular organelle;membrane;mitochondrion;neuron projection;organelle;plasma membrane;vesicle	Betalain biosynthesis;Steroid hormone biosynthesis;Tyrosine metabolism	MitoCarta3.0	Membrane	0.848894	-0.471558
310	KIF11	Kinesin-like protein KIF11	A0A7I2V3A9;P52732;A0A7I2YQY4;A0A7I2V3V3			biological regulation;cell division;cellular component assembly;cellular component movement;cellular component organization;cellular process;chromosome segregation;coagulation;cytoskeleton organization;immune system process;metabolic process;microtubule organizing center organization;mitosis;multicellular organismal process;nuclear division;organelle assembly;organelle fission;organelle organizat…	cell part;cytoplasm;cytosol;intracellular non-membrane-bounded organelle;intracellular organelle;macromolecular complex;membrane;organelle;protein complex				0.524029	-0.182
311	ACO2	Aconitate hydratase, mitochondrial	A0A7I2V3U0;A0A7I2V586;A0A7I2V3F1;A2A274;Q99798;A0A7I2V5T4;A0A7I2V5A1;A0A7I2V614			catabolic process;cellular ketone metabolic process;cellular metabolic process;cellular process;cofactor metabolic process;generation of precursor metabolites and energy;metabolic process;organic acid metabolic process;small molecule metabolic process	cell part;intracellular membrane-bounded organelle;intracellular organelle;mitochondrion;nucleus;organelle	Carbon fixation pathways in prokaryotes;Citrate cycle (TCA cycle);Glyoxylate and dicarboxylate metabolism	MitoCarta3.0	Matrix	0.000334217	-0.000855764
312	RSL24D1	Probable ribosome biogenesis protein RLP24	H3BMQ2;A0A7I2V3F2;Q9UHA3			biosynthetic process;cellular metabolic process;cellular process;macromolecule metabolic process;metabolic process;primary metabolic process;protein metabolic process;ribosome biogenesis;translation	cell part;intracellular membrane-bounded organelle;intracellular non-membrane-bounded organelle;intracellular organelle;macromolecular complex;nucleolus;nucleus;organelle;ribonucleoprotein complex;ribosome	Ribosome			0.872834	-0.467309
313	HNRNPA1;HNRNPA1L2	Heterogeneous nuclear ribonucleoprotein A1;Heterogeneous nuclear ribonucleoprotein A1, N-terminally processed;Heterogeneous nuclear ribonucleoprotein A1-like 2	P09651;A0A7I2V3W0;A0A7I2V3R8;F8W6I7;P09651-2;P09651-3;A0A7I2YQX9;A0A7I2V2L6;F8VZ49;Q32P51;F8VTQ5;A0A2R8Y4L2;A0A7I2V5U9;H0YH80			cellular metabolic process;cellular nitrogen compound metabolic process;cellular process;establishment of localization;macromolecule metabolic process;metabolic process;mRNA metabolic process;mRNA processing;nitrogen compound metabolic process;nuclear transport;nucleobase-containing compound metabolic process;nucleobase-containing compound transport;nucleocytoplasmic transport;primary metabolic p…	cell part;cytoplasm;cytoskeleton;extracellular organelle;intracellular non-membrane-bounded organelle;intracellular organelle;macromolecular complex;membrane;nucleoplasm;organelle;ribonucleoprotein complex;spliceosomal complex;vesicle	Spliceosome			0.818239	0.248869
315	EIF3I	Eukaryotic translation initiation factor 3 subunit I	Q13347;A0A7I2YQU2;A0A7I2YQF8;A0A7I2V3U3;A0A7I2V613;A0A7I2V607;A0A7I2V3N2;A0A7I2V2M3;A0A7P0MRT9;A0A7I2V640;A0A7I2V685;A0A7I2YQC8;A0A7I2YQT9;A0A7I2V5V8;A0A7I2V4C2;A0A7I2YQI2;Q5TFK1;A0A7I2V4S8;A0A7I2V3K6;A0A7I2YQI6;A0A7I2YQP9			biological regulation;biosynthetic process;cellular component assembly;cellular component organization;cellular macromolecular complex assembly;cellular metabolic process;cellular process;macromolecular complex assembly;macromolecule metabolic process;metabolic process;primary metabolic process;protein metabolic process;regulation of translation;ribonucleoprotein complex assembly;translation;tran…	cell part;cytosol;extracellular organelle;macromolecular complex;organelle;protein complex;ribonucleoprotein complex;vesicle	RNA transport			0.685322	-0.158882
316	SPECC1	Cytospin-B	Q5M775;J3QS22;A0A7P0TBP2;A0A7P0TB87;A0A7P0Z4I1;A0A7I2V562;A0A7P0TAS3;A0A7P0T9K0;A0A7I2YQJ3;A0A7I2V416;A0A7I2V486;A0A7I2V451;Q5M775-2;Q5M775-4;Q5M775-3;Q5M775-5;J3QQM0			biological adhesion;cell adhesion;cellular process	cell part;intracellular membrane-bounded organelle;intracellular organelle;nucleus;organelle				0.116486	0.0380675
317	DNMT1	DNA (cytosine-5)-methyltransferase 1	A0A7I2YQA8;A0A7I2V5F1;A0A7I2YQQ0;A0A7I2V5D0;A0A7I2V490;P26358-3;P26358;P26358-2;K7ENW7			biological regulation;biosynthetic process;cellular component organization;cellular metabolic process;cellular nitrogen compound metabolic process;cellular process;chromatin modification;chromatin organization;chromosome organization;DNA metabolic process;DNA modification;gene silencing;macromolecule metabolic process;macromolecule modification;metabolic process;nitrogen compound metabolic proces…	cell part;intracellular membrane-bounded organelle;intracellular organelle;nucleoplasm;nucleus;organelle	Cysteine and methionine metabolism			1.19776	0.274372
318	EIF4H	Eukaryotic translation initiation factor 4H	A0A7I2V4E4;Q15056-2;Q15056;A0A7I2V385	+		biological regulation;biosynthetic process;cellular metabolic process;cellular process;developmental process;growth;macromolecule metabolic process;metabolic process;primary metabolic process;protein metabolic process;regulation of translation;reproduction;translation;translational initiation;viral reproduction	cell part;cytosol;macromolecular complex;membrane;protein complex				3.69001	1.6153
320	DCTN2	Dynactin subunit 2	A8K8J9;A0A7I2V4Y9;A0A7I2V4H4;Q13561;Q13561-3;Q13561-2;H0YI98;F8W1I6	+		cell cycle;cell proliferation;cellular component organization;cellular process;cytoskeleton organization;establishment of localization;immune system process;mitosis;mitotic cell cycle;nuclear division;organelle fission;organelle organization;transport	cell part;centrosome;cytoplasm;cytosol;extracellular organelle;intracellular non-membrane-bounded organelle;intracellular organelle;kinetochore;macromolecular complex;membrane;microtubule organizing center;organelle;protein complex;site of polarized growth;vesicle	Huntington's disease;Vasopressin-regulated water reabsorption			4.45296	0.998148
322	NONO	Non-POU domain-containing octamer-binding protein	A0A7I2V4J2;A0A7I2V5Y7;A0A7I2V535;Q15233;Q15233-2;A0A7I2V4N2;A0A7I2V464;A0A7P0MRW0;A0A7I2V4K9;H7C367;C9JYS8			biological regulation;biosynthetic process;cellular metabolic process;cellular nitrogen compound metabolic process;cellular process;DNA metabolic process;DNA recombination;DNA repair;macromolecule metabolic process;metabolic process;mRNA metabolic process;mRNA processing;nitrogen compound metabolic process;nucleobase-containing compound metabolic process;primary metabolic process;response to DNA …	cell part;intracellular membrane-bounded organelle;intracellular non-membrane-bounded organelle;intracellular organelle;membrane;nucleolus;nucleoplasm;nucleus;organelle				2.85142	-0.160779
323	PABPC4	Polyadenylate-binding protein 4;Polyadenylate-binding protein	A0A7I2V4L7;Q13310-2;Q13310-3;B1ANR0;Q13310;A0A7I2V598;A0A7I2V5W9;H0Y5F5			biological regulation;biosynthetic process;catabolic process;cellular metabolic process;cellular nitrogen compound metabolic process;cellular process;coagulation;macromolecule metabolic process;metabolic process;multicellular organismal process;nitrogen compound metabolic process;nucleobase-containing compound metabolic process;primary metabolic process;protein metabolic process;regulation of bod…	cell part;cytoplasm;intracellular membrane-bounded organelle;intracellular non-membrane-bounded organelle;intracellular organelle;macromolecular complex;nucleus;organelle;ribonucleoprotein complex	mRNA surveillance pathway;RNA degradation;RNA transport			2.13793	0.287427
324	NMT1	Glycylpeptide N-tetradecanoyltransferase 1	A0A7I2V539;P30419;A0A7I2V3U5;A0A7I2V3X4;P30419-2;A0A7I2V4Y5;K7EN82;B7Z8J4			biological regulation;cell death;cellular metabolic process;cellular process;death;detection of stimulus;developmental process;embryo development;macromolecule metabolic process;macromolecule modification;metabolic process;peptidyl-amino acid modification;primary metabolic process;protein acylation;protein lipidation;protein metabolic process;protein modification process;response to abiotic stimu…	cell part;cytoplasm;cytoskeleton;cytosol;intracellular non-membrane-bounded organelle;intracellular organelle;membrane;organelle;plasma membrane				2.09138	0.327808
326	RPL13A;RPL13a	60S ribosomal protein L13a	A0A7I2V5L3;P40429;A0A7I2V2L9;M0QYS1;Q8J015			biological regulation;biosynthetic process;catabolic process;cellular component disassembly;cellular component organization;cellular metabolic process;cellular nitrogen compound metabolic process;cellular process;establishment of localization;macromolecule metabolic process;metabolic process;mRNA metabolic process;nitrogen compound metabolic process;nucleobase-containing compound metabolic proces…	cell part;cytoplasm;cytosol;intracellular membrane-bounded organelle;intracellular non-membrane-bounded organelle;intracellular organelle;macromolecular complex;membrane;nucleolus;nucleus;organelle;ribonucleoprotein complex	Ribosome			2.65149	-0.385675
327	NEK9	Serine/threonine-protein kinase Nek9	A0A7I2V5R1;Q8TD19;A0A7I2V454;G3V5V0			cell cycle;cell division;cellular component disassembly;cellular component organization;cellular membrane organization;cellular metabolic process;cellular process;macromolecule metabolic process;macromolecule modification;membrane organization;metabolic process;mitosis;mitotic cell cycle;nuclear division;organelle fission;organelle organization;phosphorus metabolic process;primary metabolic proce…	cell part;cytosol;intracellular membrane-bounded organelle;intracellular organelle;nucleus;organelle				0.284831	-0.0412955
328	NPM1	Nucleophosmin	A0A7I2V5S2;A0A7I2YQC0;P06748-2;P06748;P06748-3;A0A7I2V433;A0A7I2V2X9;A0A7I2V3U2;A0A7I2V4G8;A0A7I2V3G5;A0A7I2V579;A0A7I2V5J8;E5RI98			aging;biological regulation;cellular component assembly;cellular component organization;cellular macromolecular complex assembly;cellular metabolic process;cellular nitrogen compound metabolic process;cellular process;chromatin modification;chromatin organization;chromosome organization;developmental process;DNA metabolic process;DNA repair;establishment of localization;localization;macromolecula…	cell part;centrosome;cytoplasm;cytosol;intracellular membrane-bounded organelle;intracellular non-membrane-bounded organelle;intracellular organelle;macromolecular complex;membrane;microtubule organizing center;nucleolus;nucleoplasm;nucleus;organelle;ribonucleoprotein complex				3.20643	0.454281
330	GGH	Gamma-glutamyl hydrolase	A0A7I2V5X9;A0A7I2YQQ3;Q92820;A0A7I2V5P2			amine metabolic process;cellular amino acid metabolic process;cellular ketone metabolic process;cellular metabolic process;cellular nitrogen compound metabolic process;cellular process;macromolecule metabolic process;metabolic process;nitrogen compound metabolic process;organic acid metabolic process;primary metabolic process;protein metabolic process;proteolysis;response to chemical stimulus;res…	cell part;cytoplasmic membrane-bounded vesicle;cytosol;extracellular organelle;extracellular space;intracellular membrane-bounded organelle;intracellular organelle;lysosome;nucleus;organelle;vacuole;vesicle	Folate biosynthesis			0.421654	0.393641
331	EIF4G1	Eukaryotic translation initiation factor 4 gamma 1	Q04637-3;A0A7I2Y1C3;Q04637-5;Q04637-9;Q04637;Q04637-4;E7EX73;E9PGM1;E7EUU4;Q04637-8;Q04637-6;Q04637-7;C9JF13;C9J6B6			biological regulation;biosynthetic process;catabolic process;cellular metabolic process;cellular nitrogen compound metabolic process;cellular process;macromolecule metabolic process;metabolic process;mRNA metabolic process;mRNA processing;nitrogen compound metabolic process;nucleobase-containing compound metabolic process;primary metabolic process;protein metabolic process;regulation of translati…	cell part;cytosol;macromolecular complex;membrane;protein complex	RNA transport;Viral myocarditis			2.73729	0.509059
332	RPL19	Ribosomal protein L19;60S ribosomal protein L19	J3QR09;J3KTE4;A0A7I2YQG2;P84098			biosynthetic process;catabolic process;cellular component disassembly;cellular component organization;cellular metabolic process;cellular nitrogen compound metabolic process;cellular process;establishment of localization;macromolecule metabolic process;metabolic process;mRNA metabolic process;nitrogen compound metabolic process;nucleobase-containing compound metabolic process;primary metabolic pr…	cell part;cytoplasm;cytosol;intracellular non-membrane-bounded organelle;intracellular organelle;macromolecular complex;membrane;nucleolus;organelle;ribonucleoprotein complex;ribosome	Ribosome			0.208367	-0.0572356
333	SYNCRIP	Heterogeneous nuclear ribonucleoprotein Q	O60506-3;A0A7I2YQN2;O60506;O60506-4;A0A7I2V4Z0;A0A7I2V346;O60506-2;B7Z645;A0A7I2V5Q6;A0A7I2V309;A0A7I2V2F2;O60506-5;A0A7I2YQV8			biological regulation;cell differentiation;cellular metabolic process;cellular nitrogen compound metabolic process;cellular process;developmental process;macromolecule metabolic process;metabolic process;mRNA metabolic process;mRNA processing;nitrogen compound metabolic process;nucleobase-containing compound metabolic process;primary metabolic process;regulation of translation;response to chemica…	cell part;endoplasmic reticulum;intracellular membrane-bounded organelle;intracellular organelle;macromolecular complex;membrane;nucleoplasm;nucleus;organelle;protein complex;ribonucleoprotein complex;spliceosomal complex				2.11582	0.327741
334	G3BP1	Ras GTPase-activating protein-binding protein 1	Q13283;A0A7I2YQN9;A0A7I2V5M7;A0A7P0P2U7;A0A7I2YQU8;A0A7I2V651			biological regulation;cellular metabolic process;cellular nitrogen compound metabolic process;cellular process;DNA geometric change;DNA metabolic process;establishment of localization;macromolecule metabolic process;metabolic process;nitrogen compound metabolic process;nucleobase-containing compound metabolic process;primary metabolic process;response to stimulus;signal transduction;transport	cell part;cytoplasm;cytosol;intracellular membrane-bounded organelle;intracellular non-membrane-bounded organelle;intracellular organelle;macromolecular complex;membrane;nucleus;organelle;plasma membrane;ribonucleoprotein complex				2.89762	0.442152
335	WHSC1	Histone-lysine N-methyltransferase NSD2	D6R9V2;A0A7P0P278;A0A7I2YQS5;O96028-6;O96028-5;O96028-3;O96028			anatomical structure development;anatomical structure morphogenesis;biological regulation;biosynthetic process;cellular component organization;cellular metabolic process;cellular nitrogen compound metabolic process;cellular process;chromatin modification;chromatin organization;chromosome organization;developmental process;histone modification;macromolecule metabolic process;macromolecule modifica…	cell part;chromosome;cytoplasm;intracellular membrane-bounded organelle;intracellular non-membrane-bounded organelle;intracellular organelle;nucleoplasm;nucleus;organelle	Lysine degradation			1.38347	-0.519312
337	PRPF40A	Pre-mRNA-processing factor 40 homolog A	A0A8Q3SIG7;A0A8V8TM87;F5H578;A0A7N4I394;O75400-2;O75400-3;O75400;A0A8V8TM61			biological regulation;cell cycle;cell division;cell motility;cellular component movement;cellular component organization;cellular metabolic process;cellular nitrogen compound metabolic process;cellular process;cytoskeleton organization;locomotion;macromolecule metabolic process;metabolic process;mRNA metabolic process;mRNA processing;nitrogen compound metabolic process;nucleobase-containing compo…	cell part;cytoplasm;membrane;nucleoplasm	Spliceosome			0.455637	-0.246836
338	MRPS22	28S ribosomal protein S22, mitochondrial	A0A7P0MKV3;P82650;G5E9W7;H7C5L9;A0A8I5KYF1;A0A8I5KSY5;A0A8I5KX02;A0A8I5KQR7			biosynthetic process;cellular component disassembly;cellular component organization;cellular metabolic process;cellular process;macromolecule metabolic process;metabolic process;mitochondrial translation;mitochondrion organization;organelle organization;primary metabolic process;protein metabolic process;translation;translational elongation;translational initiation	cell part;intracellular membrane-bounded organelle;intracellular non-membrane-bounded organelle;intracellular organelle;macromolecular complex;membrane;mitochondrion;organelle;ribonucleoprotein complex;ribosome;small ribosomal subunit		MitoCarta3.0	Matrix	0.390469	-0.10442
339	MACF1;KIAA0754	Microtubule-actin cross-linking factor 1, isoforms 1/2/3/5;Uncharacterized protein KIAA0754	Q9UPN3;H3BQK9;H3BPE1;A0A7P0MQR8;Q9UPN3-5;Q9UPN3-2;Q9UPN3-3;Q9UPN3-4;A0A590UJG2;A0A804HL78;O94854;H0Y390			anatomical structure formation involved in morphogenesis;biological regulation;cellular process;developmental process;establishment of localization;establishment or maintenance of cell polarity;Golgi vesicle transport;metabolic process;protein targeting;protein transport;regulation of cell cycle;response to stimulus;response to stress;signal transduction;transport;vesicle-mediated transport	cell part;cytoplasm;cytoskeleton;Golgi apparatus;intracellular membrane-bounded organelle;intracellular non-membrane-bounded organelle;intracellular organelle;macromolecular complex;membrane;organelle;plasma membrane;protein complex				0.372774	-0.181302
340	RPS20	40S ribosomal protein S20	A0A7P0S5H5;P60866;P60866-2;E5RJX2;G3XAN0			biosynthetic process;catabolic process;cellular component disassembly;cellular component organization;cellular metabolic process;cellular nitrogen compound metabolic process;cellular process;cytoplasmic translation;establishment of localization;macromolecule metabolic process;metabolic process;mRNA metabolic process;nitrogen compound metabolic process;nucleobase-containing compound metabolic proc…	cell part;cytoplasm;cytosol;extracellular organelle;intracellular non-membrane-bounded organelle;intracellular organelle;macromolecular complex;membrane;organelle;ribonucleoprotein complex;ribosome;small ribosomal subunit;vesicle	Ribosome			0.484972	0.0672503
341	ARFGEF2;ARFGEF1	Brefeldin A-inhibited guanine nucleotide-exchange protein 2;Brefeldin A-inhibited guanine nucleotide-exchange protein 1	A0A7P0T9L9;A0A7P0TA34;A0A7P0T7Z2;Q9Y6D5;Q9Y6D6;A0A7P0T9L6;E5RHL7;E5RIF2			biological regulation;cellular component organization;cellular membrane organization;cellular metabolic process;cellular process;endosome organization;establishment of localization;exocytosis;Golgi organization;Golgi vesicle transport;macromolecule metabolic process;membrane organization;metabolic process;organelle organization;protein transport;regulation of organelle organization;regulation of …	cell part;cell projection;cytoplasm;cytoplasmic membrane-bounded vesicle;cytosol;endosome;Golgi apparatus;intracellular membrane-bounded organelle;intracellular non-membrane-bounded organelle;intracellular organelle;macromolecular complex;membrane;microtubule organizing center;neuron projection;nucleolus;nucleoplasm;organelle;protein complex;ribonucleoprotein complex;small nuclear ribonucleoprote…				1.12648	-0.566675
342	ALG8	Probable dolichyl pyrophosphate Glc1Man9GlcNAc2 alpha-1,3-glucosyltransferase	A0A7P0T9A3;H0YCV0;H0YDD3;A0A7P0Z449;A0A7P0TAL7;H0YDV4;A0A7P0T810;E9PKA5;A0A804G6E3;A0A7P0T8Q8;E9PR58;A0A7P0T845;A0A7P0T837;A0A7P0TAA8;A0A7P0TAA1;A0A7P0T919;Q9BVK2-2;Q9BVK2			biosynthetic process;carbohydrate metabolic process;cellular lipid metabolic process;cellular metabolic process;cellular process;lipid metabolic process;macromolecule metabolic process;macromolecule modification;metabolic process;oligosaccharide metabolic process;peptidyl-amino acid modification;primary metabolic process;protein glycosylation;protein metabolic process;protein modification process	cell part;membrane	N-Glycan biosynthesis			0.488926	-0.0876904
343	VRK1	Serine/threonine-protein kinase VRK1	Q99986;A0A7P0TBB8;A0A7P0T824;A0A7P0TA16;A0A7P0TAA6;H0YJF7;A0A7P0TBE4;A0A7P0TAS8;A0A7P0Z3Z7;A0A7P0Z462;A0A7P0T838;H0YJJ9;A0A7P0TB15;A0A7P0T9T1;A0A7P0T952;A0A7P0TA65;A0A7P0T9I1;A0A7P0Z445;A0A7P0T977;A0A7P0T8N0;A0A7P0TB08;A0A7P0Z4C8;A0A7P0T832;A0A7P0T9B1;H0YJ50;A0A7P0T814;A0A7P0T9E5;A0A7P0T8M0;A0A7P0T9C6;A0A7P0T925;A0A7P0TBI6;A0A7P0Z4A4;A0A7P0T8Z5			biological regulation;cell cycle;cell division;cellular component disassembly;cellular component organization;cellular membrane organization;cellular metabolic process;cellular process;chromatin modification;chromatin organization;chromosome organization;endocytosis;establishment of localization;Golgi organization;histone modification;macromolecule metabolic process;macromolecule modification;mem…	cell part;cytoplasm;cytosol;intracellular membrane-bounded organelle;intracellular non-membrane-bounded organelle;intracellular organelle;nucleolus;nucleoplasm;nucleus;organelle				0.569791	-0.162467
344	DDB1	DNA damage-binding protein 1	A0A7P0TB30;A0A7P0T870;A0A7P0Z3Z5;A0A7P0TAK7;F5GY55;A0A7P0Z4B9;Q16531;A0A7P0T965			biological regulation;biosynthetic process;catabolic process;cellular component organization;cellular metabolic process;cellular nitrogen compound metabolic process;cellular process;chromatin modification;chromatin organization;chromosome organization;detection of stimulus;DNA metabolic process;DNA repair;histone modification;homeostatic process;interspecies interaction between organisms;macromol…	cell part;cytoplasm;extracellular organelle;extracellular space;intracellular membrane-bounded organelle;intracellular organelle;macromolecular complex;nucleoplasm;nucleus;organelle;protein complex;ubiquitin ligase complex;vesicle	Nucleotide excision repair;Ubiquitin mediated proteolysis			0.117684	-0.0790235
345	C1orf174	UPF0688 protein C1orf174	A0A7P0T8M5;A0A7P0TAV4;A0A7P0T8I3;A0A7P0TAC3;A0A7P0T887;Q8IYL3				cell part;intracellular membrane-bounded organelle;intracellular organelle;nucleus;organelle				1.04009	-0.457974
346	P4HB	Protein disulfide-isomerase	P07237;A0A7P0TA97;A0A7P0TA71;A0A7P0TA35;I3L4M2;A0A7P0TB26;A0A7P0T9D6;A0A7P0T8J3;A0A7P0T9U6;H0Y3Z3;A0A7P0T8C0;I3L514;H7BZ94;A0A7P0T8X1;I3L0S0;I3L3P5;A0A7P0T9K9			amine metabolic process;biological regulation;cellular amino acid metabolic process;cellular component organization;cellular homeostasis;cellular ketone metabolic process;cellular metabolic process;cellular nitrogen compound metabolic process;cellular process;extracellular matrix organization;extracellular structure organization;heterocycle metabolic process;homeostatic process;macromolecule meta…	cell part;cytoplasmic membrane-bounded vesicle;endoplasmic reticulum;extracellular organelle;extracellular region;intracellular membrane-bounded organelle;intracellular organelle;macromolecular complex;membrane;organelle;plasma membrane;protein complex;vesicle	Protein processing in endoplasmic reticulum			0.916651	-0.528452
348	AAR2	Protein AAR2 homolog	A0A7P0T8J7;A2A2Q9;A0A7P0TA70;Q9Y312								1.8447	-0.753349
349	ACSL3	Long-chain-fatty-acid--CoA ligase 3	A0A7P0T8L6;A0A7P0TBB1;A0A7P0TA76;O95573;A0A7P0TB52;H7BYZ7;A0A7P0T905			anatomical structure development;biological regulation;biosynthetic process;cellular component assembly;cellular component organization;cellular ketone metabolic process;cellular lipid metabolic process;cellular metabolic process;cellular process;cofactor metabolic process;developmental process;glycerol ether metabolic process;lipid metabolic process;macromolecular complex assembly;metabolic proc…	cell part;endoplasmic reticulum;Golgi apparatus;intracellular membrane-bounded organelle;intracellular organelle;lipid particle;membrane;microbody;organelle	Adipocytokine signaling pathway;Fatty acid metabolism;Peroxisome;PPAR signaling pathway			1.58372	-0.242743
350	NAMPT	Nicotinamide phosphoribosyltransferase	P43490;A0A7P0T9I9;A0A7P0T973;A0A7P0T931;A0A7P0T895;A0A7P0T8L3;A0A7P0T862;A0A7P0TAS5;A0A7P0T8D2;A0A0C4DFS8;B7Z8W6;A0A7P0TA73;A0A7P0TBB7;A0A7P0T941;A0A7P0Z466			biological regulation;biosynthetic process;cell communication;cell-cell signaling;cellular amide metabolic process;cellular metabolic process;cellular nitrogen compound metabolic process;cellular process;cofactor metabolic process;heterocycle metabolic process;metabolic process;multi-organism process;nitrogen compound metabolic process;nucleobase-containing compound metabolic process;nucleobase-c…	cell part;cytosol;extracellular organelle;extracellular space;intracellular membrane-bounded organelle;intracellular organelle;nucleus;organelle;vesicle	Nicotinate and nicotinamide metabolism			3.06661	-0.280224
351	ATAD1	ATPase family AAA domain-containing protein 1	A0A7P0T9B4;A0A7P0TAM5;A0A7P0T9U2;Q8NBU5-2;Q8NBU5;A0A7P0T7Z9			behavior;biological regulation;cellular component organization;cellular process;cytoskeleton organization;metabolic process;multicellular organismal process;neurological system process;organelle organization;regulation of transport;response to stimulus	cell part;intracellular membrane-bounded organelle;intracellular organelle;membrane;microbody;mitochondrion;nucleus;organelle		MitoCarta3.0	MOM	0.11525	0.050528
353	DDX20	Probable ATP-dependent RNA helicase DDX20	A0A7P0T9T8;Q9UHI6;A0A7P0TB94;A0A7P0T8G7			biological regulation;cellular component assembly;cellular component organization;cellular macromolecular complex assembly;cellular metabolic process;cellular nitrogen compound metabolic process;cellular process;macromolecular complex assembly;macromolecule metabolic process;metabolic process;multicellular organismal process;nitrogen compound metabolic process;nucleobase-containing compound metab…	cell part;cytoplasm;cytoskeleton;cytosol;intracellular membrane-bounded organelle;intracellular non-membrane-bounded organelle;intracellular organelle;macromolecular complex;membrane;nucleolus;nucleoplasm;nucleus;organelle;protein complex;transcriptional repressor complex	RNA transport			1.75064	-0.372799
355	DIMT1	Probable dimethyladenosine transferase	A0A7P0T9Y7;Q9UNQ2;A0A7P0T9J1;A0A7P0Z4I0;A0A494C0G7;A0A0C4DGB1;D6RCL3;B4DRY2				cell part;cytoplasm;intracellular membrane-bounded organelle;intracellular non-membrane-bounded organelle;intracellular organelle;nucleolus;nucleus;organelle				0.383744	-0.0724134
356	HSP90B1	Endoplasmin	A0A7P0TAE1;H0YIV0;A0A7P0TAT8;P14625;A0A7P0T823;A0A7P0T917;A0A087WT78;A0A7P0TAY2;A0A7P0TBC2			biological regulation;catabolic process;cellular component assembly;cellular component organization;cellular membrane organization;cellular metabolic process;cellular process;cytoskeleton organization;endocytosis;establishment of localization;immune system process;macromolecule metabolic process;membrane invagination;membrane organization;metabolic process;organelle organization;primary metabolic…	cell part;cytoplasmic membrane-bounded vesicle;cytosol;endoplasmic reticulum;extracellular matrix;extracellular organelle;extracellular region;intracellular membrane-bounded organelle;intracellular organelle;membrane;midbody;nucleus;organelle;plasma membrane;vesicle	NOD-like receptor signaling pathway;Pathways in cancer;Plant-pathogen interaction;Prostate cancer;Protein processing in endoplasmic reticulum			0.0280023	0.00647815
357	AKAP8L	A-kinase anchor protein 8-like	A0A7P0TAJ5;A0A7P0TAE3;Q9ULX6-2;Q9ULX6				cell part;cytoplasm;intracellular membrane-bounded organelle;intracellular organelle;nucleoplasm;nucleus;organelle				0.604053	0.227355
358	CANX	Calnexin	P27824-2;A0A7P0Z484;P27824;A0A7P0TAE9;A0A7P0TB65;A0A7P0T840;A0A7P0T937;A0A7P0T8G1;A0A7P0T9L0;A0A7P0Z4D6;A0A7P0TAR9;D6RGY2;A0A7P0Z4H2;P27824-3			aging;carbohydrate metabolic process;cellular component organization;cellular membrane organization;cellular metabolic process;cellular process;developmental process;endocytosis;establishment of localization;immune system process;macromolecule metabolic process;macromolecule modification;membrane invagination;membrane organization;metabolic process;peptidyl-amino acid modification;primary metabol…	cell body;cell part;cell projection;cytoplasmic membrane-bounded vesicle;endoplasmic reticulum;extracellular organelle;intracellular membrane-bounded organelle;intracellular non-membrane-bounded organelle;intracellular organelle;macromolecular complex;membrane;neuron projection;neuronal cell body;organelle;protein complex;ribonucleoprotein complex;ribosome;vesicle	Antigen processing and presentation;Phagosome;Protein processing in endoplasmic reticulum			0.669349	-0.14405
359	DLAT	Acetyltransferase component of pyruvate dehydrogenase complex;Dihydrolipoyllysine-residue acetyltransferase component of pyruvate dehydrogenase complex, mitochondrial	H0YDD4;A0A7P0TBK2;A0A7P0TAG1;A0A7P0TAX2;A0A7P0TBE2;P10515;A0A7P0TA47;A0A7P0Z4G4;A0A7P0T997;E9PEJ4			alcohol metabolic process;biological regulation;carbohydrate metabolic process;catabolic process;cellular ketone metabolic process;cellular metabolic process;cellular process;cofactor metabolic process;metabolic process;organic acid metabolic process;primary metabolic process;small molecule metabolic process	cell part;intracellular membrane-bounded organelle;intracellular organelle;macromolecular complex;mitochondrion;organelle;protein complex;pyruvate dehydrogenase complex	Citrate cycle (TCA cycle);Glycolysis / Gluconeogenesis;Pyruvate metabolism	MitoCarta3.0	Matrix	0.653288	-0.250231
360	SLC3A2	4F2 cell-surface antigen heavy chain	P08195-4;P08195;P08195-3;P08195-2;A0A7P0Z4P5;J3KPF3;A0A7P0TAN7;A0A7P0Z4A0;F5GZS6;A0A7P0T9F7;A0A7P0TBF8;F5H056;F5GZI0;A0A7P0T8U7;A0A7P0TAS6;A0A7P0T8F1;H0YH36			amine transport;amino acid transport;biological regulation;carbohydrate metabolic process;cell growth;cell motility;cellular component movement;cellular process;coagulation;establishment of localization;growth;immune system process;ion transport;locomotion;metabolic process;multicellular organismal process;organic acid transport;primary metabolic process;regulation of body fluid levels;response t…	cell part;cell surface;cytoplasm;cytoplasmic membrane-bounded vesicle;extracellular organelle;intracellular membrane-bounded organelle;intracellular organelle;membrane;nucleoplasm;nucleus;organelle;plasma membrane;vesicle	Protein digestion and absorption			0.13946	0.0594374
361	VCP	Transitional endoplasmic reticulum ATPase	P55072;A0A7P0TAW3;A0A7I2V540;C9JUP7;A0A7P0T8A3;A0A7P0T8Q5;A0A7P0TAQ1;A0A7P0Z4C6;A0A7I2V2Y2			biological regulation;biosynthetic process;carbohydrate metabolic process;catabolic process;cellular component assembly;cellular component organization;cellular metabolic process;cellular nitrogen compound metabolic process;cellular process;DNA metabolic process;DNA repair;establishment of localization;Golgi vesicle transport;macromolecular complex assembly;macromolecule metabolic process;macromo…	cell part;cytoplasm;cytosol;endoplasmic reticulum;extracellular organelle;intracellular membrane-bounded organelle;intracellular organelle;lipid particle;macromolecular complex;membrane;nucleoplasm;nucleus;organelle;proteasome complex;protein complex;ubiquitin ligase complex;vesicle	Protein processing in endoplasmic reticulum			2.72563	0.633717
362	EIF2AK2	Interferon-induced, double-stranded RNA-activated protein kinase	A0A7P0TBA9;P19525;A0A7P0TAL9;P19525-2;A0A7P0Z4M0			biological regulation;biosynthetic process;cellular metabolic process;cellular nitrogen compound metabolic process;cellular process;immune system process;interspecies interaction between organisms;macromolecule metabolic process;macromolecule modification;metabolic process;multi-organism process;nitrogen compound metabolic process;nucleobase-containing compound metabolic process;phosphorus metabo…	cell part;cytoplasm;cytosol;intracellular membrane-bounded organelle;intracellular non-membrane-bounded organelle;intracellular organelle;macromolecular complex;membrane;nucleus;organelle;ribonucleoprotein complex;ribosome	Hepatitis C;Measles;Protein processing in endoplasmic reticulum			1.16053	0.206399
364	MB21D1	Cyclic GMP-AMP synthase	A0A7P0TBQ3;Q8N884-2;Q8N884			biological regulation;biosynthetic process;cellular metabolic process;cellular nitrogen compound metabolic process;cellular process;immune system process;metabolic process;multi-organism process;nitrogen compound metabolic process;nucleobase-containing compound metabolic process;nucleobase-containing small molecule metabolic process;nucleotide metabolic process;primary metabolic process;response …	cell part;cytosol				3.44009	-0.617672
366	DBT	Lipoamide acyltransferase component of branched-chain alpha-keto acid dehydrogenase complex, mitochondrial	A0A7P0Z494;P11182;A0A7P0T9W1;Q5VVL7			amine metabolic process;catabolic process;cellular amino acid metabolic process;cellular ketone metabolic process;cellular metabolic process;cellular nitrogen compound metabolic process;cellular process;metabolic process;nitrogen compound metabolic process;organic acid metabolic process;primary metabolic process;small molecule metabolic process	cell part;intracellular membrane-bounded organelle;intracellular non-membrane-bounded organelle;intracellular organelle;macromolecular complex;mitochondrion;organelle;protein complex;tricarboxylic acid cycle enzyme complex	Valine, leucine and isoleucine degradation	MitoCarta3.0	Matrix	0.337893	0.414166
367	PPIB	Peptidyl-prolyl cis-trans isomerase B	A0A7P0Z497;P23284;A0A7P0TB45;A0A7P0T7U3			anatomical structure development;biological regulation;cellular component organization;cellular metabolic process;cellular process;developmental process;extracellular matrix organization;extracellular structure organization;macromolecule metabolic process;macromolecule modification;metabolic process;peptidyl-amino acid modification;primary metabolic process;protein folding;protein metabolic proce…	cell part;cytoplasmic membrane-bounded vesicle;endoplasmic reticulum;extracellular organelle;intracellular membrane-bounded organelle;intracellular organelle;macromolecular complex;membrane;nucleus;organelle;vesicle				1.89561	-0.388677
368	DCTN1;DKFZp686E0752	Dynactin subunit 1	E7EX90;A0A7P0Z4C3;A0A804CDA6;Q14203-5;Q14203-2;Q14203-3;Q14203-4;Q14203-6;Q14203;E7EWF7;Q6AWB1	+		anatomical structure development;biological regulation;cell cycle;cellular component movement;cellular component organization;cellular metabolic process;cellular process;cytoskeleton-dependent intracellular transport;developmental process;endosome transport;establishment of localization;immune system process;macromolecule metabolic process;metabolic process;mitosis;mitotic cell cycle;nuclear divi…	cell leading edge;cell part;centrosome;cytoplasm;cytosol;intracellular non-membrane-bounded organelle;intracellular organelle;kinetochore;macromolecular complex;membrane;microtubule organizing center;organelle;protein complex	Huntington's disease;Vasopressin-regulated water reabsorption			3.74385	0.658975
370	TBCD	Tubulin-specific chaperone D	A0A804HIU1;A0A804HLI2;J3KR97;A0A804HLF8;Q9BTW9-4;A0A804HL62;Q9BTW9;A0A804HJY5;A0A804HKT8;A0A804HHW7;A0A804HJ32;A0A804HIN6;A0A804HJ57;A0A804HI57;A0A804HI02;Q9BTW9-5;A0A804HIC0;A0A804HL21;A0A804HKB9			biological regulation;cell junction organization;cellular component assembly;cellular component organization;cellular metabolic process;cellular process;macromolecule metabolic process;metabolic process;primary metabolic process;protein folding;protein metabolic process;regulation of organelle organization	cell part;cytoplasm;macromolecular complex;protein complex				1.52858	-0.18981
372	DHCR7	7-dehydrocholesterol reductase	A0A8I5KRR9;A0A804HJQ7;A0A804HI25;Q9UBM7;E9PM00;E9PJ54;B4E1K5;A0A804HJI8;A0A804HL56			alcohol metabolic process;anatomical structure development;biological regulation;biosynthetic process;cell differentiation;cellular process;developmental process;growth;lipid metabolic process;metabolic process;multicellular organismal process;post-embryonic development;primary metabolic process;small molecule metabolic process	cell part;endoplasmic reticulum;intracellular membrane-bounded organelle;intracellular organelle;membrane;organelle	Steroid biosynthesis			0.102556	-0.0108086
373	TUBGCP2	Gamma-tubulin complex component 2	A0A804HK74;F2Z2B9;A0A804HI27;A0A804HL95;A0A804HJQ4;A0A804HJS9;A0A804HJ08;A0A804HJH7;Q9BSJ2;Q9BSJ2-4;A0A804HL05;R4GMM4;A0A804HLH6;Q9BSJ2-3			cell cycle;cellular component assembly;cellular component organization;cellular process;cytoskeleton organization;macromolecular complex assembly;mitotic cell cycle;organelle organization;protein complex assembly	cell part;centrosome;cytosol;intracellular non-membrane-bounded organelle;intracellular organelle;macromolecular complex;membrane;microtubule organizing center;nucleoplasm;organelle;protein complex				0.0373107	-0.0339084
374	ACSL4	Long-chain-fatty-acid--CoA ligase 4	A0A804HI36;O60488-2;O60488			anatomical structure development;biological regulation;biosynthetic process;cellular ketone metabolic process;cellular lipid metabolic process;cellular metabolic process;cellular process;cofactor metabolic process;developmental process;establishment of localization;glycerol ether metabolic process;lipid metabolic process;lipid transport;metabolic process;multicellular organismal process;organic a…	cell body;cell part;cytoplasm;extracellular organelle;intracellular membrane-bounded organelle;intracellular organelle;lipid particle;membrane;microbody;neuronal cell body;organelle;vesicle	Adipocytokine signaling pathway;Fatty acid metabolism;Peroxisome;PPAR signaling pathway			1.8189	-0.872562
375	TTC1	Tetratricopeptide repeat protein 1	H0YB37;A0A804HIB8;A0A804HKC5;Q99614			cellular metabolic process;cellular process;macromolecule metabolic process;metabolic process;primary metabolic process;protein folding;protein metabolic process	cell part;cytoplasm;intracellular membrane-bounded organelle;intracellular organelle;membrane;microbody;organelle				0.502507	0.0955338
376	RAB18	Ras-related protein Rab-18	A0A804HIB9;B7Z4P9;Q9NP72;A0A804HJ83;A0A087X163;A0A804HIM2;A0A804HKV1;A0A804HLG5;A0A804HK95;Q5W0J0;A0A8C8NLQ3;Q9NP72-3;Q9NP72-2			anatomical structure development;biological regulation;cellular component organization;cellular process;developmental process;endoplasmic reticulum organization;establishment of localization;metabolic process;nuclear transport;nucleocytoplasmic transport;organelle organization;protein transport;response to stimulus;signal transduction;transport	cell part;extracellular organelle;Golgi apparatus;intracellular;intracellular membrane-bounded organelle;intracellular organelle;membrane;organelle;plasma membrane;vesicle				0.28264	0.238695
377	LRPPRC	Leucine-rich PPR motif-containing protein, mitochondrial	A0A804HK30;A0A804HIG4;A0A804HL40;A0A804HLG8;P42704;A0A804HIN4;A0A804HKI2;A0A804HKR3;A0A804HI14;A0A804HKJ0;A0A804HJZ1;A0A804HI40;A0A804HIQ7;A0A804HHY9;A0A804HJI0;A0A804HJH8;A0A804HK02;C9JCA9;B8ZZ38			biological regulation;biosynthetic process;cellular component movement;cellular metabolic process;cellular nitrogen compound metabolic process;cellular process;cytoskeleton-dependent intracellular transport;establishment of localization;macromolecule metabolic process;metabolic process;nitrogen compound metabolic process;nucleobase-containing compound metabolic process;nucleobase-containing compo…	cell part;chromosome;cytoskeleton;intracellular membrane-bounded organelle;intracellular non-membrane-bounded organelle;intracellular organelle;macromolecular complex;membrane;mitochondrion;nuclear chromosome;nucleoplasm;nucleus;organelle;protein complex;ribonucleoprotein complex		MitoCarta3.0	Matrix	2.11951	-0.375356
378	ACTN1	Alpha-actinin-1	P12814-4;P12814-3;A0A804HK61;A0A804HLD0;A0A804HII9;P12814;P12814-2;A0A804HIN7;A0A7I2V4Y4;A0A804HKE2;A0A804HL31;H9KV75;A0A804HLF4;A0A804HJU8			biological regulation;cell activation;cell junction organization;cellular component assembly;cellular component organization;cellular process;coagulation;cytoskeleton organization;establishment of localization;exocytosis;extracellular matrix organization;extracellular structure organization;multicellular organismal process;organelle organization;regulation of body fluid levels;secretion;transport…	cell part;cell projection;cytoplasm;cytoskeleton;cytosol;extracellular organelle;extracellular region;extracellular space;intracellular membrane-bounded organelle;intracellular non-membrane-bounded organelle;intracellular organelle;membrane;neuron projection;nucleus;organelle;plasma membrane;pseudopodium;vesicle	Adherens junction;Amoebiasis;Arrhythmogenic right ventricular cardiomyopathy (ARVC);Focal adhesion;Leukocyte transendothelial migration;Regulation of actin cytoskeleton;Systemic lupus erythematosus;Tight junction			2.70478	0.537517
379	MCCC2	Methylcrotonoyl-CoA carboxylase beta chain, mitochondrial	Q9HCC0;A0A804HKE8;A0A804HJ24;Q9HCC0-2;A0A804HLJ9;A0A804HJ84;A0A804HK37;A0A804HJ31;A0A804HL02;A0A0S2Z5R4;A0A804HHS4;A0A804HIH3;D6RDF7;A0A804HJW5;A0A804HJW2			amine metabolic process;catabolic process;cellular amide metabolic process;cellular amino acid metabolic process;cellular ketone metabolic process;cellular metabolic process;cellular nitrogen compound metabolic process;cellular process;cofactor metabolic process;heterocycle metabolic process;metabolic process;nitrogen compound metabolic process;nucleobase-containing compound metabolic process;nuc…	cell part;cytosol;intracellular membrane-bounded organelle;intracellular organelle;mitochondrion;organelle	Valine, leucine and isoleucine degradation	MitoCarta3.0	Matrix	0.472523	-0.448638
380	KIAA0368;ECM29	Proteasome-associated protein ECM29 homolog	A0A804HJA4;J3KN16;Q5VYK3			catabolic process;cellular metabolic process;cellular process;macromolecule metabolic process;metabolic process;primary metabolic process;protein metabolic process;proteolysis;proteolysis involved in cellular protein catabolic process	cell part;centrosome;cytoplasmic membrane-bounded vesicle;endoplasmic reticulum;endosome;intracellular membrane-bounded organelle;intracellular non-membrane-bounded organelle;intracellular organelle;macromolecular complex;membrane;microtubule organizing center;nucleus;organelle;proteasome complex;protein complex;vesicle				2.59035	-0.282201
381	TACO1	Translational activator of cytochrome c oxidase 1	A0A804HJB7;Q9BSH4			biological regulation;regulation of translation	cell part;intracellular membrane-bounded organelle;intracellular organelle;mitochondrion;nucleoplasm;nucleus;organelle		MitoCarta3.0	Matrix	0.0227963	0.0152125
382	CLASP2	CLIP-associating protein 2	E3W994;J3KR49;A0A804HJG7;O75122;A0A0U1RQI6;E7ERI8;E7EW49;O75122-3			biological regulation;cell cycle;cell division;cell motility;cellular component movement;cellular component organization;cellular process;cytoskeleton organization;establishment or maintenance of cell polarity;locomotion;microtubule organizing center organization;mitosis;mitotic cell cycle;nuclear division;organelle fission;organelle organization;regulation of organelle organization;response to c…	cell cortex;cell part;cytoplasm;cytosol;Golgi apparatus;intracellular membrane-bounded organelle;intracellular non-membrane-bounded organelle;intracellular organelle;kinetochore;macromolecular complex;membrane;microtubule organizing center;organelle;plasma membrane;protein complex				3.06451	0.827931
383	PMM2	Phosphomannomutase;Phosphomannomutase 2	H3BPH4;H3BV55;A0A804HKA7;O15305-2;O15305			alcohol metabolic process;biosynthetic process;carbohydrate metabolic process;cellular metabolic process;cellular nitrogen compound metabolic process;cellular process;macromolecule metabolic process;macromolecule modification;metabolic process;nitrogen compound metabolic process;nucleobase-containing compound metabolic process;nucleotide-sugar metabolic process;oligosaccharide metabolic process;p…	cell body;cell part;cytoplasm;cytosol;extracellular organelle;neuronal cell body;organelle;vesicle	Amino sugar and nucleotide sugar metabolism;Fructose and mannose metabolism			2.09981	-0.705891
384	AIP	AH receptor-interacting protein	A0A804HKH9;O00170;E9PMH2;A0A804HKK3;A0A804HKL7;A0A804HIX8;A0A804HJ38;V9GYQ3;A0A804HKP8;A0A804HJ46			biological regulation;cellular metabolic process;cellular process;establishment of localization;macromolecule metabolic process;metabolic process;primary metabolic process;protein folding;protein maturation;protein metabolic process;protein targeting;protein transport;response to stimulus;signal transduction;transport;xenobiotic metabolic process	cell part;cytoplasm;cytosol;membrane;nucleoplasm				0.0536391	-0.0141517
385	UBAP2	Ubiquitin-associated protein 2	A0A8C8MQ70;Q5T6F2;A0A8C8KGQ8								3.32097	0.390547
388	NDUFB11	NADH dehydrogenase [ubiquinone] 1 beta subcomplex subunit 11, mitochondrial	A0A8I5KQF7;Q9NX14;Q9NX14-2;A0A8I5KTD1;A0A8I5KTJ9;A0A8J8YU24			cellular metabolic process;cellular process;generation of precursor metabolites and energy;metabolic process;small molecule metabolic process	cell part;intracellular membrane-bounded organelle;intracellular organelle;macromolecular complex;membrane;mitochondrion;NADH dehydrogenase complex;organelle;protein complex	Alzheimer's disease;Huntington's disease;Oxidative phosphorylation;Parkinson's disease	MitoCarta3.0	MIM	2.5311	-0.406507
389	FAM98A	Protein FAM98A	E9PH82;A0A8I5KR56;A0A8I5QKV5;A0A8I5KZA5;Q8NCA5				cell part;macromolecular complex;protein complex				1.10002	0.955808
390	HEATR3	HEAT repeat-containing protein 3	A0A8I5KR70;Q7Z4Q2;A0A8I5KVQ2;A0A8I5KQT3;Q7Z4Q2-3;Q7Z4Q2-2								0.904965	0.547991
391	CYB5R3	NADH-cytochrome b5 reductase 3;NADH-cytochrome b5 reductase 3 membrane-bound form;NADH-cytochrome b5 reductase 3 soluble form	P00387-3;A0A8I5QKX1;P00387;P00387-2;A0A8J8YWN6;A0A8I5KW26;A0A8J8Z3C6;A0A8I5KR71;A0A8I5KVD2;B1AHF3;A0A8I5KYU1;A0A8I5QKT9;A0A8I5KPU0;A0A8I5QKL2			alcohol metabolic process;biosynthetic process;blood circulation;cellular ketone metabolic process;cellular metabolic process;cellular process;circulatory system process;lipid metabolic process;metabolic process;multicellular organismal process;organic acid metabolic process;primary metabolic process;small molecule metabolic process;vitamin metabolic process	cell part;cytoplasm;endoplasmic reticulum;extracellular organelle;intracellular membrane-bounded organelle;intracellular organelle;lipid particle;macromolecular complex;membrane;mitochondrion;organelle;protein complex;vesicle	Amino sugar and nucleotide sugar metabolism	MitoCarta3.0	MOM	2.17477	0.770276
392	KATNAL2	Katanin p60 ATPase-containing subunit A-like 2	K7EM02;A0A8I5KR90;K7EPQ6;K7EIJ8;A0A8I5QL41;Q8IYT4-2;Q8IYT4			cellular component organization;cellular process;cytoskeleton organization;metabolic process;organelle organization	cell part;cytoplasm;intracellular membrane-bounded organelle;intracellular organelle;macromolecular complex;nucleus;organelle;protein complex				0.695004	0.920324
393	SMCHD1	Structural maintenance of chromosomes flexible hinge domain-containing protein 1	A0A8I5KRS9;A6NHR9-2;A6NHR9;J3KTL8			biological regulation;cellular component organization;cellular process;chromosome organization;organelle organization;regulation of gene expression, epigenetic	cell part;chromosome;intracellular non-membrane-bounded organelle;intracellular organelle;nuclear chromosome;organelle				0.354635	-0.0349843
394	CDK5RAP2	CDK5 regulatory subunit-associated protein 2	Q96SN8;Q96SN8-2;Q96SN8-3;Q96SN8-4;A0A8I5QKL1;A0A8I5KTP5;A0A8I5KXG0;A0A8I5KRU7;A0A8I5KXB5;A0A0A0MRG9;B1AMJ5;A0A8I5KYJ8			anatomical structure development;biological regulation;cell cycle;cell differentiation;cellular component organization;cellular process;chromosome segregation;cytoskeleton organization;developmental process;establishment of localization;microtubule organizing center organization;mitotic cell cycle;organelle organization;regulation of cell cycle;regulation of organelle organization	cell part;centrosome;cytoplasm;cytoskeleton;cytosol;extracellular organelle;Golgi apparatus;intracellular membrane-bounded organelle;intracellular non-membrane-bounded organelle;intracellular organelle;macromolecular complex;microtubule organizing center;organelle;protein complex;vesicle				0.243237	-0.119091
395	CYB5B	Cytochrome b5 type B	A0A8I5KSY3;D6RFH4;A0A8I5QKN7;A0A8I5KYK4;A0A8I5KSY8;O43169;J3QR91;A0A8I5KP74;H3BUX2;A0A8I5KX20;A0A8I5QJ67		+	metabolic process	cell part;membrane		MitoCarta3.0	MOM	2.7354	-1.27147
399	SPTLC1	Serine palmitoyltransferase 1	A0A8I5QKQ8;A0A8I5KUM4;O15269			alcohol metabolic process;amine metabolic process;biosynthetic process;cellular lipid metabolic process;cellular metabolic process;cellular nitrogen compound metabolic process;cellular process;lipid metabolic process;metabolic process;nitrogen compound metabolic process;primary metabolic process;small molecule metabolic process	cell part;macromolecular complex;membrane;protein complex	Sphingolipid metabolism			0.685984	-0.480141
400	CSDE1	Cold shock domain-containing protein E1	O75534;O75534-2;A0A8I5KV85;O75534-4;O75534-3;A0A8I5KW72;A0A8I5KPJ6;A0A8I5KXH5;A0A8I5QKX0;A0A8I5KTQ3;A0A8I5KPC0;E9PLT0;A0A8I5QJA6;A0A8I5KYL8;A0A8I5KXL1;E9PNG3;A0A8I5KWW0;A0A8I5KPQ8;A0A8I5KS07			anatomical structure development;biological regulation;catabolic process;cellular metabolic process;cellular nitrogen compound metabolic process;cellular process;developmental process;macromolecule metabolic process;metabolic process;mRNA metabolic process;nitrogen compound metabolic process;nucleobase-containing compound metabolic process;primary metabolic process;RNA catabolic process;RNA metab…	cell part;cytoplasm;Golgi apparatus;intracellular membrane-bounded organelle;intracellular organelle;macromolecular complex;membrane;organelle;plasma membrane;protein complex				2.80859	0.400736
402	CYP51A1	Lanosterol 14-alpha demethylase	A0A8I5KWQ7;Q16850;A0A8I5KRT9;Q16850-2			alcohol metabolic process;biosynthetic process;cellular metabolic process;cellular process;lipid metabolic process;metabolic process;one-carbon metabolic process;primary metabolic process;small molecule metabolic process;xenobiotic metabolic process	cell part;endoplasmic reticulum;intracellular membrane-bounded organelle;intracellular organelle;membrane;organelle	Steroid biosynthesis			1.9952	-0.770154
403	MYH9	Myosin-9	A0A8I5KWT8;P35579;P35579-2			anatomical structure formation involved in morphogenesis;biological adhesion;biological regulation;cell adhesion;cell differentiation;cell motility;cellular component movement;cellular component organization;cellular membrane organization;cellular process;cytokinesis;cytoskeleton organization;developmental process;embryo development;establishment of localization;establishment or maintenance of ce…	cell leading edge;cell part;cell projection;cytoplasm;cytoskeleton;cytosol;extracellular organelle;intracellular membrane-bounded organelle;intracellular non-membrane-bounded organelle;intracellular organelle;macromolecular complex;membrane;nucleus;organelle;plasma membrane;protein complex;synapse;vesicle	Tight junction;Viral myocarditis			2.91028	-0.544083
405	NKRF	NF-kappa-B-repressing factor	A0A8I5KX72;O15226;O15226-2			biological regulation;biosynthetic process;cellular metabolic process;cellular nitrogen compound metabolic process;cellular process;macromolecule metabolic process;metabolic process;nitrogen compound metabolic process;nucleobase-containing compound metabolic process;primary metabolic process;RNA metabolic process	cell part;endoplasmic reticulum;intracellular membrane-bounded organelle;intracellular non-membrane-bounded organelle;intracellular organelle;nucleolus;nucleus;organelle				1.04613	-0.180139
406	CDV3	Protein CDV3 homolog	A0A8I5KX85;Q9UKY7;Q9UKY7-2;D6R9V8			cell proliferation	cell part;cytoplasm;intracellular non-membrane-bounded organelle;intracellular organelle;membrane;nucleolus;organelle;plasma membrane				2.60374	1.10673
408	TAF13	Transcription initiation factor TFIID subunit 13	A0A8J9AJQ9;Q15543			biological regulation;biosynthetic process;cellular metabolic process;cellular nitrogen compound metabolic process;cellular process;macromolecule metabolic process;metabolic process;nitrogen compound metabolic process;nucleobase-containing compound metabolic process;primary metabolic process;RNA metabolic process;transcription elongation, DNA-dependent;transcription from RNA polymerase II promote…	cell part;intracellular membrane-bounded organelle;intracellular non-membrane-bounded organelle;intracellular organelle;macromolecular complex;nucleolus;nucleoplasm;nucleus;organelle;protein complex;transcription factor complex	Basal transcription factors			2.76781	1.02948
410	GOLGB1	Golgin subfamily B member 1	Q14789-2;Q14789;Q14789-3;Q14789-4;A0A8J9C4H3;E7EU81;C9J8Q0;A0A8Q3SHH2;A0A8Q3WK92;A0A8Q3WKA7;H0Y867;A0A8Q3SHQ5;A0A8Q3SHP0;A0A8Q3SHI9;A0A8Q3WLC9;H7C5I7;A0A8Q3WKE2;A0A8Q3SHQ4;A0A8Q3SHM0;A0A8Q3SHH5;A0A8Q3SHQ9			cellular component organization;cellular process;Golgi organization;organelle organization	cell part;Golgi apparatus;intracellular membrane-bounded organelle;intracellular organelle;membrane;organelle				3.01457	-0.883921
411	2024-03-01	Mitochondrial amidoxime-reducing component 1	A0A8Q3SHL7;H7BYZ9;A0A8Q3SHG3;Q5VT66-3;Q5VT66;Q5VT66-2			metabolic process;nitrogen compound metabolic process;response to chemical stimulus;response to stimulus;response to stress	cell part;intracellular membrane-bounded organelle;intracellular organelle;membrane;mitochondrion;organelle		MitoCarta3.0	MOM	0.0537905	-0.0342177
412	NARS2	Probable asparagine--tRNA ligase, mitochondrial	Q96I59;A0A8Q3SHT5;A0A8Q3SHL5;H0YE96;Q96I59-2;A0A8Q3SHT7;A0A8Q3SIK4;A0A8Q3WKF4;A0A8Q3WKE5;A0A8Q3WKI6;A0A8Q3WKD2;A0A8Q3WLI0			amine metabolic process;cellular amino acid metabolic process;cellular ketone metabolic process;cellular metabolic process;cellular nitrogen compound metabolic process;cellular process;macromolecule metabolic process;metabolic process;nitrogen compound metabolic process;nucleobase-containing compound metabolic process;organic acid metabolic process;primary metabolic process;RNA metabolic process;…	cell part;cytoplasm;intracellular membrane-bounded organelle;intracellular organelle;mitochondrion;organelle	Aminoacyl-tRNA biosynthesis	MitoCarta3.0	Matrix	0.40485	-0.28617
413	AP3B1	AP-3 complex subunit beta-1	O00203;A0A8Q3WKJ9;A0A8Q3SIS1;A0A8Q3SHS3;A0A8Q3WKK0;A0A8Q3SHR2;O00203-3;A0A0S2Z4Z4;A0A8Q3SHU2;A0A8Q3WKF8;A0A8Q3SIM7;A0A8Q3SI03;A0A8Q3WKN2;A0A8Q3SHW6;A0A8Q3WKI5;A0A8Q3WL34;A0A8Q3SHP3;A0A8Q3SHS6			biological regulation;cellular component movement;cellular component organization;cellular process;coagulation;cytoskeleton-dependent intracellular transport;establishment of localization;immune system process;multicellular organismal process;organelle organization;pigment granule organization;protein targeting;protein transport;regulation of body fluid levels;transport;vacuolar transport;vesicle…	AP-type membrane coat adaptor complex;cell part;Golgi apparatus;intracellular membrane-bounded organelle;intracellular organelle;macromolecular complex;membrane;organelle;protein complex	Lysosome			0.863814	0.110307
415	MRPS25	28S ribosomal protein S25, mitochondrial	A0A8Q3SHU8;P82663;E7EPW2;P82663-2;A0A8Q3WKJ5;A0A8Q3WKE1;A0A8Q3WKH6;P82663-3			biosynthetic process;cellular component disassembly;cellular component organization;cellular metabolic process;cellular process;macromolecule metabolic process;metabolic process;mitochondrial translation;mitochondrion organization;organelle organization;primary metabolic process;protein metabolic process;translation;translational elongation;translational initiation	cell part;intracellular membrane-bounded organelle;intracellular non-membrane-bounded organelle;intracellular organelle;macromolecular complex;membrane;mitochondrion;organelle;ribonucleoprotein complex;ribosome		MitoCarta3.0	Matrix	0.551627	0.170873
417	MRPS5	28S ribosomal protein S5, mitochondrial	A0A8Q3SIP9;A0A8Q3WKG3;P82675		+	biosynthetic process;cellular component disassembly;cellular component organization;cellular metabolic process;cellular process;macromolecule metabolic process;metabolic process;mitochondrial translation;mitochondrion organization;organelle organization;primary metabolic process;protein metabolic process;translation;translational elongation;translational initiation	cell part;intracellular membrane-bounded organelle;intracellular organelle;macromolecular complex;membrane;mitochondrion;organelle;ribonucleoprotein complex;small ribosomal subunit		MitoCarta3.0	Matrix	3.48667	-1.08764
418	DKC1	H/ACA ribonucleoprotein complex subunit 4	A0A8V8TKY9;A0A8Q3WLG7;A0A8Q3WLD1;A0A8Q3WLC8;A0A8Q3SJE8;A0A8Q3SIS9;A0A8Q3SIY6;O60832			biological regulation;biosynthetic process;cell proliferation;cellular component organization;cellular metabolic process;cellular nitrogen compound metabolic process;cellular process;chromosome organization;DNA metabolic process;DNA replication;homeostatic process;macromolecule metabolic process;macromolecule modification;metabolic process;nitrogen compound metabolic process;nucleobase-containing…	cell part;cytoplasm;intracellular membrane-bounded organelle;intracellular non-membrane-bounded organelle;intracellular organelle;macromolecular complex;nucleolus;nucleoplasm;nucleus;organelle;ribonucleoprotein complex;small nucleolar ribonucleoprotein complex;telomerase holoenzyme complex	Ribosome biogenesis in eukaryotes			0.277667	0.1266
419	MTCL1	Microtubule cross-linking factor 1	A0A8Q3SIW6;A0A8Q3WKN6;Q9Y4B5-2;Q9Y4B5-3;Q9Y4B5;J3QL92			biological regulation;cellular component organization;cellular process;cytoskeleton organization;establishment or maintenance of cell polarity;organelle organization;regulation of transport	cell part;cytoplasm;cytoskeleton;extracellular space;intracellular non-membrane-bounded organelle;intracellular organelle;midbody;organelle				0.231505	-0.186262
420	IRF6	Interferon regulatory factor 6	A0A8Q3SJ75;O14896-2;O14896			anatomical structure development;biological regulation;biosynthetic process;cell development;cell differentiation;cell proliferation;cellular metabolic process;cellular nitrogen compound metabolic process;cellular process;developmental process;macromolecule metabolic process;metabolic process;nitrogen compound metabolic process;nucleobase-containing compound metabolic process;primary metabolic pr…	cell part;cytoplasm;cytosol;extracellular organelle;intracellular membrane-bounded organelle;intracellular organelle;nucleus;organelle;vesicle				2.63808	0.900928
421	MRPS27	28S ribosomal protein S27, mitochondrial	A0A8Q3WKZ8;A0A8Q3WKF1;Q92552;Q92552-2;G5EA06;A0A8Q3WL16;A0A8Q3SHR4;A0A8Q3WK88;D6RH20;A0A8Q3WKI2			biosynthetic process;cellular component disassembly;cellular component organization;cellular metabolic process;cellular process;macromolecule metabolic process;metabolic process;mitochondrial translation;mitochondrion organization;organelle organization;primary metabolic process;protein metabolic process;translation;translational elongation;translational initiation	cell part;intracellular non-membrane-bounded organelle;intracellular organelle;macromolecular complex;membrane;organelle;ribonucleoprotein complex;ribosome		MitoCarta3.0	Matrix	0.779521	-0.675646
423	PPP2R5C;PPP2R5D	Serine/threonine-protein phosphatase 2A 56 kDa regulatory subunit gamma isoform;Serine/threonine-protein phosphatase 2A 56 kDa regulatory subunit delta isoform	H0YJ35;Q96B13;H0Y8C4;A0A8Q3WKR3;E9PFR3;Q13362-2;Q13362-3;Q14738-3;Q13362;Q13362-4;Q13362-5;Q14738-2;Q14738			alcohol metabolic process;anatomical structure development;biological regulation;carbohydrate metabolic process;catabolic process;cellular metabolic process;cellular process;developmental process;energy reserve metabolic process;generation of precursor metabolites and energy;immune system process;macromolecule metabolic process;metabolic process;phosphorus metabolic process;primary metabolic proc…	cell part;cytosol;intracellular membrane-bounded organelle;intracellular organelle;macromolecular complex;nucleoplasm;nucleus;organelle;protein complex;protein serine/threonine phosphatase complex	Meiosis - yeast;mRNA surveillance pathway;Oocyte meiosis;Wnt signaling pathway			1.17566	0.741205
424	UBE2L3	Ubiquitin-conjugating enzyme E2 L3	A0A8Q3WL22;P68036-2;P68036;P68036-3;A0A1B0GUS4			biological regulation;biosynthetic process;catabolic process;cell proliferation;cellular metabolic process;cellular nitrogen compound metabolic process;cellular process;macromolecule metabolic process;macromolecule modification;metabolic process;nitrogen compound metabolic process;nucleobase-containing compound metabolic process;primary metabolic process;protein metabolic process;protein modifica…	cell part;cytoplasm;extracellular organelle;intracellular membrane-bounded organelle;intracellular organelle;macromolecular complex;nucleus;organelle;protein complex;ubiquitin ligase complex;vesicle	Parkinson's disease;Ubiquitin mediated proteolysis			2.48765	0.441813
425	SFPQ	Splicing factor, proline- and glutamine-rich	A0A8Q3WMA7;P23246-2;P23246			biological regulation;biosynthetic process;cellular component organization;cellular metabolic process;cellular nitrogen compound metabolic process;cellular process;chromatin modification;chromatin organization;chromosome organization;DNA metabolic process;DNA recombination;DNA repair;histone modification;macromolecule metabolic process;macromolecule modification;metabolic process;mRNA metabolic p…	cell part;cytoplasm;intracellular membrane-bounded organelle;intracellular organelle;nucleoplasm;nucleus;organelle				1.69899	-0.178417
426	NUP160	Nuclear pore complex protein Nup160	G3V198;A0A8V8NBT1;Q12769;E9PR16			biological regulation;biosynthetic process;carbohydrate metabolic process;carbohydrate transport;cell cycle;cellular component disassembly;cellular component organization;cellular membrane organization;cellular metabolic process;cellular nitrogen compound metabolic process;cellular process;establishment of localization;macromolecule metabolic process;macromolecule modification;membrane organizati…	cell part;cytosol;macromolecular complex;nuclear envelope;nuclear pore;protein complex	RNA transport			1.46451	-0.445324
427	ACTN4	Alpha-actinin-4	A0A8V8TL71;O43707;F5GXS2;H7C144;O43707-2;O43707-3	+		biological regulation;cell activation;cell junction organization;cellular component assembly;cellular component organization;cellular process;coagulation;cytoskeleton organization;establishment of localization;exocytosis;multicellular organismal process;organelle organization;protein transport;regulation of body fluid levels;regulation of transport;response to chemical stimulus;response to stimul…	cell part;cell projection;cytoplasm;cytoskeleton;extracellular organelle;extracellular region;extracellular space;intracellular membrane-bounded organelle;intracellular non-membrane-bounded organelle;intracellular organelle;macromolecular complex;neuron projection;nucleus;organelle;protein complex;pseudopodium;ribonucleoprotein complex;vesicle	Adherens junction;Amoebiasis;Arrhythmogenic right ventricular cardiomyopathy (ARVC);Focal adhesion;Leukocyte transendothelial migration;Regulation of actin cytoskeleton;Systemic lupus erythematosus;Tight junction			3.80263	0.763831
429	TFRC	Transferrin receptor protein 1;Transferrin receptor protein 1, serum form	A0A8V8TLM6;P02786;A0A8V8TM41;G3V0E5;A0A8V8TLK7;A0A8V8TLN0;A0A8V8TM46;A0A8V8TN37			biological regulation;cell differentiation;cellular homeostasis;cellular ion homeostasis;cellular process;developmental process;establishment of localization;homeostatic process;ion transport;protein transport;response to chemical stimulus;response to drug;response to stimulus;transmembrane transport;transport;viral reproduction	cell part;cell surface;cytoplasmic membrane-bounded vesicle;endosome;extracellular organelle;extracellular region;extracellular space;intracellular membrane-bounded organelle;intracellular organelle;membrane;organelle;plasma membrane;vesicle	Endocytosis;Hematopoietic cell lineage;Phagosome			2.10735	0.404293
430	CLASP1	CLIP-associating protein 1	A0A8V8TRF6;A0A8V8TQK9;A0A8V8TLP7;Q7Z460;F8WA11;Q7Z460-2;Q7Z460-4;Q7Z460-5;Q7Z460-3;H0Y5T1	+		biological regulation;cell cycle;cell division;cellular component organization;cellular process;cytoskeleton organization;establishment of localization;establishment or maintenance of cell polarity;locomotion;microtubule organizing center organization;mitotic cell cycle;organelle organization;regulation of organelle organization;response to chemical stimulus;response to external stimulus;response…	cell cortex;cell part;centrosome;cytoskeleton;cytosol;extracellular organelle;Golgi apparatus;intracellular membrane-bounded organelle;intracellular non-membrane-bounded organelle;intracellular organelle;kinetochore;macromolecular complex;membrane;microtubule organizing center;organelle;protein complex;vesicle				3.8454	0.791613
431	TTC37	Tetratricopeptide repeat protein 37	Q6PGP7;A0A8V8TMA8;A0A8V8TMB2;A0A8V8TLS3;A0A8V8TLT2;A0A8V8TNJ4;A0A8V8TLU2				cell part;cytoplasm;intracellular membrane-bounded organelle;intracellular organelle;macromolecular complex;nucleoplasm;nucleus;organelle;protein complex	RNA degradation			1.6068	-0.553906
432	STAT5B;STAT5A	Signal transducer and activator of transcription 5B;Signal transducer and activator of transcription;Signal transducer and activator of transcription 5A	A0A8V8TMR0;A0A8V8TP21;A0A8V8TP00;A0A8V8TM84;A0A8V8TMP4;A0A8V8TP16;P51692;A0A8V8TM91;A0A7I2YQF1;K7EK35;A0A7I2V380;A0A7I2YQY3;P42229;K7EIF9;P42229-2			amine metabolic process;anatomical structure development;anatomical structure morphogenesis;biological regulation;biosynthetic process;cell activation;cell differentiation;cellular amide metabolic process;cellular amino acid metabolic process;cellular ketone metabolic process;cellular lipid metabolic process;cellular metabolic process;cellular nitrogen compound metabolic process;cellular process;…	cell part;cytoplasm;cytosol;intracellular membrane-bounded organelle;intracellular organelle;nucleoplasm;nucleus;organelle	Acute myeloid leukemia;Chemokine signaling pathway;Chronic myeloid leukemia;ErbB signaling pathway;Jak-STAT signaling pathway;ko05152;Measles;Pathways in cancer			0.0614902	0.00998433
434	CMPK1	UMP-CMP kinase	Q5T0D2;A0A8V8TMN5;P30085;P30085-3;A0A494BXC7;P30085-2			biosynthetic process;cellular aromatic compound metabolic process;cellular ketone metabolic process;cellular metabolic process;cellular nitrogen compound metabolic process;cellular process;heterocycle metabolic process;metabolic process;nitrogen compound metabolic process;nucleobase-containing compound metabolic process;nucleobase-containing small molecule interconversion;nucleobase-containing sm…	cell part;cytoplasm;cytosol;extracellular organelle;intracellular membrane-bounded organelle;intracellular non-membrane-bounded organelle;intracellular organelle;nucleolus;nucleoplasm;nucleus;organelle;vesicle	Pyrimidine metabolism			0.297373	-0.196424
435	FXR1	Fragile X mental retardation syndrome-related protein 1	A0A8V8TMQ1;P51114;A0A8V8TNP6;P51114-2;B4DXZ6;E9PFF5;P51114-3;E7EU85			anatomical structure development;biological regulation;cell death;cell differentiation;cellular process;death;developmental process;regulation of translation	cell part;cytoplasm;intracellular non-membrane-bounded organelle;intracellular organelle;macromolecular complex;membrane;nucleolus;organelle;polysome;ribonucleoprotein complex				1.47969	0.254943
437	PFKP	ATP-dependent 6-phosphofructokinase, platelet type	A0A8V8TMY4;Q01813;A0A7I2V3Z0;Q01813-2;B1APP6			alcohol metabolic process;carbohydrate metabolic process;catabolic process;cellular metabolic process;cellular process;generation of precursor metabolites and energy;metabolic process;phosphorus metabolic process;primary metabolic process;small molecule metabolic process	cell part;cytosol;extracellular organelle;intracellular membrane-bounded organelle;intracellular organelle;membrane;nucleus;organelle;vesicle	Fructose and mannose metabolism;Galactose metabolism;Glycolysis / Gluconeogenesis;Methane metabolism;Pentose phosphate pathway			1.21959	-0.130127
438	SEC61A1	Protein transport protein Sec61 subunit alpha isoform 1	A0A8V8TMZ5;P61619;B4DR61;C9JXC6;P61619-3;A0A8V8TMZ3;A0A8V8TN19			biological regulation;cell growth;cellular component organization;cellular metabolic process;cellular process;endoplasmic reticulum organization;establishment of localization;growth;immune system process;macromolecule metabolic process;metabolic process;organelle organization;primary metabolic process;protein metabolic process;protein targeting;protein transport;response to chemical stimulus;resp…	cell part;cytosol;endoplasmic reticulum;intracellular membrane-bounded organelle;intracellular organelle;membrane;organelle	Phagosome;Protein export;Protein processing in endoplasmic reticulum;Vibrio cholerae infection			0.323097	0.101422
439	WDR1	WD repeat-containing protein 1	A0A8V8TQK0;A0A8V8TNU2;A0A8V8TNT7;A0A8V8TQ74;A0A8V8TP22;O75083;D6RD66;A0A8V8TP31			biological regulation;cell activation;cellular process;coagulation;establishment of localization;exocytosis;multicellular organismal process;neurological system process;regulation of body fluid levels;secretion;transport;vesicle-mediated transport	cell part;cell projection;cytoplasm;cytosol;extracellular organelle;extracellular region;intracellular non-membrane-bounded organelle;intracellular organelle;macromolecular complex;organelle;protein complex;vesicle				2.29566	0.934048
440	ARF1;ARF3	ADP-ribosylation factor 1;ADP-ribosylation factor 3	A0A8V8TNZ0;A0A8V8TQP8;A0A8V8TNZ5;A0A8V8TQC0;P84077;P61204;F5H423;F5H0C7;A0A8V8TP92;P61204-2			biological regulation;biosynthetic process;cellular component organization;cellular homeostasis;cellular ion homeostasis;cellular lipid metabolic process;cellular metabolic process;cellular process;establishment of localization;Golgi vesicle transport;homeostatic process;immune system process;lipid metabolic process;membrane organization;metabolic process;organelle organization;primary metabolic …	cell leading edge;cell part;cell projection;cytosol;extracellular organelle;intracellular;membrane;neuron projection;organelle;plasma membrane;vesicle	Vibrio cholerae infection			1.91775	-0.186444
441	SFXN3	Sideroflexin-3	A0A8V8TP06;Q9BWM7;A0A8V8TM72;S4R3N9			biological regulation;homeostatic process	cell part;intracellular membrane-bounded organelle;intracellular organelle;membrane;mitochondrion;organelle		MitoCarta3.0	MIM	0.156835	0.0793319
442	TOP2B	DNA topoisomerase 2-beta;DNA topoisomerase 2	A0A8V8TPE3;Q02880-2;Q02880;A0A8V8TN33;E9PCY5;A0A8V8TP20			anatomical structure development;anatomical structure morphogenesis;cell motility;cellular component morphogenesis;cellular component movement;cellular component organization;cellular metabolic process;cellular nitrogen compound metabolic process;cellular process;chromosome organization;chromosome segregation;developmental process;DNA geometric change;DNA metabolic process;DNA recombination;locom…	cell part;cytoplasm;cytosol;intracellular membrane-bounded organelle;intracellular organelle;macromolecular complex;nucleoplasm;nucleus;organelle;protein complex				0.835205	-0.224514
443	GOLGA4	Golgin subfamily A member 4	A0A8V8TPI8;H0Y6I0;A0A8V8TQI6;C9J0Y3;Q13439-3;Q13439-4;Q13439;Q13439-5			biological regulation;cellular process;establishment of localization;Golgi vesicle transport;protein targeting;protein transport;transport;vesicle-mediated transport	cell part;cytoplasm;extracellular organelle;Golgi apparatus;intracellular membrane-bounded organelle;intracellular organelle;membrane;nucleoplasm;organelle;vesicle				2.71149	0.881523
444	NUP88	Nuclear pore complex protein Nup88	Q99567;A0A8V8TQC2;A0A8V8TPS0;A0A8V8TPT0;A0A8V8TQB1;A0A8V8TQZ0;A0A8V8TQC3;A0A8V8TQA5;J3KMX1;A0A8V8TQD5;A0A8V8TPT4;A0A8V8TRA5;A0A8V8TQZ7;A0A8V8TR00;A0A8V8TQC7;A0A8V8TPS5;A0A8V8TQB7;A0A8V8TQD1;I3L245			biological regulation;biosynthetic process;carbohydrate metabolic process;carbohydrate transport;cell cycle;cellular component disassembly;cellular component organization;cellular membrane organization;cellular metabolic process;cellular nitrogen compound metabolic process;cellular process;establishment of localization;macromolecule metabolic process;macromolecule modification;membrane organizati…	cell part;cytosol;macromolecular complex;nuclear pore;nucleoplasm;protein complex	RNA transport			1.30418	-0.243561
445	UNG;DKFZp781L1143	Uracil-DNA glycosylase	A0A8V8TPS1;A0A8V8TQ66;P13051-2;P13051;A0A8V8TNW7;Q68DM5;A0A8V8TPS7;A0A8V8TQ70;F5GYA2;A0A8V8TNE1;A0A8V8TNJ5;A0A8V8TNW2			biological regulation;catabolic process;cellular metabolic process;cellular nitrogen compound metabolic process;cellular process;DNA metabolic process;DNA modification;DNA recombination;DNA repair;heterocycle metabolic process;immune system process;macromolecule metabolic process;macromolecule modification;metabolic process;nitrogen compound metabolic process;nucleobase-containing compound catabo…	cell part;intracellular membrane-bounded organelle;intracellular organelle;mitochondrion;nucleoplasm;nucleus;organelle	Base excision repair;Primary immunodeficiency	MitoCarta3.0	Matrix	1.13387	0.570709
446	NUP98	Nuclear pore complex protein Nup98-Nup96;Nuclear pore complex protein Nup98;Nuclear pore complex protein Nup96	P52948;H0YCR0;H0YEN4;A0A8V8TQF7;A0A8V8TR21;A0A8V8TPW9;P52948-6;P52948-5;H7C3P6;P52948-2;A0A8V8TQG1;A0A8V8TRC7;A0A8V8TPX4			biological regulation;biosynthetic process;carbohydrate metabolic process;carbohydrate transport;cell cycle;cellular component assembly;cellular component disassembly;cellular component organization;cellular macromolecular complex assembly;cellular membrane organization;cellular metabolic process;cellular nitrogen compound metabolic process;cellular process;DNA metabolic process;DNA replication;e…	cell part;cytosol;macromolecular complex;membrane;nuclear envelope;nuclear pore;nucleoplasm;protein complex	RNA transport			0.0226449	-0.00965548
447	FAR1	Fatty acyl-CoA reductase 1	E9PNW8;A0A8V8TQT9;Q8WVX9			biosynthetic process;cellular ketone metabolic process;cellular lipid metabolic process;cellular metabolic process;cellular process;cofactor metabolic process;glycerol ether metabolic process;lipid metabolic process;metabolic process;organic acid metabolic process;primary metabolic process;small molecule metabolic process	cell part;intracellular membrane-bounded organelle;intracellular organelle;membrane;microbody;organelle;peroxisome	Peroxisome			0.54929	-0.0816797
448	AP3D1	AP-3 complex subunit delta-1	A0A8V8TQW4;O14617-4;O14617;O14617-5;O14617-3;O14617-2;A0A2R8Y4J3			biological regulation;biosynthetic process;cellular component movement;cellular component organization;cellular localization;cellular membrane organization;cellular process;cytoskeleton-dependent intracellular transport;endosome transport;establishment of localization;immune system process;localization;membrane organization;metabolic process;organelle organization;pigment granule organization;pig…	cell part;Golgi apparatus;intracellular membrane-bounded organelle;intracellular organelle;macromolecular complex;membrane;nucleoplasm;organelle;protein complex	Lysosome			0.206607	0.0598857
449	DDX23	Probable ATP-dependent RNA helicase DDX23	A0A8V8TRI2;A0A8V8TR86;Q9BUQ8;A0A8V8TQ76			cellular component assembly;cellular component organization;cellular macromolecular complex assembly;cellular metabolic process;cellular nitrogen compound metabolic process;cellular process;macromolecular complex assembly;macromolecule metabolic process;metabolic process;mRNA metabolic process;mRNA processing;nitrogen compound metabolic process;nucleobase-containing compound metabolic process;pri…	cell part;extracellular organelle;intracellular membrane-bounded organelle;intracellular non-membrane-bounded organelle;intracellular organelle;macromolecular complex;membrane;mitochondrion;nucleolus;nucleoplasm;nucleus;organelle;plasma membrane;ribonucleoprotein complex;small nuclear ribonucleoprotein complex;spliceosomal complex;vesicle	Spliceosome			0.224736	0.178398
450	PPP2CA;PPP2CB	Serine/threonine-protein phosphatase 2A catalytic subunit alpha isoform;Serine/threonine-protein phosphatase 2A catalytic subunit beta isoform;Serine/threonine-protein phosphatase	A0A8V8TRB3;P67775;A0A8V8TQA1;P67775-2;A0A8V8TQU8;P62714;B3KQ51;E7ESG8			anatomical structure development;biological regulation;catabolic process;cell cycle;cell death;cellular component assembly;cellular component organization;cellular lipid metabolic process;cellular membrane organization;cellular metabolic process;cellular nitrogen compound metabolic process;cellular process;death;developmental process;lipid metabolic process;macromolecular complex assembly;macromo…	cell part;cytoskeleton;cytosol;extracellular organelle;intracellular membrane-bounded organelle;intracellular non-membrane-bounded organelle;intracellular organelle;macromolecular complex;membrane;mitochondrion;nucleus;organelle;plasma membrane;protein complex;protein serine/threonine phosphatase complex;vesicle	Cell cycle - yeast;Chagas disease (American trypanosomiasis);Hepatitis C;Long-term depression;Meiosis - yeast;mRNA surveillance pathway;Oocyte meiosis;TGF-beta signaling pathway;Tight junction;Wnt signaling pathway			0.236226	-0.0336925
451	UBA6	Ubiquitin-like modifier-activating enzyme 6	A0AVT1;A0AVT1-2			catabolic process;cellular metabolic process;cellular process;macromolecule metabolic process;macromolecule modification;metabolic process;primary metabolic process;protein metabolic process;protein modification by small protein conjugation or removal;protein modification process;proteolysis;proteolysis involved in cellular protein catabolic process	cell part;cytoplasm;cytosol	Ubiquitin mediated proteolysis			0.464668	-0.157843
452	KIAA1598	Shootin-1	A0MZ66;A0MZ66-3;A0MZ66-4;A0MZ66-5;A0MZ66-6;A0MZ66-2;A0MZ66-8			biological regulation;locomotion;response to chemical stimulus;response to external stimulus;response to stimulus	cell part;site of polarized growth				1.18473	-0.2406
453	ILVBL	Acetolactate synthase-like protein	M0R026;A1L0T0				cell part;membrane				0.919931	-0.560871
454	AURKA	Aurora kinase A	Q5QPD4;A3KFJ0;O14965			biological regulation;catabolic process;cell cycle;cell division;cellular component assembly;cellular component organization;cellular localization;cellular metabolic process;cellular process;cytoskeleton organization;developmental process;localization;macromolecule metabolic process;macromolecule modification;metabolic process;microtubule organizing center organization;mitosis;mitotic cell cycle;…	cell part;centrosome;cytoskeleton;cytosol;intracellular membrane-bounded organelle;intracellular non-membrane-bounded organelle;intracellular organelle;macromolecular complex;microtubule organizing center;midbody;nucleus;organelle;protein complex	Oocyte meiosis			0.325397	0.309794
456	SBNO2;SBNO1	Protein strawberry notch homolog 1;Protein strawberry notch homolog 2	K7ES28;A3KN83-4;Q9Y2G9-3;Q9Y2G9;A3KN83-3;A3KN83-2;A3KN83			anatomical structure development;anatomical structure formation involved in morphogenesis;biological regulation;biosynthetic process;cell activation;cellular metabolic process;cellular nitrogen compound metabolic process;cellular process;developmental process;immune system process;macromolecule metabolic process;metabolic process;nitrogen compound metabolic process;nucleobase-containing compound …					1.20239	-0.497544
457	GTPBP10	GTP-binding protein 10	A4D1E9;A4D1E9-2;C9J8R7;C9JNI1			cellular process;ribosome biogenesis	cell part;chromosome;intracellular membrane-bounded organelle;intracellular non-membrane-bounded organelle;intracellular organelle;mitochondrion;nucleolus;organelle		MitoCarta3.0	Matrix	0.911439	-0.217731
458	CNOT1	CCR4-NOT transcription complex subunit 1	A5YKK6-2;A5YKK6;A5YKK6-3			biological regulation;biosynthetic process;catabolic process;cellular metabolic process;cellular nitrogen compound metabolic process;cellular process;developmental process;gene silencing;macromolecule metabolic process;metabolic process;mRNA metabolic process;mRNA processing;multicellular organismal development;multicellular organismal process;nitrogen compound metabolic process;nucleobase-contai…	cell part;cytosol;extracellular space;intracellular membrane-bounded organelle;intracellular non-membrane-bounded organelle;intracellular organelle;macromolecular complex;membrane;microbody;nucleoplasm;organelle;protein complex;ribonucleoprotein complex;transcription factor complex	RNA degradation			1.49022	-0.160259
459	MRPS16	28S ribosomal protein S16, mitochondrial	A6ND22;Q9Y3D3-2;Q9Y3D3			biosynthetic process;cellular component disassembly;cellular component organization;cellular metabolic process;cellular process;macromolecule metabolic process;metabolic process;mitochondrial translation;mitochondrion organization;organelle organization;primary metabolic process;protein metabolic process;translation;translational elongation;translational initiation	cell part;cytoplasm;intracellular membrane-bounded organelle;intracellular non-membrane-bounded organelle;intracellular organelle;macromolecular complex;membrane;mitochondrion;organelle;ribonucleoprotein complex;ribosome;small ribosomal subunit		MitoCarta3.0	Matrix	0.0420162	-0.00726302
460	PGP	Phosphoglycolate phosphatase	A6NDG6;H3BV17			carbohydrate metabolic process;cellular metabolic process;cellular process;macromolecule metabolic process;macromolecule modification;metabolic process;phosphorus metabolic process;primary metabolic process;protein dephosphorylation;protein metabolic process;protein modification process		Glyoxylate and dicarboxylate metabolism			0.839024	-0.574011
461	HCFC1	Host cell factor 1;HCF N-terminal chain 1;HCF N-terminal chain 2;HCF N-terminal chain 3;HCF N-terminal chain 4;HCF N-terminal chain 5;HCF N-terminal chain 6;HCF C-terminal chain 1;HCF C-terminal chain 2;HCF C-terminal chain 3;HCF C-terminal chain 4;HCF C-terminal chain 5;HCF C-terminal chain 6	A6NEM2;P51610-2;P51610;P51610-4			biological regulation;biosynthetic process;cell cycle;cellular component organization;cellular metabolic process;cellular nitrogen compound metabolic process;cellular process;chromatin modification;chromatin organization;chromosome organization;histone modification;macromolecule metabolic process;macromolecule modification;metabolic process;mitochondrion organization;nitrogen compound metabolic p…	cell body;cell part;chromatin remodeling complex;cytoplasm;histone methyltransferase complex;intracellular membrane-bounded organelle;intracellular organelle;macromolecular complex;membrane;mitochondrion;neuronal cell body;nucleoplasm;nucleus;organelle;protein complex				1.02533	0.150478
462	NUDT5	ADP-sugar pyrophosphatase	A6NFX8;Q9UKK9			alcohol metabolic process;carbohydrate metabolic process;catabolic process;cellular metabolic process;cellular nitrogen compound metabolic process;cellular process;heterocycle metabolic process;metabolic process;nitrogen compound metabolic process;nucleobase-containing compound catabolic process;nucleobase-containing compound metabolic process;nucleobase-containing small molecule metabolic proces…	cell part;cytosol;extracellular organelle;intracellular;intracellular membrane-bounded organelle;intracellular organelle;nucleus;organelle;vesicle	Purine metabolism	MitoCarta3.0	unknown	0.27443	0.287362
463	WBP2	WW domain-binding protein 2	K7EIJ0;K7ENL2;A6NG10;K7EMC9;Q969T9-2;Q969T9;K7EIN1;K7ESN4			biological regulation;cellular process;establishment of localization;regulation of gene expression, epigenetic;regulation of organelle organization;regulation of protein modification process;response to chemical stimulus;response to endogenous stimulus;response to stimulus	cell part				1.73088	0.446276
464	HN1L	Hematological and neurological expressed 1-like protein	H3BMT0;H3BTV5;H3BU16;A6NGP5;H3BMV3;Q9H910-2;Q9H910;Q9H910-3				cell part;cytoplasm;intracellular membrane-bounded organelle;intracellular organelle;membrane;nucleus;organelle;plasma membrane				1.93647	0.837433
465	TUBAL3	Tubulin alpha chain-like 3	A6NHL2-2;A6NHL2			cellular component assembly;cellular component organization;cellular macromolecular complex assembly;cellular process;macromolecular complex assembly;protein complex assembly;protein polymerization	cell part;cytoplasm;macromolecular complex;protein complex	Gap junction;Pathogenic Escherichia coli infection;Phagosome			1.66397	0.439305
466	RC3H2;RC3H1	Roquin-2;Roquin-1	A6NHN2;Q9HBD1-2;Q9HBD1-3;Q9HBD1-6;Q9HBD1-4;Q5TC82-2;Q5TC82;Q9HBD1			anatomical structure development;biological regulation;catabolic process;cell activation;cell proliferation;cellular component assembly;cellular component organization;cellular macromolecular complex assembly;cellular metabolic process;cellular nitrogen compound metabolic process;cellular process;developmental process;growth;homeostatic process;immune system process;macromolecular complex assembl…	cell part;cell surface;cytoplasm;intracellular non-membrane-bounded organelle;intracellular organelle;macromolecular complex;membrane;nucleoplasm;organelle;ribonucleoprotein complex				1.55191	0.375074
469	EIF1AY;EIF1AX	Eukaryotic translation initiation factor 1A, X-chromosomal;Eukaryotic translation initiation factor 1A, Y-chromosomal	A6NJH9;P47813;O14602;X6RAC9			biosynthetic process;cellular metabolic process;cellular process;macromolecule metabolic process;metabolic process;primary metabolic process;protein metabolic process;translation;translational initiation	cell part;cytosol	RNA transport			0.0364302	0.017323
471	RGPD3;RGPD4	RanBP2-like and GRIP domain-containing protein 3;RanBP2-like and GRIP domain-containing protein 4	J3KNE0;A6NKT7;Q7Z3J3			cellular process;establishment of localization;Golgi vesicle transport;protein targeting;protein transport;transport;vesicle-mediated transport					1.70124	0.157587
472	CNIH4	Protein cornichon homolog 4	A6NLH6;Q9P003		+	biological regulation;cellular process;establishment of localization;Golgi vesicle transport;protein transport;response to stimulus;signal transduction;transport;vesicle-mediated transport	cell part;endoplasmic reticulum;intracellular membrane-bounded organelle;intracellular organelle;membrane;organelle				3.41709	-1.38834
473	PHKA1	Phosphorylase b kinase regulatory subunit alpha, skeletal muscle isoform	A6NMN0;P46020-2;P46020;A6NIT2;P46020-3			alcohol metabolic process;carbohydrate metabolic process;catabolic process;cellular metabolic process;cellular process;energy reserve metabolic process;generation of precursor metabolites and energy;macromolecule metabolic process;macromolecule modification;metabolic process;phosphorus metabolic process;polysaccharide metabolic process;primary metabolic process;protein metabolic process;protein m…	cell part;cytosol;macromolecular complex;membrane;plasma membrane;protein complex	Calcium signaling pathway;Insulin signaling pathway			2.71528	-0.995019
474	POLA1	DNA polymerase alpha catalytic subunit;DNA polymerase	P09884;A6NMQ1			biological regulation;biosynthetic process;cell cycle;cell proliferation;cellular component organization;cellular metabolic process;cellular nitrogen compound metabolic process;cellular process;chromosome organization;DNA metabolic process;DNA recombination;DNA repair;DNA replication;homeostatic process;macromolecule metabolic process;metabolic process;mitotic cell cycle;nitrogen compound metabol…	cell part;cytoplasm;intracellular membrane-bounded organelle;intracellular non-membrane-bounded organelle;intracellular organelle;macromolecular complex;nuclear envelope;nucleolus;nucleoplasm;nucleus;organelle;protein complex	DNA replication;Purine metabolism;Pyrimidine metabolism			0.768892	-0.132054
475	TP53BP1	Tumor suppressor p53-binding protein 1	A6NNK5;Q12888;Q12888-3;Q12888-2;C9JXV0			biological regulation;biosynthetic process;cellular metabolic process;cellular nitrogen compound metabolic process;cellular process;DNA metabolic process;DNA recombination;DNA repair;macromolecule metabolic process;metabolic process;nitrogen compound metabolic process;nucleobase-containing compound metabolic process;primary metabolic process;response to DNA damage stimulus;response to stimulus;re…	cell part;cytoplasm;intracellular membrane-bounded organelle;intracellular non-membrane-bounded organelle;intracellular organelle;kinetochore;macromolecular complex;nucleoplasm;nucleus;organelle;protein complex				1.32104	-0.386216
476	CPNE1	Copine-1	Q99829;Q5JX59;F2Z2V0;A6PVH9;E7ENH5;Q5JX44;Q5JX60;Q5JX58;B0QZ18;Q5JX56;Q5JX55;Q5JX61;Q5JX52;Q5JX45;Q5JX54			biological regulation;biosynthetic process;cellular lipid metabolic process;cellular metabolic process;cellular process;establishment of localization;lipid metabolic process;macromolecule metabolic process;metabolic process;primary metabolic process;protein metabolic process;proteolysis;response to chemical stimulus;response to stimulus;small molecule metabolic process;transport;vesicle-mediated …	cell part;cytoplasm;cytosol;extracellular organelle;intracellular membrane-bounded organelle;intracellular organelle;membrane;nucleus;organelle;plasma membrane;vesicle				0.435861	0.057364
478	RPL23A	60S ribosomal protein L23a	H7BY10;K7EJV9;K7ERT8;A8MUS3;P62750;K7EMA7			biosynthetic process;catabolic process;cell proliferation;cellular component disassembly;cellular component organization;cellular metabolic process;cellular nitrogen compound metabolic process;cellular process;establishment of localization;macromolecule metabolic process;metabolic process;mRNA metabolic process;nitrogen compound metabolic process;nucleobase-containing compound metabolic process;p…	cell part;cytoplasm;cytosol;extracellular organelle;intracellular membrane-bounded organelle;intracellular non-membrane-bounded organelle;intracellular organelle;macromolecular complex;nucleolus;nucleus;organelle;ribonucleoprotein complex;ribosome;vesicle	Ribosome			0.608492	-0.0800398
480	NUDT19	Nucleoside diphosphate-linked moiety X motif 19, mitochondrial	A8MXV4				cell part;intracellular membrane-bounded organelle;intracellular organelle;microbody;mitochondrion;organelle;peroxisome	Peroxisome	MitoCarta3.0	Matrix	0.265746	0.132946
483	CSNK1E;CSNK1D	Casein kinase I isoform delta;Casein kinase I isoform epsilon	B0QY35;B0QY34;H7BYT1;P48730-2;P48730;P49674;B0QY36;H0Y645;A0A669KBC0			biological regulation;cell cycle;cellular component assembly;cellular component organization;cellular localization;cellular membrane organization;cellular metabolic process;cellular nitrogen compound metabolic process;cellular process;cytoskeleton organization;DNA metabolic process;DNA repair;endocytosis;establishment of localization;localization;macromolecule metabolic process;macromolecule modi…	cell part;centrosome;cytoplasm;cytosol;Golgi apparatus;intracellular membrane-bounded organelle;intracellular non-membrane-bounded organelle;intracellular organelle;macromolecular complex;membrane;microtubule organizing center;nucleus;organelle;plasma membrane;protein complex;ribonucleoprotein complex	Circadian rhythm - fly;Circadian rhythm - mammal;Gap junction;Hedgehog signaling pathway;Wnt signaling pathway			0.0934228	0.0103405
484	EIF3L	Eukaryotic translation initiation factor 3 subunit L	B0QY89;Q9Y262;Q9Y262-2;B0QY90			biological regulation;cellular component assembly;cellular component organization;cellular macromolecular complex assembly;cellular process;macromolecular complex assembly;regulation of translation;ribonucleoprotein complex assembly;translational initiation	cell part;macromolecular complex;membrane;nucleoplasm;protein complex;ribonucleoprotein complex				0.620786	0.0580881
486	UBE2I	SUMO-conjugating enzyme UBC9	H3BPC4;H3BQQ9;B0QYN7;P63279	+		biological regulation;catabolic process;cell division;cellular component organization;cellular metabolic process;cellular process;chromosome segregation;macromolecule metabolic process;macromolecule modification;metabolic process;mitosis;nuclear division;organelle fission;organelle organization;primary metabolic process;protein metabolic process;protein modification by small protein conjugation o…	cell part;cell projection;cytoplasm;intracellular membrane-bounded organelle;intracellular organelle;neuron projection;nucleoplasm;nucleus;organelle;synapse	RNA transport;Ubiquitin mediated proteolysis			3.3836	0.939231
487	MMS19	MMS19 nucleotide excision repair protein homolog	F8WCH8;B0QZ77;Q5T454;Q96T76-7;Q96T76-5;Q96T76-9;Q96T76;Q96T76-8			biological regulation;biosynthetic process;cellular metabolic process;cellular nitrogen compound metabolic process;cellular process;chromosome segregation;cofactor metabolic process;DNA metabolic process;DNA repair;macromolecule metabolic process;metabolic process;nitrogen compound metabolic process;nucleobase-containing compound metabolic process;primary metabolic process;response to chemical st…	cell part;cytoplasm;intracellular membrane-bounded organelle;intracellular non-membrane-bounded organelle;intracellular organelle;macromolecular complex;membrane;nucleoplasm;nucleus;organelle;protein complex;transcription factor complex				0.273984	-0.260577
488	ARCN1	Coatomer subunit delta	B0YIW6;P48444;P48444-2			behavior;cellular component organization;cellular process;developmental maturation;developmental process;establishment of localization;Golgi vesicle transport;membrane organization;multicellular organismal process;organelle organization;pigmentation;protein transport;response to stimulus;transport;vesicle organization;vesicle-mediated transport	AP-type membrane coat adaptor complex;cell part;cytoplasm;cytosol;endoplasmic reticulum;Golgi apparatus;intracellular membrane-bounded organelle;intracellular organelle;macromolecular complex;membrane;organelle;protein complex				0.930164	0.14166
491	TSPO	Translocator protein	B1AH87;P30536			aging;anatomical structure development;anatomical structure morphogenesis;behavior;biological regulation;biosynthetic process;cell death;cell motility;cell proliferation;cellular component morphogenesis;cellular component movement;cellular component organization;cellular metabolic process;cellular nitrogen compound metabolic process;cellular process;cofactor metabolic process;death;developmental …	cell part;cytoplasm;extracellular organelle;intracellular membrane-bounded organelle;intracellular organelle;membrane;mitochondrion;organelle;vesicle	Neuroactive ligand-receptor interaction	MitoCarta3.0	MOM	2.71366	-0.340713
492	CROCC	Rootletin	B1AKD8;Q5TZA2;A0A087WW81;Q5TZA2-2	+		cell cycle;cellular component organization;cellular localization;cellular process;localization;microtubule organizing center organization;organelle organization	cell part;centrosome;cytoplasm;cytoskeleton;extracellular organelle;intracellular non-membrane-bounded organelle;intracellular organelle;membrane;microtubule organizing center;organelle;plasma membrane;vesicle				3.75444	1.39142
496	PRPS1	Ribose-phosphate pyrophosphokinase 1	P60891;B1ALA9;A0A2R8Y7H4;P60891-2			alcohol metabolic process;anatomical structure development;anatomical structure morphogenesis;biosynthetic process;carbohydrate metabolic process;cellular aromatic compound metabolic process;cellular metabolic process;cellular nitrogen compound metabolic process;cellular process;developmental process;heterocycle metabolic process;metabolic process;nitrogen compound metabolic process;nucleobase-co…	cell part;cytosol;macromolecular complex;protein complex	Pentose phosphate pathway;Purine metabolism			1.89369	-0.450626
497	SOAT1	Sterol O-acyltransferase 1	B1APM4;P35610;P35610-3;P35610-2			alcohol metabolic process;biological regulation;cell differentiation;cellular component assembly;cellular component organization;cellular lipid metabolic process;cellular metabolic process;cellular process;developmental process;establishment of localization;homeostatic process;lipid metabolic process;lipid transport;localization;macromolecular complex assembly;metabolic process;multicellular orga…	cell part;endoplasmic reticulum;intracellular membrane-bounded organelle;intracellular organelle;membrane;organelle	Steroid biosynthesis			2.2991	-0.846214
498	EPS15	Epidermal growth factor receptor substrate 15	B1AUU8;P42566			biological regulation;cell proliferation;cellular component assembly;cellular component organization;cellular macromolecular complex assembly;cellular membrane organization;cellular process;endocytosis;endosome transport;establishment of localization;Golgi vesicle transport;interspecies interaction between organisms;locomotion;macromolecular complex assembly;membrane invagination;membrane organiz…	AP-type membrane coat adaptor complex;cell part;cytoplasm;cytosol;intracellular membrane-bounded organelle;intracellular organelle;macromolecular complex;membrane;organelle;plasma membrane;protein complex	Endocytosis			0.396268	-0.0522151
501	EIF3H	Eukaryotic translation initiation factor 3 subunit H	B3KS98;O15372;E5RJT0			biological regulation;biosynthetic process;cellular component assembly;cellular component organization;cellular macromolecular complex assembly;cellular metabolic process;cellular process;macromolecular complex assembly;macromolecule metabolic process;metabolic process;primary metabolic process;protein metabolic process;regulation of translation;ribonucleoprotein complex assembly;translation;tran…	cell part;cytosol;extracellular organelle;macromolecular complex;membrane;organelle;protein complex;ribonucleoprotein complex;vesicle	Measles;RNA transport			1.0162	0.138706
503	PTGES3L-AARSD1;AARSD1	Alanyl-tRNA editing protein Aarsd1	C9J5N1;B3KSP9;Q9BTE6;Q9BTE6-2;Q9BTE6-3;K7EQ85			amine metabolic process;cellular amino acid metabolic process;cellular ketone metabolic process;cellular metabolic process;cellular nitrogen compound metabolic process;cellular process;macromolecule metabolic process;metabolic process;nitrogen compound metabolic process;nucleobase-containing compound metabolic process;organic acid metabolic process;primary metabolic process;RNA metabolic process;…	cell part;cytoplasm;intracellular membrane-bounded organelle;intracellular organelle;nucleus;organelle				1.20278	-0.344741
505	DBNL	Drebrin-like protein	B4DDD6;Q9UJU6;Q9UJU6-2;Q9UJU6-3;F8WBG8;Q9UJU6-6			anatomical structure morphogenesis;biological regulation;cell death;cellular component assembly;cellular component disassembly;cellular component morphogenesis;cellular component organization;cellular membrane organization;cellular metabolic process;cellular process;death;developmental process;endocytosis;establishment of localization;immune system process;macromolecular complex assembly;macromol…	cell cortex;cell part;cell projection;cytoplasm;cytosol;extracellular organelle;intracellular;intracellular non-membrane-bounded organelle;intracellular organelle;macromolecular complex;membrane;neuron projection;organelle;plasma membrane;protein complex;vesicle				1.31798	0.404793
506	CNN2	Calponin;Calponin-2	B4DDF4;B4DUT8;Q99439;A0A087X271;H3BVI6;Q99439-2;A0A087X1X5			anatomical structure development;biological regulation;cellular component organization;cellular process;cytoskeleton organization;developmental process;organelle organization;regulation of transport;response to abiotic stimulus;response to external stimulus;response to stimulus;response to stress	cell part;cytoskeleton;extracellular organelle;intracellular non-membrane-bounded organelle;intracellular organelle;membrane;organelle;vesicle				1.64952	0.0826702
508	SDCBP	Syntenin-1	B4DHN5;E9PBU7;G5EA09;O00560-2;O00560;O00560-3			biological regulation;cell communication;cell-cell signaling;cellular component assembly;cellular component organization;cellular process;cytoskeleton organization;establishment of localization;locomotion;organelle organization;protein targeting;protein transport;response to chemical stimulus;response to external stimulus;response to stimulus;signal transduction;signaling;transport	cell part;cytoplasm;cytoplasmic membrane-bounded vesicle;cytoskeleton;cytosol;extracellular organelle;extracellular space;intracellular membrane-bounded organelle;intracellular non-membrane-bounded organelle;intracellular organelle;macromolecular complex;membrane;nucleus;organelle;plasma membrane;protein complex;receptor complex;vesicle				1.91255	0.348756
509	COPS2	COP9 signalosome complex subunit 2	B4DIH5;P61201;P61201-2;H0YKU5;H0YM03			biological regulation;biosynthetic process;cell differentiation;cell proliferation;cellular metabolic process;cellular nitrogen compound metabolic process;cellular process;developmental process;macromolecule metabolic process;macromolecule modification;metabolic process;nitrogen compound metabolic process;nucleobase-containing compound metabolic process;primary metabolic process;protein metabolic…	cell part;cytoplasm;macromolecular complex;protein complex				0.213063	-0.0254304
511	CS	Citrate synthase, mitochondrial;Citrate synthase	O75390;B4DJV2;A0A0C4DGI3		+	carbohydrate metabolic process;catabolic process;cellular metabolic process;cellular process;cofactor metabolic process;metabolic process;primary metabolic process;small molecule metabolic process	cell part;extracellular organelle;intracellular membrane-bounded organelle;intracellular organelle;mitochondrion;nucleus;organelle;vesicle	Citrate cycle (TCA cycle);Glyoxylate and dicarboxylate metabolism	MitoCarta3.0	Matrix	3.38726	-1.36632
512	PWP1	Periodic tryptophan protein 1 homolog	B4DJV5;Q13610			biosynthetic process;cellular metabolic process;cellular nitrogen compound metabolic process;cellular process;macromolecule metabolic process;metabolic process;nitrogen compound metabolic process;nucleobase-containing compound metabolic process;primary metabolic process;RNA metabolic process	cell part;Golgi apparatus;intracellular membrane-bounded organelle;intracellular non-membrane-bounded organelle;intracellular organelle;nucleolus;nucleus;organelle				0.510261	0.154985
513	CARS	Cysteine--tRNA ligase, cytoplasmic	B4DKY1;P49589-2;P49589;P49589-3			amine metabolic process;cellular amino acid metabolic process;cellular ketone metabolic process;cellular metabolic process;cellular nitrogen compound metabolic process;cellular process;macromolecule metabolic process;metabolic process;nitrogen compound metabolic process;nucleobase-containing compound metabolic process;organic acid metabolic process;primary metabolic process;RNA metabolic process;…	cell part;cytoplasm;cytosol	Aminoacyl-tRNA biosynthesis			0.174152	-0.160464
514	SLC25A10	Mitochondrial dicarboxylate carrier	B4DLN1;Q9UBX3;Q9UBX3-2			alcohol metabolic process;amine metabolic process;biosynthetic process;carbohydrate metabolic process;catabolic process;cellular amino acid metabolic process;cellular ketone metabolic process;cellular metabolic process;cellular nitrogen compound metabolic process;cellular process;establishment of localization;ion transport;macromolecule metabolic process;metabolic process;nitrogen compound metabo…	cell part;intracellular membrane-bounded organelle;intracellular non-membrane-bounded organelle;intracellular organelle;macromolecular complex;membrane;mitochondrion;nucleus;organelle;ribonucleoprotein complex;ribosome	Proximal tubule bicarbonate reclamation	MitoCarta3.0	MIM	0.610239	-0.547129
515	NQO1	NAD(P)H dehydrogenase [quinone] 1	B4DLR8;P15559-3;P15559-2;P15559;H3BNV2;H3BRK3			aging;biological regulation;biosynthetic process;cell communication;cell-cell signaling;cellular metabolic process;cellular nitrogen compound metabolic process;cellular process;developmental process;metabolic process;nitrogen compound metabolic process;response to chemical stimulus;response to endogenous stimulus;response to external stimulus;response to extracellular stimulus;response to stimulu…	cell body;cell part;cytoplasm;cytosol;extracellular organelle;neuronal cell body;organelle;vesicle				2.31481	-0.555329
517	MTAP	Purine nucleoside phosphorylase;S-methyl-5-thioadenosine phosphorylase	F8WES2;J3QSB7;B4DUC8;Q13126-7;Q13126-4;Q13126;Q13126-6;Q13126-5;Q13126-3;Q13126-2			amine metabolic process;biosynthetic process;cellular amino acid metabolic process;cellular ketone metabolic process;cellular metabolic compound salvage;cellular metabolic process;cellular nitrogen compound metabolic process;cellular process;heterocycle metabolic process;metabolic process;nitrogen compound metabolic process;nucleobase-containing compound metabolic process;nucleobase-containing sm…	cell part;cytoplasm;cytosol;extracellular organelle;intracellular membrane-bounded organelle;intracellular organelle;nucleus;organelle;vesicle	Cysteine and methionine metabolism			0.929282	0.294203
519	ACTR3;ACTR3B	Actin-related protein 3;Actin-related protein 3B	B4DXW1;P61158;F8WDR7;Q9P1U1-2;Q9P1U1			anatomical structure morphogenesis;biological regulation;cell division;cellular component morphogenesis;cellular component movement;cellular component organization;cellular localization;cellular process;cytokinesis;cytoskeleton organization;developmental process;establishment of localization;establishment or maintenance of cell polarity;immune system process;localization;locomotion;organelle loca…	cell part;cell projection;cytoplasm;cytoskeleton;cytosol;extracellular organelle;intracellular non-membrane-bounded organelle;intracellular organelle;macromolecular complex;membrane;organelle;protein complex;synapse;vesicle				1.27044	0.314052
520	HNRNPC	Heterogeneous nuclear ribonucleoproteins C1/C2	P07910-2;G3V4C1;B4DY08;G3V4W0;P07910;G3V2Q1;G3V576;P07910-4;G3V575;G3V555;G3V251;G3V2D6;P07910-3;G3V3K6;G3V5X6			biological regulation;cell differentiation;cellular component organization;cellular metabolic process;cellular nitrogen compound metabolic process;cellular process;chromatin modification;chromatin organization;chromosome organization;developmental process;macromolecule metabolic process;metabolic process;mRNA metabolic process;mRNA processing;nitrogen compound metabolic process;nucleobase-contain…	cell part;cytosol;extracellular organelle;intracellular membrane-bounded organelle;intracellular organelle;macromolecular complex;membrane;nucleoplasm;nucleus;organelle;protein complex;ribonucleoprotein complex;spliceosomal complex;vesicle	Spliceosome			1.64001	-0.345337
521	ILF2	Interleukin enhancer-binding factor 2	B4DY09;Q12905			biological regulation;biosynthetic process;cellular metabolic process;cellular nitrogen compound metabolic process;cellular process;immune system process;macromolecule metabolic process;metabolic process;nitrogen compound metabolic process;nucleobase-containing compound metabolic process;primary metabolic process;response to stimulus;RNA metabolic process	cell part;cytoplasm;intracellular membrane-bounded organelle;intracellular non-membrane-bounded organelle;intracellular organelle;macromolecular complex;membrane;nucleolus;nucleoplasm;nucleus;organelle;ribonucleoprotein complex				1.02282	0.122603
522	STK26;STK24	Serine/threonine-protein kinase 26;Serine/threonine-protein kinase 24;Serine/threonine-protein kinase 24 36 kDa subunit;Serine/threonine-protein kinase 24 12 kDa subunit	Q8NBY1;Q9P289;B4E0Y9;Q9P289-2;Q9P289-3;H0Y630;B4DR80;Q9Y6E0;Q9Y6E0-2			biological regulation;cell death;cellular component assembly;cellular component disassembly;cellular component organization;cellular metabolic process;cellular process;death;macromolecule metabolic process;macromolecule modification;metabolic process;phosphorus metabolic process;primary metabolic process;protein metabolic process;protein modification process;protein phosphorylation;regulation of …	cell part;centrosome;cytoplasm;cytoplasmic membrane-bounded vesicle;cytosol;extracellular organelle;Golgi apparatus;intracellular membrane-bounded organelle;intracellular non-membrane-bounded organelle;intracellular organelle;membrane;microtubule organizing center;nucleolus;nucleoplasm;nucleus;organelle;vesicle				0.538053	0.139509
523	SLFN5	Schlafen family member 5	B4E128;Q08AF3-2;Q08AF3			cell differentiation;cellular process;developmental process	cell part;intracellular membrane-bounded organelle;intracellular organelle;nucleus;organelle				1.37489	0.0742439
524	DYNC1LI2	Cytoplasmic dynein 1 light intermediate chain 2	B4E2E0;O43237-2;O43237			cellular component movement;cellular component organization;cellular localization;cellular process;cytoskeleton organization;establishment of localization;immune system process;localization;organelle localization;organelle organization;transport	cell part;centrosome;cytosol;intracellular non-membrane-bounded organelle;intracellular organelle;macromolecular complex;membrane;microtubule organizing center;organelle;protein complex	Phagosome;Vasopressin-regulated water reabsorption			0.851306	-0.622336
525	EML4	Echinoderm microtubule-associated protein-like 4	B5MBZ0;Q9HC35-2;Q9HC35			biological regulation;cellular component organization;cellular process;mitosis;nuclear division;organelle fission;organelle organization;regulation of organelle organization	cell part;cytoplasm;intracellular non-membrane-bounded organelle;intracellular organelle;macromolecular complex;membrane;organelle;protein complex				1.48795	0.215744
527	PES1	Pescadillo homolog	B5MCF9;O00541-2;O00541;B3KXD6			biological regulation;cell proliferation;cellular component organization;cellular localization;cellular metabolic process;cellular nitrogen compound metabolic process;cellular process;localization;macromolecule metabolic process;metabolic process;nitrogen compound metabolic process;nucleobase-containing compound metabolic process;nucleus organization;organelle organization;primary metabolic proce…	cell part;chromosome;cytoplasm;intracellular membrane-bounded organelle;intracellular non-membrane-bounded organelle;intracellular organelle;macromolecular complex;membrane;nucleolus;nucleoplasm;nucleus;organelle;preribosome;protein complex;ribonucleoprotein complex				0.715887	-0.18173
528	BZW2	Basic leucine zipper and W2 domain-containing protein 2	B5MCH7;E7ETZ4;Q9Y6E2;B5MCE7			anatomical structure development;cell differentiation;cellular process;developmental process	cell part;membrane				0.365567	-0.257188
530	RAN	GTP-binding nuclear protein Ran	B5MDF5;P62826;J3KQE5;F5H018			anatomical structure development;biological regulation;cell development;cell division;cellular component organization;cellular localization;cellular metabolic process;cellular nitrogen compound metabolic process;cellular process;cytoskeleton organization;developmental process;DNA metabolic process;establishment of localization;localization;macromolecule metabolic process;metabolic process;mitosis…	cell part;cytoplasm;cytoplasmic membrane-bounded vesicle;cytosol;endosome;extracellular organelle;intracellular;intracellular membrane-bounded organelle;intracellular non-membrane-bounded organelle;intracellular organelle;macromolecular complex;membrane;midbody;nuclear pore;nucleocytoplasmic shuttling complex;nucleolus;nucleoplasm;nucleus;organelle;protein complex;vesicle	Ribosome biogenesis in eukaryotes;RNA transport			1.0825	-0.112593
532	EIF3C;EIF3CL	Eukaryotic translation initiation factor 3 subunit C;Eukaryotic translation initiation factor 3 subunit C-like protein	Q99613-2;Q99613;B5ME19			biological regulation;biosynthetic process;cellular component assembly;cellular component organization;cellular macromolecular complex assembly;cellular metabolic process;cellular process;macromolecular complex assembly;macromolecule metabolic process;metabolic process;primary metabolic process;protein metabolic process;regulation of translation;ribonucleoprotein complex assembly;translation;tran…	cell part;cytosol;macromolecular complex;protein complex;ribonucleoprotein complex	RNA transport			1.44524	-0.106257
535	SMAD3;SMAD2;SMAD9	Mothers against decapentaplegic homolog;Mothers against decapentaplegic homolog 3;Mothers against decapentaplegic homolog 9;Mothers against decapentaplegic homolog 2	H0YMP2;H0YL71;H3BP09;H3BVD1;K7EJX0;B7Z5N5;P84022-3;P84022-2;P84022;O15198-2;Q15796-2;Q15796;O15198			anatomical structure development;anatomical structure formation involved in morphogenesis;anatomical structure morphogenesis;biological regulation;biosynthetic process;cell activation;cell development;cell differentiation;cell junction organization;cellular component assembly;cellular component organization;cellular macromolecular complex assembly;cellular metabolic process;cellular nitrogen comp…	cell part;cytoplasm;cytosol;intracellular;intracellular membrane-bounded organelle;intracellular organelle;macromolecular complex;membrane;nucleoplasm;nucleus;organelle;plasma membrane;protein complex;receptor complex;transcription factor complex	Adherens junction;Cell cycle;Chagas disease (American trypanosomiasis);Colorectal cancer;Endocytosis;Pancreatic cancer;Pathways in cancer;TGF-beta signaling pathway;Wnt signaling pathway			0.526151	-0.306216
537	DDX27	Probable ATP-dependent RNA helicase DDX27	B7Z6D5;Q96GQ7			cellular metabolic process;cellular nitrogen compound metabolic process;cellular process;macromolecule metabolic process;metabolic process;nitrogen compound metabolic process;nucleobase-containing compound metabolic process;primary metabolic process;RNA metabolic process	cell part;cytoplasm;intracellular non-membrane-bounded organelle;intracellular organelle;nucleolus;organelle				0.156696	0.02341
538	MYL6	Myosin light polypeptide 6	P60660;F8W1R7;G3V1V0;G8JLA2;J3KND3;B7Z6Z4;P60660-2;F8VPF3;G3V1Y7;F8VZU9;F8W180			anatomical structure development;biological regulation;cellular component movement;cellular process;developmental process;locomotion;metabolic process;multicellular organismal process;muscle contraction;response to chemical stimulus;response to external stimulus;response to stimulus;signal transduction	brush border;cell part;cell projection;cytosol;extracellular organelle;macromolecular complex;membrane;organelle;protein complex;vesicle	Vascular smooth muscle contraction			1.20774	0.146848
539	RANBP3	Ran-binding protein 3	B7Z7F3;Q9H6Z4-3;Q9H6Z4-2;Q9H6Z4;K7ENJ2;K7EID7;K7ENB9;K7EPW1;K7EMT3;K7EIJ4			establishment of localization;protein transport;transport	cell part;cytoplasm;intracellular membrane-bounded organelle;intracellular organelle;nucleoplasm;nucleus;organelle				0.986695	0.44486
540	NAP1L1	Nucleosome assembly protein 1-like 1	P55209;H0YHC3;P55209-2;P55209-3;F8W0J6;H0YIV4;B7Z9C2;F8VV59;F5H4R6;F8VY35;F8VUX1;F8VXI6;F8W118;F8W020;H0YH88;F8VRJ2;F8W543;F8VVB5			biological regulation;biosynthetic process;cellular component assembly;cellular component organization;cellular macromolecular complex assembly;cellular metabolic process;cellular nitrogen compound metabolic process;cellular process;chromatin organization;chromosome organization;DNA metabolic process;DNA replication;macromolecular complex assembly;macromolecule metabolic process;metabolic process…	cell part;cytoplasmic membrane-bounded vesicle;intracellular membrane-bounded organelle;intracellular organelle;membrane;nucleus;organelle;vesicle				1.08138	0.201523
547	PFN2	Profilin;Profilin-2	C9J0J7;G5E9Q6;P35080-2			biological regulation;cellular component organization;cellular process;cytoskeleton organization;organelle organization;regulation of organelle organization;regulation of protein modification process;regulation of transport	cell part;cytoplasm;cytoskeleton;extracellular organelle;intracellular non-membrane-bounded organelle;intracellular organelle;organelle;vesicle	Regulation of actin cytoskeleton;Shigellosis			0.434443	0.119363
548	SRI	Sorcin	C9J0K6;P30626-3;P30626-2;P30626;B4DHQ6			anatomical structure development;biological regulation;cellular homeostasis;cellular ion homeostasis;cellular process;developmental process;establishment of localization;homeostatic process;ion transport;macromolecule metabolic process;metabolic process;primary metabolic process;protein metabolic process;proteolysis;regulation of transport;response to stimulus;signal transduction;transport	cell part;cytoplasm;cytosol;endoplasmic reticulum;extracellular organelle;intracellular membrane-bounded organelle;intracellular organelle;membrane;mitochondrion;nucleoplasm;organelle;vesicle				1.9919	0.334006
550	EEF1E1;EEF1E1-BLOC1S5	Eukaryotic translation elongation factor 1 epsilon-1	D6RBD7;C9J1V9;O43324-2;O43324;H0YAH9;H0YAL7			amine metabolic process;biological regulation;cellular amino acid metabolic process;cellular ketone metabolic process;cellular metabolic process;cellular nitrogen compound metabolic process;cellular process;macromolecule metabolic process;metabolic process;nitrogen compound metabolic process;nucleobase-containing compound metabolic process;organic acid metabolic process;primary metabolic process;…	cell part;cytoplasm;cytosol;extracellular organelle;intracellular membrane-bounded organelle;intracellular organelle;nucleus;organelle;vesicle				0.464833	0.198125
551	ARF5	ADP-ribosylation factor 5	C9J1Z8;P84085			biological regulation;cellular process;establishment of localization;metabolic process;protein transport;response to stimulus;signal transduction;transport;vesicle-mediated transport	cell part;extracellular organelle;Golgi apparatus;intracellular;intracellular membrane-bounded organelle;intracellular organelle;membrane;organelle;plasma membrane;vesicle		MitoCarta3.0	unknown	2.84226	-0.527751
552	UBE2E1;UBE2E2;UBE2E3	Ubiquitin-conjugating enzyme E2 E1;Ubiquitin-conjugating enzyme E2 E2;Ubiquitin-conjugating enzyme E2 E3	C9J2P0;P51965-3;P51965;A0A087X283;H7C061;B7Z306;R4GND1;A0A1B0GX65;P51965-2;Q96LR5;Q969T4		+	biological regulation;catabolic process;cell cycle;cellular component organization;cellular metabolic process;cellular process;chromatin modification;chromatin organization;chromosome organization;histone modification;macromolecule metabolic process;macromolecule modification;metabolic process;mitotic cell cycle;organelle organization;primary metabolic process;protein metabolic process;protein mo…	cell part;cytoplasm;cytosol;intracellular membrane-bounded organelle;intracellular organelle;macromolecular complex;nucleoplasm;nucleus;organelle;protein complex;ubiquitin ligase complex	Protein processing in endoplasmic reticulum;Ubiquitin mediated proteolysis			2.75164	-1.19089
553	POLR2B	DNA-directed RNA polymerase II subunit RPB2;DNA-directed RNA polymerase	P30876;C9J2Y9;C9J4M6			biological regulation;biosynthetic process;cellular metabolic process;cellular nitrogen compound metabolic process;cellular process;developmental process;DNA metabolic process;DNA repair;macromolecule metabolic process;metabolic process;mRNA metabolic process;mRNA processing;nitrogen compound metabolic process;nucleobase-containing compound metabolic process;primary metabolic process;response to …	cell part;intracellular membrane-bounded organelle;intracellular organelle;macromolecular complex;membrane;nucleoplasm;nucleus;organelle;protein complex;RNA polymerase complex	Huntington's disease;Purine metabolism;Pyrimidine metabolism;RNA polymerase			0.446251	-0.0139006
555	RPL37A	60S ribosomal protein L37a	C9J4Z3;P61513;G5E9R3;M0R0A1;Q6P4E4;E9PEL3;M0R2L6			biosynthetic process;catabolic process;cellular component disassembly;cellular component organization;cellular metabolic process;cellular nitrogen compound metabolic process;cellular process;establishment of localization;macromolecule metabolic process;metabolic process;mRNA metabolic process;nitrogen compound metabolic process;nucleobase-containing compound metabolic process;primary metabolic pr…	cell part;cytosol;extracellular organelle;intracellular membrane-bounded organelle;intracellular non-membrane-bounded organelle;intracellular organelle;macromolecular complex;nucleus;organelle;ribonucleoprotein complex;ribosome;vesicle	Ribosome			1.10897	-1.19737
556	NAA50	N-alpha-acetyltransferase 50	C9J5D1;E7EQ69;Q9GZZ1;B0AZT5;Q9GZZ1-2			cellular component organization;cellular metabolic process;cellular process;chromatin modification;chromatin organization;chromosome organization;histone modification;macromolecule metabolic process;macromolecule modification;metabolic process;organelle organization;peptidyl-amino acid modification;primary metabolic process;protein acylation;protein metabolic process;protein modification process	cell part;cytoplasm;extracellular organelle;organelle;vesicle				1.97415	-0.307431
557	NCDN	Neurochondrin	C9J5H8;Q9UBB6-2;Q9UBB6			biological regulation;cellular component organization;cellular process;homeostatic process	cell body;cell part;cell projection;cytosol;membrane;neuron projection;neuronal cell body				1.11406	-0.469538
558	TAGLN3	Transgelin-3	H7C5N2;C9J5W6;Q9UI15			anatomical structure development;biological regulation;developmental process	cell part;intracellular membrane-bounded organelle;intracellular organelle;nucleus;organelle				0.93334	0.624526
559	NAP1L4	Nucleosome assembly protein 1-like 4	E9PKT8;C9J6D1;C9JZI7;Q99733;Q99733-2;E9PNW0;E9PJJ2;E9PS34;E9PNJ7;A8MXH2			cellular component assembly;cellular component organization;cellular macromolecular complex assembly;cellular process;chromatin organization;chromosome organization;macromolecular complex assembly;organelle organization	cell part;cytoplasm;intracellular membrane-bounded organelle;intracellular organelle;nucleus;organelle				0.11668	0.015838
560	PFN2	Profilin-2	C9J712;P35080			biological regulation;cellular component organization;cellular process;cytoskeleton organization;organelle organization;regulation of organelle organization;regulation of protein modification process;regulation of transport	cell part;cytoplasm;cytoskeleton;extracellular organelle;intracellular non-membrane-bounded organelle;intracellular organelle;organelle;vesicle	Regulation of actin cytoskeleton;Shigellosis			2.48023	0.838825
561	TNPO3	Transportin-3	C9J7E5;Q9Y5L0-3;Q9Y5L0;Q9Y5L0-1;Q9Y5L0-5;E9PFH4			establishment of localization;nuclear transport;nucleocytoplasmic transport;protein targeting;protein transport;transport	cell part;cytoplasm;intracellular membrane-bounded organelle;intracellular organelle;nucleus;organelle				1.35161	-0.397942
562	CALD1	Caldesmon	C9J813;E9PGZ1;E7EX44;Q05682-5;Q05682-4;Q05682-3;Q05682-6;Q05682-2;Q05682;A0A6Q8PGI1			cellular component movement;cellular process;multicellular organismal process;muscle contraction	cell part;cytoskeleton;cytosol;intracellular non-membrane-bounded organelle;intracellular organelle;membrane;organelle;plasma membrane	Vascular smooth muscle contraction			1.32212	0.778446
564	COX17	Cytochrome c oxidase copper chaperone	C9J8T6;Q14061			anatomical structure development;cellular metabolic process;cellular process;developmental process;establishment of localization;generation of precursor metabolites and energy;ion transport;metabolic process;transport	cell part;cytoplasm;intracellular membrane-bounded organelle;intracellular organelle;mitochondrion;organelle	Oxidative phosphorylation	MitoCarta3.0	IMS	1.45055	0.632803
567	NMD3	60S ribosomal export protein NMD3	C9JA08;Q96D46			cellular localization;cellular process;establishment of localization;localization;nuclear transport;nucleocytoplasmic transport;protein transport;ribosomal subunit export from nucleus;transport	cell part;cytoplasm;intracellular membrane-bounded organelle;intracellular non-membrane-bounded organelle;intracellular organelle;membrane;nucleolus;nucleoplasm;nucleus;organelle	Ribosome biogenesis in eukaryotes;RNA transport			0.200343	-0.0535641
568	SSR3	Translocon-associated protein subunit gamma	C9JA28;Q9UNL2;Q9UNL2-2;C9J365			biosynthetic process;cellular metabolic process;cellular process;establishment of localization;macromolecule metabolic process;metabolic process;primary metabolic process;protein metabolic process;protein targeting;protein transport;translation;transport	cell part;macromolecular complex;protein complex;Sec61 translocon complex	Protein processing in endoplasmic reticulum			0.135414	0.031333
569	HIGD1A	HIG1 domain family member 1A, mitochondrial	C9JAW5;C9JNU6;Q9Y241			biological regulation;metabolic process	cell part;macromolecular complex;membrane;protein complex		MitoCarta3.0	MIM	0.659202	-0.474362
570	ARPC1B	Actin-related protein 2/3 complex subunit 1B	C9JEY1;C9K057;O15143;C9JTT6;C9JBJ7;F8VXW2;A0A1W2PNV4			biological regulation;cellular component movement;cellular component organization;cellular process;cytoskeleton organization;organelle organization;regulation of organelle organization	cell part;cytoplasm;cytoskeleton;extracellular organelle;intracellular non-membrane-bounded organelle;intracellular organelle;macromolecular complex;organelle;protein complex;vesicle	Bacterial invasion of epithelial cells;Fc gamma R-mediated phagocytosis;Pathogenic Escherichia coli infection;Regulation of actin cytoskeleton;Shigellosis			1.67414	-0.914868
571	APOD	Apolipoprotein D	P05090;C9JF17;C9JX71			aging;alcohol metabolic process;anatomical structure development;anatomical structure formation involved in morphogenesis;anatomical structure morphogenesis;biological regulation;carbohydrate metabolic process;cellular component morphogenesis;cellular component organization;cellular metabolic process;cellular process;developmental process;establishment of localization;growth;lipid metabolic proce…	cell body;cell part;cell projection;endoplasmic reticulum;extracellular organelle;extracellular region;extracellular space;intracellular membrane-bounded organelle;intracellular non-membrane-bounded organelle;intracellular organelle;macromolecular complex;neuron projection;neuronal cell body;organelle;ribonucleoprotein complex;ribosome;vesicle				1.0272	0.889713
572	GPS1	COP9 signalosome complex subunit 1	C9JFE4;Q13098-5;Q13098;Q13098-7;Q13098-6;A0A096LP07;A0A096LPJ3;A8K070		+	biological regulation;cell cycle;cellular metabolic process;cellular process;macromolecule metabolic process;macromolecule modification;metabolic process;primary metabolic process;protein metabolic process;protein modification by small protein conjugation or removal;protein modification process;regulation of protein modification process;response to stimulus;response to stress;signal transduction	cell part;cytoplasm;intracellular membrane-bounded organelle;intracellular organelle;macromolecular complex;nucleus;organelle;protein complex				3.91268	-1.02361
573	CYCS	Cytochrome c	C9JFR7;P99999			biological regulation;biosynthetic process;catabolic process;cell death;cellular component organization;cellular metabolic process;cellular nitrogen compound metabolic process;cellular process;cellular respiration;death;DNA metabolic process;generation of precursor metabolites and energy;macromolecule metabolic process;metabolic process;mitochondrion organization;nitrogen compound metabolic proce…	cell part;cytosol;intracellular membrane-bounded organelle;intracellular organelle;macromolecular complex;membrane;mitochondrion;nucleus;organelle;protein complex;protein serine/threonine phosphatase complex	Alzheimer's disease;Amyotrophic lateral sclerosis (ALS);Apoptosis;Colorectal cancer;Huntington's disease;ko05152;p53 signaling pathway;Parkinson's disease;Pathways in cancer;Small cell lung cancer;Toxoplasmosis;Viral myocarditis	MitoCarta3.0	IMS	0.378767	0.172084
574	MRPL39	39S ribosomal protein L39, mitochondrial	C9JG87;Q9NYK5;Q9NYK5-2			biosynthetic process;cellular component disassembly;cellular component organization;cellular metabolic process;cellular process;macromolecule metabolic process;metabolic process;mitochondrial translation;mitochondrion organization;organelle organization;primary metabolic process;protein metabolic process;translation;translational elongation;translational initiation	cell part;intracellular non-membrane-bounded organelle;intracellular organelle;macromolecular complex;membrane;organelle;ribonucleoprotein complex;ribosome		MitoCarta3.0	Matrix	1.73582	-0.397304
577	MRPS34	28S ribosomal protein S34, mitochondrial	C9JJ19;P82930			biosynthetic process;cellular component disassembly;cellular component organization;cellular metabolic process;cellular process;macromolecule metabolic process;metabolic process;mitochondrial translation;mitochondrion organization;organelle organization;primary metabolic process;protein metabolic process;translation;translational elongation;translational initiation	cell part;intracellular membrane-bounded organelle;intracellular non-membrane-bounded organelle;intracellular organelle;macromolecular complex;membrane;mitochondrion;organelle;ribonucleoprotein complex;ribosome		MitoCarta3.0	Matrix	0.363506	-0.18011
579	UBXN4	UBX domain-containing protein 4	F8WB86;Q6PJ80;C9JLR4;Q92575	+		catabolic process;cellular metabolic process;cellular process;macromolecule metabolic process;metabolic process;primary metabolic process;protein metabolic process;proteolysis;proteolysis involved in cellular protein catabolic process;response to chemical stimulus;response to stimulus;response to stress	cell part;cytoplasm;endoplasmic reticulum;intracellular membrane-bounded organelle;intracellular organelle;membrane;nuclear envelope;organelle				3.95188	0.876917
580	POLR2H	DNA-directed RNA polymerases I, II, and III subunit RPABC3	C9JLU1;P52434-3;P52434;P52434-4			biological regulation;biosynthetic process;cellular metabolic process;cellular nitrogen compound metabolic process;cellular process;developmental process;DNA metabolic process;DNA repair;immune system process;macromolecule metabolic process;metabolic process;mRNA metabolic process;mRNA processing;nitrogen compound metabolic process;nucleobase-containing compound metabolic process;primary metaboli…	cell part;cytosol;intracellular membrane-bounded organelle;intracellular organelle;macromolecular complex;nucleoplasm;nucleus;organelle;protein complex;RNA polymerase complex	Cytosolic DNA-sensing pathway;Huntington's disease;Purine metabolism;Pyrimidine metabolism;RNA polymerase			2.40687	-0.221594
583	RPL24	60S ribosomal protein L24	C9JXB8;C9JNW5;P83731			anatomical structure development;biological regulation;biosynthetic process;catabolic process;cellular component assembly;cellular component disassembly;cellular component organization;cellular macromolecular complex assembly;cellular metabolic process;cellular nitrogen compound metabolic process;cellular process;developmental process;establishment of localization;locomotion;macromolecular comple…	cell part;cytosol;extracellular organelle;intracellular non-membrane-bounded organelle;intracellular organelle;macromolecular complex;membrane;organelle;ribonucleoprotein complex;ribosome;vesicle	Ribosome			0.0596033	-0.0140847
585	CHCHD3	MICOS complex subunit MIC19	C9JRZ6;F8WAR4;Q9NX63;A0A286YEX5			biological regulation;cellular component organization;cellular membrane organization;cellular process;membrane fusion;membrane organization;mitochondrion organization;organelle fusion;organelle organization	cell part;cytoplasm;extracellular organelle;intracellular membrane-bounded organelle;intracellular organelle;membrane;mitochondrion;nucleus;organelle;vesicle		MitoCarta3.0	MIM	1.65402	1.10261
587	L2HGDH	L-2-hydroxyglutarate dehydrogenase, mitochondrial	C9JVN9;Q9H9P8-2;Q9H9P8;G3V5S1;G3V272			cellular ketone metabolic process;cellular metabolic process;cellular process;macromolecule metabolic process;metabolic process;organic acid metabolic process;primary metabolic process;protein metabolic process;small molecule metabolic process	cell part;intracellular membrane-bounded organelle;intracellular organelle;membrane;mitochondrion;organelle	Butanoate metabolism	MitoCarta3.0	MIM	0.0789951	-0.0251543
588	PSMC2	26S protease regulatory subunit 7	C9JX88;P35998;P35998-2			biological regulation;catabolic process;cell cycle;cell death;cell differentiation;cellular metabolic process;cellular nitrogen compound metabolic process;cellular process;death;developmental process;immune system process;macromolecule metabolic process;macromolecule modification;metabolic process;mitotic cell cycle;nitrogen compound metabolic process;primary metabolic process;protein metabolic p…	cell part;cytoplasm;cytosol;intracellular membrane-bounded organelle;intracellular non-membrane-bounded organelle;intracellular organelle;macromolecular complex;membrane;nucleoplasm;nucleus;organelle;proteasome complex;protein complex;ribonucleoprotein complex	Proteasome			1.4885	0.113209
589	RAB34	Ras-related protein Rab-34	C9JY26;Q9BZG1;C9JBG0;Q9BZG1-4;Q96PJ7;E7ES60;Q9BZG1-2			biological regulation;cellular component organization;cellular localization;cellular membrane organization;cellular process;endocytosis;establishment of localization;Golgi vesicle transport;immune system process;localization;membrane invagination;membrane organization;metabolic process;nuclear transport;nucleocytoplasmic transport;organelle fusion;organelle localization;organelle organization;pla…	cell part;cell projection;cytoplasmic membrane-bounded vesicle;endosome;extracellular organelle;Golgi apparatus;intracellular;intracellular membrane-bounded organelle;intracellular organelle;membrane;organelle;vesicle				0.156363	0.0360959
590	LCLAT1	Lysocardiolipin acyltransferase 1	C9K0C3;Q6UWP7-2;Q6UWP7-3;Q6UWP7			biosynthetic process;cellular ketone metabolic process;cellular lipid metabolic process;cellular metabolic process;cellular process;developmental process;glycerol ether metabolic process;lipid metabolic process;metabolic process;multicellular organismal development;multicellular organismal process;organic acid metabolic process;primary metabolic process;small molecule metabolic process	cell part;membrane	Glycerolipid metabolism;Glycerophospholipid metabolism			0.985017	-0.370745
666	RPRC1;MAP7D1	MAP7 domain-containing protein 1	D3DPS3;Q3KQU3-4;Q3KQU3;C9JIR3;Q3KQU3-2			cellular component organization;cellular process;cytoskeleton organization;organelle organization	cell part;cytoplasm;intracellular non-membrane-bounded organelle;intracellular organelle;macromolecular complex;organelle;protein complex				0.811418	0.286407
667	EIF4G2	Eukaryotic translation initiation factor 4 gamma 2	H0Y3P2;D3DQV9;P78344-2;P78344;H0YCH5;H0YEC5;H0YD77			biological regulation;cell death;cellular process;death;regulation of cell cycle;regulation of translation;response to chemical stimulus;response to stimulus;signal transduction	cell part;cytoplasm;cytosol;macromolecular complex;membrane;protein complex	RNA transport;Viral myocarditis			2.24793	0.53157
669	RPL32	60S ribosomal protein L32	D3YTB1;F8W727;P62910			biosynthetic process;catabolic process;cellular component disassembly;cellular component organization;cellular metabolic process;cellular nitrogen compound metabolic process;cellular process;establishment of localization;macromolecule metabolic process;metabolic process;mRNA metabolic process;nitrogen compound metabolic process;nucleobase-containing compound metabolic process;primary metabolic pr…	cell part;centrosome;cytoplasm;cytosol;intracellular non-membrane-bounded organelle;intracellular organelle;macromolecular complex;membrane;microtubule organizing center;organelle;ribonucleoprotein complex;ribosome	Ribosome			0.933247	-0.204861
671	HNRNPAB	Heterogeneous nuclear ribonucleoprotein A/B	D6R9P3;D6RD18;D6RBZ0;Q99729-3;Q99729-2;Q99729-4;Q99729			anatomical structure morphogenesis;biological regulation;cell morphogenesis;cellular component morphogenesis;cellular component organization;cellular process;developmental process	cell part;cytoplasm;intracellular membrane-bounded organelle;intracellular organelle;macromolecular complex;nucleoplasm;nucleus;organelle;ribonucleoprotein complex				0.463687	-0.158087
672	ANXA3	Annexin;Annexin A3	D6RA82;P12429			biological regulation;cell activation;cellular component organization;cellular membrane organization;cellular process;endocytosis;establishment of localization;exocytosis;immune system process;membrane invagination;membrane organization;multi-organism process;response to biotic stimulus;response to stimulus;response to stress;secretion;transport;vesicle-mediated transport	cell part;cytoplasm;cytoplasmic membrane-bounded vesicle;extracellular organelle;intracellular membrane-bounded organelle;intracellular organelle;membrane;organelle;plasma membrane;vesicle				0.582885	0.415474
673	RPL9	60S ribosomal protein L9	D6RAN4;P32969;A0A2R8Y5Y7;H0Y9V9			biosynthetic process;catabolic process;cellular component disassembly;cellular component organization;cellular metabolic process;cellular nitrogen compound metabolic process;cellular process;establishment of localization;macromolecule metabolic process;metabolic process;mRNA metabolic process;nitrogen compound metabolic process;nucleobase-containing compound metabolic process;primary metabolic pr…	cell part;cytoplasm;cytosol;intracellular membrane-bounded organelle;intracellular non-membrane-bounded organelle;intracellular organelle;macromolecular complex;membrane;nucleolus;nucleus;organelle;ribonucleoprotein complex;ribosome	Ribosome			0.466443	-0.0737575
674	CTBP1;CTBP2	C-terminal-binding protein 1;C-terminal-binding protein 2	E7ESU7;D6RAX2;H0Y8U5;Q13363-2;Q13363;P56545;P56545-3;P56545-2;A0A087WYL1;E9PGB1;E7EUB3			biological regulation;biosynthetic process;cell differentiation;cellular component organization;cellular metabolic process;cellular nitrogen compound metabolic process;cellular process;developmental process;Golgi organization;macromolecule metabolic process;macromolecule modification;metabolic process;nitrogen compound metabolic process;nucleobase-containing compound metabolic process;organelle o…	cell part;cytosol;intracellular membrane-bounded organelle;intracellular organelle;macromolecular complex;nucleoplasm;nucleus;organelle;protein complex;synapse;transcription factor complex;transcriptional repressor complex	Chronic myeloid leukemia;Notch signaling pathway;Pathways in cancer;Wnt signaling pathway			0.470985	-0.521771
675	COPS4	COP9 signalosome complex subunit 4	D6RAX7;D6RFN0;Q9BT78-2;Q9BT78			cellular metabolic process;cellular process;macromolecule metabolic process;macromolecule modification;metabolic process;primary metabolic process;protein metabolic process;protein modification by small protein conjugation or removal;protein modification process	cell part;cytoplasmic membrane-bounded vesicle;extracellular organelle;intracellular membrane-bounded organelle;intracellular organelle;macromolecular complex;nucleoplasm;nucleus;organelle;protein complex;vesicle				0.556449	-0.25131
677	HSD17B11	Estradiol 17-beta-dehydrogenase 11	D6RCD0;Q8NBQ5			biological regulation;biosynthetic process;catabolic process;cellular metabolic process;cellular process;hormone metabolic process;lipid metabolic process;metabolic process;primary metabolic process	cell part;cytoplasm;extracellular region;lipid particle				1.20224	-0.406938
678	HSPA9	Stress-70 protein, mitochondrial	D6RCD7;P38646;A0A7I2V2G2;A0A7I2V3F7;A0A7I2YQB2;A0A7I2V2S7;H0Y8K0			biological regulation;cellular metabolic process;cellular process;establishment of localization;macromolecule metabolic process;metabolic process;nuclear transport;nucleocytoplasmic transport;primary metabolic process;protein folding;protein metabolic process;protein targeting;protein transport;transport	cell part;cytoplasm;extracellular organelle;intracellular membrane-bounded organelle;intracellular non-membrane-bounded organelle;intracellular organelle;mitochondrion;nucleolus;organelle;vesicle	ko05152;RNA degradation	MitoCarta3.0	Matrix	0.497641	0.0555738
679	CISD2	CDGSH iron-sulfur domain-containing protein 2	D6RCF4;Q8N5K1			aging;autophagy;biological regulation;catabolic process;cellular metabolic process;cellular process;developmental process;metabolic process	cell part;endoplasmic reticulum;intracellular membrane-bounded organelle;intracellular organelle;macromolecular complex;membrane;organelle;protein complex				1.85262	1.06036
680	SAR1B;DKFZp434B2017	GTP-binding protein SAR1b	D6RD69;Q9Y6B6;D6R9R5;Q9H029			carbohydrate metabolic process;cellular component organization;cellular metabolic process;cellular process;establishment of localization;Golgi vesicle transport;immune system process;macromolecule metabolic process;macromolecule modification;membrane organization;metabolic process;organelle organization;peptidyl-amino acid modification;primary metabolic process;protein glycosylation;protein metab…	cell part;cytosol;endoplasmic reticulum;Golgi apparatus;intracellular;intracellular membrane-bounded organelle;intracellular organelle;membrane;organelle	Protein processing in endoplasmic reticulum			1.81111	0.261402
681	PAIP1	Polyadenylate-binding protein-interacting protein 1	D6REB4;Q9H074-2;Q9H074;Q9H074-3	+		biological regulation;catabolic process;cellular metabolic process;cellular nitrogen compound metabolic process;cellular process;macromolecule metabolic process;metabolic process;mRNA metabolic process;mRNA processing;nitrogen compound metabolic process;nucleobase-containing compound metabolic process;primary metabolic process;regulation of translation;RNA catabolic process;RNA metabolic process;…	cell part;cytoplasm;cytosol	RNA transport			4.47725	0.677471
682	SEC31A	Protein transport protein Sec31A	O94979-3;O94979-8;O94979;O94979-2;O94979-9;D6REX3;O94979-4;O94979-10;O94979-6;D6RHZ5;H7BXG7;O94979-7;O94979-5;H0YAB3	+		biological regulation;carbohydrate metabolic process;cellular component organization;cellular metabolic process;cellular process;establishment of localization;Golgi vesicle transport;immune system process;macromolecule metabolic process;macromolecule modification;membrane organization;metabolic process;organelle organization;peptidyl-amino acid modification;primary metabolic process;protein glyco…	cell part;cytoplasm;cytoplasmic membrane-bounded vesicle;cytosol;endoplasmic reticulum;intracellular membrane-bounded organelle;intracellular organelle;macromolecular complex;membrane;organelle;protein complex;vesicle	Protein processing in endoplasmic reticulum			3.85139	0.877308
686	NUDCD2	NudC domain-containing protein 2	E5RFP0;Q8WVJ2				cell part;cytoplasm;cytoskeleton;extracellular organelle;intracellular;intracellular non-membrane-bounded organelle;intracellular organelle;kinetochore;macromolecular complex;microtubule organizing center;organelle;protein complex;vesicle				0.1179	0.0452445
687	SLC39A14	Zinc transporter ZIP14	E5RFZ8;E5RGA7;E5RJ40;E5RJG5;E5RIP4;Q15043-2;Q15043-3;Q15043			biological regulation;cellular homeostasis;cellular ion homeostasis;cellular process;establishment of localization;homeostatic process;ion transport;transmembrane transport;transport	cell part;cell projection;endoplasmic reticulum;Golgi apparatus;intracellular membrane-bounded organelle;intracellular organelle;membrane;organelle;plasma membrane				0.36078	-0.237497
690	ERLIN2	Erlin-2	O94905;E5RHW4;E5RJ09			catabolic process;cellular metabolic process;cellular process;macromolecule metabolic process;metabolic process;primary metabolic process;protein metabolic process;proteolysis;proteolysis involved in cellular protein catabolic process	cell part;cytoplasm;endoplasmic reticulum;extracellular organelle;intracellular membrane-bounded organelle;intracellular organelle;macromolecular complex;membrane;organelle;plasma membrane;protein complex;vesicle				0.404407	-0.0548647
691	SKP1	S-phase kinase-associated protein 1	E5RI56;E5RJR5;P63208;E7ERH2;F8W8N3;P63208-2			biological regulation;catabolic process;cell cycle;cellular component organization;cellular metabolic process;cellular process;chromatin modification;chromatin organization;chromosome organization;histone modification;immune system process;macromolecule metabolic process;macromolecule modification;metabolic process;mitotic cell cycle;organelle organization;primary metabolic process;protein metabo…	cell part;cytosol;extracellular organelle;macromolecular complex;nucleoplasm;organelle;protein complex;ubiquitin ligase complex;vesicle	Cell cycle;Cell cycle - yeast;Circadian rhythm - mammal;Oocyte meiosis;Protein processing in endoplasmic reticulum;TGF-beta signaling pathway;Ubiquitin mediated proteolysis;Wnt signaling pathway			0.85752	0.260514
694	TBCA	Tubulin-specific chaperone A	E5RIW3;E5RJD8;O75347;E5RIX8;E5RHG6;O75347-2	+		cellular component assembly;cellular component organization;cellular macromolecular complex assembly;cellular metabolic process;cellular process;macromolecular complex assembly;macromolecule metabolic process;metabolic process;primary metabolic process;protein complex assembly;protein folding;protein metabolic process	cell part;cytoplasm;cytoskeleton;extracellular organelle;intracellular non-membrane-bounded organelle;intracellular organelle;macromolecular complex;nucleolus;organelle;protein complex;vesicle				2.58231	1.30621
696	MTDH	Protein LYRIC	E5RJU9;Q86UE4			biological regulation;cell junction organization;cellular component assembly;cellular component organization;cellular process;response to biotic stimulus;response to chemical stimulus;response to stimulus;signal transduction	cell part;cytoplasm;endoplasmic reticulum;intracellular membrane-bounded organelle;intracellular non-membrane-bounded organelle;intracellular organelle;membrane;nucleolus;nucleus;organelle				2.96454	0.775681
698	PPP1R2;PPP1R2P3	Protein phosphatase inhibitor 2;Protein phosphatase inhibitor 2-like protein 3	E7EMN6;P41236;Q6NXS1;E7EUI7	+		biological regulation;carbohydrate metabolic process;cellular metabolic process;cellular process;energy reserve metabolic process;generation of precursor metabolites and energy;macromolecule metabolic process;metabolic process;polysaccharide metabolic process;primary metabolic process					3.73224	1.0566
699	AP1M1	AP-1 complex subunit mu-1	E7ENJ6;Q9BXS5;Q9BXS5-2;K7EJL1;K7ENA7			biological regulation;cellular component organization;cellular process;endosome transport;establishment of localization;Golgi vesicle transport;immune system process;membrane organization;organelle organization;pigment granule organization;protein transport;transport;vesicle organization;vesicle-mediated transport;viral reproduction	AP-type membrane coat adaptor complex;cell part;cytosol;extracellular organelle;macromolecular complex;membrane;organelle;protein complex;vesicle	Lysosome			0.26836	-0.0527441
700	ADD1	Alpha-adducin	E7EV99;E7ENY0;P35611-2;P35611-6;P35611;P35611-3;H0Y9H2;A0A804HL01;P35611-5;P35611-4			anatomical structure morphogenesis;biological regulation;cell communication;cell death;cell differentiation;cell morphogenesis;cellular component assembly;cellular component disassembly;cellular component morphogenesis;cellular component organization;cellular homeostasis;cellular metabolic process;cellular process;cytoskeleton organization;death;developmental process;embryo development;establishm…	cell part;cell projection;cytoskeleton;cytosol;F-actin capping protein complex;intracellular membrane-bounded organelle;intracellular non-membrane-bounded organelle;intracellular organelle;macromolecular complex;membrane;neuron projection;nucleoplasm;nucleus;organelle;plasma membrane;protein complex				1.18006	-0.43018
701	RPL14	60S ribosomal protein L14	E7EPB3;P50914			biosynthetic process;catabolic process;cellular component disassembly;cellular component organization;cellular metabolic process;cellular nitrogen compound metabolic process;cellular process;establishment of localization;macromolecule metabolic process;metabolic process;mRNA metabolic process;nitrogen compound metabolic process;nucleobase-containing compound metabolic process;primary metabolic pr…	cell part;cytoplasm;cytosol;extracellular organelle;intracellular non-membrane-bounded organelle;intracellular organelle;macromolecular complex;membrane;organelle;ribonucleoprotein complex;ribosome;vesicle	Ribosome			2.00015	-0.298872
702	TRIO	Triple functional domain protein	E7EWP2;E7EPJ7;O75962-5;O75962-2;O75962-4;O75962;A0A8V8TNC6			biological regulation;cellular process;locomotion;response to chemical stimulus;response to external stimulus;response to stimulus;signal transduction	cell part;cytosol				0.106349	-0.0380848
703	2024-09-07	Septin-7	E7ES33;E7EPK1;Q16181-2;Q16181;A0A024RA87;G3V1Q4			anatomical structure morphogenesis;biological regulation;cellular component assembly;cellular component morphogenesis;cellular component organization;cellular process;cytokinesis;developmental process;macromolecular complex assembly;mitosis;nuclear division;organelle fission;organelle organization;protein complex assembly	cell part;cytoplasm;cytoskeleton;extracellular organelle;intracellular membrane-bounded organelle;intracellular non-membrane-bounded organelle;intracellular organelle;kinetochore;macromolecular complex;membrane;midbody;nucleolus;nucleus;organelle;plasma membrane;protein complex;septin complex;synapse;vesicle				2.06664	0.434677
704	PRRC2C	Protein PRRC2C	E7EPN9;Q9Y520-3;Q9Y520-4;Q9Y520-5;Q9Y520;Q9Y520-7;Q9Y520-6;Q9Y520-2			cell differentiation;cellular process;developmental process	cell part;membrane				1.9852	0.351874
705	CHEK1	Serine/threonine-protein kinase Chk1	E7EPP6;O14757-2;O14757-3;O14757;E9PJI4;E9PPA5;E9PKQ3			aging;biological regulation;biosynthetic process;cellular component organization;cellular metabolic process;cellular nitrogen compound metabolic process;cellular process;chromatin modification;chromatin organization;chromosome organization;developmental process;DNA metabolic process;DNA repair;DNA replication;macromolecule metabolic process;macromolecule modification;metabolic process;nitrogen co…	cell part;centrosome;chromosome;cytosol;extracellular space;intracellular membrane-bounded organelle;intracellular non-membrane-bounded organelle;intracellular organelle;microtubule organizing center;nuclear chromosome;nucleoplasm;nucleus;organelle	Cell cycle;Cell cycle - yeast;Meiosis - yeast;p53 signaling pathway			0.607918	-0.291051
708	LTF	Lactotransferrin;Lactoferricin-H;Kaliocin-1;Lactoferroxin-A;Lactoferroxin-B;Lactoferroxin-C	E7EQB2;E7ER44;P02788-2;P02788			anatomical structure morphogenesis;biological regulation;biosynthetic process;cellular component organization;cellular homeostasis;cellular ion homeostasis;cellular metabolic process;cellular nitrogen compound metabolic process;cellular process;developmental process;establishment of localization;homeostatic process;immune system process;interspecies interaction between organisms;ion transport;mac…	cell part;cytoplasm;cytoplasmic membrane-bounded vesicle;extracellular organelle;extracellular region;extracellular space;intracellular membrane-bounded organelle;intracellular organelle;nucleus;organelle;vesicle				0.787533	0.925675
711	EIF2B4	Translation initiation factor eIF-2B subunit delta	E7ERK9;Q9UI10-3;Q9UI10;Q9UI10-2			anatomical structure development;biological regulation;biosynthetic process;cell development;cellular metabolic process;cellular process;developmental process;macromolecule metabolic process;metabolic process;primary metabolic process;protein metabolic process;regulation of translation;response to abiotic stimulus;response to chemical stimulus;response to endogenous stimulus;response to heat;resp…	cell part;cytoplasm;cytosol;macromolecular complex;protein complex	RNA transport			0.381109	0.706479
712	KIF13B	Kinesin-like protein;Kinesin-like protein KIF13B	E7ERX9;Q9NQT8			biological regulation;cell activation;cellular component movement;cellular process;establishment of localization;immune system process;metabolic process;protein targeting;protein transport;response to stimulus;signal transduction;transport	cell part;cell projection;cytoplasm;macromolecular complex;neuron projection;protein complex				1.74104	0.726856
713	XPO7	Exportin-7	E7ESC6;Q9UIA9			establishment of localization;nuclear transport;nucleobase-containing compound transport;nucleocytoplasmic transport;protein targeting;protein transport;transport	cell part;cytoplasm;intracellular membrane-bounded organelle;intracellular organelle;macromolecular complex;nuclear pore;nucleus;organelle;protein complex				2.06214	-0.257313
714	MRPL22	39S ribosomal protein L22, mitochondrial	E7ESL0;J3KQY1;Q9NWU5-2;Q9NWU5-3;Q9NWU5			biosynthetic process;cellular component disassembly;cellular component organization;cellular metabolic process;cellular process;macromolecule metabolic process;metabolic process;mitochondrial translation;mitochondrion organization;organelle organization;primary metabolic process;protein metabolic process;translation;translational elongation;translational initiation	cell part;intracellular membrane-bounded organelle;intracellular organelle;macromolecular complex;membrane;mitochondrion;organelle;ribonucleoprotein complex		MitoCarta3.0	Matrix	0.0636692	-0.033508
715	MRPL3	39S ribosomal protein L3, mitochondrial	H0Y9G6;E7ETU7;P09001;E9PF06;D6RC14			biosynthetic process;cellular component disassembly;cellular component organization;cellular metabolic process;cellular process;macromolecule metabolic process;metabolic process;mitochondrial translation;mitochondrion organization;organelle organization;primary metabolic process;protein metabolic process;translation;translational elongation;translational initiation	cell part;intracellular non-membrane-bounded organelle;intracellular organelle;macromolecular complex;membrane;organelle;ribonucleoprotein complex;ribosome		MitoCarta3.0	Matrix	0.297034	-0.0851971
716	TCOF1	Treacle protein	E7ETY2;Q13428-6;Q13428-7;Q13428;Q13428-3;Q13428-4;A0A6I8PRA0;A0A3B3IS06;Q13428-2;Q13428-8;H0Y8Y7;Q13428-5			anatomical structure development;biosynthetic process;cellular metabolic process;cellular nitrogen compound metabolic process;cellular process;developmental process;macromolecule metabolic process;metabolic process;nitrogen compound metabolic process;nucleobase-containing compound metabolic process;primary metabolic process;RNA metabolic process;transcription from RNA polymerase I promoter	cell part;cytoplasm;intracellular membrane-bounded organelle;intracellular non-membrane-bounded organelle;intracellular organelle;nucleolus;nucleus;organelle	Ribosome biogenesis in eukaryotes			1.15091	0.360765
717	G6PD	Glucose-6-phosphate 1-dehydrogenase	E7EUI8;P11413;P11413-2;A0A8Q3SIN6;A0A8Q3SIS5;P11413-3;A0A8Q3SJB9;A0A8Q3WL95;A0A8Q3WL93;A0A8Q3WLT0;E7EM57;A0A8Q3WL80			alcohol metabolic process;amine metabolic process;anatomical structure development;biological regulation;biosynthetic process;carbohydrate metabolic process;catabolic process;cell maturation;cellular amino acid metabolic process;cellular ketone metabolic process;cellular metabolic process;cellular nitrogen compound metabolic process;cellular process;cofactor metabolic process;cytokine production;…	cell part;centrosome;cytoplasm;cytosol;extracellular organelle;intracellular membrane-bounded organelle;intracellular non-membrane-bounded organelle;intracellular organelle;membrane;microtubule organizing center;nucleus;organelle;vesicle	Glutathione metabolism;Pentose phosphate pathway			1.05713	-0.174589
718	MAP4	Microtubule-associated protein;Microtubule-associated protein 4	E7EVA0;A0A804HKE7;P27816;P27816-6;P27816-2			cell division;cellular component movement;cellular component organization;cellular process;cytoskeleton organization;establishment of localization;organelle organization	cell part;cytoplasm;cytoskeleton;extracellular organelle;intracellular non-membrane-bounded organelle;intracellular organelle;macromolecular complex;membrane;organelle;plasma membrane;protein complex;vesicle				1.46884	0.151861
720	KLC1	Kinesin light chain 1	Q07866-8;Q07866-7;E7EVH7;G3V2E7;Q07866-9;G3V3H3;Q07866-6;Q07866-4;Q07866-10;Q07866-5;Q07866;Q07866-3;Q07866-2;G3V5R9;F8W6L3;G5E9S8			biological regulation;cellular component disassembly;cellular component movement;cellular component organization;cellular process;coagulation;cytoskeleton-dependent intracellular transport;establishment of localization;immune system process;localization;metabolic process;multicellular organismal process;protein transport;regulation of body fluid levels;response to stimulus;signal transduction;tra…	cell body;cell part;cell projection;cytoplasmic membrane-bounded vesicle;cytosol;intracellular membrane-bounded organelle;intracellular organelle;macromolecular complex;membrane;neuron projection;neuronal cell body;organelle;protein complex;site of polarized growth;vesicle				1.00544	0.252566
722	EIF4B	Eukaryotic translation initiation factor 4B	E7EX17;P23588;P23588-2;F8VX11	+		biological regulation;biosynthetic process;catabolic process;cellular metabolic process;cellular nitrogen compound metabolic process;cellular process;macromolecule metabolic process;metabolic process;mRNA metabolic process;mRNA processing;nitrogen compound metabolic process;nucleobase-containing compound metabolic process;primary metabolic process;protein metabolic process;regulation of translati…	cell part;cytosol;macromolecular complex;protein complex	mTOR signaling pathway;RNA transport			3.97553	0.713072
723	PCCB	Propionyl-CoA carboxylase beta chain, mitochondrial	E9PDR0;E7EX59;P05166;P05166-2;E7ETT4;E7EUY3;E7ETT1;C9JQS9;E9PEC3;F8WBI9		+	catabolic process;cellular amide metabolic process;cellular ketone metabolic process;cellular lipid metabolic process;cellular metabolic process;cellular nitrogen compound metabolic process;cellular process;cofactor metabolic process;heterocycle metabolic process;lipid metabolic process;metabolic process;nitrogen compound metabolic process;organic acid metabolic process;primary metabolic process;…	cell part;cytosol;intracellular membrane-bounded organelle;intracellular organelle;mitochondrion;organelle	Carbon fixation pathways in prokaryotes;Glyoxylate and dicarboxylate metabolism;Propanoate metabolism;Valine, leucine and isoleucine degradation	MitoCarta3.0	Matrix	2.85708	-1.51554
724	CREM;ATF1;CREB1	Cyclic AMP-dependent transcription factor ATF-1;Cyclic AMP-responsive element-binding protein 1	E9PAR2;Q03060-23;Q03060-9;Q03060-24;Q03060-8;Q03060-32;Q03060-26;G5E998;Q03060-21;Q03060-31;Q03060-6;P18846-2;P16220-3;P18846;P16220;P16220-1			anatomical structure development;behavior;biological regulation;biosynthetic process;cell communication;cell differentiation;cell-cell signaling;cellular component assembly;cellular component organization;cellular lipid metabolic process;cellular macromolecular complex assembly;cellular metabolic process;cellular nitrogen compound metabolic process;cellular process;developmental process;establish…	cell part;cytoplasm;intracellular membrane-bounded organelle;intracellular organelle;macromolecular complex;nucleoplasm;nucleus;organelle;protein complex;transcription factor complex	Antigen processing and presentation;Huntington's disease;ko05152;Melanogenesis;Osteoclast differentiation;Prostate cancer;Vasopressin-regulated water reabsorption			1.02439	0.707152
725	RBM4;RBM4B	RNA-binding protein 4;RNA-binding protein 4B	E9PB51;Q9BWF3-4;Q9BQ04;Q9BWF3;E9PLB0;E9PM61;D6R9K7;U3KQD5;J3QRR5;Q9BWF3-3;Q9BWF3-2			biological regulation;cell differentiation;cellular metabolic process;cellular nitrogen compound metabolic process;cellular process;developmental process;macromolecule metabolic process;metabolic process;mRNA metabolic process;mRNA processing;nitrogen compound metabolic process;nucleobase-containing compound metabolic process;primary metabolic process;regulation of translation;regulation of trans…	cell part;cytoplasm;intracellular membrane-bounded organelle;intracellular non-membrane-bounded organelle;intracellular organelle;macromolecular complex;nucleolus;nucleoplasm;nucleus;organelle;ribonucleoprotein complex				1.24318	0.780501
727	LMNB1	Lamin-B1	E9PBF6;P20700;A0A0D9SFE5;A0A0D9SFY5			cell death;cellular component disassembly;cellular component organization;cellular process;death	cell part;macromolecular complex;membrane;nuclear envelope;nucleoplasm;protein complex				1.53676	0.516344
729	RBBP7;RBBP4	Histone-binding protein RBBP7;Histone-binding protein RBBP4	Q16576-2;Q16576;E9PC52;Q09028;Q09028-2;Q09028-3;Q09028-4;Q5JP01;H0YF10			biological regulation;biosynthetic process;cell cycle;cell proliferation;cellular component assembly;cellular component organization;cellular macromolecular complex assembly;cellular metabolic process;cellular nitrogen compound metabolic process;cellular process;chromatin modification;chromatin organization;chromosome organization;developmental process;DNA metabolic process;DNA replication;macrom…	cell part;chromatin remodeling complex;histone methyltransferase complex;intracellular membrane-bounded organelle;intracellular organelle;macromolecular complex;nucleoplasm;nucleus;organelle;PcG protein complex;protein complex;transcriptional repressor complex				0.208014	0.0485258
731	SMC4	Structural maintenance of chromosomes protein;Structural maintenance of chromosomes protein 4	E9PD53;Q9NTJ3;Q9NTJ3-2			cell cycle;cell division;cellular component organization;cellular metabolic process;cellular nitrogen compound metabolic process;cellular process;chromosome organization;chromosome segregation;DNA metabolic process;DNA packaging;macromolecule metabolic process;metabolic process;mitotic cell cycle;nitrogen compound metabolic process;nucleobase-containing compound metabolic process;organelle organi…	cell part;chromosome;condensin complex;cytoplasm;cytosol;intracellular membrane-bounded organelle;intracellular non-membrane-bounded organelle;intracellular organelle;macromolecular complex;nucleoplasm;nucleus;organelle;protein complex	Cell cycle - yeast			0.925588	-0.183781
732	HSPA4L	Heat shock 70 kDa protein 4L	O95757;E9PDE8;D6RJ96			cellular metabolic process;cellular process;macromolecule metabolic process;metabolic process;primary metabolic process;protein folding;protein metabolic process;response to chemical stimulus;response to stimulus;response to stress	cell part;cytoplasm;cytosol;intracellular membrane-bounded organelle;intracellular organelle;nucleus;organelle	Protein processing in endoplasmic reticulum			0.00218534	0.000453949
733	MRPS17;hCG_1984214	28S ribosomal protein S17, mitochondrial	E9PE17;I3L0E3;Q9Y2R5			biological regulation;biosynthetic process;cellular component disassembly;cellular component organization;cellular metabolic process;cellular process;macromolecule metabolic process;metabolic process;mitochondrial translation;mitochondrion organization;organelle organization;primary metabolic process;protein metabolic process;translation;translational elongation;translational initiation	cell part;intracellular non-membrane-bounded organelle;intracellular organelle;macromolecular complex;membrane;organelle;ribonucleoprotein complex;ribosome;small ribosomal subunit		MitoCarta3.0	Matrix	0.210012	0.279502
735	DLD	Dihydrolipoyl dehydrogenase;Dihydrolipoyl dehydrogenase, mitochondrial	E9PEX6;P09622;P09622-2;P09622-3			amine metabolic process;anatomical structure morphogenesis;biological regulation;catabolic process;cell maturation;cellular amino acid metabolic process;cellular homeostasis;cellular ion homeostasis;cellular ketone metabolic process;cellular metabolic process;cellular nitrogen compound metabolic process;cellular process;cofactor metabolic process;developmental maturation;developmental process;gen…	cell part;cell projection;cilium;intracellular membrane-bounded organelle;intracellular organelle;mitochondrion;nucleoplasm;organelle	Citrate cycle (TCA cycle);Glycine, serine and threonine metabolism;Glycolysis / Gluconeogenesis;Pyruvate metabolism;Valine, leucine and isoleucine degradation	MitoCarta3.0	Matrix	0.334073	-0.28416
737	TBL2	Transducin beta-like protein 2	E9PF19;Q9Y4P3			biological regulation;cell communication;cellular process;response to chemical stimulus;response to external stimulus;response to extracellular stimulus;response to starvation;response to stimulus;response to stress;signal transduction	cell part;endoplasmic reticulum;intracellular membrane-bounded organelle;intracellular organelle;organelle				1.0488	-0.146535
738	TSN	Translin	E9PGT1;Q15631;H7C1D4;Q15631-2			cellular metabolic process;cellular nitrogen compound metabolic process;cellular process;DNA metabolic process;DNA recombination;macromolecule metabolic process;metabolic process;nitrogen compound metabolic process;nucleobase-containing compound metabolic process;primary metabolic process	cell part;cytoplasm;cytosol;intracellular membrane-bounded organelle;intracellular organelle;nucleus;organelle				0.317481	-0.116794
739	NCAPH	Condensin complex subunit 2	E9PHA2;Q15003;C9J470;Q15003-2			cell cycle;cell division;cellular component organization;cellular metabolic process;cellular nitrogen compound metabolic process;cellular process;chromosome organization;DNA metabolic process;DNA packaging;macromolecule metabolic process;metabolic process;mitotic cell cycle;nitrogen compound metabolic process;nucleobase-containing compound metabolic process;organelle organization;primary metaboli…	cell part;condensin complex;cytoplasm;cytosol;intracellular membrane-bounded organelle;intracellular organelle;macromolecular complex;membrane;nucleus;organelle;protein complex	Cell cycle - yeast			0.378579	0.0780679
741	SSFA2	Sperm-specific antigen 2	E9PHV5;P28290-2;P28290;P28290-3;E7EUL7				cell part;cytoplasm;intracellular membrane-bounded organelle;intracellular organelle;membrane;nucleoplasm;nucleus;organelle;plasma membrane				1.73292	0.508969
743	SPCS2	Signal peptidase complex subunit 2	E9PI68;Q15005;E9PL01;E9PRB9			biological regulation;biosynthetic process;cellular metabolic process;cellular process;establishment of localization;macromolecule metabolic process;metabolic process;peptide metabolic process;primary metabolic process;protein maturation;protein metabolic process;protein targeting;protein transport;regulation of transport;translation;transport	cell part;macromolecular complex;membrane;protein complex	Protein export			0.822776	0.139707
744	MTCH2	Mitochondrial carrier homolog 2	E9PIE4;Q9Y6C9			cellular localization;cellular process;establishment of localization;localization;transport	cell part;extracellular organelle;intracellular membrane-bounded organelle;intracellular organelle;membrane;nucleus;organelle;vesicle		MitoCarta3.0	MOM	1.82374	-0.308944
746	CLNS1A	Methylosome subunit pICln	E9PMI6;E9PJF4;J3KN38;P54105;E9PQ83			biological regulation;cellular component assembly;cellular component organization;cellular homeostasis;cellular macromolecular complex assembly;cellular metabolic process;cellular nitrogen compound metabolic process;cellular process;establishment of localization;homeostatic process;ion transport;macromolecular complex assembly;macromolecule metabolic process;metabolic process;nitrogen compound me…	cell part;cytoplasm;cytoskeleton;cytosol;intracellular membrane-bounded organelle;intracellular non-membrane-bounded organelle;intracellular organelle;macromolecular complex;membrane;nucleoplasm;nucleus;organelle;plasma membrane;protein complex	RNA transport			2.22832	0.357377
747	PPP6R3	Serine/threonine-protein phosphatase 6 regulatory subunit 3	H7BXH2;E9PKF6;Q5H9R7-6;Q5H9R7-2;Q5H9R7;Q5H9R7-5;Q5H9R7-3;Q5H9R7-4;E9PQP7;H0YEN2			biological regulation	cell part;cytoplasm;membrane;nucleoplasm;plasma membrane				0.0225365	0.0197298
748	PRMT1	Protein arginine N-methyltransferase 1	E9PKG1;Q99873-2;Q99873-3;Q99873;E9PIX6;Q99873-5;E9PQ98			biological regulation;cellular component organization;cellular metabolic process;cellular process;chromatin modification;chromatin organization;chromosome organization;histone modification;macromolecule metabolic process;macromolecule modification;metabolic process;one-carbon metabolic process;organelle organization;peptidyl-amino acid modification;primary metabolic process;protein alkylation;pro…	cell part;cytoplasm;cytosol;intracellular membrane-bounded organelle;intracellular organelle;nucleoplasm;nucleus;organelle				0.155743	-0.0307781
750	NPEPPS	Puromycin-sensitive aminopeptidase	E9PLK3;P55786;A0A7I2V389;A0A7I2V3W8;P55786-2;A0A8V8TQ95			cellular metabolic process;cellular process;immune system process;macromolecule metabolic process;macromolecule modification;metabolic process;primary metabolic process;protein metabolic process;protein modification by small protein conjugation or removal;protein modification process;response to chemical stimulus;response to stimulus;response to stress	cell part;cytosol;extracellular organelle;intracellular membrane-bounded organelle;intracellular organelle;nucleus;organelle;vesicle				3.00298	0.247517
751	MVB12A	Multivesicular body subunit 12A	E9PLL0;E9PQA6;Q96EY5-2;Q96EY5-3;Q96EY5			biological regulation;catabolic process;cellular metabolic process;cellular process;establishment of localization;macromolecule metabolic process;metabolic process;primary metabolic process;protein metabolic process;protein transport;proteolysis;proteolysis involved in cellular protein catabolic process;transport	cell part;centrosome;cytoplasm;cytosol;extracellular organelle;intracellular membrane-bounded organelle;intracellular non-membrane-bounded organelle;intracellular organelle;macromolecular complex;membrane;microtubule organizing center;nucleoplasm;organelle;protein complex;vesicle	Endocytosis			2.83732	0.736435
752	RPL27A	60S ribosomal protein L27a	E9PLL6;P46776;E9PJD9			biosynthetic process;catabolic process;cellular component disassembly;cellular component organization;cellular metabolic process;cellular nitrogen compound metabolic process;cellular process;establishment of localization;macromolecule metabolic process;metabolic process;mRNA metabolic process;nitrogen compound metabolic process;nucleobase-containing compound metabolic process;primary metabolic pr…	cell part;cytosol;intracellular non-membrane-bounded organelle;intracellular organelle;macromolecular complex;membrane;organelle;ribonucleoprotein complex;ribosome	Ribosome			0.615338	0.0513612
755	CSRP1	Cysteine and glycine-rich protein 1	E9PP21;P21291;E9PND2			biological adhesion;cell adhesion;cellular process	cell part;extracellular organelle;intracellular membrane-bounded organelle;intracellular organelle;nucleus;organelle;vesicle				2.12015	0.498113
756	RRP8	Ribosomal RNA-processing protein 8	E9PPY3;O43159			biological regulation;biosynthetic process;cell communication;cellular component organization;cellular metabolic process;cellular nitrogen compound metabolic process;cellular process;chromatin modification;chromatin organization;chromosome organization;gene silencing;macromolecule metabolic process;metabolic process;nitrogen compound metabolic process;nucleobase-containing compound metabolic proc…	cell part;chromatin remodeling complex;cytoplasm;intracellular membrane-bounded organelle;intracellular non-membrane-bounded organelle;intracellular organelle;macromolecular complex;membrane;nucleolus;nucleoplasm;nucleus;organelle;plasma membrane;protein complex				0.187372	0.0439971
758	FRG1	Protein FRG1	E9PRR7;Q14331			anatomical structure development;cellular metabolic process;cellular nitrogen compound metabolic process;cellular process;developmental process;macromolecule metabolic process;metabolic process;mRNA metabolic process;mRNA processing;nitrogen compound metabolic process;nucleobase-containing compound metabolic process;primary metabolic process;RNA metabolic process;RNA processing;RNA splicing;rRNA …	cell part;intracellular non-membrane-bounded organelle;intracellular organelle;macromolecular complex;nucleolus;organelle;ribonucleoprotein complex;spliceosomal complex				0.292176	-0.362112
759	SEC16A	Protein transport protein Sec16A	F1T0I1;O15027-2;O15027-4;O15027-3;O15027;O15027-5;A0A3F2YNX0;A0A3F2YNZ0			anatomical structure development;cellular component organization;cellular process;developmental process;endoplasmic reticulum organization;establishment of localization;organelle organization;protein transport;transport;vesicle organization	cell part;cytoplasm;cytosol;Golgi apparatus;intracellular membrane-bounded organelle;intracellular organelle;membrane;organelle				1.83636	0.206732
760	RPL35	60S ribosomal protein L35	F2Z388;P42766			biosynthetic process;catabolic process;cellular component disassembly;cellular component organization;cellular metabolic process;cellular nitrogen compound metabolic process;cellular process;establishment of localization;macromolecule metabolic process;metabolic process;mRNA metabolic process;nitrogen compound metabolic process;nucleobase-containing compound metabolic process;primary metabolic pr…	cell part;cytoplasm;cytosol;intracellular non-membrane-bounded organelle;intracellular organelle;macromolecular complex;membrane;nucleolus;organelle;ribonucleoprotein complex;ribosome	Ribosome			0.887126	0.376975
761	LAMTOR1	Ragulator complex protein LAMTOR1	H0YFI1;F5H479;F5GX19;F5H3Y3;Q6IAA8			biological regulation;cell growth;cellular component organization;cellular localization;cellular process;endosome organization;growth;homeostatic process;localization;organelle localization;organelle organization;regulation of transport;response to chemical stimulus;response to endogenous stimulus;response to stimulus;vacuole organization	cell part;extracellular organelle;Golgi apparatus;intracellular membrane-bounded organelle;intracellular organelle;lysosome;macromolecular complex;membrane;organelle;plasma membrane;protein complex;vacuole;vesicle				1.55467	0.404409
762	NDUFS7	NADH dehydrogenase [ubiquinone] iron-sulfur protein 7, mitochondrial	F5H5N1;F5GXJ1;O75251-2;O75251			cellular component assembly;cellular component organization;cellular macromolecular complex assembly;cellular metabolic process;cellular process;generation of precursor metabolites and energy;macromolecular complex assembly;metabolic process;protein complex assembly;protein complex biogenesis;small molecule metabolic process	cell body;cell part;cell projection;macromolecular complex;membrane;NADH dehydrogenase complex;neuron projection;neuronal cell body;protein complex	Alzheimer's disease;Huntington's disease;Oxidative phosphorylation;Parkinson's disease	MitoCarta3.0	MIM	2.93463	-0.475328
765	GPHN	Gephyrin;Molybdopterin adenylyltransferase;Molybdopterin molybdenumtransferase	F5H039;Q9NQX3;Q9NQX3-2;G3V582;H0YJ30			biosynthetic process;cellular aromatic compound metabolic process;cellular component organization;cellular localization;cellular membrane organization;cellular metabolic process;cellular nitrogen compound metabolic process;cellular process;cofactor metabolic process;heterocycle metabolic process;localization;macromolecule metabolic process;macromolecule modification;membrane organization;metaboli…	cell part;cytoplasm;cytoskeleton;intracellular non-membrane-bounded organelle;intracellular organelle;membrane;organelle;plasma membrane;synapse				0.530351	0.111535
766	PUS1	tRNA pseudouridine synthase;tRNA pseudouridine synthase A, mitochondrial	F5H1S9;G8JLB3;Q9Y606-2;Q9Y606			biological regulation;cellular metabolic process;cellular nitrogen compound metabolic process;cellular process;macromolecule metabolic process;macromolecule modification;metabolic process;nitrogen compound metabolic process;nucleobase-containing compound metabolic process;primary metabolic process;RNA metabolic process;RNA modification;RNA processing;tRNA metabolic process;tRNA processing	cell part;intracellular membrane-bounded organelle;intracellular non-membrane-bounded organelle;intracellular organelle;macromolecular complex;mitochondrion;nucleolus;nucleus;organelle;protein complex;transcription factor complex		MitoCarta3.0	Matrix	0.578671	-0.152586
767	MTHFD1	C-1-tetrahydrofolate synthase, cytoplasmic;Methylenetetrahydrofolate dehydrogenase;Methenyltetrahydrofolate cyclohydrolase;Formyltetrahydrofolate synthetase;C-1-tetrahydrofolate synthase, cytoplasmic, N-terminally processed	V9GYY3;F5H2F4;P11586;A0A8V8TMA4;A0A8V8TKT4;A0A8V8TL50;V9GZ78;A0A8V8TKR5;A0A494C1T2;A0A8V8TKS0			amine metabolic process;anatomical structure development;anatomical structure formation involved in morphogenesis;biosynthetic process;cellular amino acid metabolic process;cellular aromatic compound metabolic process;cellular ketone metabolic process;cellular metabolic process;cellular nitrogen compound metabolic process;cellular process;cofactor metabolic process;developmental process;heterocyc…	cell part;cytosol;extracellular organelle;intracellular membrane-bounded organelle;intracellular organelle;membrane;mitochondrion;organelle;vesicle	One carbon pool by folate			1.83911	-0.243218
768	SEC23A	Protein transport protein Sec23A	F5H365;Q15436;Q15436-2			carbohydrate metabolic process;cellular component organization;cellular metabolic process;cellular process;establishment of localization;Golgi vesicle transport;immune system process;macromolecule metabolic process;macromolecule modification;membrane organization;metabolic process;organelle organization;peptidyl-amino acid modification;primary metabolic process;protein glycosylation;protein metab…	cell part;cytosol;endoplasmic reticulum;intracellular membrane-bounded organelle;intracellular organelle;macromolecular complex;membrane;organelle;protein complex	Protein processing in endoplasmic reticulum			1.11803	0.173038
769	TSG101	Tumor susceptibility gene 101 protein	F5H442;Q99816;Q99816-2			biological regulation;catabolic process;cell differentiation;cell division;cellular component assembly;cellular component organization;cellular metabolic process;cellular process;developmental process;endosome transport;establishment of localization;macromolecule metabolic process;macromolecule modification;membrane organization;metabolic process;primary metabolic process;protein maturation;prote…	cell part;cytoplasm;endosome;extracellular organelle;intracellular membrane-bounded organelle;intracellular non-membrane-bounded organelle;intracellular organelle;macromolecular complex;membrane;nucleolus;organelle;plasma membrane;protein complex;vesicle	Endocytosis			2.26574	0.694127
770	TUBA1C	Tubulin alpha-1C chain	F5H5D3;Q9BQE3			cell division;cellular component assembly;cellular component organization;cellular macromolecular complex assembly;cellular metabolic process;cellular process;cytoskeleton-dependent intracellular transport;establishment of localization;macromolecular complex assembly;macromolecule metabolic process;metabolic process;primary metabolic process;protein complex assembly;protein folding;protein metabo…	cell part;cytoplasm;intracellular membrane-bounded organelle;intracellular organelle;macromolecular complex;nucleus;organelle;protein complex;vesicle	Gap junction;Pathogenic Escherichia coli infection;Phagosome			2.16992	-0.392455
773	MYO1C	Unconventional myosin-Ic	F5H6E2;O00159-2;O00159-3;O00159			biological regulation;cellular component organization;establishment of localization;immune system process;membrane organization;nucleobase-containing compound transport;protein targeting;protein transport;regulation of transport;response to stimulus;response to stress;transport	brush border;cell part;cell projection;cytoplasm;cytoplasmic membrane-bounded vesicle;cytosol;extracellular organelle;intracellular membrane-bounded organelle;intracellular non-membrane-bounded organelle;intracellular organelle;macromolecular complex;membrane;microvillus;mitochondrion;nuclear pore;nucleolus;nucleoplasm;organelle;plasma membrane;protein complex;vesicle				0.172061	-0.0759308
775	ATL3	Atlastin-3	Q6DD88;F5H6I7			cellular component assembly;cellular component organization;cellular process;endoplasmic reticulum organization;Golgi organization;macromolecular complex assembly;metabolic process;organelle organization;protein complex assembly	cell part;endoplasmic reticulum;intracellular membrane-bounded organelle;intracellular organelle;membrane;organelle				2.11543	-0.409899
778	DDX19A;DDX19B	ATP-dependent RNA helicase DDX19B;ATP-dependent RNA helicase DDX19A	I3L0H8;F6QDS0;H3BQK0;Q9UMR2-2;Q9UMR2-4;Q9NUU7;Q9UMR2;I3L352;Q9UMR2-3;Q9NUU7-2			biological regulation;cellular metabolic process;cellular nitrogen compound metabolic process;cellular process;establishment of localization;macromolecule metabolic process;metabolic process;nitrogen compound metabolic process;nuclear transport;nucleobase-containing compound metabolic process;nucleobase-containing compound transport;nucleocytoplasmic transport;primary metabolic process;protein tr…	cell part;cytoplasm;extracellular organelle;intracellular non-membrane-bounded organelle;intracellular organelle;macromolecular complex;membrane;nuclear envelope;nuclear pore;nucleolus;organelle;protein complex;vesicle				1.60774	-0.414816
779	PDE12	2,5-phosphodiesterase 12	F6T1Q0;Q6L8Q7-2;Q6L8Q7			cellular metabolic process;cellular nitrogen compound metabolic process;cellular process;macromolecule metabolic process;metabolic process;mRNA metabolic process;mRNA processing;nitrogen compound metabolic process;nucleobase-containing compound metabolic process;primary metabolic process;RNA metabolic process;RNA processing	cell part		MitoCarta3.0	Matrix	0.136865	0.109177
780	RANBP1	Ran-specific GTPase-activating protein	F6WQW2;P43487-2;P43487;C9JXG8			biological regulation;cellular component organization;cellular process;cytoskeleton organization;establishment of localization;organelle organization;regulation of cell cycle;regulation of mitotic cell cycle;regulation of organelle organization;response to stimulus;signal transduction;transport;viral reproduction	cell part;centrosome;cytoplasm;intracellular membrane-bounded organelle;intracellular non-membrane-bounded organelle;intracellular organelle;microtubule organizing center;nuclear envelope;nucleus;organelle				0.796907	-0.768655
781	ACADM	Medium-chain specific acyl-CoA dehydrogenase, mitochondrial	P11310-2;P11310;Q5T4U5;F6YB23;A0A7P0T8G6;A0A7P0TB55;A0A7P0TB51;A0A7P0T932			amine metabolic process;anatomical structure development;biological regulation;biosynthetic process;carbohydrate metabolic process;catabolic process;cell differentiation;cellular amino acid metabolic process;cellular ketone metabolic process;cellular lipid metabolic process;cellular metabolic process;cellular nitrogen compound metabolic process;cellular process;developmental process;energy reserv…	cell part;cell projection;extracellular organelle;intracellular membrane-bounded organelle;intracellular organelle;mitochondrion;neuron projection;nucleus;organelle;vesicle	beta-Alanine metabolism;Fatty acid metabolism;PPAR signaling pathway;Propanoate metabolism;Valine, leucine and isoleucine degradation	MitoCarta3.0	Matrix	0.00252197	-0.00197283
783	CAD	CAD protein;Glutamine-dependent carbamoyl-phosphate synthase;Aspartate carbamoyltransferase;Dihydroorotase	F8VPD4;P27708			amine metabolic process;anatomical structure development;anatomical structure morphogenesis;biological regulation;biosynthetic process;catabolic process;cellular amide metabolic process;cellular amino acid metabolic process;cellular aromatic compound metabolic process;cellular ketone metabolic process;cellular metabolic process;cellular nitrogen compound metabolic process;cellular process;develop…	cell body;cell part;cell projection;cytosol;extracellular organelle;intracellular membrane-bounded organelle;intracellular organelle;macromolecular complex;membrane;neuronal cell body;nucleoplasm;nucleus;organelle;plasma membrane;protein complex;vesicle	Alanine, aspartate and glutamate metabolism;Pyrimidine metabolism			2.64473	-0.288875
784	LIMA1	LIM domain and actin-binding protein 1	F8VQE1;Q9UHB6-2;Q9UHB6;F8VS07;Q9UHB6-3		+	biological regulation;cellular component assembly;cellular component organization;cellular process;cytoskeleton organization;organelle organization;regulation of organelle organization	cell part;cytoplasm;cytoskeleton;intracellular non-membrane-bounded organelle;intracellular organelle;membrane;organelle;plasma membrane				3.79146	-1.284
785	METAP2	Methionine aminopeptidase 2	F8VRR3;F8VQZ7;P50579-3;P50579-2;P50579;G3V1U3			biological regulation;cellular metabolic process;cellular process;detection of stimulus;macromolecule metabolic process;macromolecule modification;metabolic process;peptidyl-amino acid modification;primary metabolic process;protein maturation;protein metabolic process;protein modification process;response to abiotic stimulus;response to external stimulus;response to stimulus;signal transduction	cell part;cytoplasm;cytosol;membrane;plasma membrane				1.55741	0.590746
786	COPZ1	Coatomer subunit zeta-1	F8VVA7;P61923;P61923-4;F8VXB1;F8VUC5;F8W156;F8W651;F8VXR1;F8VYZ4;P61923-5			cellular component organization;cellular process;establishment of localization;Golgi vesicle transport;membrane organization;organelle organization;protein transport;transport;vesicle organization;vesicle-mediated transport	cell part;cytosol;macromolecular complex;membrane;protein complex				0.316451	-0.284665
787	TFCP2	Alpha-globin transcription factor CP2	F8VWL0;Q12800-4;Q12800;F8VX55;Q12800-2;Q12800-3			biological regulation;biosynthetic process;cellular metabolic process;cellular nitrogen compound metabolic process;cellular process;macromolecule metabolic process;metabolic process;nitrogen compound metabolic process;nucleobase-containing compound metabolic process;primary metabolic process;RNA metabolic process	cell part;intracellular membrane-bounded organelle;intracellular organelle;nucleus;organelle				1.50823	0.234854
788	SLC38A1	Sodium-coupled neutral amino acid transporter 1	F8VX04;Q9H2H9			amine transport;amino acid transport;biological regulation;cell communication;cell-cell signaling;cellular process;establishment of localization;ion transport;neurotransmitter transport;organic acid transport;signaling;transmembrane transport;transport	cell part;cell projection;extracellular organelle;membrane;neuron projection;organelle;plasma membrane;vesicle				3.05452	-0.247302
789	SCAF11	Protein SCAF11	F8VXG7;Q99590-2;Q99590;A0A0A0MTP7			cellular component assembly;cellular component organization;cellular macromolecular complex assembly;cellular metabolic process;cellular nitrogen compound metabolic process;cellular process;macromolecular complex assembly;macromolecule metabolic process;metabolic process;mRNA metabolic process;mRNA processing;nitrogen compound metabolic process;nucleobase-containing compound metabolic process;pri…	cell part;intracellular membrane-bounded organelle;intracellular non-membrane-bounded organelle;intracellular organelle;nucleolus;nucleoplasm;nucleus;organelle				0.627221	-0.377565
790	VPS29	Vacuolar protein sorting-associated protein 29	F8VXU5;Q9UBQ0;Q9UBQ0-2;Q05DG7			cellular process;endosome transport;establishment of localization;protein transport;transport;vesicle-mediated transport	cell part;cytoplasm;cytosol;endosome;extracellular organelle;intracellular membrane-bounded organelle;intracellular organelle;macromolecular complex;membrane;organelle;protein complex;retromer complex;vesicle				1.11093	-0.893128
791	AAAS	Aladin	H3BU82;F8VZ44;Q9NRG9;Q9NRG9-2			behavior;biological regulation;biosynthetic process;carbohydrate metabolic process;carbohydrate transport;cell cycle;cellular component disassembly;cellular component organization;cellular membrane organization;cellular metabolic process;cellular nitrogen compound metabolic process;cellular process;establishment of localization;macromolecule metabolic process;macromolecule modification;membrane o…	cell part;centrosome;cytoplasm;intracellular membrane-bounded organelle;intracellular non-membrane-bounded organelle;intracellular organelle;macromolecular complex;membrane;microtubule organizing center;nuclear envelope;nuclear pore;nucleoplasm;nucleus;organelle;protein complex	RNA transport			0.41352	-0.338742
794	ARFGAP1	ADP-ribosylation factor GTPase-activating protein 1	F8W1U7;Q8N6T3;E5RHT6;F8VWH9;Q8N6T3-4;Q8N6T3-5;Q8N6T3-3;Q8N6T3-2;E5RHC5			biological regulation;cellular component organization;cellular metabolic process;cellular process;establishment of localization;Golgi vesicle transport;macromolecule metabolic process;membrane organization;metabolic process;organelle organization;primary metabolic process;protein metabolic process;protein transport;response to chemical stimulus;response to stimulus;response to stress;signal trans…	cell part;cytosol;membrane;synapse	Endocytosis			3.69467	0.575683
796	UBAP2L	Ubiquitin-associated protein 2-like	F8W726;Q14157-4;Q14157-1;Q14157-3;Q14157;Q14157-5	+		cell recognition;cellular process	cell part;macromolecular complex;PcG protein complex;protein complex				2.9398	1.15738
797	TIA1	Nucleolysin TIA-1 isoform p40	F8W8I6;P31483;E5RGV5;C9JTN7;P31483-3;P31483-2			biological regulation;cell death;cellular process;death;regulation of translation	cell part;cytoplasm;intracellular non-membrane-bounded organelle;intracellular organelle;macromolecular complex;nucleoplasm;organelle;ribonucleoprotein complex				1.71434	0.954447
798	GAPVD1	GTPase-activating protein and VPS9 domain-containing protein 1	F8W9S7;Q14C86-3;Q14C86-4;Q14C86-5;Q14C86-2;Q14C86;Q14C86-6;C9IZ08			biological regulation;cellular component organization;cellular membrane organization;cellular process;endocytosis;establishment of localization;membrane invagination;membrane organization;regulation of transport;response to stimulus;signal transduction;transport;vesicle-mediated transport	cell part;cytosol;endosome;intracellular;intracellular membrane-bounded organelle;intracellular organelle;membrane;organelle				0.363528	-0.0991799
799	IPO11	Importin-11	F8WDV0;Q9UI26;Q9UI26-2			establishment of localization;nuclear transport;nucleocytoplasmic transport;protein targeting;protein transport;transport	cell part;cytoplasm;intracellular membrane-bounded organelle;intracellular organelle;nucleus;organelle				1.30027	-0.554516
800	NCBP2	Nuclear cap-binding protein subunit 2	F8WE41;P52298-3;P52298			biological regulation;biosynthetic process;catabolic process;cellular component assembly;cellular component organization;cellular macromolecular complex assembly;cellular metabolic process;cellular nitrogen compound metabolic process;cellular process;establishment of localization;gene silencing;macromolecular complex assembly;macromolecule metabolic process;metabolic process;mRNA metabolic proces…	cell part;cytoplasm;cytosol;intracellular membrane-bounded organelle;intracellular organelle;macromolecular complex;nucleoplasm;nucleus;organelle;protein complex	mRNA surveillance pathway;RNA transport;Spliceosome			1.29424	-0.527091
801	UBP1	Upstream-binding protein 1	F8WEP8;Q9NZI7-4;Q9NZI7			anatomical structure formation involved in morphogenesis;biological regulation;biosynthetic process;cellular metabolic process;cellular nitrogen compound metabolic process;cellular process;developmental process;macromolecule metabolic process;metabolic process;nitrogen compound metabolic process;nucleobase-containing compound metabolic process;primary metabolic process;RNA metabolic process	cell part;cytoplasm;intracellular membrane-bounded organelle;intracellular organelle;nucleoplasm;nucleus;organelle				1.93259	0.350973
802	NDUFV1	NADH dehydrogenase [ubiquinone] flavoprotein 1, mitochondrial	G3V0I5;P49821-2;P49821;E9PQP1;E9PMX3;B4DE93;E9PLC6;E9PPR0;E9PJL9			cellular metabolic process;cellular process;generation of precursor metabolites and energy;metabolic process;small molecule metabolic process	cell part;macromolecular complex;membrane;NADH dehydrogenase complex;protein complex	Alzheimer's disease;Huntington's disease;Oxidative phosphorylation;Parkinson's disease	MitoCarta3.0	MIM	0.703907	-0.313773
804	RPL18	60S ribosomal protein L18	G3V203;J3QQ67;Q07020;H0YHA7;Q07020-2;F8VUA6;F8VYV2;A0A075B7A0			biosynthetic process;catabolic process;cellular component disassembly;cellular component organization;cellular metabolic process;cellular nitrogen compound metabolic process;cellular process;establishment of localization;macromolecule metabolic process;metabolic process;mRNA metabolic process;nitrogen compound metabolic process;nucleobase-containing compound metabolic process;primary metabolic pr…	cell part;cytoplasm;cytosol;intracellular membrane-bounded organelle;intracellular non-membrane-bounded organelle;intracellular organelle;macromolecular complex;membrane;nucleolus;nucleus;organelle;ribonucleoprotein complex;ribosome	Ribosome			1.21914	-0.103763
805	PSMA6	Proteasome subunit alpha type;Proteasome subunit alpha type-6	G3V3U4;G3V3I1;G3V295;G3V5Z7;P60900-2;P60900			biological regulation;catabolic process;cell cycle;cell death;cellular metabolic process;cellular nitrogen compound metabolic process;cellular process;death;immune system process;macromolecule metabolic process;macromolecule modification;metabolic process;mitotic cell cycle;nitrogen compound metabolic process;primary metabolic process;protein metabolic process;protein modification by small protei…	cell part;cytoplasm;cytosol;extracellular organelle;intracellular membrane-bounded organelle;intracellular non-membrane-bounded organelle;intracellular organelle;macromolecular complex;nucleoplasm;nucleus;organelle;polysome;proteasome complex;protein complex;ribonucleoprotein complex;vesicle	Proteasome			0.00934051	-0.0134478
806	ATP5MF-PTCD1;PTCD1	Pentatricopeptide repeat-containing protein 1, mitochondrial	G3V325;O75127		+	cellular metabolic process;cellular nitrogen compound metabolic process;cellular process;macromolecule metabolic process;metabolic process;nitrogen compound metabolic process;nucleobase-containing compound metabolic process;primary metabolic process;RNA metabolic process;RNA processing;tRNA metabolic process;tRNA processing	cell part;intracellular membrane-bounded organelle;intracellular organelle;mitochondrion;organelle		MitoCarta3.0	Matrix;unknown	2.85724	-1.1979
808	DDX24	ATP-dependent RNA helicase DDX24	G3V529;Q9GZR7;Q9GZR7-2;A0A1W2PRR2;F5GYL3;A0A087WXU8			cellular metabolic process;cellular nitrogen compound metabolic process;cellular process;macromolecule metabolic process;metabolic process;nitrogen compound metabolic process;nucleobase-containing compound metabolic process;primary metabolic process;RNA metabolic process	cell part;cytoplasm;intracellular non-membrane-bounded organelle;intracellular organelle;membrane;nucleolus;organelle				0.604432	-0.334815
809	CDK2	Cyclin-dependent kinase 2	G3V5T9;P24941;P24941-2;E7ESI2			biological regulation;biosynthetic process;catabolic process;cell cycle;cell division;cellular component organization;cellular metabolic process;cellular nitrogen compound metabolic process;cellular process;chromatin modification;chromatin organization;chromosome organization;coagulation;DNA metabolic process;DNA repair;DNA replication;establishment of localization;histone modification;ion transp…	cell part;centrosome;chromosome;cyclin-dependent protein kinase holoenzyme complex;cytoplasm;cytosol;endosome;intracellular membrane-bounded organelle;intracellular non-membrane-bounded organelle;intracellular organelle;macromolecular complex;microtubule organizing center;nucleoplasm;nucleus;organelle;protein complex;transcription factor complex	Cell cycle;Measles;Oocyte meiosis;p53 signaling pathway;Pathways in cancer;Progesterone-mediated oocyte maturation;Prostate cancer;Small cell lung cancer			0.554269	-0.157385
811	PAPOLA;PAPOLB	Poly(A) polymerase beta;Poly(A) polymerase alpha	G3XAH6;Q9NRJ5;P51003;H0YJ00;A0A0C4DGK1;P51003-2			biosynthetic process;cellular metabolic process;cellular nitrogen compound metabolic process;cellular process;macromolecule metabolic process;metabolic process;mRNA metabolic process;mRNA processing;nitrogen compound metabolic process;nucleobase-containing compound metabolic process;primary metabolic process;RNA metabolic process;RNA processing;RNA splicing;transcription from RNA polymerase II pr…	cell part;cytoplasm;endoplasmic reticulum;intracellular membrane-bounded organelle;intracellular organelle;nucleoplasm;nucleus;organelle	mRNA surveillance pathway			1.92026	-0.612138
812	TMPO	Lamina-associated polypeptide 2, isoforms beta/gamma;Thymopoietin;Thymopentin	G5E972;P42167;P42167-2;H0YJH7				cell part;cytoplasm;intracellular membrane-bounded organelle;intracellular organelle;membrane;nuclear envelope;nucleus;organelle				0.488603	0.239954
813	CELF1	CUGBP Elav-like family member 1	G5EA30;Q92879-5;Q92879-2;Q92879-3;Q92879-6;Q92879;Q92879-4;E9PQK4;E9PSH0;E9PKU1			anatomical structure development;biological regulation;cell development;cellular component assembly;cellular component organization;cellular macromolecular complex assembly;cellular metabolic process;cellular nitrogen compound metabolic process;cellular process;developmental process;embryo development;gene silencing;macromolecular complex assembly;macromolecule metabolic process;metabolic process…	cell part;cytoplasm;intracellular membrane-bounded organelle;intracellular organelle;macromolecular complex;membrane;nucleoplasm;nucleus;organelle;ribonucleoprotein complex				0.154405	-0.0283198
814	CDC27	Cell division cycle protein 27 homolog	G5EA36;P30260;P30260-2;F6QPS0			biological regulation;catabolic process;cell cycle;cell division;cell proliferation;cellular metabolic process;cellular process;macromolecule metabolic process;macromolecule modification;metabolic process;mitotic cell cycle;primary metabolic process;protein metabolic process;protein modification by small protein conjugation or removal;protein modification process;proteolysis;proteolysis involved …	cell part;centrosome;cytoplasm;cytosol;intracellular membrane-bounded organelle;intracellular non-membrane-bounded organelle;intracellular organelle;macromolecular complex;microtubule organizing center;nucleoplasm;nucleus;organelle;protein complex;ubiquitin ligase complex	Cell cycle;Cell cycle - yeast;Meiosis - yeast;Oocyte meiosis;Progesterone-mediated oocyte maturation;Ubiquitin mediated proteolysis			0.891744	0.798249
815	HNRNPH1	Heterogeneous nuclear ribonucleoprotein H;Heterogeneous nuclear ribonucleoprotein H, N-terminally processed	P31943;G8JLB6;E9PCY7;D6RIU0;H0YB39;D6RBM0;D6RIT2			biological regulation;cellular metabolic process;cellular nitrogen compound metabolic process;cellular process;macromolecule metabolic process;metabolic process;mRNA metabolic process;mRNA processing;nitrogen compound metabolic process;nucleobase-containing compound metabolic process;primary metabolic process;RNA metabolic process;RNA processing;RNA splicing	cell part;intracellular membrane-bounded organelle;intracellular organelle;macromolecular complex;membrane;nucleoplasm;nucleus;organelle;ribonucleoprotein complex;spliceosomal complex				0.83081	0.148995
816	CDSN	Corneodesmosin	Q2L6G8;G8JLG2;Q15517			anatomical structure development;anatomical structure morphogenesis;biological adhesion;cell adhesion;cell differentiation;cellular process;developmental process	cell part;cytoskeleton;extracellular organelle;intracellular non-membrane-bounded organelle;intracellular organelle;organelle;vesicle				1.05835	0.723379
817	ZYX	Zyxin	H0Y2Y8;Q15942-2;Q15942;H7C3D3			biological adhesion;biological regulation;cell adhesion;cell communication;cell-cell signaling;cellular component assembly;cellular component organization;cellular process;cytoskeleton organization;organelle organization;response to stimulus;signal transduction;signaling;viral reproduction	cell part;cytoplasm;intracellular membrane-bounded organelle;intracellular organelle;membrane;nucleus;organelle;plasma membrane	Focal adhesion			0.395549	0.288218
818	DPM1	Dolichol-phosphate mannosyltransferase subunit 1	Q5QPK2;H0Y368;O60762;A0A804HJ93;A0A804HIK9;Q5QPJ9			alcohol metabolic process;biosynthetic process;carbohydrate metabolic process;cellular lipid metabolic process;cellular metabolic process;cellular nitrogen compound metabolic process;cellular process;lipid metabolic process;macromolecule metabolic process;macromolecule modification;metabolic process;nitrogen compound metabolic process;nucleobase-containing compound metabolic process;nucleotide-su…	cell part;endoplasmic reticulum;intracellular membrane-bounded organelle;intracellular organelle;macromolecular complex;mannosyltransferase complex;membrane;nucleus;organelle;protein complex	N-Glycan biosynthesis			2.95047	-0.470791
819	THADA	Thyroid adenoma-associated protein	H7BYZ4;H0Y3V5;Q6YHU6-6;Q6YHU6-5;Q6YHU6-2;Q6YHU6-3;Q6YHU6;B5MC89								1.02592	-0.519025
820	CD44	CD44 antigen	P16070;P16070-17;H0Y5E4;H0YCV9;H0YD13;P16070-8;P16070-7;P16070-3;P16070-6;H0YDW7;P16070-4;P16070-5;P16070-9;P16070-14;P16070-16;P16070-10;P16070-11;P16070-13;P16070-12;P16070-18;P16070-15;H0YDX6;H0YD17;H0Y2P0;P16070-19;Q86UZ1;E9PKC6			amine metabolic process;anatomical structure development;anatomical structure morphogenesis;biological adhesion;biological regulation;carbohydrate metabolic process;catabolic process;cell adhesion;cell motility;cellular component disassembly;cellular component movement;cellular component organization;cellular process;coagulation;developmental process;extracellular matrix organization;extracellula…	cell part;cell surface;cytoplasm;extracellular organelle;Golgi apparatus;intracellular membrane-bounded organelle;intracellular organelle;macromolecular complex;membrane;organelle;plasma membrane;protein complex;receptor complex;vesicle	ECM-receptor interaction;Hematopoietic cell lineage;Shigellosis			1.75417	0.598395
821	TRIM33	E3 ubiquitin-protein ligase TRIM33	H0Y612;Q9UPN9-2;Q9UPN9			biological regulation;biosynthetic process;cellular metabolic process;cellular nitrogen compound metabolic process;cellular process;macromolecule metabolic process;macromolecule modification;metabolic process;nitrogen compound metabolic process;nucleobase-containing compound metabolic process;primary metabolic process;protein metabolic process;protein modification by small protein conjugation or …	cell part;intracellular;intracellular membrane-bounded organelle;intracellular organelle;nucleoplasm;nucleus;organelle				1.49692	-0.455321
823	HNRNPD	Heterogeneous nuclear ribonucleoprotein D0	H0YA96;H0Y8G5;Q14103-4;Q14103-3;Q14103-2;Q14103;D6RAF8;D6RF44			biological regulation;biosynthetic process;catabolic process;cellular metabolic process;cellular nitrogen compound metabolic process;cellular process;macromolecule metabolic process;metabolic process;mRNA metabolic process;mRNA processing;nitrogen compound metabolic process;nucleobase-containing compound metabolic process;primary metabolic process;regulation of translation;RNA catabolic process;R…	cell part;cytosol;extracellular organelle;intracellular membrane-bounded organelle;intracellular organelle;macromolecular complex;nucleoplasm;nucleus;organelle;ribonucleoprotein complex;vesicle				2.33447	0.0724181
824	GRSF1	G-rich sequence factor 1	H0Y8R1;H0YAK1;Q12849-5;Q12849			anatomical structure morphogenesis;cellular metabolic process;cellular nitrogen compound metabolic process;cellular process;developmental process;macromolecule metabolic process;metabolic process;mRNA metabolic process;mRNA processing;nitrogen compound metabolic process;nucleobase-containing compound metabolic process;primary metabolic process;RNA metabolic process;RNA processing;tRNA metabolic p…	cell part;cytoplasm;intracellular membrane-bounded organelle;intracellular non-membrane-bounded organelle;intracellular organelle;mitochondrion;organelle		MitoCarta3.0	Matrix	1.46902	0.450698
825	RFC1	Replication factor C subunit 1	H0Y8U4;P35251-2;P35251			biological regulation;biosynthetic process;cell cycle;cellular component organization;cellular metabolic process;cellular nitrogen compound metabolic process;cellular process;chromosome organization;detection of stimulus;DNA metabolic process;DNA recombination;DNA repair;DNA replication;homeostatic process;macromolecule metabolic process;metabolic process;mitotic cell cycle;nitrogen compound meta…	cell part;DNA replication factor C complex;extracellular organelle;Golgi apparatus;intracellular membrane-bounded organelle;intracellular non-membrane-bounded organelle;intracellular organelle;macromolecular complex;nucleolus;nucleoplasm;nucleus;organelle;protein complex;vesicle	DNA replication;Mismatch repair;Nucleotide excision repair			0.590646	-0.324013
826	PABPC1;PABPC3	Polyadenylate-binding protein 1;Polyadenylate-binding protein;Polyadenylate-binding protein 3	P11940;H0YAR2;P11940-2;A0A7I2YQ88;E7EQV3;A0A7I2V649;E7ERJ7;A0A087WTT1;A0A7I2V4N4;A0A7I2YQE4;A0A7I2YQ90;Q9H361			biological regulation;biosynthetic process;catabolic process;cellular metabolic process;cellular nitrogen compound metabolic process;cellular process;gene silencing;macromolecule metabolic process;metabolic process;mRNA metabolic process;mRNA processing;nitrogen compound metabolic process;nucleobase-containing compound metabolic process;primary metabolic process;protein metabolic process;regulati…	cell part;cytoplasm;cytosol;extracellular organelle;intracellular membrane-bounded organelle;intracellular non-membrane-bounded organelle;intracellular organelle;macromolecular complex;membrane;nucleus;organelle;ribonucleoprotein complex;spliceosomal complex;vesicle	mRNA surveillance pathway;RNA degradation;RNA transport			3.14971	0.42459
827	MRPL49	39S ribosomal protein L49, mitochondrial	H0YDP7;Q13405			biosynthetic process;cellular component disassembly;cellular component organization;cellular metabolic process;cellular process;macromolecule metabolic process;metabolic process;mitochondrial translation;mitochondrion organization;organelle organization;primary metabolic process;protein metabolic process;translation;translational elongation;translational initiation	cell part;intracellular non-membrane-bounded organelle;intracellular organelle;macromolecular complex;membrane;organelle;ribonucleoprotein complex;ribosome		MitoCarta3.0	Matrix	0.953712	-0.273157
828	EIF3F	Eukaryotic translation initiation factor 3 subunit F	H0YDT6;O00303			biological regulation;biosynthetic process;cellular component assembly;cellular component organization;cellular macromolecular complex assembly;cellular metabolic process;cellular process;macromolecular complex assembly;macromolecule metabolic process;macromolecule modification;metabolic process;primary metabolic process;protein metabolic process;protein modification by small protein conjugation …	cell part;cytosol;macromolecular complex;membrane;protein complex;ribonucleoprotein complex	RNA transport			2.38614	-0.143884
829	PPP5C	Serine/threonine-protein phosphatase 5;Serine/threonine-protein phosphatase	P53041;H0YDU8;A8MU39			biological regulation;biosynthetic process;cellular component assembly;cellular component organization;cellular metabolic process;cellular nitrogen compound metabolic process;cellular process;DNA metabolic process;DNA repair;macromolecular complex assembly;macromolecule metabolic process;macromolecule modification;metabolic process;mitosis;nitrogen compound metabolic process;nuclear division;nucl…	cell body;cell part;cell projection;cytoplasm;cytosol;intracellular membrane-bounded organelle;intracellular organelle;membrane;neuron projection;neuronal cell body;nucleoplasm;nucleus;organelle	MAPK signaling pathway			1.51737	0.428513
830	ARHGAP1	Rho GTPase-activating protein 1	H0YE29;Q07960			biological regulation;cellular process;response to stimulus;signal transduction	cell part;cell projection;cytoplasm;cytosol;extracellular organelle;intracellular;membrane;organelle;plasma membrane;vesicle				0.963996	-0.064846
831	SSSCA1	Sjoegren syndrome/scleroderma autoantigen 1	H0YEB6;O60232;G3V1B8			cell division;cellular component organization;cellular process;mitosis;nuclear division;organelle fission;organelle organization					1.6674	-0.967633
832	PUM1	Pumilio homolog 1	Q14671-3;Q14671;Q14671-2;Q5T1Z4;H0YEH2;Q5T1Z8;Q14671-4;E9PR38;H0YDK8			biological regulation;cellular component organization;cellular process;establishment of localization;Golgi vesicle transport;membrane organization;regulation of translation;transport;vesicle-mediated transport	cell part;cytosol				1.34988	0.282161
833	HADHA	Trifunctional enzyme subunit alpha, mitochondrial;Long-chain enoyl-CoA hydratase;Long chain 3-hydroxyacyl-CoA dehydrogenase	H0YFD6;P40939;A0A2R8Y4F5;A0A2R8YG21			biosynthetic process;catabolic process;cellular ketone metabolic process;cellular lipid metabolic process;cellular metabolic process;cellular process;lipid metabolic process;metabolic process;organic acid metabolic process;primary metabolic process;response to chemical stimulus;response to drug;response to endogenous stimulus;response to stimulus;small molecule metabolic process	cell part;intracellular membrane-bounded organelle;intracellular non-membrane-bounded organelle;intracellular organelle;macromolecular complex;membrane;mitochondrion;organelle;protein complex	Aminobenzoate degradation;Benzoate degradation;beta-Alanine metabolism;Biosynthesis of unsaturated fatty acids;Butanoate metabolism;Caprolactam degradation;Fatty acid elongation in mitochondria;Fatty acid metabolism;Lysine degradation;Propanoate metabolism;Tryptophan metabolism;Valine, leucine and isoleucine degradation	MitoCarta3.0	MIM	2.07461	-0.378852
834	SRSF9	Serine/arginine-rich splicing factor 9	H0YIB4;Q13242;S4R3G0			biological regulation;biosynthetic process;cellular component assembly;cellular component organization;cellular macromolecular complex assembly;cellular metabolic process;cellular nitrogen compound metabolic process;cellular process;establishment of localization;macromolecular complex assembly;macromolecule metabolic process;metabolic process;mRNA metabolic process;mRNA processing;nitrogen compou…	cell part;intracellular non-membrane-bounded organelle;intracellular organelle;nucleolus;nucleoplasm;organelle	Spliceosome			0.758239	0.29599
835	PPP1R12A	Protein phosphatase 1 regulatory subunit 12A	H0YIM2;H0YIS3;O14974-5;O14974-4;O14974-3;O14974;A0A0U1RQZ1;O14974-2			biological regulation;cell cycle;cellular component organization;cellular metabolic process;cellular process;macromolecule metabolic process;macromolecule modification;metabolic process;microtubule organizing center organization;mitosis;mitotic cell cycle;nuclear division;organelle fission;organelle organization;phosphorus metabolic process;primary metabolic process;protein dephosphorylation;prot…	cell part;centrosome;cytoplasm;cytoskeleton;cytosol;intracellular non-membrane-bounded organelle;intracellular organelle;kinetochore;macromolecular complex;microtubule organizing center;nucleoplasm;organelle;protein complex;protein serine/threonine phosphatase complex	Focal adhesion;Long-term potentiation;Regulation of actin cytoskeleton;Vascular smooth muscle contraction			0.896582	0.688043
836	SNX1	Sorting nexin-1	H0YK42;Q13596-2;Q13596;Q13596-3			anatomical structure morphogenesis;biological regulation;cellular component morphogenesis;cellular component organization;cellular membrane organization;cellular metabolic process;cellular process;developmental process;endocytosis;endosome transport;establishment of localization;Golgi vesicle transport;macromolecule metabolic process;membrane invagination;membrane organization;metabolic process;o…	cell part;cell projection;cytoplasm;cytosol;Golgi apparatus;intracellular membrane-bounded organelle;intracellular organelle;macromolecular complex;membrane;organelle;protein complex;retromer complex				0.00809518	-0.0100943
837	RPL28	60S ribosomal protein L28	H0YKD8;P46779;P46779-2;P46779-3;H0YMF4;P46779-4;P46779-5;H0YLP6			biosynthetic process;catabolic process;cellular component disassembly;cellular component organization;cellular metabolic process;cellular nitrogen compound metabolic process;cellular process;establishment of localization;macromolecule metabolic process;metabolic process;mRNA metabolic process;nitrogen compound metabolic process;nucleobase-containing compound metabolic process;primary metabolic pr…	cell body;cell part;cell projection;cytoplasm;cytosol;extracellular organelle;intracellular non-membrane-bounded organelle;intracellular organelle;macromolecular complex;membrane;neuron projection;organelle;ribonucleoprotein complex;ribosome;vesicle	Ribosome			1.39653	-0.291639
838	CERS2	Ceramide synthase 2	Q5SZE2;Q5SZE3;H0YKH6;Q5SZE4;Q5SZE1;Q96G23;H0YNU7			biosynthetic process;cellular lipid metabolic process;cellular metabolic process;cellular process;lipid metabolic process;metabolic process;primary metabolic process;small molecule metabolic process	cell part;endoplasmic reticulum;intracellular membrane-bounded organelle;intracellular organelle;membrane;organelle				2.10732	-0.835875
839	TMOD3	Tropomodulin-3	H0YKU1;H0YNJ8;Q9NYL9			anatomical structure development;anatomical structure formation involved in morphogenesis;biological regulation;cell development;cellular component assembly;cellular component organization;cellular process;cytoskeleton organization;developmental process;multicellular organismal process;muscle contraction;organelle organization;regulation of organelle organization	cell part				0.383294	0.477083
840	PSMA4	Proteasome subunit alpha type;Proteasome subunit alpha type-4;Proteasome subunit beta type	H0YMZ1;H0YL69;P25789;H0YMI6;H0YMA1;H0YN18;H0YLC2;H0YKT8;P25789-2			biological regulation;catabolic process;cell cycle;cell death;cellular metabolic process;cellular nitrogen compound metabolic process;cellular process;death;immune system process;macromolecule metabolic process;macromolecule modification;metabolic process;mitotic cell cycle;nitrogen compound metabolic process;primary metabolic process;protein metabolic process;protein modification by small protei…	cell part;cytoplasm;cytosol;extracellular organelle;intracellular membrane-bounded organelle;intracellular non-membrane-bounded organelle;intracellular organelle;macromolecular complex;membrane;nucleoplasm;nucleus;organelle;plasma membrane;proteasome complex;protein complex;ribonucleoprotein complex;vesicle	Proteasome			1.2117	0.0701593
842	ANKRD17	Ankyrin repeat domain-containing protein 17	H0YM23;O75179-7;O75179-2;O75179;O75179-6;H0YLQ3			biological regulation;developmental maturation;developmental process;immune system process;multi-organism process;regulation of cell cycle;regulation of DNA metabolic process;response to biotic stimulus;response to stimulus;response to stress;viral reproduction	cell part;cytoplasm;intracellular membrane-bounded organelle;intracellular organelle;membrane;nucleus;organelle				1.65684	0.279078
843	RPS27L	40S ribosomal protein S27;40S ribosomal protein S27-like	H0YMV8;Q71UM5;C9JLI6			biological regulation;biosynthetic process;cellular metabolic process;cellular nitrogen compound metabolic process;cellular process;DNA metabolic process;DNA repair;macromolecule metabolic process;metabolic process;nitrogen compound metabolic process;nucleobase-containing compound metabolic process;primary metabolic process;protein metabolic process;regulation of cell cycle;regulation of mitotic …	cell part;intracellular membrane-bounded organelle;intracellular non-membrane-bounded organelle;intracellular organelle;macromolecular complex;nucleus;organelle;ribonucleoprotein complex;ribosome	Ribosome			0.217785	-0.282066
844	IPO4	Importin-4	H0YN14;Q8TEX9;Q8TEX9-2			cellular component assembly;cellular component organization;cellular macromolecular complex assembly;cellular process;chromatin organization;chromosome organization;establishment of localization;macromolecular complex assembly;organelle organization;protein transport;transport	cell part;cytoplasm;macromolecular complex;membrane;protein complex				1.12274	-0.513541
845	SEC11A	Signal peptidase complex catalytic subunit SEC11;Signal peptidase complex catalytic subunit SEC11A;Signal peptidase I	H0YNG3;P67812-4;P67812;P67812-3;P67812-2;H0YNX5;H0YKT4;H0YNA5			biological regulation;biosynthetic process;cellular metabolic process;cellular process;establishment of localization;macromolecule metabolic process;metabolic process;peptide metabolic process;primary metabolic process;protein maturation;protein metabolic process;protein targeting;protein transport;regulation of transport;translation;transport	cell part;extracellular organelle;membrane;organelle;vesicle	Protein export			0.265017	-0.133272
846	DUT	Deoxyuridine 5-triphosphate nucleotidohydrolase, mitochondrial	H0YNW5;P33316-2;P33316;A0A0C4DGL3;H0YKC5;H0YMM5;H0YNJ9;H0YKI0			biosynthetic process;catabolic process;cellular aromatic compound metabolic process;cellular metabolic process;cellular nitrogen compound metabolic process;cellular process;DNA metabolic process;DNA replication;heterocycle metabolic process;macromolecule metabolic process;metabolic process;nitrogen compound metabolic process;nucleobase-containing compound catabolic process;nucleobase-containing c…	cell part;extracellular organelle;intracellular membrane-bounded organelle;intracellular organelle;mitochondrion;nucleoplasm;nucleus;organelle;vesicle	Pyrimidine metabolism	MitoCarta3.0	Matrix	0.464422	-0.0878493
848	RAB11A;RAB11B	Ras-related protein Rab-11A;Ras-related protein Rab-11B	H3BMH2;H3BSC1;P62491-2;Q15907-2;P62491;Q15907			biological regulation;cellular component assembly;cellular component organization;cellular localization;cellular membrane organization;cellular metabolic process;cellular process;cytokinesis;cytoskeleton organization;establishment of localization;exocytosis;fluid transport;homeostatic process;hormone transport;ion transport;localization;macromolecule metabolic process;membrane organization;metabo…	cell part;cell projection;cytoplasmic membrane-bounded vesicle;cytosol;endosome;extracellular organelle;Golgi apparatus;intracellular membrane-bounded organelle;intracellular organelle;macromolecular complex;membrane;mitochondrion;neuron projection;organelle;plasma membrane;protein complex;vesicle	Endocrine and other factor-regulated calcium reabsorption;Endocytosis;Pancreatic secretion;Vasopressin-regulated water reabsorption			0.13892	-0.0309294
850	RPS17	40S ribosomal protein S17	H3BNC9;P08708;H0YN88;A0A075B716			biological regulation;biosynthetic process;catabolic process;cellular component assembly;cellular component disassembly;cellular component organization;cellular macromolecular complex assembly;cellular metabolic process;cellular nitrogen compound metabolic process;cellular process;establishment of localization;homeostatic process;macromolecular complex assembly;macromolecule metabolic process;met…	cell part;cytosol;extracellular organelle;intracellular non-membrane-bounded organelle;intracellular organelle;macromolecular complex;membrane;organelle;ribonucleoprotein complex;ribosome;small ribosomal subunit;vesicle	Ribosome			1.24146	0.291075
853	NDUFB10	NADH dehydrogenase [ubiquinone] 1 beta subcomplex subunit 10	H3BPJ9;O96000;O96000-2			cellular metabolic process;cellular process;generation of precursor metabolites and energy;metabolic process;small molecule metabolic process	cell part;extracellular organelle;macromolecular complex;membrane;NADH dehydrogenase complex;organelle;protein complex;vesicle	Alzheimer's disease;Huntington's disease;Oxidative phosphorylation;Parkinson's disease	MitoCarta3.0	MIM	3.04125	0.68751
855	HNRNPUL2-BSCL2;HNRNPUL2	Heterogeneous nuclear ribonucleoprotein U-like protein 2	H3BQZ7;Q1KMD3				cell part;intracellular membrane-bounded organelle;intracellular organelle;membrane;nucleus;organelle				1.665	-0.538525
856	NFATC3	Nuclear factor of activated T-cells, cytoplasmic 3	I3L3K7;H3BR83;H3BRS1;Q12968-5;Q12968-6;Q12968-4;Q12968-3;Q12968-2;Q12968			anatomical structure development;anatomical structure morphogenesis;biological regulation;biosynthetic process;cell development;cell differentiation;cellular metabolic process;cellular nitrogen compound metabolic process;cellular process;cellular respiration;developmental process;generation of precursor metabolites and energy;immune system process;macromolecule metabolic process;metabolic process…	cell part;cytoplasm;cytosol;intracellular membrane-bounded organelle;intracellular non-membrane-bounded organelle;intracellular organelle;nucleolus;nucleoplasm;nucleus;organelle	Axon guidance;B cell receptor signaling pathway;Natural killer cell mediated cytotoxicity;T cell receptor signaling pathway;VEGF signaling pathway;Wnt signaling pathway			2.20446	-0.56483
857	DCTN5	Dynactin subunit 5	H3BUD2;H3BS05;H3BR94;Q9BTE1-3;Q9BTE1-2;Q9BTE1		+	immune system process	cell part;centrosome;cytosol;intracellular non-membrane-bounded organelle;intracellular organelle;kinetochore;macromolecular complex;microtubule organizing center;organelle;protein complex	Vasopressin-regulated water reabsorption			3.56361	-0.683194
858	CIRH1A	Cirhin	H3BSH7;Q969X6-2;Q969X6;J3KSE6;J3KTR0;H3BPD7;I3L4T9;J3KSI1;A0A0J9YXV4;A0A0J9YWM9;Q969X6-3			biological regulation;biosynthetic process;cellular metabolic process;cellular nitrogen compound metabolic process;cellular process;macromolecule metabolic process;metabolic process;nitrogen compound metabolic process;nucleobase-containing compound metabolic process;primary metabolic process;RNA metabolic process;RNA processing;rRNA processing	cell part;intracellular non-membrane-bounded organelle;intracellular organelle;macromolecular complex;nucleolus;organelle;protein complex	Ribosome biogenesis in eukaryotes			1.22932	0.383466
859	TCF25	Transcription factor 25	Q9H7D3;H3BSP8;H3BTU3;Q9BQ70;H3BS87;H3BMJ8;H3BSS3;H3BQ53			anatomical structure development;biological regulation;biosynthetic process;cellular metabolic process;cellular nitrogen compound metabolic process;cellular process;developmental process;macromolecule metabolic process;metabolic process;nitrogen compound metabolic process;nucleobase-containing compound metabolic process;primary metabolic process;RNA metabolic process	cell part;intracellular membrane-bounded organelle;intracellular organelle;nucleus;organelle				0.0250926	-0.0253743
860	CTU2	Cytoplasmic tRNA 2-thiolation protein 2	H3BSW6;Q2VPK5-3;Q2VPK5-5;Q2VPK5			cellular metabolic process;cellular nitrogen compound metabolic process;cellular process;macromolecule metabolic process;macromolecule modification;metabolic process;nitrogen compound metabolic process;nucleobase-containing compound metabolic process;primary metabolic process;protein metabolic process;protein modification by small protein conjugation or removal;protein modification process;RNA me…	cell part;cytoplasm;intracellular membrane-bounded organelle;intracellular organelle;macromolecular complex;mitochondrion;organelle;protein complex	Sulfur relay system			0.53094	0.366107
861	EARS2	Probable glutamate--tRNA ligase, mitochondrial	H3BTB7;Q5JPH6;Q5JPH6-2			amine metabolic process;cellular amino acid metabolic process;cellular ketone metabolic process;cellular metabolic process;cellular nitrogen compound metabolic process;cellular process;macromolecule metabolic process;metabolic process;nitrogen compound metabolic process;nucleobase-containing compound metabolic process;organic acid metabolic process;primary metabolic process;RNA metabolic process;…	cell part;cytoplasm;intracellular membrane-bounded organelle;intracellular organelle;mitochondrion;organelle	Aminoacyl-tRNA biosynthesis;Porphyrin and chlorophyll metabolism	MitoCarta3.0	Matrix	0.639402	-0.482409
864	ATXN2L	Ataxin-2-like protein	Q8WWM7-3;Q8WWM7-6;H3BUF6;Q8WWM7;Q8WWM7-9;Q8WWM7-2;Q8WWM7-4;Q8WWM7-5;Q8WWM7-8;Q8WWM7-7;H3BSK9			biological regulation;cellular component assembly;cellular component organization;cellular macromolecular complex assembly;cellular process;macromolecular complex assembly;ribonucleoprotein complex assembly	cell part;cytoplasm;intracellular non-membrane-bounded organelle;intracellular organelle;macromolecular complex;membrane;organelle;ribonucleoprotein complex				3.55436	0.60796
865	CIAPIN1	Anamorsin	H3BV90;Q6FI81;H3BT65;Q6FI81-3;H3BUG4;H3BPG7;H3BQ23			anatomical structure development;biological regulation;biosynthetic process;cell death;cellular metabolic process;cellular process;cofactor metabolic process;death;developmental process;metabolic process;small molecule metabolic process	cell part;cytoplasm;intracellular membrane-bounded organelle;intracellular non-membrane-bounded organelle;intracellular organelle;mitochondrion;nucleolus;nucleoplasm;organelle				2.62793	0.398459
866	DHX30	Putative ATP-dependent RNA helicase DHX30	H7BXY3;Q7L2E3-3;Q7L2E3;Q7L2E3-2			cellular metabolic process;cellular nitrogen compound metabolic process;cellular process;macromolecule metabolic process;metabolic process;nitrogen compound metabolic process;nucleobase-containing compound metabolic process;primary metabolic process;RNA metabolic process;RNA processing	cell part;cytoplasm;intracellular membrane-bounded organelle;intracellular non-membrane-bounded organelle;intracellular organelle;mitochondrion;nucleus;organelle		MitoCarta3.0	Matrix	1.77527	-0.356313
867	SAP18	Histone deacetylase complex subunit SAP18	H7BZW6;O00422;O00422-2			biological regulation;biosynthetic process;cellular component organization;cellular metabolic process;cellular nitrogen compound metabolic process;cellular process;chromatin organization;chromosome organization;macromolecule metabolic process;metabolic process;mRNA metabolic process;mRNA processing;nitrogen compound metabolic process;nucleobase-containing compound metabolic process;organelle orga…	cell part;chromatin remodeling complex;cytoplasm;macromolecular complex;nucleoplasm;protein complex	mRNA surveillance pathway;RNA transport			2.83171	-0.804963
869	ZMYM4	Zinc finger MYM-type protein 4	H7C1I7;Q5VZL5-3;Q5VZL5-2;Q5VZL5-4;Q5VZL5			biological regulation;cellular component organization;cellular process;cytoskeleton organization;developmental process;multicellular organismal development;multicellular organismal process;organelle organization	cell part;cytoplasm;intracellular membrane-bounded organelle;intracellular non-membrane-bounded organelle;intracellular organelle;nucleolus;nucleoplasm;nucleus;organelle				2.16894	-0.771247
870	BET1;DKFZp781C0425	BET1 homolog	H7C1N3;O15155;A0A3B3IU16;C9JTT8;Q68DU7;O15155-2			cellular component organization;cellular membrane organization;cellular process;establishment of localization;Golgi vesicle transport;membrane fusion;membrane organization;organelle fusion;organelle organization;protein transport;transport;vesicle organization;vesicle-mediated transport	cell part;membrane	SNARE interactions in vesicular transport			1.07903	0.416627
871	EBNA1BP2	Probable rRNA-processing protein EBP2	H7C2Q8;Q99848			cellular process;ribosome biogenesis	cell part;intracellular membrane-bounded organelle;intracellular non-membrane-bounded organelle;intracellular organelle;membrane;nucleolus;nucleus;organelle				0.91175	-0.552444
873	OSBPL10	Oxysterol-binding protein;Oxysterol-binding protein-related protein 10	H7C487;Q9BXB5-2;Q9BXB5;A0A5F9ZH75			establishment of localization;lipid transport;transport					0.562448	-0.362362
878	NSF	Vesicle-fusing ATPase	I3L0N3;P46459;P46459-2;I3L0L3			biological regulation;cell communication;cell-cell signaling;cellular component organization;cellular membrane organization;cellular metabolic process;cellular nitrogen compound metabolic process;cellular process;establishment of localization;exocytosis;Golgi vesicle transport;heterocycle metabolic process;ion transport;membrane docking;membrane fusion;membrane organization;metabolic process;nitr…	cell part;cytoplasm;cytosol;extracellular organelle;membrane;organelle;plasma membrane;vesicle	Vasopressin-regulated water reabsorption			0.617483	-0.484468
879	PRSS21	Testisin	I3L0U2;I3L3C7;Q9Y6M0-3;Q9Y6M0-2;Q9Y6M0			multicellular organismal process	cell part;cytoplasm;membrane;plasma membrane				0.0568857	-0.0234269
880	MYBBP1A	Myb-binding protein 1A	I3L1L3;Q9BQG0;Q9BQG0-2			biological regulation;biosynthetic process;cell communication;cell differentiation;cellular metabolic process;cellular nitrogen compound metabolic process;cellular process;developmental process;establishment of localization;generation of precursor metabolites and energy;macromolecule metabolic process;metabolic process;nitrogen compound metabolic process;nuclear transport;nucleobase-containing co…	cell part;cytoplasm;intracellular membrane-bounded organelle;intracellular non-membrane-bounded organelle;intracellular organelle;macromolecular complex;membrane;nucleocytoplasmic shuttling complex;nucleolus;nucleus;organelle;protein complex				4.04594	-0.223374
881	SLC25A11	Mitochondrial 2-oxoglutarate/malate carrier protein	I3L1P8;Q02978;Q02978-2			alcohol metabolic process;biosynthetic process;carbohydrate metabolic process;cellular metabolic process;cellular process;establishment of localization;ion transport;metabolic process;organic acid transport;primary metabolic process;small molecule metabolic process;transport	cell part;intracellular membrane-bounded organelle;intracellular organelle;membrane;mitochondrion;nucleus;organelle		MitoCarta3.0	MIM	1.59046	-0.332641
882	FLYWCH2	FLYWCH family member 2	I3L4I0;I3L1Y9;Q96CP2								0.24496	-0.333492
884	GEMIN4	Gem-associated protein 4	I3L2C7;P57678			cellular component assembly;cellular component organization;cellular macromolecular complex assembly;cellular metabolic process;cellular nitrogen compound metabolic process;cellular process;macromolecular complex assembly;macromolecule metabolic process;metabolic process;nitrogen compound metabolic process;nucleobase-containing compound metabolic process;primary metabolic process;ribonucleoprotei…	cell part;cytoplasm;cytosol;extracellular organelle;intracellular non-membrane-bounded organelle;intracellular organelle;macromolecular complex;membrane;nucleolus;nucleoplasm;organelle;protein complex;ribonucleoprotein complex;small nuclear ribonucleoprotein complex;vesicle	RNA transport			1.23592	-0.738091
885	EIF5A;EIF5AL1;EIF5A2	Eukaryotic translation initiation factor 5A;Eukaryotic translation initiation factor 5A-1;Eukaryotic translation initiation factor 5A-1-like;Eukaryotic translation initiation factor 5A-2	I3L397;I3L504;P63241;Q6IS14;P63241-2;F8WCJ1;C9J7B5;C9J4W5;Q9GZV4			amine metabolic process;biological regulation;biosynthetic process;cell death;cellular amino acid metabolic process;cellular ketone metabolic process;cellular metabolic process;cellular nitrogen compound metabolic process;cellular process;death;establishment of localization;homeostatic process;macromolecule metabolic process;macromolecule modification;metabolic process;multicellular organismal pr…	cell part;cytoplasm;cytosol;extracellular organelle;intracellular membrane-bounded organelle;intracellular organelle;macromolecular complex;membrane;nuclear pore;nucleus;organelle;protein complex;vesicle				1.74648	0.317955
887	RABEP1	Rab GTPase-binding effector protein 1	I3L456;Q15276-2;Q15276			cell death;cellular component organization;cellular membrane organization;cellular process;death;endocytosis;establishment of localization;membrane fusion;membrane invagination;membrane organization;protein transport;transport;vesicle-mediated transport	cell part;cytoplasmic membrane-bounded vesicle;endosome;intracellular membrane-bounded organelle;intracellular organelle;organelle;vesicle	Endocytosis			2.47281	-0.580296
[truncated: 1,236 more rows]
