# Supplementary material for: Proximity Labeling Reveals RNA-Binding Proteins Associating with the Human Mitochondrial Import Receptor TOMM20
Source: J Proteome Res. 2025 Dec 22;25(2):1055–70. doi: 10.1021/acs.jproteome.5c00905 (PMC12888002; doi:10.1021/acs.jproteome.5c00905)
Supplement: Supplementary file 2 [file pr5c00905_si_002.zip › Suppl. Tables Excel Tables S3-S16/Suppl. Table S8.xlsx]

## Sheet: Table S8 Description
Content
Sheet Name	Description
TOMM20 vs Mito	Two-sample student`s T-test , Group 1: TOMM20, Group 2: Mito
Name	Description
id	Unique identifier for each protein groups
Gene names	Names of the genes associated to protein group
Protein names	Name of the proteins associcated to protein group
Majority protein IDs	IDs of proteins that have at least half ofthe peptides that the leading protein has
Significantly_Up	Based on two sample student` t-test (p-value: 5%, Difference: 3)
Significantly_Down	Based on two sample student` t-test (p-value: 5%, Difference: 3)
GOBP slim name	Protein group annotation by Gene ontology for biological process
GOCC slim name	Protein group annotation by Gene ontology for cellular compartment
KEGG name	Protein group annotation by KEGG
MitoCarta3.0_List	Protein group annotation by MitoCarta 3.0
MitoCarta3.0_SubMitoLocalization	Protein group annotation by MitoCarta 3.1 submitochondrial localization
-Log Student's T-test p-value TOMM20_Mito	Based on two sample student` t-test
Student's T-test Difference TOMM20_Mito	Based on two sample student` t-test

## Sheet: Table S8_TOMM20 vs Mito
id	Gene names	Protein names	Majority protein IDs	Significantly_Up	Significantly_Down	GOBP slim name	GOCC slim name	KEGG name	MitoCarta3.0_List	MitoCarta3.0_SubMitoLocalization	-Log Student's T-test p-value TOMM20_Mito	Student's T-test Difference TOMM20_Mito
1	SERPINB6	Serpin B6	A0A2R8Y6A7;A0A2R8YD12;A0A024QZX5;A0A087X1N8;P35237	+		biological regulation;cellular process;multicellular organismal process;neurological system process;response to abiotic stimulus;response to osmotic stress;response to stimulus;response to stress	cell part;cytoplasm;cytosol;extracellular organelle;extracellular space;macromolecular complex;organelle;protein complex;vesicle	Amoebiasis			4.20443	0.662922
2	HDLBP	Vigilin	Q00341;A0A024R4E5;Q00341-2;H0Y394	+		alcohol metabolic process;establishment of localization;lipid metabolic process;lipid transport;metabolic process;primary metabolic process;small molecule metabolic process;transport	cell part;cytoplasm;intracellular membrane-bounded organelle;intracellular organelle;macromolecular complex;membrane;nucleus;organelle;plasma membrane				5.03165	0.734569
13	UHRF1	E3 ubiquitin-protein ligase UHRF1	A0A087WVR3;A0A087WTW0;Q96T88;Q96T88-2	+		biological regulation;biosynthetic process;cell cycle;cell proliferation;cellular component organization;cellular metabolic process;cellular nitrogen compound metabolic process;cellular process;chromatin modification;chromatin organization;chromosome organization;DNA metabolic process;DNA modification;DNA repair;histone modification;macromolecule metabolic process;macromolecule modification;metab…	cell part;intracellular membrane-bounded organelle;intracellular organelle;nucleus;organelle				4.88089	0.618962
18	PEG10	Retrotransposon-derived protein PEG10	A0A087WUL4;A0A087WX23;Q86TG7-4;A0A087WXK2;Q86TG7	+		biological regulation;cell death;cell differentiation;cellular process;death;developmental process	cell part;cytoplasm;intracellular membrane-bounded organelle;intracellular organelle;nucleus;organelle				4.50655	1.20294
20	EIF5B	Eukaryotic translation initiation factor 5B	A0A087WUT6;O60841	+		biological regulation;biosynthetic process;cellular metabolic process;cellular process;macromolecule metabolic process;metabolic process;primary metabolic process;protein metabolic process;regulation of translation;translation;translational initiation	cell part;cytoplasm;cytosol	RNA transport			6.73648	1.16101
22	SPTBN1	Spectrin beta chain, non-erythrocytic 1	A0A087WUZ3;Q01082;Q01082-3;Q01082-2	+		biological regulation;cellular component assembly;cellular component organization;cellular membrane organization;cellular metabolic process;cellular process;cytokinesis;establishment of localization;Golgi vesicle transport;locomotion;macromolecule metabolic process;macromolecule modification;membrane organization;metabolic process;nuclear transport;nucleocytoplasmic transport;phosphorus metabolic…	cell part;cytoplasm;cytoskeleton;cytosol;extracellular organelle;intracellular non-membrane-bounded organelle;intracellular organelle;macromolecular complex;nucleolus;organelle;protein complex;vesicle				5.29324	0.943545
24	FMR1	Fragile X mental retardation protein 1	A0A8I5KWH0;A0A8I5KS01;A0A8I5KT56;A8MQB8;A0A8I5KTZ9;A0A087WVL8;A0A087WXI3;A0A087WY29;G3V0J0;Q06787-8;Q06787-2;Q06787-9;A0A8I5KZ21;Q06787-11;Q06787-6;Q06787-4;Q06787-5;Q06787-7;Q06787-3;Q06787;A0A8I5KUC2;A0A8I5KTT6;Q06787-10;A0A8I5KYA7	+		anatomical structure development;biological regulation;developmental process;establishment of localization;nucleobase-containing compound transport;regulation of translation;transport	cell body;cell part;cell projection;cytoplasm;intracellular non-membrane-bounded organelle;intracellular organelle;macromolecular complex;membrane;neuron projection;nucleolus;nucleoplasm;organelle;polysome;protein complex;ribonucleoprotein complex;synapse				3.51454	1.67672
25	CLTC	Clathrin heavy chain 1;Clathrin heavy chain	Q00610;Q00610-2;K7EJJ5;A0A8V8TQ14;A0A087WVQ6;A0A8V8TR47;A0A8V8TRF0;A0A8V8TQK1;A0A8V8TRE8;A0A8V8TQK3;A0A8V8TQ18	+		cell differentiation;cellular component organization;cellular membrane organization;cellular metabolic process;cellular process;developmental process;endocytosis;establishment of localization;Golgi vesicle transport;immune system process;ion transport;macromolecule metabolic process;membrane invagination;membrane organization;metabolic process;mitosis;nuclear division;organelle fission;organelle …	cell part;cytoplasm;cytoplasmic membrane-bounded vesicle;cytosol;extracellular organelle;intracellular membrane-bounded organelle;intracellular non-membrane-bounded organelle;intracellular organelle;macromolecular complex;membrane;mitochondrion;organelle;plasma membrane;protein complex;vesicle	Bacterial invasion of epithelial cells;Endocrine and other factor-regulated calcium reabsorption;Endocytosis;Huntington's disease;Lysosome			6.02722	0.48448
34	FAM83D	Protein FAM83D	A0A087WXK8;Q9H4H8;Q9H4H8-2	+		cell division;cellular component organization;cellular process;mitosis;nuclear division;organelle fission;organelle organization	cell part;cytoplasm				3.40789	0.717697
43	UGP2	UTP--glucose-1-phosphate uridylyltransferase	A0A7I2YQ74;A0A087WYS1;E7EUC7;Q16851-2;Q16851	+		alcohol metabolic process;biosynthetic process;carbohydrate metabolic process;cellular ketone metabolic process;cellular metabolic process;cellular nitrogen compound metabolic process;cellular process;energy reserve metabolic process;generation of precursor metabolites and energy;macromolecule metabolic process;metabolic process;nitrogen compound metabolic process;nucleobase-containing compound m…	cell part;cytosol;extracellular organelle;intracellular membrane-bounded organelle;intracellular organelle;nucleus;organelle;vesicle	Amino sugar and nucleotide sugar metabolism;Galactose metabolism;Pentose and glucuronate interconversions;Starch and sucrose metabolism			7.37769	0.703268
45	SYNJ2BP-COX16;SYNJ2BP	Synaptojanin-2-binding protein	A0A087WYV9;A0A087X1F5;P57105	+		cellular component organization;cellular localization;cellular process;localization;mitochondrion organization;organelle localization;organelle organization	cell part;intracellular membrane-bounded organelle;intracellular organelle;membrane;mitochondrion;organelle		MitoCarta3.0	MOM	4.05539	1.00637
52	YTHDF3	YTH domain-containing family protein 3	A0A087X0Q1;Q7Z739;A0A024R7W5;A0A087WY31	+							3.63585	1.05851
53	RELA	Transcription factor p65	Q2TAM5;E9PKH5;A0A087X0W8;Q04206-2;Q04206-3;Q04206-4;Q04206;E9PI38;E9PQS6;E9PKV4	+		aging;anatomical structure development;anatomical structure morphogenesis;biological regulation;cellular aldehyde metabolic process;cellular metabolic process;cellular process;developmental process;immune system process;macromolecule metabolic process;metabolic process;molting cycle;multicellular organismal process;multi-organism process;primary metabolic process;protein metabolic process;proteol…	cell part;cytoplasm;cytosol;I-kappaB/NF-kappaB complex;intracellular membrane-bounded organelle;intracellular organelle;macromolecular complex;nucleoplasm;nucleus;organelle;protein complex;transcription factor complex	Acute myeloid leukemia;Adipocytokine signaling pathway;Amoebiasis;Apoptosis;B cell receptor signaling pathway;Chagas disease (American trypanosomiasis);Chemokine signaling pathway;Chronic myeloid leukemia;Cytosolic DNA-sensing pathway;Epithelial cell signaling in Helicobacter pylori infection;Hepatitis C;ko05152;Leishmaniasis;MAPK signaling pathway;Measles;Neurotrophin signaling pathway;NOD-like …			5.84933	0.931201
55	INF2	Inverted formin-2	Q27J81;A0A6Q8PH71;Q27J81-2;A0A6Q8PHA2;A0A6Q8PHG2;A0A6Q8PF44;A0A6Q8PH25;A0A6Q8PF29;A0A087X118;A0A6Q8PGN3;A0A6Q8PGC7;A0A6Q8PFW4;A0A6Q8PH63;A0A0A0MQU1;A0A6Q8PFN5;A0A6Q8PH59;A0A6Q8PFB9;A0A6Q8PGU8;A0A6Q8PGY8;A0A6Q8PHS8	+		biological regulation;cellular component organization;cellular process;cytoskeleton organization;organelle organization;regulation of organelle organization	cell part;cytoplasm;endoplasmic reticulum;intracellular membrane-bounded organelle;intracellular organelle;nucleus;organelle				4.47559	1.09192
57	PSME2	Proteasome activator complex subunit 2	H0YM70;A0A087X1Z3;Q9UL46	+		biological regulation;catabolic process;cell cycle;cell death;cellular metabolic process;cellular nitrogen compound metabolic process;cellular process;death;immune system process;macromolecule metabolic process;macromolecule modification;metabolic process;mitotic cell cycle;nitrogen compound metabolic process;primary metabolic process;protein metabolic process;protein modification by small protei…	cell part;cytosol;extracellular organelle;macromolecular complex;membrane;nucleoplasm;organelle;proteasome complex;protein complex;vesicle	Antigen processing and presentation;Proteasome			6.48392	1.36712
58	AP2B1	AP-2 complex subunit beta	A0A087X253;P63010;P63010-2;P63010-3;A0A087WYD1;A0A087WU93;A0A087WZQ6	+		biological regulation;cell communication;cell-cell signaling;cellular component organization;cellular membrane organization;cellular process;endocytosis;establishment of localization;immune system process;locomotion;membrane invagination;membrane organization;protein transport;response to chemical stimulus;response to external stimulus;response to stimulus;signal transduction;signaling;transport;…	AP-type membrane coat adaptor complex;cell part;cytosol;intracellular membrane-bounded organelle;intracellular organelle;macromolecular complex;membrane;organelle;plasma membrane;protein complex	Endocrine and other factor-regulated calcium reabsorption;Endocytosis;Huntington's disease			4.83844	0.543171
64	HECTD1	E3 ubiquitin-protein ligase HECTD1	H0YJP0;A0A8I5QJU2;A0A087X2H1;Q9ULT8;A0A8I5KU01;H0YJD4;A0A8I5KUD6	+		anatomical structure formation involved in morphogenesis;cellular metabolic process;cellular process;developmental process;macromolecule metabolic process;macromolecule modification;metabolic process;primary metabolic process;protein metabolic process;protein modification by small protein conjugation or removal;protein modification process	cell part;cytoplasm;intracellular membrane-bounded organelle;intracellular organelle;nucleus;organelle				5.39297	1.24132
100	NAA15	N-alpha-acetyltransferase 15, NatA auxiliary subunit	A0A0B4J1W3;Q9BXJ9;A0A8V8TPI7;A0A8V8TQ34;Q9BXJ9-4;A0A8V8TQT7	+		anatomical structure formation involved in morphogenesis;biological regulation;biosynthetic process;cell differentiation;cellular metabolic process;cellular nitrogen compound metabolic process;cellular process;developmental process;macromolecule metabolic process;macromolecule modification;metabolic process;nitrogen compound metabolic process;nucleobase-containing compound metabolic process;prima…	cell part;cytoplasm;intracellular membrane-bounded organelle;intracellular organelle;macromolecular complex;membrane;nucleus;organelle;protein acetyltransferase complex;protein complex;transcription factor complex				6.42531	1.07985
114	CAST	Calpastatin	P20810-6;P20810-9;A0A0C4DGB5;A0A6Q8PH20;P20810-7;P20810-10;P20810-5;H0Y9H6;A0A6Q8PGN6;E7ES10;P20810-4;P20810-8;P20810-2;P20810;A0A6Q8PFE5;P20810-3;E9PDE4;E9PCH5;A0A6Q8PG72;E7EVY3;H0Y7F0;B7Z574;A0A6Q8PGG5;A0A6Q8PFF6;E7EQ12;H0YD33;E7EQA0;A0A6Q8PFL0	+		biological regulation	cell part;cytoplasm;cytosol;membrane				2.79131	1.08653
122	FAM120B	Constitutive coactivator of peroxisome proliferator-activated receptor gamma	A0A0D9SEJ5;F5GY05;Q96EK7-2;Q96EK7	+		biological regulation;biosynthetic process;cell differentiation;cellular metabolic process;cellular nitrogen compound metabolic process;cellular process;developmental process;macromolecule metabolic process;metabolic process;nitrogen compound metabolic process;nucleobase-containing compound metabolic process;primary metabolic process;RNA metabolic process	cell part;intracellular membrane-bounded organelle;intracellular organelle;nucleus;organelle				3.65518	0.980318
124	DDX3X;DDX3Y	ATP-dependent RNA helicase DDX3X;ATP-dependent RNA helicase DDX3Y	A0A2R8YF78;A0A2R8YFS5;A0A2R8Y4A4;A0A0D9SF53;A0A0D9SFB3;O00571;A0A0D9SG12;O00571-2;A0A2R8YCW1;A0A2R8YFR4;A0A2U3TZJ9;A0A2R8Y5G6;A0A2R8Y645;F6S8Q4;A0A2R8YDH3;A0A2R8Y7T2;A0A2R8YDT5;O15523;O15523-2	+		biological regulation;biosynthetic process;cellular component assembly;cellular component organization;cellular macromolecular complex assembly;cellular metabolic process;cellular nitrogen compound metabolic process;cellular process;chromosome segregation;DNA geometric change;DNA metabolic process;immune system process;macromolecular complex assembly;macromolecule metabolic process;metabolic proc…	cell part;cytoplasm;extracellular organelle;intracellular membrane-bounded organelle;intracellular non-membrane-bounded organelle;intracellular organelle;macromolecular complex;membrane;nucleolus;nucleus;organelle;ribonucleoprotein complex;vesicle	RIG-I-like receptor signaling pathway			7.40811	0.409219
125	SPTAN1	Spectrin alpha chain, non-erythrocytic 1	A0A0D9SF54;A0A0D9SGF6;Q13813-3;Q13813;Q13813-2	+		biological regulation;cell death;cellular component disassembly;cellular component organization;cellular process;death;locomotion;regulation of organelle organization;response to chemical stimulus;response to external stimulus;response to stimulus	cell part;cytoskeleton;cytosol;extracellular organelle;intracellular membrane-bounded organelle;intracellular non-membrane-bounded organelle;intracellular organelle;membrane;organelle;vesicle				4.0684	0.760758
127	HSPA1B;HSPA1A	Heat shock 70 kDa protein 1B;Heat shock 70 kDa protein 1A	A0A0G2JIW1;P0DMV9;P0DMV8;P0DMV8-2;V9GZ37	+							6.0957	0.518373
135	LIMS1	LIM and senescent cell antigen-like-containing domain protein 1	A0A0M3HER1;A0A8Q3WLN4;A0A8Q3WLX8;A0A8Q3WKJ2;A0A8Q3WKI3;A0A8Q3WKP0;A0A8Q3WKK6;A0A0J9YXC7;P48059;P48059-4;P48059-2;P48059-5;P48059-3	+		aging;biological regulation;cell junction organization;cellular component assembly;cellular component organization;cellular process;developmental process;establishment of localization;response to chemical stimulus;response to endogenous stimulus;response to stimulus	cell part;cytosol;membrane;plasma membrane				9.22268	1.01215
137	TAF15;FUS	TATA-binding protein-associated factor 2N;RNA-binding protein FUS	A0A0J9YYE0;Q92804-2;Q92804;H3BPE7;P35637-2;P35637	+		biological regulation;cellular metabolic process;cellular nitrogen compound metabolic process;cellular process;macromolecule metabolic process;metabolic process;mRNA metabolic process;mRNA processing;nitrogen compound metabolic process;nucleobase-containing compound metabolic process;primary metabolic process;RNA metabolic process;RNA processing;RNA splicing	cell part;cytoplasm;intracellular membrane-bounded organelle;intracellular organelle;nucleoplasm;nucleus;organelle	Basal transcription factors			4.08216	0.550985
139	ANXA6	Annexin A6;Annexin	A0A0S2Z377;P08133;P08133-2;E5RK69;E7EMC6	+		biological regulation;cellular component assembly;cellular component organization;cellular process;establishment of localization;ion transport;macromolecular complex assembly;protein complex assembly;transmembrane transport;transport	cell part;cytoplasmic membrane-bounded vesicle;extracellular organelle;intracellular membrane-bounded organelle;intracellular organelle;membrane;organelle;vesicle				4.12185	1.69414
152	TXNRD1	Thioredoxin reductase 1, cytoplasmic	E9PIR7;A0A182DWI3;Q16881-5;Q16881-2;Q16881-4;Q16881-3;Q16881-6;Q16881;Q16881-7	+		anatomical structure formation involved in morphogenesis;biological regulation;biosynthetic process;cell proliferation;cellular homeostasis;cellular lipid metabolic process;cellular metabolic process;cellular nitrogen compound metabolic process;cellular process;developmental process;homeostatic process;lipid metabolic process;macromolecule metabolic process;metabolic process;nitrogen compound met…	cell part;cytosol;extracellular organelle;intracellular membrane-bounded organelle;intracellular non-membrane-bounded organelle;intracellular organelle;mitochondrion;nucleolus;nucleoplasm;organelle;vesicle	Pyrimidine metabolism;Selenocompound metabolism	MitoCarta3.0	unknown	4.15889	0.755132
169	PTPN11	Tyrosine-protein phosphatase non-receptor type 11	A0A8I5QJ58;A0A8I5KRZ3;A0A1W2PPU4;A0A8I5KW48;Q06124;Q06124-1;A0A8I5KVS6;A0A8I5QL30;Q06124-3;A0A0U1RRI0	+		anatomical structure development;anatomical structure formation involved in morphogenesis;anatomical structure morphogenesis;biological regulation;cell cycle;cell development;cell differentiation;cell motility;cellular component movement;cellular lipid metabolic process;cellular metabolic process;cellular process;coagulation;developmental process;glycerol ether metabolic process;growth;homeostati…	cell part;cytoplasm;cytosol;intracellular membrane-bounded organelle;intracellular organelle;macromolecular complex;mitochondrion;nucleus;organelle;protein complex	Adipocytokine signaling pathway;Chronic myeloid leukemia;Epithelial cell signaling in Helicobacter pylori infection;Jak-STAT signaling pathway;Leukocyte transendothelial migration;MAPK signaling pathway - fly;Natural killer cell mediated cytotoxicity;Neurotrophin signaling pathway;Renal cell carcinoma			3.72624	1.01221
177	PHGDH	D-3-phosphoglycerate dehydrogenase	A0A286YF22;O43175;A0A2C9F2M7;A0A286YFA2;A0A286YFL2;A0A286YFM8	+		amine metabolic process;anatomical structure development;biological regulation;biosynthetic process;cell development;cellular amino acid metabolic process;cellular component organization;cellular ketone metabolic process;cellular metabolic process;cellular nitrogen compound metabolic process;cellular process;developmental process;metabolic process;nitrogen compound metabolic process;organic acid …	cell part;cytosol;extracellular organelle;organelle;vesicle	Glycine, serine and threonine metabolism;Methane metabolism			6.13479	1.05881
179	CAMK2G;CAMK2A;CAMK2B	Calcium/calmodulin-dependent protein kinase type II subunit gamma;Calcium/calmodulin-dependent protein kinase type II subunit beta;Calcium/calmodulin-dependent protein kinase type II subunit alpha	Q13555-7;Q13555-4;A0A2Q3DQE3;Q5SWX3;A0A8V8TQ60;Q13555-10;Q13555-3;H0Y6G2;Q13555-2;Q13555-9;Q13555;Q13555-8;Q13555-11;Q13555-6;Q13555-5;Q8WU40;A0A8V8TPN2;A0A804HIC9;A0A5K1VW76;A0A8V8TPH1;A0A5F9ZHM9;A0A5F9ZH21;A0A5F9ZHR5;A0A8V8TQ06;A0A8V8TPX9;A0A8V8TPW6;A0A8V8TNN9;A0A8V8TQ39;D6RFJ0;A0A5F9ZH50;A0A8V8TQ13;A0A8V8TQR5;Q13554;A0A8V8TQS2;A0A8V8TR22;Q13554-8;H7BXS4;A0A5F9ZHY2;A0A8V8TPJ7;A0A8V8TPG6;A0A8V8T…	+		anatomical structure development;biological regulation;cell communication;cell differentiation;cell-cell signaling;cellular component assembly;cellular component organization;cellular metabolic process;cellular process;developmental process;establishment of localization;hormone transport;ion transport;macromolecular complex assembly;macromolecule metabolic process;macromolecule modification;metab…	cell part;cytosol;intracellular membrane-bounded organelle;intracellular organelle;membrane;microtubule organizing center;mitochondrion;nucleoplasm;nucleus;organelle;plasma membrane	Calcium signaling pathway;ErbB signaling pathway;Gastric acid secretion;Glioma;GnRH signaling pathway;ko05152;Long-term potentiation;Melanogenesis;Neurotrophin signaling pathway;Olfactory transduction;Oocyte meiosis;Phototransduction - fly;Wnt signaling pathway			3.52676	0.683987
202	SEC23B	Protein transport protein Sec23B	A0A2R8YFH5;Q15437	+		cellular process;establishment of localization;Golgi vesicle transport;protein transport;transport;vesicle-mediated transport	cell part;endomembrane system;intracellular membrane-bounded organelle;intracellular organelle;macromolecular complex;membrane;organelle;protein complex	Protein processing in endoplasmic reticulum			5.86161	1.09811
206	IMPDH1	Inosine-5-monophosphate dehydrogenase;Inosine-5-monophosphate dehydrogenase 1	A0A3B3IRL5;C9J381;P20839-2;P20839-4;P20839;P20839-3;P20839-7;P20839-5;P20839-6	+		biosynthetic process;cell activation;cell proliferation;cellular aromatic compound metabolic process;cellular metabolic process;cellular nitrogen compound metabolic process;cellular process;heterocycle metabolic process;immune system process;metabolic process;nitrogen compound metabolic process;nucleobase-containing compound metabolic process;nucleobase-containing small molecule metabolic process…	cell part;cytoplasm;cytosol;intracellular membrane-bounded organelle;intracellular organelle;nucleoplasm;nucleus;organelle	Drug metabolism - other enzymes;Purine metabolism			4.50138	0.920231
208	ADAR	Double-stranded RNA-specific adenosine deaminase	A0A7P0Z4F9;A0A3B3IRQ9;A0A7P0Z4K3;P55265-5;P55265-3;P55265-2;P55265;P55265-4;A0A3B3ISU1;A0A3B3ISX1	+		anatomical structure development;biological regulation;cell differentiation;cellular component assembly;cellular component organization;cellular macromolecular complex assembly;cellular metabolic process;cellular nitrogen compound metabolic process;cellular process;developmental process;embryo development;establishment of localization;immune system process;macromolecular complex assembly;macromol…	cell part;cytoplasm;intracellular membrane-bounded organelle;intracellular non-membrane-bounded organelle;intracellular organelle;membrane;nucleolus;nucleoplasm;nucleus;organelle	Cytosolic DNA-sensing pathway;Measles			4.56159	1.43145
209	C8orf33	UPF0488 protein C8orf33	A0A3B3IRR6;A0A3B3IT54;A0A3B3ITA3;Q9H7E9;Q9H7E9-2	+							4.04281	0.857529
234	NR3C1	Glucocorticoid receptor	P04150-3;P04150-9;A0A494C0P1;P04150;P04150-10;P04150-8;P04150-6;P04150-2;P04150-11;P04150-12;P04150-13;P04150-5;P04150-7	+		anatomical structure development;anatomical structure morphogenesis;behavior;biological regulation;biosynthetic process;cellular component organization;cellular metabolic process;cellular nitrogen compound metabolic process;cellular process;chromatin modification;chromatin organization;chromosome organization;developmental process;hormone metabolic process;lipid metabolic process;macromolecule me…	cell part;cytoplasm;cytosol;intracellular membrane-bounded organelle;intracellular organelle;membrane;nucleoplasm;nucleus;organelle	Neuroactive ligand-receptor interaction			4.66114	1.00224
264	CTNND1	Catenin delta-1	O60716;O60716-18;O60716-4;A0A669KB62;H0YC95;C9JZR2;A0A669KB05;O60716-9;O60716-14;O60716-12;O60716-10;O60716-8;O60716-5;O60716-7;O60716-13;O60716-3;O60716-6;O60716-11;O60716-2;O60716-16;O60716-17;O60716-22;O60716-15;O60716-19;O60716-21;O60716-23;O60716-24;O60716-20;O60716-30;O60716-32;O60716-31;O60716-29;O60716-27;O60716-25;O60716-28;O60716-26;A0A804HK15;A0A804HIL4	+		anatomical structure development;biological adhesion;biological regulation;biosynthetic process;cell adhesion;cell junction organization;cellular component assembly;cellular component organization;cellular metabolic process;cellular nitrogen compound metabolic process;cellular process;developmental process;macromolecule metabolic process;metabolic process;nitrogen compound metabolic process;nucle…	cell part;cell projection;cytoplasm;cytosol;extracellular organelle;intracellular membrane-bounded organelle;intracellular organelle;membrane;midbody;neuron projection;nucleus;organelle;plasma membrane;site of polarized growth;synapse;vesicle	Adherens junction;Leukocyte transendothelial migration			3.8882	1.20492
267	STAT1	Signal transducer and activator of transcription 1-alpha/beta;Signal transducer and activator of transcription	P42224;A0A669KB53;A0A669KBA4;A0A669KB56;A0A669KB68;P42224-2;A0A8V8TN81;A0A669KBI6;J3KPM9;A0A669KB52;A0A669KB75;E7EPD2	+		anatomical structure development;biological regulation;biosynthetic process;blood circulation;cell death;cell differentiation;cell proliferation;cellular metabolic process;cellular nitrogen compound metabolic process;cellular process;circulatory system process;death;developmental process;homeostatic process;immune system process;interspecies interaction between organisms;macromolecule metabolic p…	cell part;cell projection;cytoplasm;cytosol;intracellular membrane-bounded organelle;intracellular non-membrane-bounded organelle;intracellular organelle;neuron projection;nucleolus;nucleoplasm;nucleus;organelle	Chemokine signaling pathway;Hepatitis C;Jak-STAT signaling pathway;ko05152;Leishmaniasis;Measles;Osteoclast differentiation;Pancreatic cancer;Pathways in cancer;Toll-like receptor signaling pathway;Toxoplasmosis			4.75961	0.428647
271	DNAJC7	DnaJ homolog subfamily C member 7	Q99615;A0A6I8PU73;A0A6I8PUD4;A0A6I8PS32;Q99615-2;A0A6I8PIK4;A0A6I8PRZ0;A0A6I8PU89;A0A6I8PR89;A0A6I8PLE7;K7ER44;A0A6I8PUC2;K7EIH8;K7EPP7;K7EK03	+		cellular metabolic process;cellular process;macromolecule metabolic process;metabolic process;primary metabolic process;protein folding;protein metabolic process;response to abiotic stimulus;response to heat;response to stimulus;response to stress	cell part;cytoplasm;cytoskeleton;cytosol;extracellular organelle;intracellular non-membrane-bounded organelle;intracellular organelle;membrane;nucleoplasm;organelle;vesicle				3.50829	1.03363
275	CLCC1	Chloride channel CLIC-like protein 1	Q96S66;Q96S66-2;A0A6Q8PHQ1;A0A6Q8PG30;A0A6Q8PEZ7;A0A6Q8PGA4;A0A6Q8PG75;A0A6Q8PG68;A0A8I5KRC0;A0A6Q8PG14;A0A6Q8PFF7;Q5T1P5;Q96S66-3;Q96S66-4	+			cell part;endoplasmic reticulum;Golgi apparatus;intracellular membrane-bounded organelle;intracellular organelle;macromolecular complex;membrane;nucleus;organelle;protein complex				3.61711	0.747346
276	AARS	Alanine--tRNA ligase, cytoplasmic	P49588;H3BPK7;A0A6Q8PGN5;A0A6Q8PF33;A0A6Q8PGE8;P49588-2;A0A6Q8PGR9;A0A6Q8PFY2;A0A6Q8PFK3;A0A6Q8PGB5;A0A6Q8PHJ2;A0A6Q8PH44;A0A6Q8PHP7;A0A6Q8PHP3;A0A6Q8PF77	+		amine metabolic process;anatomical structure development;biological regulation;cellular amino acid metabolic process;cellular ketone metabolic process;cellular metabolic process;cellular nitrogen compound metabolic process;cellular process;developmental process;macromolecule metabolic process;macromolecule modification;metabolic process;molting cycle;multicellular organismal process;neurological …	cell part;cytoplasm;cytosol;extracellular organelle;membrane;organelle;vesicle	Aminoacyl-tRNA biosynthesis			5.77726	0.790351
277	TFG	Protein TFG	A0A6Q8PFC4;A0A6Q8PH89;A0A6Q8PH27;A0A6Q8PG00;A0A6Q8PG04;A0A6Q8PGS4;A0A6Q8PF40;A0A6Q8PFY7;Q92734-4;Q92734-3;Q92734-2;Q92734;C9JJP5;C9JUE0;C9JTY3;A0A6Q8PF51	+		biological regulation;cellular process;response to stimulus;signal transduction	cell part;cytoplasm;extracellular organelle;organelle;vesicle	Pathways in cancer;Thyroid cancer			5.33896	2.13133
284	DICER1	Endoribonuclease Dicer	A0A6Q8PFV4;H0YJZ6;A0A8Q3WLJ5;A0A8Q3SJI0;A0A7I2YBM0;A0A8Q3WLH8;Q9UPY3-2;Q9UPY3	+		anatomical structure development;anatomical structure formation involved in morphogenesis;anatomical structure morphogenesis;biological regulation;catabolic process;cell development;cell differentiation;cell division;cell proliferation;cellular component assembly;cellular component morphogenesis;cellular component organization;cellular macromolecular complex assembly;cellular metabolic process;ce…	cell part;cell projection;cytoplasm;cytosol;intracellular membrane-bounded organelle;intracellular organelle;macromolecular complex;neuron projection;nucleus;organelle;ribonucleoprotein complex;RNAi effector complex;site of polarized growth				3.86671	0.871532
293	HGS	Hepatocyte growth factor-regulated tyrosine kinase substrate	O14964;I3L1P5;A0A7I2V637;A0A7I2V307;A0A7I2V3J3;A0A7I2V2R9;A0A7I2V2W5;A0A7I2V2D8;A0A7I2V3F9;A0A7I2V3I8;A0A7I2V5A2;A0A7I2V2K2;A0A7I2V6E0;A0A7I2V3Z1;A0A7I2V5A3;O14964-2;A0A7I2YQD1;A0A7I2V4X6;A0A7I2V5D6;I3L165	+		biological regulation;cellular component organization;cellular localization;cellular membrane organization;cellular process;endosome transport;establishment of localization;Golgi vesicle transport;localization;membrane invagination;membrane organization;protein targeting;protein transport;regulation of protein modification process;response to stimulus;signal transduction;transport;vacuolar transp…	cell part;cytoplasm;cytoplasmic membrane-bounded vesicle;cytosol;endosome;extracellular organelle;intracellular membrane-bounded organelle;intracellular organelle;membrane;organelle;vesicle	Endocytosis;Phagosome			7.11811	1.34181
295	STAT3	Signal transducer and activator of transcription 3;Signal transducer and activator of transcription	P40763;A0A7I2V444;P40763-2;P40763-3;A0A7I2V3V0;A0A7I2V5N9;A0A7I2V395;A0A7I2YQD2;A0A7I2V4R2;A0A7I2V4R3;A0A7I2V4C8;A0A7I2V2G1;A0A7I2YQI1;A0A7I2YQR5;A0A7I2V552;A0A7I2V2T1;A0A7I2V4F6;G8JLH9	+		anatomical structure development;behavior;biological regulation;biosynthetic process;cell differentiation;cell proliferation;cellular component movement;cellular metabolic process;cellular nitrogen compound metabolic process;cellular process;developmental process;establishment of localization;homeostatic process;macromolecule metabolic process;metabolic process;multicellular organismal process;ni…	cell part;cytoplasm;cytosol;intracellular membrane-bounded organelle;intracellular organelle;membrane;nucleoplasm;nucleus;organelle;plasma membrane	Acute myeloid leukemia;Adipocytokine signaling pathway;Chemokine signaling pathway;Hepatitis C;Jak-STAT signaling pathway;ko05152;Measles;Pancreatic cancer;Pathways in cancer;Toxoplasmosis			3.77428	1.33703
296	EIF3E	Eukaryotic translation initiation factor 3 subunit E	P60228;A0A7I2V3S3;A0A7I2V3I0;A0A7I2V2H9;A0A7I2V2W0;A0A7I2V4B4;H0YBP5;A0A7I2V5Z6;A0A7I2V3I2;B3KW56;A0A7I2V4G3;E5RGA2;A0A7I2V5P9;E5RHS5	+		biological regulation;biosynthetic process;catabolic process;cellular component assembly;cellular component organization;cellular macromolecular complex assembly;cellular metabolic process;cellular nitrogen compound metabolic process;cellular process;macromolecular complex assembly;macromolecule metabolic process;metabolic process;mRNA metabolic process;nitrogen compound metabolic process;nucleob…	cell part;cytoplasm;cytosol;extracellular organelle;intracellular membrane-bounded organelle;intracellular organelle;macromolecular complex;membrane;nucleoplasm;nucleus;organelle;protein complex;ribonucleoprotein complex;vesicle	Hepatitis C;RNA transport			4.22564	0.771761
299	DDX1	ATP-dependent RNA helicase DDX1	A0A7I2V430;A0A7I2V2M5;A0A7I2V4F0;Q92499;A0A087WZ71;Q92499-3;Q92499-2;A0A087X2G1;A0A7I2YQ77;A0A7I2V4J3;A0A7I2V5X8;A0A7I2V421	+		biological regulation;biosynthetic process;cellular component assembly;cellular component organization;cellular macromolecular complex assembly;cellular metabolic process;cellular nitrogen compound metabolic process;cellular process;developmental process;DNA geometric change;DNA metabolic process;DNA repair;macromolecular complex assembly;macromolecule metabolic process;metabolic process;multicel…	cell part;cytoplasm;intracellular membrane-bounded organelle;intracellular non-membrane-bounded organelle;intracellular organelle;macromolecular complex;membrane;nucleolus;nucleoplasm;nucleus;organelle;protein complex;ribonucleoprotein complex				3.06638	1.00735
302	IMPDH2	Inosine-5-monophosphate dehydrogenase 2	A0A7I2V2T3;H0Y4R1;P12268;E7ETK5;A0A7I2YQK5	+		anatomical structure development;biosynthetic process;cell activation;cell proliferation;cellular aromatic compound metabolic process;cellular component assembly;cellular component organization;cellular metabolic process;cellular nitrogen compound metabolic process;cellular process;developmental process;heterocycle metabolic process;immune system process;macromolecular complex assembly;metabolic …	cell part;cytoplasm;cytosol;extracellular organelle;intracellular membrane-bounded organelle;intracellular organelle;membrane;microbody;nucleus;organelle;vesicle	Drug metabolism - other enzymes;Purine metabolism			6.07843	1.28773
307	KPNA2	Importin subunit alpha-1	A0A7I2V351;A0A7I2V487;A0A7I2YQE1;P52292;A0A7I2V3Z3	+		biological regulation;cellular metabolic process;cellular nitrogen compound metabolic process;cellular process;DNA metabolic process;establishment of localization;macromolecule metabolic process;metabolic process;nitrogen compound metabolic process;nuclear transport;nucleobase-containing compound metabolic process;nucleocytoplasmic transport;primary metabolic process;protein targeting;protein tra…	cell part;cytoplasm;cytosol;membrane;nucleoplasm				5.27296	0.837295
310	KIF11	Kinesin-like protein KIF11	A0A7I2V3A9;P52732;A0A7I2YQY4;A0A7I2V3V3	+		biological regulation;cell division;cellular component assembly;cellular component movement;cellular component organization;cellular process;chromosome segregation;coagulation;cytoskeleton organization;immune system process;metabolic process;microtubule organizing center organization;mitosis;multicellular organismal process;nuclear division;organelle assembly;organelle fission;organelle organizat…	cell part;cytoplasm;cytosol;intracellular non-membrane-bounded organelle;intracellular organelle;macromolecular complex;membrane;organelle;protein complex				4.73293	0.682119
316	SPECC1	Cytospin-B	Q5M775;J3QS22;A0A7P0TBP2;A0A7P0TB87;A0A7P0Z4I1;A0A7I2V562;A0A7P0TAS3;A0A7P0T9K0;A0A7I2YQJ3;A0A7I2V416;A0A7I2V486;A0A7I2V451;Q5M775-2;Q5M775-4;Q5M775-3;Q5M775-5;J3QQM0	+		biological adhesion;cell adhesion;cellular process	cell part;intracellular membrane-bounded organelle;intracellular organelle;nucleus;organelle				3.38075	0.986821
317	DNMT1	DNA (cytosine-5)-methyltransferase 1	A0A7I2YQA8;A0A7I2V5F1;A0A7I2YQQ0;A0A7I2V5D0;A0A7I2V490;P26358-3;P26358;P26358-2;K7ENW7	+		biological regulation;biosynthetic process;cellular component organization;cellular metabolic process;cellular nitrogen compound metabolic process;cellular process;chromatin modification;chromatin organization;chromosome organization;DNA metabolic process;DNA modification;gene silencing;macromolecule metabolic process;macromolecule modification;metabolic process;nitrogen compound metabolic proces…	cell part;intracellular membrane-bounded organelle;intracellular organelle;nucleoplasm;nucleus;organelle	Cysteine and methionine metabolism			3.62956	0.840971
323	PABPC4	Polyadenylate-binding protein 4;Polyadenylate-binding protein	A0A7I2V4L7;Q13310-2;Q13310-3;B1ANR0;Q13310;A0A7I2V598;A0A7I2V5W9;H0Y5F5	+		biological regulation;biosynthetic process;catabolic process;cellular metabolic process;cellular nitrogen compound metabolic process;cellular process;coagulation;macromolecule metabolic process;metabolic process;multicellular organismal process;nitrogen compound metabolic process;nucleobase-containing compound metabolic process;primary metabolic process;protein metabolic process;regulation of bod…	cell part;cytoplasm;intracellular membrane-bounded organelle;intracellular non-membrane-bounded organelle;intracellular organelle;macromolecular complex;nucleus;organelle;ribonucleoprotein complex	mRNA surveillance pathway;RNA degradation;RNA transport			10.2138	1.36589
324	NMT1	Glycylpeptide N-tetradecanoyltransferase 1	A0A7I2V539;P30419;A0A7I2V3U5;A0A7I2V3X4;P30419-2;A0A7I2V4Y5;K7EN82;B7Z8J4	+		biological regulation;cell death;cellular metabolic process;cellular process;death;detection of stimulus;developmental process;embryo development;macromolecule metabolic process;macromolecule modification;metabolic process;peptidyl-amino acid modification;primary metabolic process;protein acylation;protein lipidation;protein metabolic process;protein modification process;response to abiotic stimu…	cell part;cytoplasm;cytoskeleton;cytosol;intracellular non-membrane-bounded organelle;intracellular organelle;membrane;organelle;plasma membrane				4.04517	0.874967
331	EIF4G1	Eukaryotic translation initiation factor 4 gamma 1	Q04637-3;A0A7I2Y1C3;Q04637-5;Q04637-9;Q04637;Q04637-4;E7EX73;E9PGM1;E7EUU4;Q04637-8;Q04637-6;Q04637-7;C9JF13;C9J6B6	+		biological regulation;biosynthetic process;catabolic process;cellular metabolic process;cellular nitrogen compound metabolic process;cellular process;macromolecule metabolic process;metabolic process;mRNA metabolic process;mRNA processing;nitrogen compound metabolic process;nucleobase-containing compound metabolic process;primary metabolic process;protein metabolic process;regulation of translati…	cell part;cytosol;macromolecular complex;membrane;protein complex	RNA transport;Viral myocarditis			7.55961	1.06118
333	SYNCRIP	Heterogeneous nuclear ribonucleoprotein Q	O60506-3;A0A7I2YQN2;O60506;O60506-4;A0A7I2V4Z0;A0A7I2V346;O60506-2;B7Z645;A0A7I2V5Q6;A0A7I2V309;A0A7I2V2F2;O60506-5;A0A7I2YQV8	+		biological regulation;cell differentiation;cellular metabolic process;cellular nitrogen compound metabolic process;cellular process;developmental process;macromolecule metabolic process;metabolic process;mRNA metabolic process;mRNA processing;nitrogen compound metabolic process;nucleobase-containing compound metabolic process;primary metabolic process;regulation of translation;response to chemica…	cell part;endoplasmic reticulum;intracellular membrane-bounded organelle;intracellular organelle;macromolecular complex;membrane;nucleoplasm;nucleus;organelle;protein complex;ribonucleoprotein complex;spliceosomal complex				4.44989	0.844603
334	G3BP1	Ras GTPase-activating protein-binding protein 1	Q13283;A0A7I2YQN9;A0A7I2V5M7;A0A7P0P2U7;A0A7I2YQU8;A0A7I2V651	+		biological regulation;cellular metabolic process;cellular nitrogen compound metabolic process;cellular process;DNA geometric change;DNA metabolic process;establishment of localization;macromolecule metabolic process;metabolic process;nitrogen compound metabolic process;nucleobase-containing compound metabolic process;primary metabolic process;response to stimulus;signal transduction;transport	cell part;cytoplasm;cytosol;intracellular membrane-bounded organelle;intracellular non-membrane-bounded organelle;intracellular organelle;macromolecular complex;membrane;nucleus;organelle;plasma membrane;ribonucleoprotein complex				5.17104	1.20004
345	C1orf174	UPF0688 protein C1orf174	A0A7P0T8M5;A0A7P0TAV4;A0A7P0T8I3;A0A7P0TAC3;A0A7P0T887;Q8IYL3	+			cell part;intracellular membrane-bounded organelle;intracellular organelle;nucleus;organelle				3.65012	0.739201
349	ACSL3	Long-chain-fatty-acid--CoA ligase 3	A0A7P0T8L6;A0A7P0TBB1;A0A7P0TA76;O95573;A0A7P0TB52;H7BYZ7;A0A7P0T905	+		anatomical structure development;biological regulation;biosynthetic process;cellular component assembly;cellular component organization;cellular ketone metabolic process;cellular lipid metabolic process;cellular metabolic process;cellular process;cofactor metabolic process;developmental process;glycerol ether metabolic process;lipid metabolic process;macromolecular complex assembly;metabolic proc…	cell part;endoplasmic reticulum;Golgi apparatus;intracellular membrane-bounded organelle;intracellular organelle;lipid particle;membrane;microbody;organelle	Adipocytokine signaling pathway;Fatty acid metabolism;Peroxisome;PPAR signaling pathway			4.08829	0.835444
351	ATAD1	ATPase family AAA domain-containing protein 1	A0A7P0T9B4;A0A7P0TAM5;A0A7P0T9U2;Q8NBU5-2;Q8NBU5;A0A7P0T7Z9	+		behavior;biological regulation;cellular component organization;cellular process;cytoskeleton organization;metabolic process;multicellular organismal process;neurological system process;organelle organization;regulation of transport;response to stimulus	cell part;intracellular membrane-bounded organelle;intracellular organelle;membrane;microbody;mitochondrion;nucleus;organelle		MitoCarta3.0	MOM	4.17341	0.635161
353	DDX20	Probable ATP-dependent RNA helicase DDX20	A0A7P0T9T8;Q9UHI6;A0A7P0TB94;A0A7P0T8G7	+		biological regulation;cellular component assembly;cellular component organization;cellular macromolecular complex assembly;cellular metabolic process;cellular nitrogen compound metabolic process;cellular process;macromolecular complex assembly;macromolecule metabolic process;metabolic process;multicellular organismal process;nitrogen compound metabolic process;nucleobase-containing compound metab…	cell part;cytoplasm;cytoskeleton;cytosol;intracellular membrane-bounded organelle;intracellular non-membrane-bounded organelle;intracellular organelle;macromolecular complex;membrane;nucleolus;nucleoplasm;nucleus;organelle;protein complex;transcriptional repressor complex	RNA transport			3.02195	1.2085
358	CANX	Calnexin	P27824-2;A0A7P0Z484;P27824;A0A7P0TAE9;A0A7P0TB65;A0A7P0T840;A0A7P0T937;A0A7P0T8G1;A0A7P0T9L0;A0A7P0Z4D6;A0A7P0TAR9;D6RGY2;A0A7P0Z4H2;P27824-3	+		aging;carbohydrate metabolic process;cellular component organization;cellular membrane organization;cellular metabolic process;cellular process;developmental process;endocytosis;establishment of localization;immune system process;macromolecule metabolic process;macromolecule modification;membrane invagination;membrane organization;metabolic process;peptidyl-amino acid modification;primary metabol…	cell body;cell part;cell projection;cytoplasmic membrane-bounded vesicle;endoplasmic reticulum;extracellular organelle;intracellular membrane-bounded organelle;intracellular non-membrane-bounded organelle;intracellular organelle;macromolecular complex;membrane;neuron projection;neuronal cell body;organelle;protein complex;ribonucleoprotein complex;ribosome;vesicle	Antigen processing and presentation;Phagosome;Protein processing in endoplasmic reticulum			6.05551	0.899187
361	VCP	Transitional endoplasmic reticulum ATPase	P55072;A0A7P0TAW3;A0A7I2V540;C9JUP7;A0A7P0T8A3;A0A7P0T8Q5;A0A7P0TAQ1;A0A7P0Z4C6;A0A7I2V2Y2	+		biological regulation;biosynthetic process;carbohydrate metabolic process;catabolic process;cellular component assembly;cellular component organization;cellular metabolic process;cellular nitrogen compound metabolic process;cellular process;DNA metabolic process;DNA repair;establishment of localization;Golgi vesicle transport;macromolecular complex assembly;macromolecule metabolic process;macromo…	cell part;cytoplasm;cytosol;endoplasmic reticulum;extracellular organelle;intracellular membrane-bounded organelle;intracellular organelle;lipid particle;macromolecular complex;membrane;nucleoplasm;nucleus;organelle;proteasome complex;protein complex;ubiquitin ligase complex;vesicle	Protein processing in endoplasmic reticulum			5.07538	2.01629
370	TBCD	Tubulin-specific chaperone D	A0A804HIU1;A0A804HLI2;J3KR97;A0A804HLF8;Q9BTW9-4;A0A804HL62;Q9BTW9;A0A804HJY5;A0A804HKT8;A0A804HHW7;A0A804HJ32;A0A804HIN6;A0A804HJ57;A0A804HI57;A0A804HI02;Q9BTW9-5;A0A804HIC0;A0A804HL21;A0A804HKB9	+		biological regulation;cell junction organization;cellular component assembly;cellular component organization;cellular metabolic process;cellular process;macromolecule metabolic process;metabolic process;primary metabolic process;protein folding;protein metabolic process;regulation of organelle organization	cell part;cytoplasm;macromolecular complex;protein complex				4.59498	0.616778
378	ACTN1	Alpha-actinin-1	P12814-4;P12814-3;A0A804HK61;A0A804HLD0;A0A804HII9;P12814;P12814-2;A0A804HIN7;A0A7I2V4Y4;A0A804HKE2;A0A804HL31;H9KV75;A0A804HLF4;A0A804HJU8	+		biological regulation;cell activation;cell junction organization;cellular component assembly;cellular component organization;cellular process;coagulation;cytoskeleton organization;establishment of localization;exocytosis;extracellular matrix organization;extracellular structure organization;multicellular organismal process;organelle organization;regulation of body fluid levels;secretion;transport…	cell part;cell projection;cytoplasm;cytoskeleton;cytosol;extracellular organelle;extracellular region;extracellular space;intracellular membrane-bounded organelle;intracellular non-membrane-bounded organelle;intracellular organelle;membrane;neuron projection;nucleus;organelle;plasma membrane;pseudopodium;vesicle	Adherens junction;Amoebiasis;Arrhythmogenic right ventricular cardiomyopathy (ARVC);Focal adhesion;Leukocyte transendothelial migration;Regulation of actin cytoskeleton;Systemic lupus erythematosus;Tight junction			4.1588	1.25477
382	CLASP2	CLIP-associating protein 2	E3W994;J3KR49;A0A804HJG7;O75122;A0A0U1RQI6;E7ERI8;E7EW49;O75122-3	+		biological regulation;cell cycle;cell division;cell motility;cellular component movement;cellular component organization;cellular process;cytoskeleton organization;establishment or maintenance of cell polarity;locomotion;microtubule organizing center organization;mitosis;mitotic cell cycle;nuclear division;organelle fission;organelle organization;regulation of organelle organization;response to c…	cell cortex;cell part;cytoplasm;cytosol;Golgi apparatus;intracellular membrane-bounded organelle;intracellular non-membrane-bounded organelle;intracellular organelle;kinetochore;macromolecular complex;membrane;microtubule organizing center;organelle;plasma membrane;protein complex				3.48242	0.98009
384	AIP	AH receptor-interacting protein	A0A804HKH9;O00170;E9PMH2;A0A804HKK3;A0A804HKL7;A0A804HIX8;A0A804HJ38;V9GYQ3;A0A804HKP8;A0A804HJ46	+		biological regulation;cellular metabolic process;cellular process;establishment of localization;macromolecule metabolic process;metabolic process;primary metabolic process;protein folding;protein maturation;protein metabolic process;protein targeting;protein transport;response to stimulus;signal transduction;transport;xenobiotic metabolic process	cell part;cytoplasm;cytosol;membrane;nucleoplasm				4.02257	0.94471
385	UBAP2	Ubiquitin-associated protein 2	A0A8C8MQ70;Q5T6F2;A0A8C8KGQ8	+							6.24489	1.29552
391	CYB5R3	NADH-cytochrome b5 reductase 3;NADH-cytochrome b5 reductase 3 membrane-bound form;NADH-cytochrome b5 reductase 3 soluble form	P00387-3;A0A8I5QKX1;P00387;P00387-2;A0A8J8YWN6;A0A8I5KW26;A0A8J8Z3C6;A0A8I5KR71;A0A8I5KVD2;B1AHF3;A0A8I5KYU1;A0A8I5QKT9;A0A8I5KPU0;A0A8I5QKL2	+		alcohol metabolic process;biosynthetic process;blood circulation;cellular ketone metabolic process;cellular metabolic process;cellular process;circulatory system process;lipid metabolic process;metabolic process;multicellular organismal process;organic acid metabolic process;primary metabolic process;small molecule metabolic process;vitamin metabolic process	cell part;cytoplasm;endoplasmic reticulum;extracellular organelle;intracellular membrane-bounded organelle;intracellular organelle;lipid particle;macromolecular complex;membrane;mitochondrion;organelle;protein complex;vesicle	Amino sugar and nucleotide sugar metabolism	MitoCarta3.0	MOM	3.96393	1.08832
392	KATNAL2	Katanin p60 ATPase-containing subunit A-like 2	K7EM02;A0A8I5KR90;K7EPQ6;K7EIJ8;A0A8I5QL41;Q8IYT4-2;Q8IYT4	+		cellular component organization;cellular process;cytoskeleton organization;metabolic process;organelle organization	cell part;cytoplasm;intracellular membrane-bounded organelle;intracellular organelle;macromolecular complex;nucleus;organelle;protein complex				6.30794	1.97817
400	CSDE1	Cold shock domain-containing protein E1	O75534;O75534-2;A0A8I5KV85;O75534-4;O75534-3;A0A8I5KW72;A0A8I5KPJ6;A0A8I5KXH5;A0A8I5QKX0;A0A8I5KTQ3;A0A8I5KPC0;E9PLT0;A0A8I5QJA6;A0A8I5KYL8;A0A8I5KXL1;E9PNG3;A0A8I5KWW0;A0A8I5KPQ8;A0A8I5KS07	+		anatomical structure development;biological regulation;catabolic process;cellular metabolic process;cellular nitrogen compound metabolic process;cellular process;developmental process;macromolecule metabolic process;metabolic process;mRNA metabolic process;nitrogen compound metabolic process;nucleobase-containing compound metabolic process;primary metabolic process;RNA catabolic process;RNA metab…	cell part;cytoplasm;Golgi apparatus;intracellular membrane-bounded organelle;intracellular organelle;macromolecular complex;membrane;organelle;plasma membrane;protein complex				5.10929	1.66459
411	MTARC1	Mitochondrial amidoxime-reducing component 1	A0A8Q3SHL7;H7BYZ9;A0A8Q3SHG3;Q5VT66-3;Q5VT66;Q5VT66-2	+		metabolic process;nitrogen compound metabolic process;response to chemical stimulus;response to stimulus;response to stress	cell part;intracellular membrane-bounded organelle;intracellular organelle;membrane;mitochondrion;organelle		MitoCarta3.0	MOM	5.30438	1.01287
420	IRF6	Interferon regulatory factor 6	A0A8Q3SJ75;O14896-2;O14896	+		anatomical structure development;biological regulation;biosynthetic process;cell development;cell differentiation;cell proliferation;cellular metabolic process;cellular nitrogen compound metabolic process;cellular process;developmental process;macromolecule metabolic process;metabolic process;nitrogen compound metabolic process;nucleobase-containing compound metabolic process;primary metabolic pr…	cell part;cytoplasm;cytosol;extracellular organelle;intracellular membrane-bounded organelle;intracellular organelle;nucleus;organelle;vesicle				3.60789	0.680064
427	ACTN4	Alpha-actinin-4	A0A8V8TL71;O43707;F5GXS2;H7C144;O43707-2;O43707-3	+		biological regulation;cell activation;cell junction organization;cellular component assembly;cellular component organization;cellular process;coagulation;cytoskeleton organization;establishment of localization;exocytosis;multicellular organismal process;organelle organization;protein transport;regulation of body fluid levels;regulation of transport;response to chemical stimulus;response to stimul…	cell part;cell projection;cytoplasm;cytoskeleton;extracellular organelle;extracellular region;extracellular space;intracellular membrane-bounded organelle;intracellular non-membrane-bounded organelle;intracellular organelle;macromolecular complex;neuron projection;nucleus;organelle;protein complex;pseudopodium;ribonucleoprotein complex;vesicle	Adherens junction;Amoebiasis;Arrhythmogenic right ventricular cardiomyopathy (ARVC);Focal adhesion;Leukocyte transendothelial migration;Regulation of actin cytoskeleton;Systemic lupus erythematosus;Tight junction			4.92955	1.219
430	CLASP1	CLIP-associating protein 1	A0A8V8TRF6;A0A8V8TQK9;A0A8V8TLP7;Q7Z460;F8WA11;Q7Z460-2;Q7Z460-4;Q7Z460-5;Q7Z460-3;H0Y5T1	+		biological regulation;cell cycle;cell division;cellular component organization;cellular process;cytoskeleton organization;establishment of localization;establishment or maintenance of cell polarity;locomotion;microtubule organizing center organization;mitotic cell cycle;organelle organization;regulation of organelle organization;response to chemical stimulus;response to external stimulus;response…	cell cortex;cell part;centrosome;cytoskeleton;cytosol;extracellular organelle;Golgi apparatus;intracellular membrane-bounded organelle;intracellular non-membrane-bounded organelle;intracellular organelle;kinetochore;macromolecular complex;membrane;microtubule organizing center;organelle;protein complex;vesicle				3.74046	1.34589
432	STAT5B;STAT5A	Signal transducer and activator of transcription 5B;Signal transducer and activator of transcription;Signal transducer and activator of transcription 5A	A0A8V8TMR0;A0A8V8TP21;A0A8V8TP00;A0A8V8TM84;A0A8V8TMP4;A0A8V8TP16;P51692;A0A8V8TM91;A0A7I2YQF1;K7EK35;A0A7I2V380;A0A7I2YQY3;P42229;K7EIF9;P42229-2	+		amine metabolic process;anatomical structure development;anatomical structure morphogenesis;biological regulation;biosynthetic process;cell activation;cell differentiation;cellular amide metabolic process;cellular amino acid metabolic process;cellular ketone metabolic process;cellular lipid metabolic process;cellular metabolic process;cellular nitrogen compound metabolic process;cellular process;…	cell part;cytoplasm;cytosol;intracellular membrane-bounded organelle;intracellular organelle;nucleoplasm;nucleus;organelle	Acute myeloid leukemia;Chemokine signaling pathway;Chronic myeloid leukemia;ErbB signaling pathway;Jak-STAT signaling pathway;ko05152;Measles;Pathways in cancer			4.1126	1.14631
435	FXR1	Fragile X mental retardation syndrome-related protein 1	A0A8V8TMQ1;P51114;A0A8V8TNP6;P51114-2;B4DXZ6;E9PFF5;P51114-3;E7EU85	+		anatomical structure development;biological regulation;cell death;cell differentiation;cellular process;death;developmental process;regulation of translation	cell part;cytoplasm;intracellular non-membrane-bounded organelle;intracellular organelle;macromolecular complex;membrane;nucleolus;organelle;polysome;ribonucleoprotein complex				4.62686	0.994155
446	NUP98	Nuclear pore complex protein Nup98-Nup96;Nuclear pore complex protein Nup98;Nuclear pore complex protein Nup96	P52948;H0YCR0;H0YEN4;A0A8V8TQF7;A0A8V8TR21;A0A8V8TPW9;P52948-6;P52948-5;H7C3P6;P52948-2;A0A8V8TQG1;A0A8V8TRC7;A0A8V8TPX4	+		biological regulation;biosynthetic process;carbohydrate metabolic process;carbohydrate transport;cell cycle;cellular component assembly;cellular component disassembly;cellular component organization;cellular macromolecular complex assembly;cellular membrane organization;cellular metabolic process;cellular nitrogen compound metabolic process;cellular process;DNA metabolic process;DNA replication;e…	cell part;cytosol;macromolecular complex;membrane;nuclear envelope;nuclear pore;nucleoplasm;protein complex	RNA transport			4.50743	0.692256
451	UBA6	Ubiquitin-like modifier-activating enzyme 6	A0AVT1;A0AVT1-2	+		catabolic process;cellular metabolic process;cellular process;macromolecule metabolic process;macromolecule modification;metabolic process;primary metabolic process;protein metabolic process;protein modification by small protein conjugation or removal;protein modification process;proteolysis;proteolysis involved in cellular protein catabolic process	cell part;cytoplasm;cytosol	Ubiquitin mediated proteolysis			5.15203	1.11368
452	KIAA1598	Shootin-1	A0MZ66;A0MZ66-3;A0MZ66-4;A0MZ66-5;A0MZ66-6;A0MZ66-2;A0MZ66-8	+		biological regulation;locomotion;response to chemical stimulus;response to external stimulus;response to stimulus	cell part;site of polarized growth				4.1857	1.04196
461	HCFC1	Host cell factor 1;HCF N-terminal chain 1;HCF N-terminal chain 2;HCF N-terminal chain 3;HCF N-terminal chain 4;HCF N-terminal chain 5;HCF N-terminal chain 6;HCF C-terminal chain 1;HCF C-terminal chain 2;HCF C-terminal chain 3;HCF C-terminal chain 4;HCF C-terminal chain 5;HCF C-terminal chain 6	A6NEM2;P51610-2;P51610;P51610-4	+		biological regulation;biosynthetic process;cell cycle;cellular component organization;cellular metabolic process;cellular nitrogen compound metabolic process;cellular process;chromatin modification;chromatin organization;chromosome organization;histone modification;macromolecule metabolic process;macromolecule modification;metabolic process;mitochondrion organization;nitrogen compound metabolic p…	cell body;cell part;chromatin remodeling complex;cytoplasm;histone methyltransferase complex;intracellular membrane-bounded organelle;intracellular organelle;macromolecular complex;membrane;mitochondrion;neuronal cell body;nucleoplasm;nucleus;organelle;protein complex				4.75183	1.26949
463	WBP2	WW domain-binding protein 2	K7EIJ0;K7ENL2;A6NG10;K7EMC9;Q969T9-2;Q969T9;K7EIN1;K7ESN4	+		biological regulation;cellular process;establishment of localization;regulation of gene expression, epigenetic;regulation of organelle organization;regulation of protein modification process;response to chemical stimulus;response to endogenous stimulus;response to stimulus	cell part				4.7984	1.18195
465	TUBAL3	Tubulin alpha chain-like 3	A6NHL2-2;A6NHL2	+		cellular component assembly;cellular component organization;cellular macromolecular complex assembly;cellular process;macromolecular complex assembly;protein complex assembly;protein polymerization	cell part;cytoplasm;macromolecular complex;protein complex	Gap junction;Pathogenic Escherichia coli infection;Phagosome			3.58609	0.6812
471	RGPD3;RGPD4	RanBP2-like and GRIP domain-containing protein 3;RanBP2-like and GRIP domain-containing protein 4	J3KNE0;A6NKT7;Q7Z3J3	+		cellular process;establishment of localization;Golgi vesicle transport;protein targeting;protein transport;transport;vesicle-mediated transport					3.93034	0.702152
484	EIF3L	Eukaryotic translation initiation factor 3 subunit L	B0QY89;Q9Y262;Q9Y262-2;B0QY90	+		biological regulation;cellular component assembly;cellular component organization;cellular macromolecular complex assembly;cellular process;macromolecular complex assembly;regulation of translation;ribonucleoprotein complex assembly;translational initiation	cell part;macromolecular complex;membrane;nucleoplasm;protein complex;ribonucleoprotein complex				4.13807	1.63509
498	EPS15	Epidermal growth factor receptor substrate 15	B1AUU8;P42566	+		biological regulation;cell proliferation;cellular component assembly;cellular component organization;cellular macromolecular complex assembly;cellular membrane organization;cellular process;endocytosis;endosome transport;establishment of localization;Golgi vesicle transport;interspecies interaction between organisms;locomotion;macromolecular complex assembly;membrane invagination;membrane organiz…	AP-type membrane coat adaptor complex;cell part;cytoplasm;cytosol;intracellular membrane-bounded organelle;intracellular organelle;macromolecular complex;membrane;organelle;plasma membrane;protein complex	Endocytosis			7.91203	0.847286
501	EIF3H	Eukaryotic translation initiation factor 3 subunit H	B3KS98;O15372;E5RJT0	+		biological regulation;biosynthetic process;cellular component assembly;cellular component organization;cellular macromolecular complex assembly;cellular metabolic process;cellular process;macromolecular complex assembly;macromolecule metabolic process;metabolic process;primary metabolic process;protein metabolic process;regulation of translation;ribonucleoprotein complex assembly;translation;tran…	cell part;cytosol;extracellular organelle;macromolecular complex;membrane;organelle;protein complex;ribonucleoprotein complex;vesicle	Measles;RNA transport			5.08132	0.637069
522	STK26;STK24	Serine/threonine-protein kinase 26;Serine/threonine-protein kinase 24;Serine/threonine-protein kinase 24 36 kDa subunit;Serine/threonine-protein kinase 24 12 kDa subunit	Q8NBY1;Q9P289;B4E0Y9;Q9P289-2;Q9P289-3;H0Y630;B4DR80;Q9Y6E0;Q9Y6E0-2	+		biological regulation;cell death;cellular component assembly;cellular component disassembly;cellular component organization;cellular metabolic process;cellular process;death;macromolecule metabolic process;macromolecule modification;metabolic process;phosphorus metabolic process;primary metabolic process;protein metabolic process;protein modification process;protein phosphorylation;regulation of …	cell part;centrosome;cytoplasm;cytoplasmic membrane-bounded vesicle;cytosol;extracellular organelle;Golgi apparatus;intracellular membrane-bounded organelle;intracellular non-membrane-bounded organelle;intracellular organelle;membrane;microtubule organizing center;nucleolus;nucleoplasm;nucleus;organelle;vesicle				5.13982	0.741868
532	EIF3C;EIF3CL	Eukaryotic translation initiation factor 3 subunit C;Eukaryotic translation initiation factor 3 subunit C-like protein	Q99613-2;Q99613;B5ME19	+		biological regulation;biosynthetic process;cellular component assembly;cellular component organization;cellular macromolecular complex assembly;cellular metabolic process;cellular process;macromolecular complex assembly;macromolecule metabolic process;metabolic process;primary metabolic process;protein metabolic process;regulation of translation;ribonucleoprotein complex assembly;translation;tran…	cell part;cytosol;macromolecular complex;protein complex;ribonucleoprotein complex	RNA transport			6.16134	0.585749
538	MYL6	Myosin light polypeptide 6	P60660;F8W1R7;G3V1V0;G8JLA2;J3KND3;B7Z6Z4;P60660-2;F8VPF3;G3V1Y7;F8VZU9;F8W180	+		anatomical structure development;biological regulation;cellular component movement;cellular process;developmental process;locomotion;metabolic process;multicellular organismal process;muscle contraction;response to chemical stimulus;response to external stimulus;response to stimulus;signal transduction	brush border;cell part;cell projection;cytosol;extracellular organelle;macromolecular complex;membrane;organelle;protein complex;vesicle	Vascular smooth muscle contraction			7.97494	0.943659
540	NAP1L1	Nucleosome assembly protein 1-like 1	P55209;H0YHC3;P55209-2;P55209-3;F8W0J6;H0YIV4;B7Z9C2;F8VV59;F5H4R6;F8VY35;F8VUX1;F8VXI6;F8W118;F8W020;H0YH88;F8VRJ2;F8W543;F8VVB5	+		biological regulation;biosynthetic process;cellular component assembly;cellular component organization;cellular macromolecular complex assembly;cellular metabolic process;cellular nitrogen compound metabolic process;cellular process;chromatin organization;chromosome organization;DNA metabolic process;DNA replication;macromolecular complex assembly;macromolecule metabolic process;metabolic process…	cell part;cytoplasmic membrane-bounded vesicle;intracellular membrane-bounded organelle;intracellular organelle;membrane;nucleus;organelle;vesicle				5.28249	1.2592
547	PFN2	Profilin;Profilin-2	C9J0J7;G5E9Q6;P35080-2	+		biological regulation;cellular component organization;cellular process;cytoskeleton organization;organelle organization;regulation of organelle organization;regulation of protein modification process;regulation of transport	cell part;cytoplasm;cytoskeleton;extracellular organelle;intracellular non-membrane-bounded organelle;intracellular organelle;organelle;vesicle	Regulation of actin cytoskeleton;Shigellosis			5.52583	0.996535
548	SRI	Sorcin	C9J0K6;P30626-3;P30626-2;P30626;B4DHQ6	+		anatomical structure development;biological regulation;cellular homeostasis;cellular ion homeostasis;cellular process;developmental process;establishment of localization;homeostatic process;ion transport;macromolecule metabolic process;metabolic process;primary metabolic process;protein metabolic process;proteolysis;regulation of transport;response to stimulus;signal transduction;transport	cell part;cytoplasm;cytosol;endoplasmic reticulum;extracellular organelle;intracellular membrane-bounded organelle;intracellular organelle;membrane;mitochondrion;nucleoplasm;organelle;vesicle				4.95296	1.09685
553	POLR2B	DNA-directed RNA polymerase II subunit RPB2;DNA-directed RNA polymerase	P30876;C9J2Y9;C9J4M6	+		biological regulation;biosynthetic process;cellular metabolic process;cellular nitrogen compound metabolic process;cellular process;developmental process;DNA metabolic process;DNA repair;macromolecule metabolic process;metabolic process;mRNA metabolic process;mRNA processing;nitrogen compound metabolic process;nucleobase-containing compound metabolic process;primary metabolic process;response to …	cell part;intracellular membrane-bounded organelle;intracellular organelle;macromolecular complex;membrane;nucleoplasm;nucleus;organelle;protein complex;RNA polymerase complex	Huntington's disease;Purine metabolism;Pyrimidine metabolism;RNA polymerase			5.28148	1.04602
559	NAP1L4	Nucleosome assembly protein 1-like 4	E9PKT8;C9J6D1;C9JZI7;Q99733;Q99733-2;E9PNW0;E9PJJ2;E9PS34;E9PNJ7;A8MXH2	+		cellular component assembly;cellular component organization;cellular macromolecular complex assembly;cellular process;chromatin organization;chromosome organization;macromolecular complex assembly;organelle organization	cell part;cytoplasm;intracellular membrane-bounded organelle;intracellular organelle;nucleus;organelle				5.97648	0.789342
560	PFN2	Profilin-2	C9J712;P35080	+		biological regulation;cellular component organization;cellular process;cytoskeleton organization;organelle organization;regulation of organelle organization;regulation of protein modification process;regulation of transport	cell part;cytoplasm;cytoskeleton;extracellular organelle;intracellular non-membrane-bounded organelle;intracellular organelle;organelle;vesicle	Regulation of actin cytoskeleton;Shigellosis			4.7626	1.47596
579	UBXN4	UBX domain-containing protein 4	F8WB86;Q6PJ80;C9JLR4;Q92575	+		catabolic process;cellular metabolic process;cellular process;macromolecule metabolic process;metabolic process;primary metabolic process;protein metabolic process;proteolysis;proteolysis involved in cellular protein catabolic process;response to chemical stimulus;response to stimulus;response to stress	cell part;cytoplasm;endoplasmic reticulum;intracellular membrane-bounded organelle;intracellular organelle;membrane;nuclear envelope;organelle				5.51093	0.816904
588	PSMC2	26S protease regulatory subunit 7	C9JX88;P35998;P35998-2	+		biological regulation;catabolic process;cell cycle;cell death;cell differentiation;cellular metabolic process;cellular nitrogen compound metabolic process;cellular process;death;developmental process;immune system process;macromolecule metabolic process;macromolecule modification;metabolic process;mitotic cell cycle;nitrogen compound metabolic process;primary metabolic process;protein metabolic p…	cell part;cytoplasm;cytosol;intracellular membrane-bounded organelle;intracellular non-membrane-bounded organelle;intracellular organelle;macromolecular complex;membrane;nucleoplasm;nucleus;organelle;proteasome complex;protein complex;ribonucleoprotein complex	Proteasome			5.43497	0.587864
681	PAIP1	Polyadenylate-binding protein-interacting protein 1	D6REB4;Q9H074-2;Q9H074;Q9H074-3	+		biological regulation;catabolic process;cellular metabolic process;cellular nitrogen compound metabolic process;cellular process;macromolecule metabolic process;metabolic process;mRNA metabolic process;mRNA processing;nitrogen compound metabolic process;nucleobase-containing compound metabolic process;primary metabolic process;regulation of translation;RNA catabolic process;RNA metabolic process;…	cell part;cytoplasm;cytosol	RNA transport			7.409	1.60581
682	SEC31A	Protein transport protein Sec31A	O94979-3;O94979-8;O94979;O94979-2;O94979-9;D6REX3;O94979-4;O94979-10;O94979-6;D6RHZ5;H7BXG7;O94979-7;O94979-5;H0YAB3	+		biological regulation;carbohydrate metabolic process;cellular component organization;cellular metabolic process;cellular process;establishment of localization;Golgi vesicle transport;immune system process;macromolecule metabolic process;macromolecule modification;membrane organization;metabolic process;organelle organization;peptidyl-amino acid modification;primary metabolic process;protein glyco…	cell part;cytoplasm;cytoplasmic membrane-bounded vesicle;cytosol;endoplasmic reticulum;intracellular membrane-bounded organelle;intracellular organelle;macromolecular complex;membrane;organelle;protein complex;vesicle	Protein processing in endoplasmic reticulum			4.07927	1.17349
704	PRRC2C	Protein PRRC2C	E7EPN9;Q9Y520-3;Q9Y520-4;Q9Y520-5;Q9Y520;Q9Y520-7;Q9Y520-6;Q9Y520-2	+		cell differentiation;cellular process;developmental process	cell part;membrane				5.15353	0.606956
712	KIF13B	Kinesin-like protein;Kinesin-like protein KIF13B	E7ERX9;Q9NQT8	+		biological regulation;cell activation;cellular component movement;cellular process;establishment of localization;immune system process;metabolic process;protein targeting;protein transport;response to stimulus;signal transduction;transport	cell part;cell projection;cytoplasm;macromolecular complex;neuron projection;protein complex				3.64564	0.7714
718	MAP4	Microtubule-associated protein;Microtubule-associated protein 4	E7EVA0;A0A804HKE7;P27816;P27816-6;P27816-2	+		cell division;cellular component movement;cellular component organization;cellular process;cytoskeleton organization;establishment of localization;organelle organization	cell part;cytoplasm;cytoskeleton;extracellular organelle;intracellular non-membrane-bounded organelle;intracellular organelle;macromolecular complex;membrane;organelle;plasma membrane;protein complex;vesicle				4.91374	1.54056
720	KLC1	Kinesin light chain 1	Q07866-8;Q07866-7;E7EVH7;G3V2E7;Q07866-9;G3V3H3;Q07866-6;Q07866-4;Q07866-10;Q07866-5;Q07866;Q07866-3;Q07866-2;G3V5R9;F8W6L3;G5E9S8	+		biological regulation;cellular component disassembly;cellular component movement;cellular component organization;cellular process;coagulation;cytoskeleton-dependent intracellular transport;establishment of localization;immune system process;localization;metabolic process;multicellular organismal process;protein transport;regulation of body fluid levels;response to stimulus;signal transduction;tra…	cell body;cell part;cell projection;cytoplasmic membrane-bounded vesicle;cytosol;intracellular membrane-bounded organelle;intracellular organelle;macromolecular complex;membrane;neuron projection;neuronal cell body;organelle;protein complex;site of polarized growth;vesicle				6.30481	1.47195
722	EIF4B	Eukaryotic translation initiation factor 4B	E7EX17;P23588;P23588-2;F8VX11	+		biological regulation;biosynthetic process;catabolic process;cellular metabolic process;cellular nitrogen compound metabolic process;cellular process;macromolecule metabolic process;metabolic process;mRNA metabolic process;mRNA processing;nitrogen compound metabolic process;nucleobase-containing compound metabolic process;primary metabolic process;protein metabolic process;regulation of translati…	cell part;cytosol;macromolecular complex;protein complex	mTOR signaling pathway;RNA transport			6.49604	2.36058
729	RBBP7;RBBP4	Histone-binding protein RBBP7;Histone-binding protein RBBP4	Q16576-2;Q16576;E9PC52;Q09028;Q09028-2;Q09028-3;Q09028-4;Q5JP01;H0YF10	+		biological regulation;biosynthetic process;cell cycle;cell proliferation;cellular component assembly;cellular component organization;cellular macromolecular complex assembly;cellular metabolic process;cellular nitrogen compound metabolic process;cellular process;chromatin modification;chromatin organization;chromosome organization;developmental process;DNA metabolic process;DNA replication;macrom…	cell part;chromatin remodeling complex;histone methyltransferase complex;intracellular membrane-bounded organelle;intracellular organelle;macromolecular complex;nucleoplasm;nucleus;organelle;PcG protein complex;protein complex;transcriptional repressor complex				3.65775	0.757784
732	HSPA4L	Heat shock 70 kDa protein 4L	O95757;E9PDE8;D6RJ96	+		cellular metabolic process;cellular process;macromolecule metabolic process;metabolic process;primary metabolic process;protein folding;protein metabolic process;response to chemical stimulus;response to stimulus;response to stress	cell part;cytoplasm;cytosol;intracellular membrane-bounded organelle;intracellular organelle;nucleus;organelle	Protein processing in endoplasmic reticulum			5.43028	0.973545
738	TSN	Translin	E9PGT1;Q15631;H7C1D4;Q15631-2	+		cellular metabolic process;cellular nitrogen compound metabolic process;cellular process;DNA metabolic process;DNA recombination;macromolecule metabolic process;metabolic process;nitrogen compound metabolic process;nucleobase-containing compound metabolic process;primary metabolic process	cell part;cytoplasm;cytosol;intracellular membrane-bounded organelle;intracellular organelle;nucleus;organelle				3.17163	1.16121
741	SSFA2	Sperm-specific antigen 2	E9PHV5;P28290-2;P28290;P28290-3;E7EUL7	+			cell part;cytoplasm;intracellular membrane-bounded organelle;intracellular organelle;membrane;nucleoplasm;nucleus;organelle;plasma membrane				3.55948	0.720933
743	SPCS2	Signal peptidase complex subunit 2	E9PI68;Q15005;E9PL01;E9PRB9	+		biological regulation;biosynthetic process;cellular metabolic process;cellular process;establishment of localization;macromolecule metabolic process;metabolic process;peptide metabolic process;primary metabolic process;protein maturation;protein metabolic process;protein targeting;protein transport;regulation of transport;translation;transport	cell part;macromolecular complex;membrane;protein complex	Protein export			2.85277	1.044
748	PRMT1	Protein arginine N-methyltransferase 1	E9PKG1;Q99873-2;Q99873-3;Q99873;E9PIX6;Q99873-5;E9PQ98	+		biological regulation;cellular component organization;cellular metabolic process;cellular process;chromatin modification;chromatin organization;chromosome organization;histone modification;macromolecule metabolic process;macromolecule modification;metabolic process;one-carbon metabolic process;organelle organization;peptidyl-amino acid modification;primary metabolic process;protein alkylation;pro…	cell part;cytoplasm;cytosol;intracellular membrane-bounded organelle;intracellular organelle;nucleoplasm;nucleus;organelle				4.20869	0.982151
755	CSRP1	Cysteine and glycine-rich protein 1	E9PP21;P21291;E9PND2	+		biological adhesion;cell adhesion;cellular process	cell part;extracellular organelle;intracellular membrane-bounded organelle;intracellular organelle;nucleus;organelle;vesicle				6.33708	1.61172
759	SEC16A	Protein transport protein Sec16A	F1T0I1;O15027-2;O15027-4;O15027-3;O15027;O15027-5;A0A3F2YNX0;A0A3F2YNZ0	+		anatomical structure development;cellular component organization;cellular process;developmental process;endoplasmic reticulum organization;establishment of localization;organelle organization;protein transport;transport;vesicle organization	cell part;cytoplasm;cytosol;Golgi apparatus;intracellular membrane-bounded organelle;intracellular organelle;membrane;organelle				4.41797	1.10943
765	GPHN	Gephyrin;Molybdopterin adenylyltransferase;Molybdopterin molybdenumtransferase	F5H039;Q9NQX3;Q9NQX3-2;G3V582;H0YJ30	+		biosynthetic process;cellular aromatic compound metabolic process;cellular component organization;cellular localization;cellular membrane organization;cellular metabolic process;cellular nitrogen compound metabolic process;cellular process;cofactor metabolic process;heterocycle metabolic process;localization;macromolecule metabolic process;macromolecule modification;membrane organization;metaboli…	cell part;cytoplasm;cytoskeleton;intracellular non-membrane-bounded organelle;intracellular organelle;membrane;organelle;plasma membrane;synapse				5.48594	1.14304
767	MTHFD1	C-1-tetrahydrofolate synthase, cytoplasmic;Methylenetetrahydrofolate dehydrogenase;Methenyltetrahydrofolate cyclohydrolase;Formyltetrahydrofolate synthetase;C-1-tetrahydrofolate synthase, cytoplasmic, N-terminally processed	V9GYY3;F5H2F4;P11586;A0A8V8TMA4;A0A8V8TKT4;A0A8V8TL50;V9GZ78;A0A8V8TKR5;A0A494C1T2;A0A8V8TKS0	+		amine metabolic process;anatomical structure development;anatomical structure formation involved in morphogenesis;biosynthetic process;cellular amino acid metabolic process;cellular aromatic compound metabolic process;cellular ketone metabolic process;cellular metabolic process;cellular nitrogen compound metabolic process;cellular process;cofactor metabolic process;developmental process;heterocyc…	cell part;cytosol;extracellular organelle;intracellular membrane-bounded organelle;intracellular organelle;membrane;mitochondrion;organelle;vesicle	One carbon pool by folate			5.2127	0.727424
769	TSG101	Tumor susceptibility gene 101 protein	F5H442;Q99816;Q99816-2	+		biological regulation;catabolic process;cell differentiation;cell division;cellular component assembly;cellular component organization;cellular metabolic process;cellular process;developmental process;endosome transport;establishment of localization;macromolecule metabolic process;macromolecule modification;membrane organization;metabolic process;primary metabolic process;protein maturation;prote…	cell part;cytoplasm;endosome;extracellular organelle;intracellular membrane-bounded organelle;intracellular non-membrane-bounded organelle;intracellular organelle;macromolecular complex;membrane;nucleolus;organelle;plasma membrane;protein complex;vesicle	Endocytosis			3.28327	1.30392
794	ARFGAP1	ADP-ribosylation factor GTPase-activating protein 1	F8W1U7;Q8N6T3;E5RHT6;F8VWH9;Q8N6T3-4;Q8N6T3-5;Q8N6T3-3;Q8N6T3-2;E5RHC5	+		biological regulation;cellular component organization;cellular metabolic process;cellular process;establishment of localization;Golgi vesicle transport;macromolecule metabolic process;membrane organization;metabolic process;organelle organization;primary metabolic process;protein metabolic process;protein transport;response to chemical stimulus;response to stimulus;response to stress;signal trans…	cell part;cytosol;membrane;synapse	Endocytosis			3.88325	0.978329
796	UBAP2L	Ubiquitin-associated protein 2-like	F8W726;Q14157-4;Q14157-1;Q14157-3;Q14157;Q14157-5	+		cell recognition;cellular process	cell part;macromolecular complex;PcG protein complex;protein complex				4.30874	1.38835
798	GAPVD1	GTPase-activating protein and VPS9 domain-containing protein 1	F8W9S7;Q14C86-3;Q14C86-4;Q14C86-5;Q14C86-2;Q14C86;Q14C86-6;C9IZ08	+		biological regulation;cellular component organization;cellular membrane organization;cellular process;endocytosis;establishment of localization;membrane invagination;membrane organization;regulation of transport;response to stimulus;signal transduction;transport;vesicle-mediated transport	cell part;cytosol;endosome;intracellular;intracellular membrane-bounded organelle;intracellular organelle;membrane;organelle				3.55346	0.780698
814	CDC27	Cell division cycle protein 27 homolog	G5EA36;P30260;P30260-2;F6QPS0	+		biological regulation;catabolic process;cell cycle;cell division;cell proliferation;cellular metabolic process;cellular process;macromolecule metabolic process;macromolecule modification;metabolic process;mitotic cell cycle;primary metabolic process;protein metabolic process;protein modification by small protein conjugation or removal;protein modification process;proteolysis;proteolysis involved …	cell part;centrosome;cytoplasm;cytosol;intracellular membrane-bounded organelle;intracellular non-membrane-bounded organelle;intracellular organelle;macromolecular complex;microtubule organizing center;nucleoplasm;nucleus;organelle;protein complex;ubiquitin ligase complex	Cell cycle;Cell cycle - yeast;Meiosis - yeast;Oocyte meiosis;Progesterone-mediated oocyte maturation;Ubiquitin mediated proteolysis			3.94912	1.09218
817	ZYX	Zyxin	H0Y2Y8;Q15942-2;Q15942;H7C3D3	+		biological adhesion;biological regulation;cell adhesion;cell communication;cell-cell signaling;cellular component assembly;cellular component organization;cellular process;cytoskeleton organization;organelle organization;response to stimulus;signal transduction;signaling;viral reproduction	cell part;cytoplasm;intracellular membrane-bounded organelle;intracellular organelle;membrane;nucleus;organelle;plasma membrane	Focal adhesion			4.58153	0.861799
826	PABPC1;PABPC3	Polyadenylate-binding protein 1;Polyadenylate-binding protein;Polyadenylate-binding protein 3	P11940;H0YAR2;P11940-2;A0A7I2YQ88;E7EQV3;A0A7I2V649;E7ERJ7;A0A087WTT1;A0A7I2V4N4;A0A7I2YQE4;A0A7I2YQ90;Q9H361	+		biological regulation;biosynthetic process;catabolic process;cellular metabolic process;cellular nitrogen compound metabolic process;cellular process;gene silencing;macromolecule metabolic process;metabolic process;mRNA metabolic process;mRNA processing;nitrogen compound metabolic process;nucleobase-containing compound metabolic process;primary metabolic process;protein metabolic process;regulati…	cell part;cytoplasm;cytosol;extracellular organelle;intracellular membrane-bounded organelle;intracellular non-membrane-bounded organelle;intracellular organelle;macromolecular complex;membrane;nucleus;organelle;ribonucleoprotein complex;spliceosomal complex;vesicle	mRNA surveillance pathway;RNA degradation;RNA transport			7.02677	1.67211
829	PPP5C	Serine/threonine-protein phosphatase 5;Serine/threonine-protein phosphatase	P53041;H0YDU8;A8MU39	+		biological regulation;biosynthetic process;cellular component assembly;cellular component organization;cellular metabolic process;cellular nitrogen compound metabolic process;cellular process;DNA metabolic process;DNA repair;macromolecular complex assembly;macromolecule metabolic process;macromolecule modification;metabolic process;mitosis;nitrogen compound metabolic process;nuclear division;nucl…	cell body;cell part;cell projection;cytoplasm;cytosol;intracellular membrane-bounded organelle;intracellular organelle;membrane;neuron projection;neuronal cell body;nucleoplasm;nucleus;organelle	MAPK signaling pathway			3.73099	0.745326
842	ANKRD17	Ankyrin repeat domain-containing protein 17	H0YM23;O75179-7;O75179-2;O75179;O75179-6;H0YLQ3	+		biological regulation;developmental maturation;developmental process;immune system process;multi-organism process;regulation of cell cycle;regulation of DNA metabolic process;response to biotic stimulus;response to stimulus;response to stress;viral reproduction	cell part;cytoplasm;intracellular membrane-bounded organelle;intracellular organelle;membrane;nucleus;organelle				5.70971	1.43389
864	ATXN2L	Ataxin-2-like protein	Q8WWM7-3;Q8WWM7-6;H3BUF6;Q8WWM7;Q8WWM7-9;Q8WWM7-2;Q8WWM7-4;Q8WWM7-5;Q8WWM7-8;Q8WWM7-7;H3BSK9	+		biological regulation;cellular component assembly;cellular component organization;cellular macromolecular complex assembly;cellular process;macromolecular complex assembly;ribonucleoprotein complex assembly	cell part;cytoplasm;intracellular non-membrane-bounded organelle;intracellular organelle;macromolecular complex;membrane;organelle;ribonucleoprotein complex				7.17203	1.09968
865	CIAPIN1	Anamorsin	H3BV90;Q6FI81;H3BT65;Q6FI81-3;H3BUG4;H3BPG7;H3BQ23	+		anatomical structure development;biological regulation;biosynthetic process;cell death;cellular metabolic process;cellular process;cofactor metabolic process;death;developmental process;metabolic process;small molecule metabolic process	cell part;cytoplasm;intracellular membrane-bounded organelle;intracellular non-membrane-bounded organelle;intracellular organelle;mitochondrion;nucleolus;nucleoplasm;organelle				4.44921	1.45801
873	OSBPL10	Oxysterol-binding protein;Oxysterol-binding protein-related protein 10	H7C487;Q9BXB5-2;Q9BXB5;A0A5F9ZH75	+		establishment of localization;lipid transport;transport					4.5463	0.883712
884	GEMIN4	Gem-associated protein 4	I3L2C7;P57678	+		cellular component assembly;cellular component organization;cellular macromolecular complex assembly;cellular metabolic process;cellular nitrogen compound metabolic process;cellular process;macromolecular complex assembly;macromolecule metabolic process;metabolic process;nitrogen compound metabolic process;nucleobase-containing compound metabolic process;primary metabolic process;ribonucleoprotei…	cell part;cytoplasm;cytosol;extracellular organelle;intracellular non-membrane-bounded organelle;intracellular organelle;macromolecular complex;membrane;nucleolus;nucleoplasm;organelle;protein complex;ribonucleoprotein complex;small nuclear ribonucleoprotein complex;vesicle	RNA transport			3.80148	1.22645
885	EIF5A;EIF5AL1;EIF5A2	Eukaryotic translation initiation factor 5A;Eukaryotic translation initiation factor 5A-1;Eukaryotic translation initiation factor 5A-1-like;Eukaryotic translation initiation factor 5A-2	I3L397;I3L504;P63241;Q6IS14;P63241-2;F8WCJ1;C9J7B5;C9J4W5;Q9GZV4	+		amine metabolic process;biological regulation;biosynthetic process;cell death;cellular amino acid metabolic process;cellular ketone metabolic process;cellular metabolic process;cellular nitrogen compound metabolic process;cellular process;death;establishment of localization;homeostatic process;macromolecule metabolic process;macromolecule modification;metabolic process;multicellular organismal pr…	cell part;cytoplasm;cytosol;extracellular organelle;intracellular membrane-bounded organelle;intracellular organelle;macromolecular complex;membrane;nuclear pore;nucleus;organelle;protein complex;vesicle				4.81344	1.18732
895	OLA1	Obg-like ATPase 1	J3KQ32;Q9NTK5;Q9NTK5-2;Q9NTK5-3	+			cell part;centrosome;cytoplasm;extracellular organelle;intracellular non-membrane-bounded organelle;intracellular organelle;membrane;microtubule organizing center;nucleolus;organelle;vesicle				4.80042	0.879289
896	PTRH2	Peptidyl-tRNA hydrolase 2, mitochondrial	J3KQ48;Q9Y3E5	+		biological regulation;cell death;cellular process;death;metabolic process	cell part;cytosol;intracellular membrane-bounded organelle;intracellular organelle;membrane;mitochondrion;organelle		MitoCarta3.0	MOM	4.81292	1.21254
917	ZNF207	BUB3-interacting and GLEBS motif-containing protein ZNF207	J3QRS9;X6R4W8;O43670-2;O43670;O43670-4;J3KS31;O43670-3	+		biological regulation;cell division;cellular component organization;cellular process;chromosome organization;chromosome segregation;cytoskeleton organization;organelle organization;regulation of cell cycle;regulation of mitotic cell cycle;regulation of organelle organization;regulation of protein stability	cell part;intracellular membrane-bounded organelle;intracellular non-membrane-bounded organelle;intracellular organelle;kinetochore;macromolecular complex;nucleolus;nucleus;organelle;protein complex				4.91875	1.45904
918	BUB3	Mitotic checkpoint protein BUB3	J3QT28;O43684-2;O43684	+		biological regulation;catabolic process;cell cycle;cell division;cellular component organization;cellular metabolic process;cellular process;chromosome organization;chromosome segregation;cytoskeleton organization;macromolecule metabolic process;meiotic cell cycle;metabolic process;mitotic cell cycle;organelle organization;primary metabolic process;protein metabolic process;proteolysis;proteolysi…	cell part;cytosol;intracellular non-membrane-bounded organelle;intracellular organelle;kinetochore;macromolecular complex;nucleoplasm;organelle;protein complex	Cell cycle;Cell cycle - yeast			4.5009	0.478635
929	PSME3	Proteasome activator complex subunit 3	K7ENH2;K9J957;P61289;P61289-3;P61289-2;B7Z8D3;B3KQ25;K7ESG5	+		biological regulation;catabolic process;cell cycle;cell death;cellular metabolic process;cellular nitrogen compound metabolic process;cellular process;death;immune system process;macromolecule metabolic process;macromolecule modification;metabolic process;mitotic cell cycle;nitrogen compound metabolic process;primary metabolic process;protein metabolic process;protein modification by small protei…	cell part;cytoplasm;cytosol;intracellular membrane-bounded organelle;intracellular organelle;macromolecular complex;membrane;nucleoplasm;nucleus;organelle;proteasome complex;protein complex	Antigen processing and presentation;Hepatitis C;Proteasome			5.50845	0.757746
942	NUP62	Nuclear pore glycoprotein p62	M0QXN5;P37198	+		aging;biological regulation;biosynthetic process;carbohydrate metabolic process;carbohydrate transport;cell cycle;cell death;cellular component disassembly;cellular component organization;cellular membrane organization;cellular metabolic process;cellular nitrogen compound metabolic process;cellular process;death;developmental process;establishment of localization;macromolecule metabolic process;m…	cell part;cytoplasm;intracellular membrane-bounded organelle;intracellular organelle;macromolecular complex;membrane;nuclear envelope;nuclear pore;nucleocytoplasmic shuttling complex;organelle;protein complex;ribonucleoprotein complex	RNA transport			4.314	1.01472
945	KHSRP	Far upstream element-binding protein 2	M0R0C6;Q92945;M0R0I5	+		biological regulation;biosynthetic process;catabolic process;cellular metabolic process;cellular nitrogen compound metabolic process;cellular process;establishment of localization;macromolecule metabolic process;metabolic process;mRNA metabolic process;mRNA processing;nitrogen compound metabolic process;nucleobase-containing compound metabolic process;nucleobase-containing compound transport;prim…	cell part;cytosol;intracellular non-membrane-bounded organelle;intracellular organelle;macromolecular complex;membrane;nucleoplasm;organelle;ribonucleoprotein complex				6.93882	1.21475
957	PGRMC1	Membrane-associated progesterone receptor component 1	O00264;O00264-2	+		locomotion;response to chemical stimulus;response to external stimulus;response to stimulus	cell part;endoplasmic reticulum;extracellular organelle;intracellular membrane-bounded organelle;intracellular non-membrane-bounded organelle;intracellular organelle;membrane;nucleolus;organelle;vesicle				6.85985	1.13994
961	IPO5	Importin-5	O00410;O00410-3;H0Y8C6;O00410-2	+		biological regulation;cellular process;establishment of localization;nuclear transport;nucleocytoplasmic transport;protein targeting;protein transport;regulation of transport;response to chemical stimulus;response to endogenous stimulus;response to stimulus;transport;viral reproduction	cell part;cytoplasm;Golgi apparatus;intracellular membrane-bounded organelle;intracellular non-membrane-bounded organelle;intracellular organelle;macromolecular complex;membrane;nuclear pore;nucleolus;nucleoplasm;nucleus;organelle;protein complex				2.92596	1.09333
964	DNM1L	Dynamin-1-like protein	O00429-6;O00429-8;O00429-4;O00429-5;O00429-3;O00429-9;O00429-2;O00429;A0A8V8TQT5;O00429-7;F8VZ52	+		anatomical structure morphogenesis;biological regulation;cell death;cellular component assembly;cellular component disassembly;cellular component morphogenesis;cellular component organization;cellular localization;cellular macromolecular complex assembly;cellular membrane organization;cellular process;death;developmental process;endocytosis;establishment of localization;localization;macromolecula…	cell part;cytoplasm;cytosol;Golgi apparatus;intracellular membrane-bounded organelle;intracellular organelle;macromolecular complex;membrane;microbody;mitochondrion;organelle;peroxisome;protein complex	Bacterial invasion of epithelial cells;Endocrine and other factor-regulated calcium reabsorption;Endocytosis;Fc gamma R-mediated phagocytosis	MitoCarta3.0	MOM	5.54561	1.10049
967	KPNA3	Importin subunit alpha-4	O00505	+		biological regulation;cellular component assembly;cellular component organization;cellular process;establishment of localization;interspecies interaction between organisms;locomotion;macromolecular complex assembly;multi-organism process;nuclear transport;nucleocytoplasmic transport;protein complex assembly;protein targeting;protein transport;response to chemical stimulus;response to stimulus;sig…	cell part;cytosol;macromolecular complex;nuclear pore;nucleoplasm;protein complex				3.85448	0.59653
975	PRMT5	Protein arginine N-methyltransferase 5;Protein arginine N-methyltransferase 5, N-terminally processed	O14744;O14744-2;O14744-5;O14744-3;O14744-4	+		biological regulation;biosynthetic process;cell activation;cell proliferation;cellular component assembly;cellular component organization;cellular macromolecular complex assembly;cellular metabolic process;cellular nitrogen compound metabolic process;cellular process;chromatin modification;chromatin organization;chromosome organization;histone modification;macromolecular complex assembly;macromol…	cell part;cytoplasm;cytosol;intracellular membrane-bounded organelle;intracellular organelle;macromolecular complex;nucleoplasm;nucleus;organelle;protein complex	Cell cycle - yeast;RNA transport			4.32467	1.30706
982	GAK	Cyclin-G-associated kinase	O14976;O14976-2	+		anatomical structure development;anatomical structure morphogenesis;biological regulation;cell cycle;cell development;cell differentiation;cellular component disassembly;cellular component organization;cellular membrane organization;cellular process;developmental process;endocytosis;endoplasmic reticulum organization;establishment of localization;Golgi organization;membrane invagination;membrane …	cell part;Golgi apparatus;intracellular membrane-bounded organelle;intracellular organelle;membrane;organelle				6.2908	0.805786
986	PFAS	Phosphoribosylformylglycinamidine synthase	O15067	+		amine metabolic process;biosynthetic process;cellular amino acid metabolic process;cellular aromatic compound metabolic process;cellular ketone metabolic process;cellular metabolic process;cellular nitrogen compound metabolic process;cellular process;heterocycle metabolic process;metabolic process;nitrogen compound metabolic process;nucleobase-containing compound metabolic process;nucleobase-cont…	cell part;cytoplasm;cytosol;extracellular organelle;organelle;vesicle	Purine metabolism			4.02965	0.964184
991	SPTLC2	Serine palmitoyltransferase 2	O15270;H0YJV2	+		alcohol metabolic process;amine metabolic process;biosynthetic process;cellular lipid metabolic process;cellular metabolic process;cellular nitrogen compound metabolic process;cellular process;lipid metabolic process;metabolic process;nitrogen compound metabolic process;primary metabolic process;small molecule metabolic process	cell part;intracellular membrane-bounded organelle;intracellular organelle;macromolecular complex;membrane;mitochondrion;organelle;protein complex	Sphingolipid metabolism	MitoCarta3.0	Membrane	5.40049	1.16013
992	OGT	UDP-N-acetylglucosamine--peptide N-acetylglucosaminyltransferase 110 kDa subunit	O15294;A0A8V8TQ64;A0A8V8TQ37;O15294-3;A0A8V8TP17;A0A8V8TPA3;O15294-2;O15294-4	+		biological regulation;carbohydrate metabolic process;cell communication;cell death;cellular component organization;cellular metabolic process;cellular process;chromatin modification;chromatin organization;chromosome organization;death;histone modification;macromolecule metabolic process;macromolecule modification;metabolic process;one-carbon metabolic process;organelle organization;peptidyl-amino…	cell part;cytoplasm;cytosol;histone methyltransferase complex;intracellular membrane-bounded organelle;intracellular organelle;macromolecular complex;membrane;microtubule organizing center;mitochondrion;nucleoplasm;nucleus;organelle;plasma membrane;protein complex	Other types of O-glycan biosynthesis			4.16083	1.22568
1006	SYNGR2	Synaptogyrin-2	O43760;O43760-2;K7ELD9;K7ENG9	+		establishment of localization;protein targeting;protein transport;transport	cell part;extracellular organelle;membrane;organelle;synapse;vesicle				5.32664	1.52695
1008	LANCL1	LanC-like protein 1	O43813;E9PHS0;F8WDS9	+		biological regulation;cellular process;response to stimulus;signal transduction	cell part;cytoplasm;extracellular organelle;intracellular membrane-bounded organelle;intracellular organelle;nucleus;organelle;vesicle				3.21556	1.10583
1010	NRD1	Nardilysin	O43847;O43847-2;G3V1R5;H0Y5G9	+		biological regulation;cell motility;cell proliferation;cellular component movement;cellular component organization;cellular process;locomotion;macromolecule metabolic process;metabolic process;primary metabolic process;protein metabolic process;proteolysis	cell part;cell surface;cytosol		MitoCarta3.0	Matrix	4.55115	1.41884
1014	SPAG9	C-Jun-amino-terminal kinase-interacting protein 4	O60271-9;O60271-4;O60271-2;O60271	+		biological regulation;cell differentiation;cellular component assembly;cellular component organization;cellular metabolic process;cellular process;developmental process;endosome transport;establishment of localization;macromolecular complex assembly;macromolecule metabolic process;macromolecule modification;metabolic process;multicellular organismal process;phosphorus metabolic process;primary me…	cell part;cytoplasm;cytoplasmic membrane-bounded vesicle;cytosol;extracellular organelle;intracellular membrane-bounded organelle;intracellular organelle;organelle;vesicle				3.91885	0.731575
1021	DIAPH1	Protein diaphanous homolog 1	O60610-2;O60610-3;O60610;A0A2R8Y5N1	+		biological regulation;cellular component assembly;cellular component organization;cellular localization;cellular macromolecular complex assembly;cellular process;cytoskeleton organization;localization;macromolecular complex assembly;multicellular organismal process;neurological system process;organelle organization;protein complex assembly;protein polymerization;regulation of transport;response t…	cell part;cell projection;cytosol;intracellular non-membrane-bounded organelle;intracellular organelle;neuron projection;organelle	Focal adhesion;Regulation of actin cytoskeleton;Shigellosis			5.16667	0.843219
1022	PLIN3	Perilipin-3	O60664-4;O60664-3;O60664;K7ERZ3;K7EL96	+		cellular process;establishment of localization;transport;vesicle-mediated transport	cell part;cytoplasm;endosome;Golgi apparatus;intracellular membrane-bounded organelle;intracellular organelle;lipid particle;membrane;organelle				6.03894	1.38052
1027	USO1	General vesicular transport factor p115	O60763;O60763-2	+		cell cycle;cellular component organization;cellular membrane organization;cellular process;establishment of localization;Golgi vesicle transport;membrane docking;membrane fusion;membrane organization;mitotic cell cycle;organelle fusion;organelle organization;protein transport;transport;vesicle organization;vesicle-mediated transport	cell part;cytosol;endoplasmic reticulum;Golgi apparatus;intracellular membrane-bounded organelle;intracellular non-membrane-bounded organelle;intracellular organelle;membrane;nucleolus;organelle				4.45002	0.800778
1030	DNAJA2	DnaJ homolog subfamily A member 2	O60884	+		biological regulation;cellular metabolic process;cellular process;macromolecule metabolic process;metabolic process;primary metabolic process;protein folding;protein metabolic process;response to abiotic stimulus;response to heat;response to stimulus;response to stress	cell part;cytosol;extracellular organelle;membrane;organelle;vesicle	Protein processing in endoplasmic reticulum			4.30817	0.767104
1036	HMMR	Hyaluronan mediated motility receptor	O75330-2;O75330;O75330-3;O75330-4	+		amine metabolic process;carbohydrate metabolic process;catabolic process;macromolecule metabolic process;metabolic process;nitrogen compound metabolic process;polysaccharide metabolic process;primary metabolic process;small molecule metabolic process	cell part;cell surface;cytoplasm;membrane;plasma membrane	ECM-receptor interaction			3.86963	0.91824
1039	FLNB	Filamin-B	O75369-8;O75369-2;O75369-9;O75369;A0A804HK76;O75369-6;O75369-3;E7EN95;O75369-7;A0A804HL72;O75369-5;O75369-4	+		anatomical structure development;biological regulation;cell differentiation;cellular component organization;cellular process;cytoskeleton organization;developmental process;organelle organization;response to chemical stimulus;response to stimulus;signal transduction	cell cortex;cell part;cytoplasm;cytoskeleton;cytosol;extracellular organelle;intracellular non-membrane-bounded organelle;intracellular organelle;membrane;organelle;plasma membrane;vesicle	Focal adhesion;MAPK signaling pathway			5.076	1.20284
1042	TACC1	Transforming acidic coiled-coil-containing protein 1	O75410-7;O75410-9;O75410;O75410-2;E7ET87;E7EVI4;O75410-3;H0YAY0;O75410-10;H0YBT8;B4E3H6;O75410-5;O75410-4;O75410-6;O75410-8	+		anatomical structure development;biological regulation;cell cycle;cell differentiation;cell division;cell proliferation;cellular component organization;cellular localization;cellular process;cytoskeleton organization;developmental process;localization;organelle localization;organelle organization	cell part;cytoplasm;cytoskeleton;intracellular membrane-bounded organelle;intracellular non-membrane-bounded organelle;intracellular organelle;microtubule organizing center;nucleus;organelle				4.72748	0.890533
1052	TIPRL	TIP41-like protein	O75663;O75663-2	+		biological regulation;cellular process;regulation of cell cycle;response to DNA damage stimulus;response to stimulus;response to stress	cell part;cytoplasm;intracellular membrane-bounded organelle;intracellular organelle;organelle				3.97071	1.07622
1055	NUP155	Nuclear pore complex protein Nup155	O75694;E9PF10;O75694-2	+		biological regulation;biosynthetic process;carbohydrate metabolic process;carbohydrate transport;cell cycle;cellular component disassembly;cellular component organization;cellular membrane organization;cellular metabolic process;cellular nitrogen compound metabolic process;cellular process;establishment of localization;macromolecule metabolic process;macromolecule modification;membrane organizati…	cell part;macromolecular complex;membrane;nuclear envelope;nuclear pore;protein complex	RNA transport			3.90259	1.11182
1058	BCAR3	Breast cancer anti-estrogen resistance protein 3	O75815;O75815-3;O75815-2	+		anatomical structure morphogenesis;biological regulation;cellular process;developmental process;regulation of protein modification process;response to chemical stimulus;response to drug;response to stimulus;signal transduction					4.94478	1.51658
1059	EIF3G	Eukaryotic translation initiation factor 3 subunit G	O75821;K7EL20;K7ER90;K7ENA8	+		biological regulation;biosynthetic process;cellular component assembly;cellular component organization;cellular macromolecular complex assembly;cellular metabolic process;cellular process;macromolecular complex assembly;macromolecule metabolic process;metabolic process;primary metabolic process;protein metabolic process;regulation of translation;ribonucleoprotein complex assembly;translation;tran…	cell part;cytoplasm;cytosol;macromolecular complex;protein complex;ribonucleoprotein complex	RNA transport			4.36081	1.14827
1060	EIF3J	Eukaryotic translation initiation factor 3 subunit J	O75822;O75822-2;O75822-3	+		biological regulation;biosynthetic process;cellular component assembly;cellular component organization;cellular macromolecular complex assembly;cellular metabolic process;cellular process;cytoplasmic translation;macromolecular complex assembly;macromolecule metabolic process;metabolic process;primary metabolic process;protein metabolic process;regulation of translation;ribonucleoprotein complex a…	cell part;cytosol;macromolecular complex;protein complex;ribonucleoprotein complex	RNA transport			2.52325	1.50787
1065	GLRX3	Glutaredoxin-3	O76003	+		biological regulation;cellular homeostasis;cellular process;homeostatic process	cell cortex;cell part;extracellular organelle;organelle;vesicle				3.25503	0.891635
1073	SEC24D	Protein transport protein Sec24D	O94855;O94855-2;E9PC44;E9PDM8	+		carbohydrate metabolic process;cellular component organization;cellular metabolic process;cellular process;developmental process;embryo development;establishment of localization;Golgi vesicle transport;immune system process;macromolecule metabolic process;macromolecule modification;membrane organization;metabolic process;organelle organization;peptidyl-amino acid modification;primary metabolic pr…	cell part;cytosol;macromolecular complex;membrane;protein complex	Protein processing in endoplasmic reticulum			3.04716	1.03122
1087	RTN3	Reticulon-3;Reticulon	O95197-3;O95197-4;O95197-7;O95197-2;O95197;F5H617;O95197-6;O95197-5	+		cell death;cellular component organization;cellular process;death;endoplasmic reticulum organization;establishment of localization;organelle organization;transport;vesicle-mediated transport;viral reproduction	cell part;endoplasmic reticulum;extracellular organelle;extracellular space;intracellular membrane-bounded organelle;intracellular organelle;membrane;organelle;vesicle				3.32201	0.829038
1094	IPO7	Importin-7	O95373	+		biological regulation;cellular process;establishment of localization;immune system process;nuclear transport;nucleocytoplasmic transport;protein targeting;protein transport;response to stimulus;response to stress;signal transduction;transport;viral reproduction	cell part;cytoplasm;macromolecular complex;membrane;nuclear pore;nucleoplasm;protein complex				5.47336	1.15759
1098	SEC24A	Protein transport protein Sec24A	O95486	+		biological regulation;carbohydrate metabolic process;cellular component organization;cellular metabolic process;cellular process;establishment of localization;Golgi vesicle transport;immune system process;macromolecule metabolic process;macromolecule modification;membrane organization;metabolic process;organelle organization;peptidyl-amino acid modification;primary metabolic process;protein glyco…	cell part;cytosol;macromolecular complex;membrane;protein complex	Protein processing in endoplasmic reticulum			2.98595	1.03291
1099	SEC24B	Protein transport protein Sec24B	O95487-2;O95487;O95487-3	+		anatomical structure development;anatomical structure formation involved in morphogenesis;anatomical structure morphogenesis;biological regulation;carbohydrate metabolic process;cellular component organization;cellular metabolic process;cellular process;developmental process;establishment of localization;Golgi vesicle transport;immune system process;macromolecule metabolic process;macromolecule m…	cell part;cytosol;macromolecular complex;membrane;protein complex	Protein processing in endoplasmic reticulum			4.63145	0.760466
1108	BAG3	BAG family molecular chaperone regulator 3	O95817;C9JFK9	+		anatomical structure development;biological regulation;cellular metabolic process;cellular process;developmental process;macromolecule metabolic process;metabolic process;primary metabolic process;protein folding;protein metabolic process;regulation of protein stability;response to abiotic stimulus;response to external stimulus;response to heat;response to stimulus;response to stress	cell part;cell projection;cytoplasm;cytosol;membrane;neuron projection;plasma membrane				3.43776	0.943511
1119	HPRT1	Hypoxanthine-guanine phosphoribosyltransferase	P00492	+		alcohol metabolic process;amine metabolic process;anatomical structure development;anatomical structure morphogenesis;behavior;biological regulation;biosynthetic process;catabolic process;cell activation;cell death;cell development;cell differentiation;cell proliferation;cellular aromatic compound metabolic process;cellular component assembly;cellular component morphogenesis;cellular component or…	cell part;cytoplasm;cytosol;extracellular organelle;organelle;vesicle	Drug metabolism - other enzymes;Purine metabolism			7.27897	1.07812
1125	ASS1	Argininosuccinate synthase	P00966;Q5T6L6;Q5T6L5	+		aging;amine metabolic process;anatomical structure development;biological regulation;biosynthetic process;cellular amide metabolic process;cellular amino acid metabolic process;cellular ketone metabolic process;cellular metabolic process;cellular nitrogen compound metabolic process;cellular process;developmental process;metabolic process;nitrogen compound metabolic process;nitrogen cycle metaboli…	cell part;cell projection;cytoplasm;cytosol;endoplasmic reticulum;extracellular organelle;intracellular membrane-bounded organelle;intracellular organelle;lysosome;membrane;neuron projection;nucleus;organelle;vacuole;vesicle	Alanine, aspartate and glutamate metabolism;Arginine and proline metabolism			5.131	0.564972
1133	ALDOA	Fructose-bisphosphate aldolase A;Fructose-bisphosphate aldolase	P04075;J3KPS3;H3BQN4;P04075-2;H3BPS8	+		alcohol metabolic process;biological regulation;biosynthetic process;carbohydrate metabolic process;catabolic process;cell activation;cellular component assembly;cellular component organization;cellular homeostasis;cellular metabolic process;cellular nitrogen compound metabolic process;cellular process;coagulation;cytoskeleton organization;establishment of localization;exocytosis;generation of pr…	cell part;cytoskeleton;cytosol;extracellular organelle;extracellular region;extracellular space;intracellular membrane-bounded organelle;intracellular non-membrane-bounded organelle;intracellular organelle;membrane;nucleus;organelle;vesicle	Carbon fixation in photosynthetic organisms;Fructose and mannose metabolism;Glycolysis / Gluconeogenesis;Pentose phosphate pathway			4.13924	2.13186
1134	CSTB	Cystatin-B	P04080;A0A1W2PQG6	+		behavior;biological regulation;multicellular organismal process;response to stimulus	cell part;cytoplasm;extracellular organelle;extracellular space;intracellular non-membrane-bounded organelle;intracellular organelle;nucleolus;organelle;vesicle				5.6865	0.975755
1135	ANXA1	Annexin A1	P04083	+		anatomical structure development;biological regulation;cell activation;cell differentiation;cellular component movement;cellular metabolic process;cellular nitrogen compound metabolic process;cellular process;developmental process;DNA geometric change;DNA metabolic process;establishment of localization;homeostatic process;hormone transport;immune system process;lipid transport;macromolecule metab…	cell part;cell projection;cell surface;cilium;cytoplasm;cytoskeleton;endosome;extracellular organelle;extracellular region;extracellular space;intracellular membrane-bounded organelle;intracellular non-membrane-bounded organelle;intracellular organelle;lysosome;macromolecular complex;membrane;nucleus;organelle;plasma membrane;protein complex;vacuole;vesicle				5.49327	1.67383
1137	TK1	Thymidine kinase, cytosolic;Thymidine kinase	P04183;K7ERV3;K7ES52;K7ERJ1	+		anatomical structure development;biosynthetic process;cell proliferation;cellular aromatic compound metabolic process;cellular component assembly;cellular component organization;cellular metabolic compound salvage;cellular metabolic process;cellular nitrogen compound metabolic process;cellular process;developmental process;DNA metabolic process;heterocycle metabolic process;macromolecular complex…	cell part;cytosol	Drug metabolism - other enzymes;Pyrimidine metabolism			6.07082	1.50288
1154	EIF2S1	Eukaryotic translation initiation factor 2 subunit 1	P05198;G3V4T5;H0YJS4	+		biological regulation;biosynthetic process;cellular metabolic process;cellular process;establishment of localization;macromolecule metabolic process;macromolecule modification;metabolic process;phosphorus metabolic process;primary metabolic process;protein metabolic process;protein modification process;protein phosphorylation;regulation of translation;response to chemical stimulus;response to sti…	cell part;cytosol;extracellular organelle;intracellular membrane-bounded organelle;intracellular non-membrane-bounded organelle;intracellular organelle;macromolecular complex;membrane;nucleus;organelle;polysome;protein complex;ribonucleoprotein complex;ribosome;vesicle	Hepatitis C;Measles;Protein processing in endoplasmic reticulum;RNA transport			3.58558	0.958376
1164	PYGL	Glycogen phosphorylase, liver form;Alpha-1,4 glucan phosphorylase	P06737-2;P06737;E9PK47	+		alcohol metabolic process;biological regulation;biosynthetic process;carbohydrate metabolic process;catabolic process;cell death;cellular metabolic process;cellular process;death;energy reserve metabolic process;generation of precursor metabolites and energy;heterocycle metabolic process;homeostatic process;macromolecule metabolic process;metabolic process;polysaccharide metabolic process;primary…	cell part;cytoplasm;cytosol;extracellular organelle;membrane;organelle;plasma membrane;vesicle	Insulin signaling pathway;Starch and sucrose metabolism			4.09552	0.626741
1165	TPM3	Tropomyosin alpha-3 chain	P06753-2;A0A087WWU8;P06753-3;P06753-6;P06753-5;P06753-4	+		cellular component movement;cellular process;multicellular organismal process;muscle contraction	cell part;cytoskeleton;cytosol;extracellular organelle;intracellular non-membrane-bounded organelle;intracellular organelle;organelle;vesicle	Cardiac muscle contraction;Dilated cardiomyopathy;Hypertrophic cardiomyopathy (HCM);Pathways in cancer;Thyroid cancer			5.68672	1.6124
1168	ANXA2;ANXA2P2	Annexin A2;Annexin;Putative annexin A2-like protein	P07355;P07355-2;H0YMW4;H0YN42;A6NMY6;H0YMU9;H0YMD0;H0YM50;H0YL33;H0YNB8;H0YKS4	+		anatomical structure formation involved in morphogenesis;biological regulation;cellular component assembly;cellular component organization;cellular membrane organization;cellular process;developmental process;establishment of localization;extracellular matrix organization;extracellular structure organization;macromolecular complex assembly;membrane organization;multicellular organismal process;or…	cell cortex;cell part;cell projection;cell surface;cytoplasmic membrane-bounded vesicle;endosome;extracellular organelle;extracellular space;intracellular membrane-bounded organelle;intracellular organelle;lipid particle;membrane;midbody;nucleus;organelle;plasma membrane;vesicle				5.55577	0.970232
1171	PFN1	Profilin-1	P07737;K7EJ44	+		anatomical structure formation involved in morphogenesis;biological regulation;cell activation;cellular component organization;cellular process;coagulation;cytoskeleton organization;developmental process;establishment of localization;exocytosis;multicellular organismal process;organelle organization;regulation of body fluid levels;regulation of DNA metabolic process;regulation of organelle organi…	cell cortex;cell part;cell projection;cytoplasm;cytoskeleton;cytosol;extracellular organelle;intracellular membrane-bounded organelle;intracellular non-membrane-bounded organelle;intracellular organelle;membrane;neuron projection;nucleus;organelle;synapse;vesicle	Regulation of actin cytoskeleton;Shigellosis			3.44222	1.19594
1178	SRPR	Signal recognition particle receptor subunit alpha	P08240-2;P08240	+		biological regulation;biosynthetic process;cellular metabolic process;cellular process;establishment of localization;macromolecule metabolic process;metabolic process;primary metabolic process;protein metabolic process;protein targeting;protein transport;response to chemical stimulus;response to stimulus;response to stress;signal transduction;translation;transport	cell part;endoplasmic reticulum;extracellular organelle;intracellular membrane-bounded organelle;intracellular organelle;macromolecular complex;membrane;organelle;protein complex;receptor complex;vesicle	Protein export			4.15494	0.81752
1187	LGALS1	Galectin-1	P09382	+		biological regulation;cell activation;cell death;cell differentiation;cellular homeostasis;cellular process;death;developmental process;homeostatic process;immune system process;multicellular organismal process;response to chemical stimulus;response to drug;response to stimulus;response to stress;signal transduction	cell part;cell surface;cytoplasm;extracellular matrix;extracellular organelle;extracellular space;intracellular;intracellular membrane-bounded organelle;intracellular organelle;nucleus;organelle;proteinaceous extracellular matrix;vesicle				3.66189	0.986175
1193	PABPC4L	Polyadenylate-binding protein 4-like	P0CB38	+							4.19774	1.07318
1195	CALM2;CALM3;CALM1		P0DP25;P0DP24;P0DP23;F8WBR5;M0QZ52;G3V479;E7EMB3	+							2.84265	1.21687
1199	TXN	Thioredoxin	P10599;P10599-2	+		biological regulation;biosynthetic process;cell communication;cell proliferation;cell-cell signaling;cellular component movement;cellular homeostasis;cellular metabolic process;cellular nitrogen compound metabolic process;cellular process;glycerol ether metabolic process;homeostatic process;immune system process;macromolecule metabolic process;metabolic process;nitrogen compound metabolic process…	cell part;cytoplasm;cytosol;extracellular organelle;intracellular membrane-bounded organelle;intracellular organelle;mitochondrion;nucleoplasm;nucleus;organelle;vesicle				4.63702	0.620175
1203	HSPA8	Heat shock cognate 71 kDa protein	P11142;E9PKE3;P11142-2;E9PNE6;A8K7Q2;E9PN89	+		biological regulation;biosynthetic process;cell communication;cell-cell signaling;cellular component disassembly;cellular component organization;cellular metabolic process;cellular nitrogen compound metabolic process;cellular process;establishment of localization;Golgi vesicle transport;locomotion;macromolecule metabolic process;membrane organization;metabolic process;mRNA metabolic process;mRNA …	cell part;cytoplasmic membrane-bounded vesicle;cytosol;extracellular organelle;extracellular space;intracellular;intracellular membrane-bounded organelle;intracellular non-membrane-bounded organelle;intracellular organelle;macromolecular complex;membrane;nucleolus;nucleoplasm;nucleus;organelle;plasma membrane;protein complex;ribonucleoprotein complex;spliceosomal complex;vesicle	Antigen processing and presentation;Endocytosis;MAPK signaling pathway;Measles;Protein processing in endoplasmic reticulum;Spliceosome;Toxoplasmosis			5.03129	0.456804
1224	EEF2	Elongation factor 2	P13639	+		biological regulation;biosynthetic process;cell differentiation;cellular metabolic process;cellular process;developmental process;macromolecule metabolic process;macromolecule modification;metabolic process;peptidyl-amino acid modification;primary metabolic process;protein metabolic process;protein modification process;regulation of translation;translation;translational elongation	cell part;cytoplasm;cytosol;extracellular organelle;intracellular membrane-bounded organelle;intracellular organelle;macromolecular complex;membrane;nucleus;organelle;plasma membrane;polysome;ribonucleoprotein complex;vesicle				6.09011	0.825942
1226	PLS3	Plastin-3	P13797-3;P13797-2;P13797	+		anatomical structure development;developmental process	cell part;cytoplasm				3.66731	1.06759
1231	FDPS	Farnesyl pyrophosphate synthase	P14324-2;P14324;A0A087X1D8;A0A087WVN4	+		alcohol metabolic process;biosynthetic process;cellular lipid metabolic process;cellular metabolic process;cellular process;lipid metabolic process;metabolic process;primary metabolic process;small molecule metabolic process;viral reproduction	cell part;cytoplasm;cytosol;intracellular membrane-bounded organelle;intracellular organelle;mitochondrion;nucleoplasm;organelle	Terpenoid backbone biosynthesis	MitoCarta3.0	MIM	4.70859	0.468657
1238	GSPT1;GSPT2	Eukaryotic peptide chain release factor GTP-binding subunit ERF3A;Eukaryotic peptide chain release factor GTP-binding subunit ERF3B	P15170-2;P15170-3;P15170;H3BR35;Q8IYD1	+		biosynthetic process;catabolic process;cell cycle;cellular component disassembly;cellular component organization;cellular metabolic process;cellular nitrogen compound metabolic process;cellular process;macromolecule metabolic process;macromolecule modification;metabolic process;mRNA metabolic process;nitrogen compound metabolic process;nucleobase-containing compound metabolic process;one-carbon m…	cell part;cytosol;intracellular	mRNA surveillance pathway			3.30493	0.923043
1248	HSPA6;HSPA7	Heat shock 70 kDa protein 6;Putative heat shock 70 kDa protein 7	P17066;P48741	+		cellular metabolic process;cellular process;macromolecule metabolic process;metabolic process;primary metabolic process;protein folding;protein metabolic process;response to abiotic stimulus;response to chemical stimulus;response to heat;response to stimulus;response to stress	cell part;cytoplasm;cytosol;extracellular organelle;intracellular non-membrane-bounded organelle;intracellular organelle;organelle;vesicle	Antigen processing and presentation;Endocytosis;MAPK signaling pathway;Measles;Protein processing in endoplasmic reticulum;Spliceosome;Toxoplasmosis			4.09216	0.582018
1253	LGALS3	Galectin-3;Galectin	P17931;G3V3R6	+		anatomical structure development;biological regulation;cell differentiation;cell motility;cellular component movement;cellular component organization;cellular metabolic process;cellular nitrogen compound metabolic process;cellular process;developmental process;extracellular matrix organization;extracellular structure organization;immune system process;locomotion;macromolecule metabolic process;me…	cell part;cytoplasm;extracellular matrix;extracellular organelle;extracellular space;intracellular membrane-bounded organelle;intracellular organelle;macromolecular complex;membrane;nucleus;organelle;plasma membrane;proteinaceous extracellular matrix;ribonucleoprotein complex;spliceosomal complex;vesicle				4.57154	2.05137
1254	PSMC3	26S protease regulatory subunit 6A	R4GNH3;P17980;E9PM69;E9PKD5;E9PN50;E9PMD8	+		anatomical structure development;biological regulation;catabolic process;cell cycle;cell death;cellular metabolic process;cellular nitrogen compound metabolic process;cellular process;death;developmental process;immune system process;macromolecule metabolic process;macromolecule modification;metabolic process;mitotic cell cycle;nitrogen compound metabolic process;primary metabolic process;protein…	cell part;cytoplasm;cytosol;intracellular membrane-bounded organelle;intracellular non-membrane-bounded organelle;intracellular organelle;macromolecular complex;membrane;nucleoplasm;nucleus;organelle;proteasome complex;protein complex;ribonucleoprotein complex	Proteasome			4.76444	0.447895
1256	PTPN1	Tyrosine-protein phosphatase non-receptor type 1;Tyrosine-protein phosphatase non-receptor type	P18031;B4DSN5	+		biological regulation;cell activation;cellular component organization;cellular metabolic process;cellular process;coagulation;cytoskeleton organization;macromolecule metabolic process;macromolecule modification;metabolic process;multicellular organismal process;organelle organization;phosphorus metabolic process;primary metabolic process;protein dephosphorylation;protein metabolic process;protein…	cell part;cytosol;endoplasmic reticulum;endosome;intracellular membrane-bounded organelle;intracellular organelle;organelle;vesicle	Adherens junction;Insulin signaling pathway			6.1295	1.24684
1260	VCL	Vinculin	P18206;P18206-2	+		anatomical structure morphogenesis;biological adhesion;biological regulation;cell activation;cell adhesion;cell growth;cell junction organization;cellular component assembly;cellular component movement;cellular component organization;cellular localization;cellular process;coagulation;developmental process;establishment of localization;exocytosis;growth;localization;multicellular organismal proces…	cell part;cytoskeleton;cytosol;extracellular organelle;extracellular region;intracellular non-membrane-bounded organelle;intracellular organelle;macromolecular complex;membrane;organelle;plasma membrane;protein complex;vesicle	Adherens junction;Amoebiasis;Bacterial invasion of epithelial cells;Focal adhesion;Leukocyte transendothelial migration;Regulation of actin cytoskeleton;Shigellosis			4.84527	1.82889
1263	HK1	Hexokinase-1	P19367-4;P19367-2;P19367;P19367-3	+		alcohol metabolic process;biological regulation;carbohydrate metabolic process;carbohydrate transport;catabolic process;cellular homeostasis;cellular metabolic process;cellular process;establishment of localization;generation of precursor metabolites and energy;homeostatic process;metabolic process;phosphorus metabolic process;primary metabolic process;small molecule metabolic process;transmembra…	cell part;cytosol;intracellular membrane-bounded organelle;intracellular organelle;membrane;mitochondrion;organelle	Amino sugar and nucleotide sugar metabolism;Butirosin and neomycin biosynthesis;Carbohydrate digestion and absorption;Fructose and mannose metabolism;Galactose metabolism;Glycolysis / Gluconeogenesis;Insulin signaling pathway;Starch and sucrose metabolism;Streptomycin biosynthesis;Type II diabetes mellitus			4.17708	0.869378
1266	CSNK2A2	Casein kinase II subunit alpha	P19784;H3BSA1;H3BNI9	+		biological regulation;biosynthetic process;cell cycle;cell death;cellular metabolic process;cellular nitrogen compound metabolic process;cellular process;death;locomotion;macromolecule metabolic process;metabolic process;mitotic cell cycle;nitrogen compound metabolic process;nucleobase-containing compound metabolic process;primary metabolic process;regulation of cell cycle;regulation of mitotic c…	cell part;cytosol;intracellular membrane-bounded organelle;intracellular organelle;nucleus;organelle	Adherens junction;Circadian rhythm - plant;Measles;Ribosome biogenesis in eukaryotes;Tight junction;Wnt signaling pathway			4.73267	1.10413
1267	EIF2S2	Eukaryotic translation initiation factor 2 subunit 2	P20042	+		anatomical structure development;biosynthetic process;cell proliferation;cellular metabolic process;cellular process;developmental process;embryo development;establishment of localization;macromolecule metabolic process;metabolic process;primary metabolic process;protein metabolic process;translation;translational initiation;transmembrane transport;transport	cell part;cytoplasm;cytosol;macromolecular complex;protein complex	RNA transport			4.99201	0.564308
1268	ANXA7	Annexin A7	P20073-2;P20073	+		autophagy;behavior;behavioral interaction between organisms;biological regulation;catabolic process;cell differentiation;cell proliferation;cellular component organization;cellular homeostasis;cellular ion homeostasis;cellular metabolic process;cellular process;developmental process;homeostatic process;membrane fusion;membrane organization;metabolic process;multicellular organismal process;multi-…	cell part;cytosol;extracellular organelle;intracellular membrane-bounded organelle;intracellular organelle;membrane;nuclear envelope;nucleus;organelle;plasma membrane;vesicle				2.80444	1.33788
1270	RAB6A;RAB6B	Ras-related protein Rab-6A;Ras-related protein Rab-6B	P20340-2;P20340-4;Q9NRW1;P20340;C9JU14;J3KR73;Q9NRW1-2	+		biological regulation;cellular component movement;cellular localization;cellular metabolic process;cellular process;cytoskeleton-dependent intracellular transport;endosome transport;establishment of localization;Golgi vesicle transport;immune system process;localization;macromolecule metabolic process;macromolecule modification;metabolic process;one-carbon metabolic process;peptidyl-amino acid mo…	cell part;cytoplasmic membrane-bounded vesicle;cytosol;extracellular organelle;Golgi apparatus;intracellular membrane-bounded organelle;intracellular organelle;membrane;organelle;vesicle				5.84151	1.45667
1272	GSTM3	Glutathione S-transferase Mu 3	P21266	+		amine metabolic process;anatomical structure development;catabolic process;cell development;cellular amino acid metabolic process;cellular aromatic compound metabolic process;cellular ketone metabolic process;cellular metabolic process;cellular nitrogen compound metabolic process;cellular process;developmental process;metabolic process;nitrogen compound metabolic process;organic acid metabolic pr…	cell part;cytoplasm;cytosol;extracellular organelle;intracellular membrane-bounded organelle;intracellular organelle;nucleus;organelle;vesicle	Drug metabolism - cytochrome P450;Glutathione metabolism;Metabolism of xenobiotics by cytochrome P450			5.84503	1.37148
1273	FLNA	Filamin-A	P21333-2;P21333;Q60FE5;A0A7P0NMY4	+		anatomical structure formation involved in morphogenesis;anatomical structure morphogenesis;biological adhesion;biological regulation;biosynthetic process;cell activation;cell adhesion;cell junction organization;cell morphogenesis;cellular component assembly;cellular component morphogenesis;cellular component organization;cellular localization;cellular membrane organization;cellular metabolic pro…	cell body;cell part;cytoplasm;cytoskeleton;cytosol;extracellular organelle;extracellular region;intracellular membrane-bounded organelle;intracellular non-membrane-bounded organelle;intracellular organelle;macromolecular complex;membrane;neuronal cell body;nucleus;organelle;plasma membrane;protein complex;vesicle	Focal adhesion;MAPK signaling pathway			7.56587	1.03757
1282	PAICS	Multifunctional protein ADE2;Phosphoribosylaminoimidazole-succinocarboxamide synthase;Phosphoribosylaminoimidazole carboxylase	P22234;P22234-2;E9PBS1;D6RF62	+		biosynthetic process;cellular aromatic compound metabolic process;cellular metabolic process;cellular nitrogen compound metabolic process;cellular process;heterocycle metabolic process;metabolic process;nitrogen compound metabolic process;nucleobase-containing compound metabolic process;nucleobase-containing small molecule metabolic process;nucleotide metabolic process;pigment metabolic process;p…	cell part;cytosol;extracellular organelle;membrane;organelle;vesicle	Purine metabolism	MitoCarta3.0	Matrix	6.01292	1.61182
1283	UBA1	Ubiquitin-like modifier-activating enzyme 1	P22314-2;P22314	+		catabolic process;cellular metabolic process;cellular process;macromolecule metabolic process;macromolecule modification;metabolic process;primary metabolic process;protein metabolic process;protein modification by small protein conjugation or removal;protein modification process;proteolysis;proteolysis involved in cellular protein catabolic process;response to DNA damage stimulus;response to sti…	cell part;cytoplasm;cytosol;extracellular organelle;intracellular membrane-bounded organelle;intracellular organelle;mitochondrion;nucleus;organelle;vesicle	Parkinson's disease;Ubiquitin mediated proteolysis			3.62642	1.20376
1284	NME1-NME2;NME2;NME1	Nucleoside diphosphate kinase;Nucleoside diphosphate kinase B	Q32Q12;P22392-2;J3KPD9;E7ERL0;P22392	+		biological adhesion;biological regulation;biosynthetic process;cell adhesion;cellular metabolic process;cellular nitrogen compound metabolic process;cellular process;heterocycle metabolic process;macromolecule metabolic process;metabolic process;nitrogen compound metabolic process;nucleobase-containing compound metabolic process;nucleobase-containing small molecule interconversion;nucleobase-cont…	cell part;cell projection;cytoplasm;cytosol;extracellular organelle;intracellular membrane-bounded organelle;intracellular organelle;mitochondrion;nucleus;organelle;vesicle	Purine metabolism;Pyrimidine metabolism			5.81579	1.2763
1292	AHCY	Adenosylhomocysteinase	P23526;P23526-2	+		amine metabolic process;cellular amino acid metabolic process;cellular ketone metabolic process;cellular metabolic process;cellular nitrogen compound metabolic process;cellular process;cofactor metabolic process;heterocycle metabolic process;metabolic process;nitrogen compound metabolic process;nucleobase-containing compound metabolic process;nucleobase-containing small molecule metabolic process…	cell part;cytoplasm;cytoplasmic membrane-bounded vesicle;cytosol;extracellular organelle;intracellular membrane-bounded organelle;intracellular organelle;organelle;vesicle	Cysteine and methionine metabolism			5.36894	0.718222
1294	RRM1	Ribonucleoside-diphosphate reductase large subunit	P23921;E9PL69	+		anatomical structure development;biosynthetic process;cell cycle;cell proliferation;cellular aromatic compound metabolic process;cellular component assembly;cellular component organization;cellular metabolic process;cellular nitrogen compound metabolic process;cellular process;developmental process;DNA metabolic process;DNA replication;heterocycle metabolic process;macromolecular complex assembly…	cell body;cell part;cell projection;cytoplasm;cytosol;extracellular organelle;neuronal cell body;nuclear envelope;nucleoplasm;organelle;vesicle	Glutathione metabolism;Purine metabolism;Pyrimidine metabolism			5.24668	1.37206
1295	EEF1B2	Elongation factor 1-beta	P24534	+		biosynthetic process;cellular metabolic process;cellular process;macromolecule metabolic process;metabolic process;primary metabolic process;protein metabolic process;translation;translational elongation	cell part;cytoplasm;cytosol;macromolecular complex;protein complex				4.3314	1.26183
1309	PTBP1	Polypyrimidine tract-binding protein 1	P26599-1;P26599-2;P26599;A6NLN1;A0A7I2V621;A0A0U1RRM4;A0A7I2V4H6;A0A6Q8PEX4	+		biological regulation;cellular metabolic process;cellular nitrogen compound metabolic process;cellular process;macromolecule metabolic process;metabolic process;mRNA metabolic process;mRNA processing;nitrogen compound metabolic process;nucleobase-containing compound metabolic process;primary metabolic process;RNA metabolic process;RNA processing;RNA splicing	cell part;extracellular organelle;intracellular membrane-bounded organelle;intracellular non-membrane-bounded organelle;intracellular organelle;membrane;nucleolus;nucleoplasm;nucleus;organelle;vesicle				4.30417	0.755338
1312	EEF1G	Elongation factor 1-gamma	P26641;P26641-2	+		biosynthetic process;cellular metabolic process;cellular process;macromolecule metabolic process;metabolic process;multi-organism process;primary metabolic process;protein metabolic process;response to biotic stimulus;response to stimulus;translation;translational elongation	cell part;cytoplasm;cytosol;extracellular organelle;intracellular membrane-bounded organelle;intracellular organelle;membrane;nucleus;organelle;vesicle				6.19779	0.741477
1325	EEF1D	Elongation factor 1-delta	P29692;P29692-2;E9PRY8;E9PK01;P29692-4;A0A087X1X7;E9PQZ1;E9PI39;E9PQ49;E9PPR1;E9PL12	+		biological regulation;biosynthetic process;cellular metabolic process;cellular nitrogen compound metabolic process;cellular process;macromolecule metabolic process;metabolic process;nitrogen compound metabolic process;nucleobase-containing compound metabolic process;primary metabolic process;protein metabolic process;response to abiotic stimulus;response to stimulus;RNA metabolic process;signal t…	cell part;cytoplasm;cytosol;intracellular membrane-bounded organelle;intracellular non-membrane-bounded organelle;intracellular organelle;macromolecular complex;nucleolus;nucleus;organelle;protein complex				4.77405	2.21146
1328	MARCKS	Myristoylated alanine-rich C-kinase substrate	P29966	+		biological regulation;cellular metabolic process;cellular process;energy reserve metabolic process;generation of precursor metabolites and energy;metabolic process;regulation of transport;small molecule metabolic process	cell cortex;cell part;centrosome;cytoskeleton;extracellular organelle;intracellular membrane-bounded organelle;intracellular non-membrane-bounded organelle;intracellular organelle;membrane;microtubule organizing center;nucleus;organelle;plasma membrane;vesicle	Fc gamma R-mediated phagocytosis			4.6924	1.08765
1339	ADSS	Adenylosuccinate synthetase isozyme 2	P30520	+		amine metabolic process;biosynthetic process;cellular amino acid metabolic process;cellular aromatic compound metabolic process;cellular ketone metabolic process;cellular metabolic process;cellular nitrogen compound metabolic process;cellular process;heterocycle metabolic process;immune system process;metabolic process;nitrogen compound metabolic process;nucleobase-containing compound metabolic p…	cell part;cytoplasm;cytosol;extracellular organelle;membrane;organelle;plasma membrane;vesicle	Alanine, aspartate and glutamate metabolism;Purine metabolism			3.41297	0.846282
1346	DNAJA1	DnaJ homolog subfamily A member 1	P31689;P31689-2	+		biological regulation;cell motility;cellular component movement;cellular localization;cellular metabolic process;cellular process;detection of stimulus;localization;locomotion;macromolecule metabolic process;metabolic process;multicellular organismal process;primary metabolic process;protein folding;protein metabolic process;regulation of protein modification process;regulation of transport;respo…	cell part;cytosol;extracellular organelle;intracellular membrane-bounded organelle;intracellular organelle;membrane;mitochondrion;nucleus;organelle;vesicle	Protein processing in endoplasmic reticulum			6.43429	0.665574
1352	SFN	14-3-3 protein sigma	P31947-2;P31947	+		anatomical structure development;biological regulation;biosynthetic process;cell death;cell development;cellular component organization;cellular metabolic process;cellular nitrogen compound metabolic process;cellular process;death;developmental process;macromolecule metabolic process;membrane organization;metabolic process;mitochondrion organization;nitrogen compound metabolic process;nucleobase-…	cell part;cytoplasm;cytosol;extracellular organelle;extracellular space;intracellular membrane-bounded organelle;intracellular organelle;membrane;nucleus;organelle;vesicle	Aldosterone-regulated sodium reabsorption;Cell cycle;p53 signaling pathway			3.88902	0.918333
1353	STIP1	Stress-induced-phosphoprotein 1	P31948;P31948-2;P31948-3	+		response to stimulus;response to stress	cell part;Golgi apparatus;intracellular membrane-bounded organelle;intracellular organelle;nucleus;organelle	Prion diseases			5.00361	1.59318
1354	S100A11	Protein S100-A11;Protein S100-A11, N-terminally processed	P31949	+		biological regulation;cellular process;regulation of DNA metabolic process;response to stimulus;signal transduction	cell part;cell projection;cytoplasm;extracellular organelle;extracellular space;intracellular membrane-bounded organelle;intracellular organelle;nucleoplasm;nucleus;organelle;vesicle				2.50636	1.43118
1355	PRDX2	Peroxiredoxin-2	P32119	+		biological regulation;biosynthetic process;catabolic process;cellular metabolic process;cellular nitrogen compound metabolic process;cellular process;macromolecule metabolic process;metabolic process;nitrogen compound metabolic process;nucleobase-containing compound metabolic process;primary metabolic process;response to chemical stimulus;response to oxidative stress;response to stimulus;response…	cell part;cytoplasm;cytosol;extracellular organelle;organelle;vesicle		MitoCarta3.0	unknown	4.17752	0.666157
1357	KIF5B	Kinesin-1 heavy chain	P33176	+		biological regulation;cellular component disassembly;cellular component movement;cellular component organization;cellular homeostasis;cellular ion homeostasis;cellular localization;cellular metabolic process;cellular process;cytoplasm organization;cytoskeleton-dependent intracellular transport;establishment of localization;homeostatic process;localization;locomotion;macromolecule metabolic proces…	cell part;cell projection;cytoplasm;cytoplasmic membrane-bounded vesicle;intracellular membrane-bounded organelle;intracellular organelle;macromolecular complex;membrane;microtubule organizing center;neuron projection;organelle;protein complex;vesicle				3.29941	1.13231
1370	CBS	Cystathionine beta-synthase	P35520;P35520-2	+		amine metabolic process;biosynthetic process;catabolic process;cell communication;cellular amino acid metabolic process;cellular ketone metabolic process;cellular metabolic process;cellular nitrogen compound metabolic process;cellular process;DNA metabolic process;macromolecule metabolic process;metabolic process;nitrogen compound metabolic process;nucleobase-containing compound metabolic process…	cell part;cytosol;intracellular membrane-bounded organelle;intracellular non-membrane-bounded organelle;intracellular organelle;nucleolus;nucleus;organelle	Cysteine and methionine metabolism;Glycine, serine and threonine metabolism			4.31845	0.911863
1380	TAGLN2	Transgelin-2	X6RJP6;P37802;P37802-2	+		cell differentiation;cellular process;developmental process	extracellular organelle;organelle;vesicle				5.02803	1.78511
1384	ATP6V1A	V-type proton ATPase catalytic subunit A	P38606-2;P38606	+		biological regulation;cellular component organization;cellular homeostasis;cellular ion homeostasis;cellular metabolic process;cellular nitrogen compound metabolic process;cellular process;establishment of localization;heterocycle metabolic process;homeostatic process;hydrogen transport;interspecies interaction between organisms;ion transport;metabolic process;multi-organism process;nitrogen comp…	cell part;cell projection;cytosol;extracellular organelle;intracellular membrane-bounded organelle;intracellular organelle;macromolecular complex;membrane;microvillus;mitochondrion;organelle;plasma membrane;protein complex;proton-transporting two-sector ATPase complex;vesicle	Collecting duct acid secretion;Epithelial cell signaling in Helicobacter pylori infection;Oxidative phosphorylation;Phagosome;Rheumatoid arthritis;Vibrio cholerae infection			4.2265	0.854257
1391	USP8	Ubiquitin carboxyl-terminal hydrolase 8	P40818;P40818-2;A0A075B720	+		biological regulation;catabolic process;cell proliferation;cellular component organization;cellular metabolic process;cellular process;cytokinesis;endosome organization;macromolecule metabolic process;macromolecule modification;metabolic process;organelle organization;primary metabolic process;protein metabolic process;protein modification by small protein conjugation or removal;protein modificat…	cell part;cytoplasm;cytoplasmic membrane-bounded vesicle;cytosol;endosome;Golgi apparatus;intracellular membrane-bounded organelle;intracellular organelle;midbody;nucleoplasm;organelle;vesicle	Endocytosis			4.53291	0.828814
1402	TMPO	Lamina-associated polypeptide 2, isoform alpha;Thymopoietin;Thymopentin	P42166	+		biological regulation	cell part;intracellular membrane-bounded organelle;intracellular organelle;membrane;nuclear envelope;nucleus;organelle				3.38902	1.17739
1409	PSMC4	26S protease regulatory subunit 6B	P43686;P43686-2	+		anatomical structure development;biological regulation;catabolic process;cell cycle;cell death;cellular metabolic process;cellular nitrogen compound metabolic process;cellular process;death;developmental process;immune system process;macromolecule metabolic process;macromolecule modification;metabolic process;mitotic cell cycle;nitrogen compound metabolic process;primary metabolic process;protein…	cell part;cytoplasm;cytosol;intracellular membrane-bounded organelle;intracellular organelle;macromolecular complex;membrane;nucleoplasm;nucleus;organelle;proteasome complex;protein complex	Proteasome			3.77819	0.705602
1415	MKI67	Antigen KI-67	P46013;P46013-2	+		cell proliferation;cellular process;meiosis	cell part;chromosome;cytoplasm;intracellular membrane-bounded organelle;intracellular non-membrane-bounded organelle;intracellular organelle;membrane;nucleolus;nucleus;organelle				3.62815	1.0329
1416	RANGAP1	Ran GTPase-activating protein 1	P46060	+		biological regulation;cell cycle;cellular process;mitotic cell cycle;regulation of transport;response to stimulus;signal transduction	cell part;cytoplasm;cytosol;intracellular non-membrane-bounded organelle;intracellular organelle;kinetochore;macromolecular complex;membrane;nuclear pore;organelle;protein complex	RNA transport			5.30954	1.05846
1417	RECQL	ATP-dependent DNA helicase Q1	P46063	+		biosynthetic process;cellular metabolic process;cellular nitrogen compound metabolic process;cellular process;DNA geometric change;DNA metabolic process;DNA recombination;DNA repair;DNA replication;macromolecule metabolic process;metabolic process;nitrogen compound metabolic process;nucleobase-containing compound metabolic process;primary metabolic process;response to DNA damage stimulus;response…	cell part;intracellular membrane-bounded organelle;intracellular organelle;membrane;nucleoplasm;nucleus;organelle				4.48364	0.526155
1424	GNPDA1;GNPDA2	Glucosamine-6-phosphate isomerase 1;Glucosamine-6-phosphate isomerase;Glucosamine-6-phosphate isomerase 2	P46926;D6R9P4;P46926-2;D6RAY7;D6RFF8;D6R917;D6RB13;Q8TDQ7-3;Q8TDQ7-2;Q8TDQ7	+		alcohol metabolic process;carbohydrate metabolic process;catabolic process;cellular metabolic process;cellular process;generation of precursor metabolites and energy;metabolic process;primary metabolic process;small molecule metabolic process	cell part;cytoplasm;extracellular organelle;intracellular membrane-bounded organelle;intracellular organelle;nucleus;organelle;vesicle	Amino sugar and nucleotide sugar metabolism			3.40845	1.14002
1425	IQGAP1	Ras GTPase-activating-like protein IQGAP1	P46940;H0YLE8;A0A0J9YXZ5	+		anatomical structure development;biological regulation;cell development;cellular metabolic process;cellular process;developmental process;energy reserve metabolic process;generation of precursor metabolites and energy;metabolic process;regulation of protein modification process;regulation of transport;response to chemical stimulus;response to endogenous stimulus;response to stimulus;signal transd…	cell leading edge;cell part;cell projection;cytoplasm;cytosol;extracellular organelle;intracellular;macromolecular complex;membrane;midbody;neuron projection;nucleoplasm;organelle;plasma membrane;protein complex;site of polarized growth;vesicle	Regulation of actin cytoskeleton			5.38671	0.628323
1427	PLA2G4A	Cytosolic phospholipase A2;Phospholipase A2;Lysophospholipase	P47712	+		alcohol metabolic process;amine metabolic process;biological regulation;biosynthetic process;catabolic process;cell activation;cellular ketone metabolic process;cellular lipid metabolic process;cellular metabolic process;cellular nitrogen compound metabolic process;cellular process;coagulation;establishment of localization;lipid metabolic process;lipid transport;metabolic process;multicellular or…	cell part;cytoplasm;cytoplasmic membrane-bounded vesicle;cytosol;Golgi apparatus;intracellular membrane-bounded organelle;intracellular organelle;membrane;organelle;vesicle	alpha-Linolenic acid metabolism;Arachidonic acid metabolism;Ether lipid metabolism;Fat digestion and absorption;Fc epsilon RI signaling pathway;Glycerophospholipid metabolism;GnRH signaling pathway;Linoleic acid metabolism;Long-term depression;MAPK signaling pathway;Pancreatic secretion;Toxoplasmosis;Vascular smooth muscle contraction;VEGF signaling pathway			6.56635	1.46678
1428	CAPZA2	F-actin-capping protein subunit alpha-2	P47755;C9JUG7;F8W9N7;P47755-2	+		biological regulation;cellular component assembly;cellular component movement;cellular component organization;cellular process;coagulation;immune system process;macromolecular complex assembly;multicellular organismal process;protein complex assembly;regulation of body fluid levels;regulation of organelle organization;response to stimulus;response to stress	cell part;cytoskeleton;cytosol;extracellular organelle;extracellular region;F-actin capping protein complex;intracellular non-membrane-bounded organelle;intracellular organelle;macromolecular complex;membrane;organelle;protein complex;vesicle				4.64702	0.46309
1429	CAPZB	F-actin-capping protein subunit beta	P47756;B1AK88;B1AK87;P47756-1;B1AK85	+		anatomical structure development;biological regulation;cell development;cellular component assembly;cellular component movement;cellular component organization;cellular process;coagulation;cytoskeleton organization;developmental process;multicellular organismal process;organelle organization;regulation of body fluid levels;regulation of organelle organization	cell part;cell projection;cytoplasm;cytoplasmic membrane-bounded vesicle;cytoskeleton;cytosol;extracellular organelle;F-actin capping protein complex;intracellular membrane-bounded organelle;intracellular non-membrane-bounded organelle;intracellular organelle;macromolecular complex;membrane;organelle;protein complex;vesicle				3.87516	1.38859
1438	NES	Nestin	P48681	+		anatomical structure development;anatomical structure morphogenesis;biological regulation;cell proliferation;cellular component morphogenesis;cellular component organization;cellular process;developmental process;regulation of organelle organization	cell part;cytoplasm;cytoskeleton;intracellular non-membrane-bounded organelle;intracellular organelle;macromolecular complex;organelle;protein complex				4.39403	0.576634
1441	NASP	Nuclear autoantigenic sperm protein	P49321;P49321-2;P49321-3;Q5T624;P49321-4;E9PI86;E9PRH9;H0YF33	+		anatomical structure development;biosynthetic process;cell cycle;cell proliferation;cellular component assembly;cellular component organization;cellular macromolecular complex assembly;cellular metabolic process;cellular nitrogen compound metabolic process;cellular process;chromatin modification;chromatin organization;chromosome organization;developmental process;DNA metabolic process;DNA replica…	cell part;cytoplasm;intracellular membrane-bounded organelle;intracellular organelle;macromolecular complex;nucleoplasm;nucleus;organelle;protein complex				7.42898	1.25394
1454	NUP153	Nuclear pore complex protein Nup153	P49790-2;P49790;P49790-3	+		biological regulation;biosynthetic process;carbohydrate metabolic process;carbohydrate transport;cell cycle;cellular component assembly;cellular component disassembly;cellular component organization;cellular macromolecular complex assembly;cellular membrane organization;cellular metabolic process;cellular nitrogen compound metabolic process;cellular process;establishment of localization;interspec…	cell part;cytoplasm;intracellular non-membrane-bounded organelle;intracellular organelle;macromolecular complex;membrane;nuclear pore;nucleolus;nucleoplasm;organelle;protein complex	RNA transport			3.33854	0.859388
1455	RANBP2	E3 SUMO-protein ligase RanBP2	P49792;A0A8V8TLN4	+		biological regulation;biosynthetic process;carbohydrate metabolic process;carbohydrate transport;cell cycle;cellular component disassembly;cellular component organization;cellular membrane organization;cellular metabolic process;cellular nitrogen compound metabolic process;cellular process;establishment of localization;macromolecule metabolic process;macromolecule modification;membrane organizati…	cell part;cytosol;intracellular membrane-bounded organelle;intracellular organelle;macromolecular complex;membrane;mitochondrion;nuclear pore;organelle;protein complex	RNA transport			5.22867	1.44847
1456	GMPS	GMP synthase [glutamine-hydrolyzing]	P49915;P49915-2	+		amine metabolic process;biosynthetic process;cellular amino acid metabolic process;cellular aromatic compound metabolic process;cellular ketone metabolic process;cellular metabolic process;cellular nitrogen compound metabolic process;cellular process;heterocycle metabolic process;metabolic process;nitrogen compound metabolic process;nucleobase-containing compound metabolic process;nucleobase-cont…	cell part;cytoplasm;cytosol	Drug metabolism - other enzymes;Purine metabolism			6.10904	0.753275
1458	GDI2	Rab GDP dissociation inhibitor beta	P50395;P50395-2;Q5SX86	+		biological regulation;cellular process;establishment of localization;protein transport;response to stimulus;signal transduction;transport;vesicle-mediated transport	cell part;cytoplasm;cytosol;extracellular organelle;Golgi apparatus;intracellular membrane-bounded organelle;intracellular organelle;membrane;organelle;vesicle				2.90816	1.06374
1459	EMD	Emerin	P50402;A0A804HIV7;A0A804HLA2;Q5HY57	+		anatomical structure development;biological regulation;cell cycle;cell differentiation;cellular component disassembly;cellular component organization;cellular membrane organization;cellular process;developmental process;membrane organization;mitotic cell cycle;multicellular organismal process;muscle contraction;regulation of transport;response to chemical stimulus;response to stimulus	cell part;endoplasmic reticulum;intracellular membrane-bounded organelle;intracellular organelle;macromolecular complex;membrane;nuclear envelope;organelle;protein complex	Arrhythmogenic right ventricular cardiomyopathy (ARVC);Dilated cardiomyopathy;Hypertrophic cardiomyopathy (HCM)			3.20885	0.937402
1460	CPT1A	Carnitine O-palmitoyltransferase 1, liver isoform	P50416-2;P50416	+		alcohol metabolic process;amine metabolic process;amine transport;amino acid transport;behavior;biological regulation;carbohydrate metabolic process;catabolic process;cell differentiation;cellular amino acid metabolic process;cellular component assembly;cellular component organization;cellular ketone metabolic process;cellular lipid metabolic process;cellular metabolic process;cellular nitrogen c…	cell part;intracellular membrane-bounded organelle;intracellular organelle;membrane;mitochondrion;organelle	Adipocytokine signaling pathway;Fatty acid metabolism;PPAR signaling pathway	MitoCarta3.0	MOM	5.13125	0.850539
1462	ST13;ST13P5;ST13P4	Hsc70-interacting protein;Putative protein FAM10A5;Putative protein FAM10A4	P50502;H7C3I1;Q8NFI4;F6VDH7;Q8IZP2	+		biological regulation;cellular component assembly;cellular component organization;cellular metabolic process;cellular process;macromolecular complex assembly;macromolecule metabolic process;metabolic process;primary metabolic process;protein complex assembly;protein folding;protein metabolic process	cell part;cytoplasm;cytosol;extracellular organelle;macromolecular complex;organelle;protein complex;vesicle				3.87514	1.30166
1465	CCT8	T-complex protein 1 subunit theta	P50990;P50990-2;P50990-3;H7C4C8	+		cell recognition;cellular component assembly;cellular component organization;cellular metabolic process;cellular process;macromolecule metabolic process;metabolic process;primary metabolic process;protein folding;protein metabolic process	cell body;cell part;centrosome;cytoplasm;cytoskeleton;cytosol;extracellular organelle;intracellular non-membrane-bounded organelle;intracellular organelle;macromolecular complex;microtubule organizing center;organelle;protein complex;vesicle				4.50819	0.672976
1467	ANXA11	Annexin A11	P50995-2;P50995	+		cell cycle;cell division;cellular component organization;cellular membrane organization;cellular process;endocytosis;establishment of localization;membrane invagination;membrane organization;response to chemical stimulus;response to stimulus;transport;vesicle-mediated transport	cell part;cytoplasm;cytoplasmic membrane-bounded vesicle;extracellular organelle;intracellular membrane-bounded organelle;intracellular non-membrane-bounded organelle;intracellular organelle;lysosome;membrane;midbody;nuclear envelope;nucleoplasm;organelle;vacuole;vesicle				4.59897	1.68318
1469	RAB5C	Ras-related protein Rab-5C	P51148;P51148-2;K7ENY4;K7ERI8;K7ERQ8	+		biological regulation;cellular process;establishment of localization;metabolic process;protein transport;regulation of transport;response to stimulus;signal transduction;transport	cell part;cytoplasmic membrane-bounded vesicle;endosome;extracellular organelle;intracellular membrane-bounded organelle;intracellular organelle;lipid particle;membrane;nucleus;organelle;plasma membrane;vesicle	Amoebiasis;Endocytosis;ko05152;Phagosome;Vasopressin-regulated water reabsorption			3.46307	0.881777
1470	RAB7A	Ras-related protein Rab-7a	P51149;C9J8S3;A0A6Q8PGE6;A0A6Q8PG52;A0A6Q8PH84;C9J4V0;C9J592;C9IZZ0;C9J4S4	+		biological regulation;catabolic process;cellular component organization;cellular homeostasis;cellular ion homeostasis;cellular membrane organization;cellular metabolic process;cellular process;endocytosis;endosome transport;establishment of localization;homeostatic process;immune system process;macromolecule metabolic process;membrane docking;membrane invagination;membrane organization;metabolic …	cell part;cytoplasmic membrane-bounded vesicle;endosome;extracellular organelle;Golgi apparatus;intracellular membrane-bounded organelle;intracellular organelle;lysosome;membrane;organelle;vacuole;vesicle	Amoebiasis;Endocytosis;ko05152;Phagosome			3.65451	1.42593
1479	HDGF	Hepatoma-derived growth factor	P51858;P51858-2;P51858-3	+		biological regulation;cell proliferation;cellular metabolic process;cellular process;macromolecule metabolic process;metabolic process;primary metabolic process;protein metabolic process;response to chemical stimulus;response to stimulus;response to stress;signal transduction	cell part;cytoplasm;extracellular space;macromolecular complex;nucleoplasm;protein complex;transcriptional repressor complex				3.97453	1.01031
1489	CAPZA1	F-actin-capping protein subunit alpha-1	P52907	+		biological regulation;cellular component assembly;cellular component movement;cellular component organization;cellular process;coagulation;immune system process;macromolecular complex assembly;multicellular organismal process;protein complex assembly;regulation of body fluid levels;regulation of organelle organization;response to stimulus;response to stress	cell part;cytoskeleton;cytosol;extracellular organelle;extracellular region;F-actin capping protein complex;intracellular non-membrane-bounded organelle;intracellular organelle;macromolecular complex;organelle;protein complex;vesicle				5.42912	0.928058
1493	NUBP1	Cytosolic Fe-S cluster assembly factor NUBP1	P53384-2;P53384	+		biological regulation;biosynthetic process;cell growth;cellular homeostasis;cellular ion homeostasis;cellular localization;cellular metabolic process;cellular process;cofactor metabolic process;growth;homeostatic process;localization;metabolic process;organelle localization;regulation of cell cycle;regulation of organelle organization;small molecule metabolic process	cell part;cytoplasm;cytosol;extracellular organelle;membrane;organelle;plasma membrane;vesicle				3.29327	0.827649
1500	HCCS	Cytochrome c-type heme lyase	P53701	+		anatomical structure morphogenesis;developmental process;metabolic process	cell part;intracellular membrane-bounded organelle;intracellular organelle;membrane;mitochondrion;organelle	Porphyrin and chlorophyll metabolism	MitoCarta3.0	IMS	3.92437	1.2621
1502	SEC24C	Protein transport protein Sec24C	P53992;G5EA31	+		carbohydrate metabolic process;cellular component organization;cellular metabolic process;cellular process;establishment of localization;Golgi vesicle transport;immune system process;macromolecule metabolic process;macromolecule modification;membrane organization;metabolic process;organelle organization;peptidyl-amino acid modification;primary metabolic process;protein glycosylation;protein metab…	cell part;cytosol;macromolecular complex;membrane;protein complex	Protein processing in endoplasmic reticulum			3.27239	1.14764
1503	RARS	Arginine--tRNA ligase, cytoplasmic	P54136;P54136-2	+		amine metabolic process;cellular amino acid metabolic process;cellular ketone metabolic process;cellular metabolic process;cellular nitrogen compound metabolic process;cellular process;macromolecule metabolic process;metabolic process;nitrogen compound metabolic process;nucleobase-containing compound metabolic process;organic acid metabolic process;primary metabolic process;RNA metabolic process;…	cell part;cytoplasm;cytosol;extracellular organelle;intracellular membrane-bounded organelle;intracellular organelle;macromolecular complex;membrane;mitochondrion;nucleoplasm;organelle;protein complex;vesicle	Aminoacyl-tRNA biosynthesis			3.90907	0.604975
1506	USP14	Ubiquitin carboxyl-terminal hydrolase 14;Ubiquitin carboxyl-terminal hydrolase	P54578-2;P54578;A6NJA2;P54578-3	+		biological regulation;catabolic process;cell communication;cell-cell signaling;cellular metabolic process;cellular process;macromolecule metabolic process;macromolecule modification;metabolic process;primary metabolic process;protein metabolic process;protein modification by small protein conjugation or removal;protein modification process;proteolysis;proteolysis involved in cellular protein cata…	cell part;cell surface;cytoplasm;cytoplasmic membrane-bounded vesicle;extracellular organelle;intracellular membrane-bounded organelle;intracellular organelle;macromolecular complex;membrane;nucleus;organelle;plasma membrane;proteasome complex;protein complex;synapse;vesicle				3.40218	0.833899
1511	EIF5	Eukaryotic translation initiation factor 5	P55010	+		biological regulation;biosynthetic process;cellular metabolic process;cellular process;macromolecule metabolic process;metabolic process;primary metabolic process;protein metabolic process;regulation of translation;translation;translational initiation	cell part;cytoplasm;cytosol;membrane;plasma membrane	RNA transport			6.87646	1.73506
1516	SEC13	Protein SEC13 homolog	P55735;A8MXL6;P55735-2;P55735-4;P55735-3	+		biological regulation;carbohydrate metabolic process;cell cycle;cellular component organization;cellular metabolic process;cellular process;establishment of localization;Golgi vesicle transport;immune system process;macromolecule metabolic process;macromolecule modification;membrane organization;metabolic process;mitotic cell cycle;nucleobase-containing compound transport;organelle organization;p…	cell part;cytosol;extracellular organelle;macromolecular complex;membrane;nuclear envelope;organelle;protein complex;vesicle	Protein processing in endoplasmic reticulum;RNA transport			6.03677	1.03434
1528	MTPN	Myotrophin	P58546;C9JL85	+		alcohol metabolic process;amine metabolic process;anatomical structure development;anatomical structure morphogenesis;biological regulation;cell differentiation;cell growth;cellular aromatic compound metabolic process;cellular metabolic process;cellular nitrogen compound metabolic process;cellular process;developmental process;growth;metabolic process;nitrogen compound metabolic process;regulatio…	cell part;cell projection;cytosol;extracellular organelle;F-actin capping protein complex;intracellular membrane-bounded organelle;intracellular organelle;macromolecular complex;neuron projection;nucleus;organelle;protein complex;vesicle				4.23292	0.998277
1545	ABCE1	ATP-binding cassette sub-family E member 1	P61221;D6R9I9;D6RGF4	+		biological regulation;catabolic process;cellular metabolic process;cellular nitrogen compound metabolic process;cellular process;establishment of localization;macromolecule metabolic process;metabolic process;multi-organism process;nitrogen compound metabolic process;nucleobase-containing compound metabolic process;primary metabolic process;response to biotic stimulus;response to stimulus;RNA cat…	cell part;cytoplasm;intracellular membrane-bounded organelle;intracellular organelle;membrane;mitochondrion;organelle				4.79754	1.51805
1558	PSMC1	26S protease regulatory subunit 4	P62191;P62191-2	+		biological regulation;catabolic process;cell cycle;cell death;cellular metabolic process;cellular nitrogen compound metabolic process;cellular process;death;immune system process;macromolecule metabolic process;macromolecule modification;metabolic process;mitotic cell cycle;nitrogen compound metabolic process;primary metabolic process;protein metabolic process;protein modification by small protei…	cell part;cytoplasm;cytosol;intracellular membrane-bounded organelle;intracellular organelle;macromolecular complex;membrane;nucleoplasm;nucleus;organelle;proteasome complex;protein complex	Proteasome			4.00551	0.784643
1563	YWHAE	14-3-3 protein epsilon	P62258;P62258-2	+		anatomical structure development;biological regulation;biosynthetic process;cell cycle;cell death;cell motility;cellular component movement;cellular component organization;cellular homeostasis;cellular ion homeostasis;cellular metabolic process;cellular nitrogen compound metabolic process;cellular process;death;developmental process;establishment of localization;homeostatic process;locomotion;mac…	cell part;cell projection;cytoplasmic membrane-bounded vesicle;cytosol;extracellular organelle;intracellular membrane-bounded organelle;intracellular organelle;macromolecular complex;membrane;mitochondrion;neuron projection;organelle;protein complex;vesicle	Cell cycle;Neurotrophin signaling pathway;Oocyte meiosis			5.49958	1.19355
1581	RAP1A;RAP1B	Ras-related protein Rap-1A;Ras-related protein Rap-1b	P62834;F5H6R7;F5H7Y6;E7ESV4;F5GX62;F5GYB5;F5H4H0;F5H004;F5H500;F5H0B7;F5H491;F5GWU8;F5H077;F5GYH7;P61224-2;P61224-3;P61224	+		anatomical structure development;biological regulation;cell activation;cell development;cell proliferation;cellular metabolic process;cellular process;coagulation;developmental process;energy reserve metabolic process;establishment of localization;generation of precursor metabolites and energy;macromolecule metabolic process;macromolecule modification;metabolic process;multicellular organismal pr…	cell part;cell projection;cytoplasm;cytosol;endosome;extracellular organelle;intracellular;intracellular membrane-bounded organelle;intracellular organelle;lipid particle;macromolecular complex;membrane;neuron projection;organelle;plasma membrane;protein complex;vesicle	Chemokine signaling pathway;Focal adhesion;Leukocyte transendothelial migration;Long-term potentiation;MAPK signaling pathway;Neurotrophin signaling pathway;Pancreatic secretion;Renal cell carcinoma			4.04735	0.788814
1582	RPS25	40S ribosomal protein S25	P62851	+		biosynthetic process;catabolic process;cellular component assembly;cellular component disassembly;cellular component organization;cellular macromolecular complex assembly;cellular metabolic process;cellular nitrogen compound metabolic process;cellular process;establishment of localization;macromolecular complex assembly;macromolecule metabolic process;metabolic process;mRNA metabolic process;nitr…	cell part;cytoplasm;cytosol;extracellular organelle;intracellular membrane-bounded organelle;intracellular non-membrane-bounded organelle;intracellular organelle;macromolecular complex;nucleolus;nucleus;organelle;ribonucleoprotein complex;ribosome;small ribosomal subunit;vesicle	Ribosome			3.01361	0.970272
1594	RPS27A;UBC;UBB;UBA52	Ubiquitin-40S ribosomal protein S27a;Ubiquitin;40S ribosomal protein S27a;Polyubiquitin-C;Ubiquitin;Ubiquitin-60S ribosomal protein L40;Ubiquitin;60S ribosomal protein L40;Polyubiquitin-B;Ubiquitin	P62979;P0CG48;F5GYU3;Q96C32;J3QKN0;F5GXK7;F5H747;F5H388;B4DV12;F5H265;F5H2Z3;F5H6Q2;J3QTR3;J3QS39;P62987;P0CG47;M0R2S1;M0R1M6;M0R1V7	+		alcohol metabolic process;anatomical structure development;anatomical structure morphogenesis;biological regulation;biosynthetic process;carbohydrate metabolic process;catabolic process;cell cycle;cell death;cell development;cellular component assembly;cellular component disassembly;cellular component morphogenesis;cellular component movement;cellular component organization;cellular homeostasis;c…	cell body;cell part;cell projection;cytoplasm;cytosol;extracellular organelle;intracellular membrane-bounded organelle;intracellular non-membrane-bounded organelle;intracellular organelle;macromolecular complex;membrane;mitochondrion;neuron projection;neuronal cell body;nucleolus;nucleoplasm;organelle;plasma membrane;ribonucleoprotein complex;ribosome;small ribosomal subunit;vesicle	Parkinson's disease;PPAR signaling pathway;Ribosome			5.54141	0.573652
1596	YWHAZ	14-3-3 protein zeta/delta	P63104;E7EX29;B0AZS6;P63104-2;B7Z2E6;H0YB80	+		amine transport;biological regulation;biosynthetic process;cell activation;cell death;cellular component assembly;cellular component organization;cellular metabolic process;cellular nitrogen compound metabolic process;cellular process;coagulation;death;establishment of localization;Golgi organization;hormone transport;macromolecule metabolic process;membrane organization;metabolic process;multice…	cell leading edge;cell part;cytoplasm;cytoplasmic membrane-bounded vesicle;cytosol;extracellular organelle;extracellular space;intracellular membrane-bounded organelle;intracellular organelle;lysosome;macromolecular complex;membrane;mitochondrion;nucleoplasm;nucleus;organelle;protein complex;vacuole;vesicle	Cell cycle;Neurotrophin signaling pathway;Oocyte meiosis			3.93864	0.73785
1597	PPP2R2A;PPP2R2D	Serine/threonine-protein phosphatase 2A 55 kDa regulatory subunit B alpha isoform;Serine/threonine-protein phosphatase 2A 55 kDa regulatory subunit B delta isoform	P63151;P63151-2;A0A590UJJ1;A0A590UJY3;Q66LE6	+		biological regulation;catabolic process;cell cycle;cell division;cellular component organization;cellular membrane organization;cellular metabolic process;cellular nitrogen compound metabolic process;cellular process;macromolecule metabolic process;macromolecule modification;membrane organization;metabolic process;mitosis;mitotic cell cycle;mRNA metabolic process;nitrogen compound metabolic proce…	cell part;cytoplasm;cytosol;macromolecular complex;nucleoplasm;protein complex;protein serine/threonine phosphatase complex	Cell cycle - yeast;Chagas disease (American trypanosomiasis);Hepatitis C;mRNA surveillance pathway;Tight junction			3.89221	0.884302
1603	YBX1	Nuclease-sensitive element-binding protein 1	P67809;H0Y449;C9J5V9	+		biological regulation;biosynthetic process;cellular metabolic process;cellular nitrogen compound metabolic process;cellular process;developmental process;embryo development;macromolecule metabolic process;metabolic process;mRNA metabolic process;mRNA processing;nitrogen compound metabolic process;nucleobase-containing compound metabolic process;primary metabolic process;RNA metabolic process;RNA …	cell part;cytoplasm;extracellular organelle;intracellular membrane-bounded organelle;intracellular non-membrane-bounded organelle;intracellular organelle;macromolecular complex;membrane;nucleoplasm;nucleus;organelle;protein complex;ribonucleoprotein complex;spliceosomal complex;vesicle				5.51601	1.60048
1604	TPM4	Tropomyosin alpha-4 chain	P67936;A0A2R8Y5V9;A0A2R8YGX3;K7ENT6;A0A2R8YH90;A0A2R8YE05;P67936-2;A0A2R8YHD2;A0A2R8YEU4;A0A5F9UN72	+		cell differentiation;cellular component movement;cellular process;developmental process;multicellular organismal process;muscle contraction	cell part;cytoskeleton;cytosol;extracellular organelle;intracellular non-membrane-bounded organelle;intracellular organelle;macromolecular complex;membrane;organelle;protein complex;vesicle	Cardiac muscle contraction;Dilated cardiomyopathy;Hypertrophic cardiomyopathy (HCM)			6.47728	0.711152
1608	TUBA4A	Tubulin alpha-4A chain	P68366-2;P68366	+		biological regulation;cell activation;cell cycle;cellular component assembly;cellular component organization;cellular macromolecular complex assembly;cellular metabolic process;cellular process;coagulation;establishment of localization;exocytosis;macromolecular complex assembly;macromolecule metabolic process;metabolic process;mitotic cell cycle;multicellular organismal process;organelle organiza…	cell part;cytosol;extracellular organelle;extracellular region;macromolecular complex;organelle;protein complex;vesicle	Gap junction;Pathogenic Escherichia coli infection;Phagosome			5.09914	0.569994
1611	CCT2	T-complex protein 1 subunit beta	P78371;F5GWF6;P78371-2;F8VQ14	+		cell recognition;cellular component assembly;cellular component organization;cellular macromolecular complex assembly;cellular metabolic process;cellular process;macromolecular complex assembly;macromolecule metabolic process;metabolic process;primary metabolic process;protein complex assembly;protein folding;protein metabolic process	cell body;cell part;cytoplasm;cytosol;extracellular organelle;macromolecular complex;organelle;protein complex;vesicle				5.3347	1.05772
1624	DAB2	Disabled homolog 2	P98082-3;P98082;P98082-2	+		anatomical structure development;anatomical structure morphogenesis;biological regulation;cell death;cell differentiation;cell morphogenesis;cell proliferation;cellular component assembly;cellular component morphogenesis;cellular component organization;cellular macromolecular complex assembly;cellular membrane organization;cellular metabolic process;cellular process;death;developmental process;em…	cell part;cytoplasmic membrane-bounded vesicle;extracellular organelle;intracellular membrane-bounded organelle;intracellular non-membrane-bounded organelle;intracellular organelle;macromolecular complex;membrane;nucleolus;organelle;plasma membrane;protein complex;vesicle	Endocytosis			3.37562	1.07512
1629	NFKB2	Nuclear factor NF-kappa-B p100 subunit;Nuclear factor NF-kappa-B p52 subunit	Q00653;Q00653-4;Q00653-3	+		anatomical structure development;biological regulation;cell activation;cell differentiation;cellular component organization;cellular process;developmental process;extracellular matrix organization;extracellular structure organization;immune system process;response to chemical stimulus;response to stimulus;response to stress;rhythmic process;signal transduction	cell part;cytoplasm;cytosol;I-kappaB/NF-kappaB complex;intracellular membrane-bounded organelle;intracellular organelle;macromolecular complex;nucleoplasm;nucleus;organelle;protein complex	MAPK signaling pathway;Osteoclast differentiation;Pathways in cancer			3.46743	0.907381
1636	HMGCS1	Hydroxymethylglutaryl-CoA synthase, cytoplasmic	Q01581	+		alcohol metabolic process;anatomical structure development;biosynthetic process;cellular lipid metabolic process;cellular metabolic process;cellular process;developmental process;lipid metabolic process;metabolic process;primary metabolic process;response to abiotic stimulus;response to chemical stimulus;response to drug;response to endogenous stimulus;response to external stimulus;response to ex…	cell part;cytoplasm;cytosol;intracellular membrane-bounded organelle;intracellular organelle;membrane;nucleoplasm;nucleus;organelle;plasma membrane	Butanoate metabolism;Synthesis and degradation of ketone bodies;Terpenoid backbone biosynthesis;Valine, leucine and isoleucine degradation			4.38936	0.799031
1642	FKBP4	Peptidyl-prolyl cis-trans isomerase FKBP4;Peptidyl-prolyl cis-trans isomerase FKBP4, N-terminally processed	Q02790	+		anatomical structure development;biological regulation;cellular component assembly;cellular component organization;cellular macromolecular complex assembly;cellular metabolic process;cellular process;developmental process;establishment of localization;ion transport;localization;macromolecular complex assembly;macromolecule metabolic process;macromolecule modification;metabolic process;peptidyl-am…	cell body;cell part;cytoplasm;cytosol;extracellular organelle;intracellular membrane-bounded organelle;intracellular organelle;macromolecular complex;membrane;mitochondrion;neuronal cell body;nucleoplasm;organelle;protein complex;site of polarized growth;vesicle				3.90091	1.01993
1647	GBE1	1,4-alpha-glucan-branching enzyme	Q04446;E9PGM4	+		alcohol metabolic process;biosynthetic process;carbohydrate metabolic process;cellular metabolic process;cellular process;energy reserve metabolic process;generation of precursor metabolites and energy;macromolecule metabolic process;metabolic process;polysaccharide metabolic process;primary metabolic process;small molecule metabolic process	cell part;cytosol;extracellular organelle;organelle;vesicle	Starch and sucrose metabolism			4.13326	1.12555
1653	PPAT	Amidophosphoribosyltransferase	Q06203	+		amine metabolic process;anatomical structure development;anatomical structure morphogenesis;biological regulation;biosynthetic process;catabolic process;cellular amino acid metabolic process;cellular aromatic compound metabolic process;cellular component assembly;cellular component organization;cellular ketone metabolic process;cellular metabolic process;cellular nitrogen compound metabolic proce…	cell part;cytosol	Alanine, aspartate and glutamate metabolism;Purine metabolism			4.49472	0.914744
1656	PRDX1	Peroxiredoxin-1	Q06830;A0A0A0MSI0;A0A0A0MRQ5	+		anatomical structure development;biological regulation;biosynthetic process;catabolic process;cell killing;cell proliferation;cellular metabolic process;cellular nitrogen compound metabolic process;cellular process;developmental process;homeostatic process;immune system process;macromolecule metabolic process;metabolic process;nitrogen compound metabolic process;nucleobase-containing compound met…	cell part;cytoplasm;cytoplasmic membrane-bounded vesicle;cytosol;extracellular organelle;extracellular space;intracellular membrane-bounded organelle;intracellular non-membrane-bounded organelle;intracellular organelle;nucleolus;nucleus;organelle;vesicle	Peroxisome			6.6364	0.835922
1667	AHNAK	Neuroblast differentiation-associated protein AHNAK	Q09666	+		biological regulation;cellular component assembly;cellular component organization;macromolecular complex assembly;protein complex assembly	cell part;cytoplasm;cytoskeleton;cytosol;extracellular organelle;intracellular membrane-bounded organelle;intracellular non-membrane-bounded organelle;intracellular organelle;membrane;nucleus;organelle;plasma membrane;vesicle				5.84064	1.38627
1673	AKAP13	A-kinase anchor protein 13	Q12802-4;Q12802;Q12802-2;H0YMW2	+		biological regulation;cellular metabolic process;cellular process;establishment of localization;macromolecule metabolic process;macromolecule modification;metabolic process;nuclear transport;nucleocytoplasmic transport;phosphorus metabolic process;primary metabolic process;protein metabolic process;protein modification process;protein phosphorylation;regulation of protein modification process;res…	cell part;cytoplasm;cytosol;intracellular membrane-bounded organelle;intracellular organelle;membrane;nucleus;organelle				3.59	0.903585
1674	CDC20	Cell division cycle protein 20 homolog	Q12834	+		biological regulation;catabolic process;cell cycle;cell division;cellular component organization;cellular metabolic process;cellular process;macromolecule metabolic process;macromolecule modification;metabolic process;mitosis;mitotic cell cycle;nuclear division;organelle fission;organelle organization;primary metabolic process;protein metabolic process;protein modification by small protein conjug…	cell part;centrosome;cytoplasm;cytosol;intracellular membrane-bounded organelle;intracellular non-membrane-bounded organelle;intracellular organelle;macromolecular complex;microtubule organizing center;nucleoplasm;nucleus;organelle;protein complex	Cell cycle;Cell cycle - yeast;Meiosis - yeast;Oocyte meiosis;Ubiquitin mediated proteolysis			3.26549	0.838461
1676	AIMP1	Aminoacyl tRNA synthase complex-interacting multifunctional protein 1;Endothelial monocyte-activating polypeptide 2	Q12904;Q12904-2;A0A8C8MUD1;A0A804HJ47;A0A5F9ZHC5;A0A8C8KIA0	+		alcohol metabolic process;amine metabolic process;anatomical structure formation involved in morphogenesis;biological adhesion;biological regulation;carbohydrate metabolic process;cell adhesion;cell communication;cell death;cell motility;cell-cell signaling;cellular amino acid metabolic process;cellular component movement;cellular ketone metabolic process;cellular metabolic process;cellular nitro…	cell part;cell surface;cytoplasm;cytoplasmic membrane-bounded vesicle;cytosol;endoplasmic reticulum;extracellular space;Golgi apparatus;intracellular membrane-bounded organelle;intracellular organelle;macromolecular complex;membrane;nucleus;organelle;protein complex;vesicle				3.8666	0.898197
1681	MYO1E	Unconventional myosin-Ie	Q12965	+		anatomical structure development;biological regulation;cell development;cell differentiation;cellular component movement;cellular component organization;cellular membrane organization;cellular process;developmental process;embryo development;endocytosis;establishment of localization;extracellular matrix organization;extracellular structure organization;membrane invagination;membrane organization;…	cell part;cytoplasm;cytoplasmic membrane-bounded vesicle;cytoskeleton;extracellular organelle;intracellular membrane-bounded organelle;intracellular non-membrane-bounded organelle;intracellular organelle;macromolecular complex;organelle;protein complex;vesicle				4.30568	0.500022
1692	PSMD2	26S proteasome non-ATPase regulatory subunit 2	Q13200;Q13200-3;Q13200-2	+		biological regulation;catabolic process;cell cycle;cell death;cellular metabolic process;cellular nitrogen compound metabolic process;cellular process;death;immune system process;macromolecule metabolic process;macromolecule modification;metabolic process;mitotic cell cycle;nitrogen compound metabolic process;primary metabolic process;protein metabolic process;protein modification by small protei…	cell part;cytosol;extracellular organelle;macromolecular complex;membrane;nucleoplasm;organelle;proteasome complex;protein complex;vesicle	Proteasome			4.53848	0.745804
1694	TRIM28	Transcription intermediary factor 1-beta	Q13263;Q13263-2;M0R0K9	+		anatomical structure morphogenesis;biological regulation;biosynthetic process;cell morphogenesis;cellular component assembly;cellular component morphogenesis;cellular component organization;cellular metabolic process;cellular nitrogen compound metabolic process;cellular process;developmental process;DNA metabolic process;DNA modification;DNA repair;immune system process;macromolecular complex ass…	cell part;intracellular membrane-bounded organelle;intracellular organelle;nucleoplasm;nucleus;organelle				3.05721	1.08407
1702	ITPK1	Inositol-tetrakisphosphate 1-kinase	Q13572;Q13572-2;G3V588;G3V5A3;G3V4M9	+		biological regulation;cellular metabolic process;cellular process;coagulation;metabolic process;multicellular organismal process;phosphorus metabolic process;regulation of body fluid levels;response to stimulus;signal transduction;small molecule metabolic process	cell part;cytosol;intracellular	Inositol phosphate metabolism;Phosphatidylinositol signaling system			5.34371	1.21706
1706	FHL1	Four and a half LIM domains protein 1	Q13642-4;Q13642-5;Q13642-1;Q5JXI8;Q13642;Q5JXH7;A0A494C0D6;Q5JXI2;Q5JXI3;A0A0D9SFZ9;Q5JXH8;Q5JXH9;A0A0D9SFB0;A0A0D9SFI6;Q13642-3	+		anatomical structure development;anatomical structure morphogenesis;biological regulation;cell differentiation;cellular process;developmental process;regulation of cell cycle;regulation of mitotic cell cycle;regulation of transport	cell part;cytoplasm;cytosol;intracellular membrane-bounded organelle;intracellular organelle;membrane;nucleus;organelle;plasma membrane				7.48461	1.40232
1707	FHL3	Four and a half LIM domains protein 3	Q13643	+		anatomical structure development;cellular component organization;cellular process;cytoskeleton organization;developmental process;organelle organization	cell part;intracellular membrane-bounded organelle;intracellular organelle;nucleus;organelle				4.02861	0.930142
1715	CKAP5	Cytoskeleton-associated protein 5	Q14008-2;Q14008;Q14008-3	+		biological regulation;cell cycle;cell division;cellular component organization;cellular process;cytoskeleton organization;establishment of localization;establishment or maintenance of cell polarity;microtubule organizing center organization;mitosis;mitotic cell cycle;nuclear division;nucleobase-containing compound transport;organelle fission;organelle organization;response to stimulus;signal tran…	cell part;centrosome;cytosol;intracellular non-membrane-bounded organelle;intracellular organelle;macromolecular complex;membrane;microtubule organizing center;organelle;protein complex				6.5156	1.2014
1720	EIF3A	Eukaryotic translation initiation factor 3 subunit A	Q14152;Q14152-2	+		biological regulation;biosynthetic process;cellular component assembly;cellular component organization;cellular macromolecular complex assembly;cellular metabolic process;cellular process;macromolecular complex assembly;macromolecule metabolic process;metabolic process;primary metabolic process;protein metabolic process;regulation of translation;ribonucleoprotein complex assembly;translation;tran…	cell part;cytoplasm;cytosol;intracellular membrane-bounded organelle;intracellular non-membrane-bounded organelle;intracellular organelle;macromolecular complex;membrane;nucleolus;nucleus;organelle;protein complex;ribonucleoprotein complex	RNA transport			4.98325	0.916808
1726	CTTN	Src substrate cortactin	Q14247;Q14247-3;Q14247-2	+		anatomical structure morphogenesis;biological regulation;cell junction organization;cell motility;cellular component assembly;cellular component morphogenesis;cellular component movement;cellular component organization;cellular macromolecular complex assembly;cellular membrane organization;cellular process;cytoskeleton organization;developmental process;endocytosis;establishment of localization;l…	cell cortex;cell part;cell projection;cytoplasm;cytoskeleton;extracellular organelle;intracellular non-membrane-bounded organelle;intracellular organelle;macromolecular complex;membrane;neuron projection;organelle;plasma membrane;protein complex;vesicle	Bacterial invasion of epithelial cells;Pathogenic Escherichia coli infection;Shigellosis;Tight junction			7.52682	2.39143
1727	TRIM25	E3 ubiquitin/ISG15 ligase TRIM25	Q14258;A0A3B3IUA7	+		biological regulation;biosynthetic process;cellular metabolic process;cellular nitrogen compound metabolic process;cellular process;DNA metabolic process;DNA repair;immune system process;macromolecule metabolic process;macromolecule modification;metabolic process;multi-organism process;nitrogen compound metabolic process;nucleobase-containing compound metabolic process;primary metabolic process;p…	cell part;cytoplasm;cytosol;nucleoplasm	RIG-I-like receptor signaling pathway			6.90062	1.26684
1728	FLNC	Filamin-C	Q14315-2;Q14315	+		anatomical structure development;cell development;cell junction organization;cellular component assembly;cellular component organization;cellular process;developmental process	cell part;cytoplasm;cytoskeleton;cytosol;intracellular non-membrane-bounded organelle;intracellular organelle;membrane;organelle;plasma membrane	Focal adhesion;MAPK signaling pathway			3.85548	1.08297
1729	FKBP8	Peptidyl-prolyl cis-trans isomerase FKBP8	Q14318;Q14318-2;U3KQ64	+		anatomical structure development;biological regulation;cell death;cellular metabolic process;cellular process;death;developmental process;growth;macromolecule metabolic process;macromolecule modification;metabolic process;multicellular organismal process;peptidyl-amino acid modification;primary metabolic process;protein folding;protein metabolic process;protein modification process;response to st…	cell part;membrane		MitoCarta3.0	MOM	6.2971	1.03153
1730	PDE3A	cGMP-inhibited 3,5-cyclic phosphodiesterase A	Q14432	+		biological regulation;catabolic process;cell maturation;cellular lipid metabolic process;cellular metabolic process;cellular nitrogen compound metabolic process;cellular process;circulatory system process;coagulation;developmental maturation;developmental process;heterocycle metabolic process;lipid metabolic process;metabolic process;multicellular organismal process;nitrogen compound metabolic pr…	cell part;cytosol	Insulin signaling pathway;Progesterone-mediated oocyte maturation;Purine metabolism			5.08065	1.0302
1731	CAPRIN1	Caprin-1	Q14444-2;Q14444;G3V153;E9PLA9	+		biological regulation;regulation of translation	cell part;cell projection;cytoplasm;cytosol;intracellular non-membrane-bounded organelle;intracellular organelle;macromolecular complex;membrane;neuron projection;organelle;ribonucleoprotein complex				7.14407	1.83142
1738	CLINT1	Clathrin interactor 1	Q14677-2;Q14677;Q14677-3	+		cellular component assembly;cellular component organization;cellular macromolecular complex assembly;cellular membrane organization;cellular process;endocytosis;establishment of localization;Golgi vesicle transport;macromolecular complex assembly;membrane invagination;membrane organization;organelle organization;protein complex assembly;transport;vesicle organization;vesicle-mediated transport	cell part;cytoplasmic membrane-bounded vesicle;cytosol;Golgi apparatus;intracellular membrane-bounded organelle;intracellular organelle;membrane;nucleoplasm;organelle;vesicle				3.4567	0.74788
1742	USP10	Ubiquitin carboxyl-terminal hydrolase 10	Q14694;Q14694-3;Q14694-2	+		autophagy;biological regulation;biosynthetic process;catabolic process;cellular metabolic process;cellular nitrogen compound metabolic process;cellular process;DNA metabolic process;DNA repair;macromolecule metabolic process;macromolecule modification;metabolic process;nitrogen compound metabolic process;nucleobase-containing compound metabolic process;primary metabolic process;protein metabolic …	cell part;cytoplasm;endosome;intracellular membrane-bounded organelle;intracellular organelle;nucleoplasm;nucleus;organelle				3.89394	0.588981
1744	LASP1	LIM and SH3 domain protein 1	Q14847;Q14847-2;C9J9W2;Q14847-3	+		biological regulation;establishment of localization;ion transport;transport	cell part;cytoskeleton;extracellular organelle;intracellular non-membrane-bounded organelle;intracellular organelle;organelle;vesicle				4.79027	1.59595
1745	KPNB1	Importin subunit beta-1	Q14974;J3KTM9;Q14974-2	+		biological regulation;catabolic process;cell death;cellular component disassembly;cellular component organization;cellular metabolic process;cellular nitrogen compound metabolic process;cellular process;death;DNA metabolic process;establishment of localization;macromolecule metabolic process;metabolic process;nitrogen compound metabolic process;nuclear transport;nucleobase-containing compound met…	cell part;cytoplasm;cytosol;extracellular organelle;macromolecular complex;membrane;nuclear envelope;nuclear pore;nucleoplasm;organelle;protein complex;vesicle	RNA transport			3.74367	0.937899
1751	EFTUD2	116 kDa U5 small nuclear ribonucleoprotein component	Q15029-2;Q15029-3;Q15029	+		cellular metabolic process;cellular nitrogen compound metabolic process;cellular process;macromolecule metabolic process;metabolic process;mRNA metabolic process;mRNA processing;nitrogen compound metabolic process;nucleobase-containing compound metabolic process;primary metabolic process;RNA metabolic process;RNA processing;RNA splicing	cell part;cytoplasm;macromolecular complex;membrane;nucleoplasm;ribonucleoprotein complex;spliceosomal complex	Spliceosome			4.70738	0.870145
1762	PPA1	Inorganic pyrophosphatase	Q15181;Q5SQT6	+		amine metabolic process;cellular amino acid metabolic process;cellular ketone metabolic process;cellular metabolic process;cellular nitrogen compound metabolic process;cellular process;macromolecule metabolic process;metabolic process;nitrogen compound metabolic process;nucleobase-containing compound metabolic process;organic acid metabolic process;phosphorus metabolic process;primary metabolic p…	cell part;cytoplasm;cytosol;extracellular organelle;organelle;vesicle	Oxidative phosphorylation			4.47212	0.556784
1763	PCBP1	Poly(rC)-binding protein 1	Q15365	+		cellular metabolic process;cellular nitrogen compound metabolic process;cellular process;macromolecule metabolic process;metabolic process;mRNA metabolic process;mRNA processing;nitrogen compound metabolic process;nucleobase-containing compound metabolic process;primary metabolic process;RNA metabolic process;RNA processing;RNA splicing	cell part;cytoplasm;extracellular organelle;intracellular membrane-bounded organelle;intracellular organelle;macromolecular complex;membrane;nucleoplasm;organelle;ribonucleoprotein complex;vesicle	Spliceosome			6.79889	0.770141
1772	MAPRE2	Microtubule-associated protein RP/EB family member 2	Q15555-4;Q15555-5;Q15555-3;Q15555	+		biological regulation;cell division;cell proliferation;cellular component organization;cellular process;mitosis;nuclear division;organelle fission;organelle organization;response to stimulus;signal transduction	cell part;cytoplasm;cytoskeleton;intracellular non-membrane-bounded organelle;intracellular organelle;organelle				4.36734	1.12171
1773	TRIP13	Pachytene checkpoint protein 2 homolog	Q15645	+		anatomical structure development;biosynthetic process;cell development;cell maturation;cellular component assembly;cellular component organization;cellular metabolic process;cellular nitrogen compound metabolic process;cellular process;chromosome organization;developmental maturation;developmental process;DNA metabolic process;DNA recombination;DNA repair;macromolecule metabolic process;metabolic…	cell part;intracellular membrane-bounded organelle;intracellular organelle;nucleus;organelle				5.88879	0.47499
1774	TRIP6	Thyroid receptor-interacting protein 6	Q15654;H7BZE2	+		biological regulation;biosynthetic process;cell junction organization;cellular component assembly;cellular component organization;cellular metabolic process;cellular nitrogen compound metabolic process;cellular process;macromolecule metabolic process;metabolic process;nitrogen compound metabolic process;nucleobase-containing compound metabolic process;primary metabolic process;regulation of trans…	cell part;cytoplasm;cytoskeleton;intracellular membrane-bounded organelle;intracellular non-membrane-bounded organelle;intracellular organelle;membrane;nucleus;organelle;plasma membrane	NOD-like receptor signaling pathway			5.06929	1.21064
1775	MAPRE1	Microtubule-associated protein RP/EB family member 1	Q15691	+		biological regulation;cell cycle;cell division;cell proliferation;cellular component organization;cellular localization;cellular process;localization;mitosis;mitotic cell cycle;nuclear division;organelle fission;organelle organization;regulation of organelle organization;response to stimulus;signal transduction	cell part;centrosome;cytoplasm;cytoskeleton;cytosol;Golgi apparatus;intracellular membrane-bounded organelle;intracellular non-membrane-bounded organelle;intracellular organelle;macromolecular complex;microtubule organizing center;organelle;protein complex				4.70845	1.64965
1776	ELAVL1	ELAV-like protein 1	Q15717-2;Q15717;M0QZR9	+		biological regulation;cellular metabolic process;cellular nitrogen compound metabolic process;cellular process;developmental process;macromolecule metabolic process;metabolic process;mRNA metabolic process;multicellular organismal development;multicellular organismal process;nitrogen compound metabolic process;nucleobase-containing compound metabolic process;primary metabolic process;regulation o…	cell part;cytoplasm;cytosol;intracellular membrane-bounded organelle;intracellular organelle;membrane;nucleoplasm;nucleus;organelle				5.95338	0.588171
1782	PKN2	Serine/threonine-protein kinase N2	Q16513-4;Q16513-3;Q16513-2;Q16513;B1AL79;Q16513-5	+		biological adhesion;biological regulation;biosynthetic process;cell adhesion;cell cycle;cell death;cell division;cell junction organization;cell motility;cellular component assembly;cellular component movement;cellular component organization;cellular metabolic process;cellular nitrogen compound metabolic process;cellular process;death;locomotion;macromolecule metabolic process;macromolecule modif…	cell part;cell projection;centrosome;cytoplasm;cytoskeleton;cytosol;intracellular membrane-bounded organelle;intracellular non-membrane-bounded organelle;intracellular organelle;membrane;microtubule organizing center;midbody;nucleoplasm;nucleus;organelle;plasma membrane				4.43874	0.825038
1783	CDC37	Hsp90 co-chaperone Cdc37;Hsp90 co-chaperone Cdc37, N-terminally processed	Q16543;K7EQA9;K7EKQ2	+		biological regulation;cellular metabolic process;cellular process;establishment of localization;macromolecule metabolic process;metabolic process;primary metabolic process;protein folding;protein metabolic process;protein targeting;protein transport;regulation of cell cycle;regulation of protein modification process;regulation of protein stability;transport	cell part;cytoplasm;cytosol;extracellular organelle;macromolecular complex;organelle;protein complex;vesicle				3.68901	1.35873
1786	DBN1	Drebrin	Q16643;Q16643-3;Q16643-2;D6R9W4;D6RFI1	+		biological regulation;cell communication;cell proliferation;cellular component organization;cellular process;cytoskeleton organization;organelle organization	cell cortex;cell part;cell projection;cytoplasm;cytoskeleton;intracellular;intracellular non-membrane-bounded organelle;intracellular organelle;membrane;neuron projection;organelle;plasma membrane				5.53341	0.998475
1795	LRRFIP1	Leucine-rich repeat flightless-interacting protein 1	Q32MZ4-3;Q32MZ4-2;Q32MZ4	+		biological regulation;biosynthetic process;cellular metabolic process;cellular nitrogen compound metabolic process;cellular process;immune system process;macromolecule metabolic process;metabolic process;nitrogen compound metabolic process;nucleobase-containing compound metabolic process;primary metabolic process;response to stimulus;response to stress;RNA metabolic process	cell part;cytoplasm;cytoskeleton;cytosol;intracellular membrane-bounded organelle;intracellular non-membrane-bounded organelle;intracellular organelle;membrane;nucleus;organelle;plasma membrane				6.6104	1.40021
1805	FAM98B	Protein FAM98B	Q52LJ0-1;Q52LJ0	+			cell part;cytoplasm;intracellular membrane-bounded organelle;intracellular organelle;macromolecular complex;nucleus;organelle;protein complex				3.89005	0.746711
1825	CEP170	Centrosomal protein of 170 kDa	Q5SW79-2;Q5SW79-3;Q5SW79;H0Y2V6	+			cell part;centrosome;cytoplasm;intracellular non-membrane-bounded organelle;intracellular organelle;macromolecular complex;membrane;microtubule organizing center;organelle;protein complex				3.66136	1.03559
1843	HAUS6	HAUS augmin-like complex subunit 6	Q5VY60;Q7Z4H7-3;Q7Z4H7	+		cell division;cellular component assembly;cellular component organization;cellular process;cytoskeleton organization;microtubule organizing center organization;mitosis;nuclear division;organelle assembly;organelle fission;organelle organization	cell part;centrosome;cytoplasm;intracellular non-membrane-bounded organelle;intracellular organelle;macromolecular complex;microtubule organizing center;nucleoplasm;organelle;protein complex				4.69102	0.611663
1863	EDC4	Enhancer of mRNA-decapping protein 4	Q6P2E9;Q6P2E9-2	+		catabolic process;cellular metabolic process;cellular nitrogen compound metabolic process;cellular process;macromolecule metabolic process;metabolic process;mRNA metabolic process;nitrogen compound metabolic process;nucleobase-containing compound metabolic process;primary metabolic process;RNA catabolic process;RNA metabolic process	cell part;cytoplasm;cytosol;intracellular membrane-bounded organelle;intracellular non-membrane-bounded organelle;intracellular organelle;macromolecular complex;membrane;nucleoplasm;nucleus;organelle;ribonucleoprotein complex	RNA degradation			2.89626	1.06504
1870	LARP1	La-related protein 1	Q6PKG0;Q6PKG0-3;A0A8I5KWU3;A0A8I5KSP1;A0A0B4J210	+		biological regulation;cell proliferation;cellular process;regulation of translation;response to stimulus;signal transduction;translational initiation	cell part;cytoplasm;membrane;nucleoplasm				4.77348	1.35457
1881	LARP4	La-related protein 4	Q71RC2;Q71RC2-4;Q71RC2-5;Q71RC2-3;Q71RC2-6;Q71RC2-7;Q71RC2-2;Q96J85;X6RLN4	+		biological regulation;cellular component organization;cellular process;cytoskeleton organization;organelle organization	cell part;membrane				5.49208	1.55649
1885	BZW1	Basic leucine zipper and W2 domain-containing protein 1	Q7L1Q6-2;Q7L1Q6;Q7L1Q6-4;Q7L1Q6-3;C9IZ80	+		biological regulation;biosynthetic process;cellular metabolic process;cellular nitrogen compound metabolic process;cellular process;macromolecule metabolic process;metabolic process;nitrogen compound metabolic process;nucleobase-containing compound metabolic process;primary metabolic process;RNA metabolic process	cell part;cytoplasm;membrane				3.5029	1.32372
1893	ZFYVE16	Zinc finger FYVE domain-containing protein 16	Q7Z3T8;Q7Z3T8-3	+		biological regulation;cellular component organization;cellular process;endosome transport;establishment of localization;organelle organization;protein targeting;protein transport;regulation of transport;response to stimulus;signal transduction;transport;vacuolar transport;vesicle organization;vesicle-mediated transport	cell part;cytoplasm;endosome;intracellular membrane-bounded organelle;intracellular organelle;membrane;organelle	Endocytosis;TGF-beta signaling pathway			3.46953	0.736516
1896	NUFIP2	Nuclear fragile X mental retardation-interacting protein 2	Q7Z417	+			cell part;cytoplasm;intracellular membrane-bounded organelle;intracellular non-membrane-bounded organelle;intracellular organelle;macromolecular complex;membrane;nucleus;organelle;ribonucleoprotein complex;ribosome				5.26048	1.66162
1897	MAVS	Mitochondrial antiviral-signaling protein	Q7Z434-4;Q7Z434	+		biological regulation;cellular process;immune system process;multi-organism process;regulation of protein modification process;regulation of transport;response to biotic stimulus;response to chemical stimulus;response to stimulus;response to stress;signal transduction;viral reproduction	cell part;intracellular membrane-bounded organelle;intracellular organelle;membrane;microbody;mitochondrion;organelle	Cytosolic DNA-sensing pathway;Hepatitis C;Measles;RIG-I-like receptor signaling pathway	MitoCarta3.0	MOM	5.58838	1.20779
1906	KTN1	Kinectin	Q86UP2;Q86UP2-2;Q86UP2-4;Q86UP2-3	+		biological regulation;cellular component movement;cellular process;response to stimulus;signal transduction	cell part;endoplasmic reticulum;intracellular membrane-bounded organelle;intracellular organelle;membrane;organelle				5.72945	1.62047
1909	CAND1	Cullin-associated NEDD8-dissociated protein 1	Q86VP6;Q86VP6-2;A0A0C4DGH5	+		biological regulation;cell differentiation;cellular component assembly;cellular component organization;cellular macromolecular complex assembly;cellular metabolic process;cellular process;developmental process;macromolecular complex assembly;macromolecule metabolic process;macromolecule modification;metabolic process;primary metabolic process;protein complex assembly;protein metabolic process;pro…	cell part;cytoplasm;extracellular organelle;intracellular membrane-bounded organelle;intracellular organelle;macromolecular complex;membrane;nucleoplasm;nucleus;organelle;protein complex;ubiquitin ligase complex;vesicle				5.59978	0.463947
1911	ANKLE2	Ankyrin repeat and LEM domain-containing protein 2	Q86XL3;Q86XL3-2	+		biological regulation;cell cycle;cell division;cellular component organization;cellular membrane organization;cellular process;membrane organization;mitosis;mitotic cell cycle;nuclear division;organelle fission;organelle organization;regulation of protein modification process	cell part;membrane				6.16393	1.14704
1916	CCDC50	Coiled-coil domain-containing protein 50	Q8IVM0;Q8IVM0-2	+			cell part;cytoplasm				3.2107	0.869227
1930	SPG20	Spartin	Q8N0X7	+		abscission;anatomical structure development;biological regulation;cell division;cellular component organization;cellular homeostasis;cellular ion homeostasis;cellular process;developmental process;homeostatic process;multicellular organismal process;neurological system process;organelle organization	cell part;cytoplasm;lipid particle;membrane;midbody;plasma membrane;synapse				3.60422	1.03546
1946	SERBP1	Plasminogen activator inhibitor 1 RNA-binding protein	Q8NC51;Q8NC51-3;Q8NC51-2;Q8NC51-4	+		biological regulation;cellular metabolic process;cellular nitrogen compound metabolic process;cellular process;macromolecule metabolic process;metabolic process;mRNA metabolic process;nitrogen compound metabolic process;nucleobase-containing compound metabolic process;primary metabolic process;RNA metabolic process	cell part;cytoplasm;extracellular organelle;intracellular membrane-bounded organelle;intracellular organelle;membrane;nucleus;organelle;plasma membrane;vesicle				4.77758	0.810846
1950	MAPK1IP1L	MAPK-interacting and spindle-stabilizing protein-like	Q8NDC0	+							3.06523	1.34149
1955	LPCAT1	Lysophosphatidylcholine acyltransferase 1	Q8NF37;A0A0G2JRI7;A0A0G2JQ62	+		anatomical structure development;biological regulation;biosynthetic process;cellular ketone metabolic process;cellular lipid metabolic process;cellular metabolic process;cellular process;developmental process;glycerol ether metabolic process;homeostatic process;lipid metabolic process;metabolic process;organic acid metabolic process;primary metabolic process;small molecule metabolic process	cell part;endoplasmic reticulum;Golgi apparatus;intracellular membrane-bounded organelle;intracellular organelle;lipid particle;membrane;organelle	Ether lipid metabolism;Glycerophospholipid metabolism			4.00734	0.813703
1963	TBC1D15	TBC1 domain family member 15	Q8TC07-2;Q8TC07-3;Q8TC07	+		biological regulation	cell part;cytoplasm;extracellular organelle;intracellular membrane-bounded organelle;intracellular organelle;mitochondrion;organelle;vesicle				7.0393	1.39458
1980	PDCD6IP	Programmed cell death 6-interacting protein	Q8WUM4;Q8WUM4-2	+		biological regulation;cell cycle;cell death;cellular process;death;establishment of localization;protein transport;regulation of cell cycle;regulation of organelle organization;transport;viral reproduction	cell part;cytoplasm;cytoplasmic membrane-bounded vesicle;cytosol;extracellular organelle;intracellular membrane-bounded organelle;intracellular organelle;membrane;microtubule organizing center;organelle;vesicle	Endocytosis			4.90308	1.08056
1992	HSPH1	Heat shock protein 105 kDa	Q92598-2;Q92598;Q92598-3;Q92598-4;A0A0A0MSM0	+		biological regulation;cellular component organization;cellular membrane organization;cellular metabolic process;cellular process;endocytosis;establishment of localization;macromolecule metabolic process;membrane invagination;membrane organization;metabolic process;primary metabolic process;protein folding;protein metabolic process;response to abiotic stimulus;response to chemical stimulus;respons…	cell part;cytoplasm;cytosol;extracellular organelle;extracellular region;macromolecular complex;nucleoplasm;organelle;protein complex;vesicle	Protein processing in endoplasmic reticulum			5.1675	1.21407
1994	GCN1L1	Translational activator GCN1	Q92616	+		biological regulation;biosynthetic process;cellular metabolic process;cellular process;macromolecule metabolic process;metabolic process;primary metabolic process;protein metabolic process;regulation of translation;translation	cell part;cytoplasm;intracellular non-membrane-bounded organelle;intracellular organelle;macromolecular complex;membrane;organelle;ribonucleoprotein complex;ribosome				4.42446	0.970037
2005	TNPO1	Transportin-1	Q92973-2;Q92973;A0A7P0TBF0;A0A7P0Z4D3;A0A7P0T9C0;Q92973-3;A0A7P0T944	+		cellular component organization;cellular process;establishment of localization;macromolecule metabolic process;metabolic process;organelle organization;protein transport;transport;viral reproduction	cell part;cell projection;cilium;cytoplasm;cytosol;extracellular organelle;intracellular membrane-bounded organelle;intracellular organelle;nucleus;organelle;vesicle				4.71305	1.20043
2006	USP9X	Probable ubiquitin carboxyl-terminal hydrolase FAF-X	Q93008;Q93008-3	+		anatomical structure development;biological regulation;biosynthetic process;catabolic process;cell division;cell growth;cell motility;cellular component movement;cellular component organization;cellular metabolic process;cellular nitrogen compound metabolic process;cellular process;chromosome segregation;developmental process;embryo development;growth;locomotion;macromolecule metabolic process;ma…	apical part of cell;cell part;cytoplasm;cytosol;membrane;site of polarized growth				5.0543	0.917424
2008	LPP	Lipoma-preferred partner	Q93052;C9JUT4;A0A087WZF1;C9JXK9	+		biological adhesion;cell adhesion;cellular process	cell part;cytoplasm;intracellular membrane-bounded organelle;intracellular organelle;membrane;nucleus;organelle;plasma membrane				5.34453	1.11427
2019	SYAP1	Synapse-associated protein 1	Q96A49	+			cell part;cytoplasm;extracellular organelle;Golgi apparatus;intracellular membrane-bounded organelle;intracellular organelle;nucleoplasm;organelle;vesicle				5.82225	1.38499
2022	FERMT2	Fermitin family homolog 2	Q96AC1-2;Q96AC1;Q96AC1-3;H0YJ34;A0A0U1RRM8	+		anatomical structure morphogenesis;biological adhesion;biological regulation;cell adhesion;cell junction organization;cell morphogenesis;cellular component assembly;cellular component morphogenesis;cellular component organization;cellular localization;cellular membrane organization;cellular process;developmental process;localization;macromolecular complex assembly;membrane organization;protein co…	cell cortex;cell part;cell surface;cytoplasm;cytosol;intracellular membrane-bounded organelle;intracellular organelle;macromolecular complex;nucleoplasm;nucleus;organelle;protein complex				4.4356	0.720875
2023	SLC25A46	Solute carrier family 25 member 46	Q96AG3-3;Q96AG3;E7EVY2;Q96AG3-2	+		establishment of localization;transport	cell part;membrane		MitoCarta3.0	MOM	4.10234	1.00451
2024	LRRC59	Leucine-rich repeat-containing protein 59	Q96AG4	+			cell part;endoplasmic reticulum;intracellular membrane-bounded organelle;intracellular non-membrane-bounded organelle;intracellular organelle;membrane;nuclear envelope;organelle				3.36669	0.886659
2025	OTULIN	Ubiquitin thioesterase otulin	Q96BN8	+		anatomical structure formation involved in morphogenesis;biological regulation;cellular process;developmental process;immune system process;response to stimulus;response to stress;signal transduction	cell part;cytoplasm;macromolecular complex;protein complex;ubiquitin ligase complex				5.68263	0.83107
2041	OTUB1	Ubiquitin thioesterase OTUB1	Q96FW1;F5GYN4;F5H6Q1;F5GYJ8;F5H3F0	+		biological regulation;cellular metabolic process;cellular nitrogen compound metabolic process;cellular process;DNA metabolic process;DNA repair;immune system process;macromolecule metabolic process;macromolecule modification;metabolic process;nitrogen compound metabolic process;nucleobase-containing compound metabolic process;primary metabolic process;protein metabolic process;protein modificatio…	cell part;cytoplasm;extracellular organelle;organelle;vesicle				5.04092	0.64377
2047	APIP	Methylthioribulose-1-phosphate dehydratase	Q96GX9;S4R3D6;Q96GX9-3	+		amine metabolic process;biological regulation;biosynthetic process;cell death;cellular amino acid metabolic process;cellular ketone metabolic process;cellular metabolic compound salvage;cellular metabolic process;cellular nitrogen compound metabolic process;cellular process;cofactor metabolic process;death;heterocycle metabolic process;metabolic process;nitrogen compound metabolic process;nucleob…	cell part;cytoplasm	Cysteine and methionine metabolism			5.37688	1.10357
2049	PDLIM5	PDZ and LIM domain protein 5	Q96HC4;Q96HC4-4;Q96HC4-6;Q96HC4-7	+		biological regulation	cell part;cell projection;cytoskeleton;cytosol;intracellular non-membrane-bounded organelle;intracellular organelle;membrane;neuron projection;organelle				6.73426	0.904684
2051	FUBP3	Far upstream element-binding protein 3	Q96I24	+		biological regulation;biosynthetic process;cellular metabolic process;cellular nitrogen compound metabolic process;cellular process;macromolecule metabolic process;metabolic process;nitrogen compound metabolic process;nucleobase-containing compound metabolic process;primary metabolic process;RNA metabolic process	cell part;cytoplasm;intracellular membrane-bounded organelle;intracellular organelle;membrane;nucleus;organelle				4.63724	0.956683
2060	PBK	Lymphokine-activated killer T-cell-originated protein kinase	Q96KB5;Q96KB5-2;E5RFX4	+		biological regulation;cellular component organization;cellular process;mitosis;nuclear division;organelle fission;organelle organization;regulation of protein modification process;response to abiotic stimulus;response to stimulus					3.99162	1.05319
2062	SNX27	Sorting nexin-27	Q96L92-3;Q96L92;A0A2R8Y8A7;Q96L92-2;A0A5H1ZRP6	+		biological regulation;cellular process;endosome transport;establishment of localization;establishment or maintenance of cell polarity;protein transport;response to stimulus;signal transduction;transport;vacuolar transport;vesicle-mediated transport	cell part;cytoplasm;cytosol;endosome;intracellular membrane-bounded organelle;intracellular organelle;membrane;nucleoplasm;organelle				3.63444	1.00528
2074	VPS35	Vacuolar protein sorting-associated protein 35	Q96QK1	+		cellular process;endosome transport;establishment of localization;protein transport;transport;vesicle-mediated transport	cell part;cytosol;endosome;extracellular organelle;intracellular membrane-bounded organelle;intracellular organelle;macromolecular complex;membrane;organelle;protein complex;retromer complex;vesicle				4.18566	0.526166
2085	OSBPL9	Oxysterol-binding protein-related protein 9	Q96SU4-7;Q96SU4-2;Q96SU4;Q96SU4-5;Q96SU4-4;Q96SU4-3;Q96SU4-6	+		establishment of localization;lipid transport;transport	cell part;cytoplasm;Golgi apparatus;intracellular membrane-bounded organelle;intracellular organelle;membrane;organelle				4.81661	0.911301
2103	NCAPG	Condensin complex subunit 3	Q9BPX3	+		cell cycle;cell division;cellular component organization;cellular metabolic process;cellular nitrogen compound metabolic process;cellular process;chromosome organization;DNA metabolic process;DNA packaging;macromolecule metabolic process;metabolic process;mitotic cell cycle;nitrogen compound metabolic process;nucleobase-containing compound metabolic process;organelle organization;primary metaboli…	cell part;centrosome;condensin complex;cytoplasm;cytoskeleton;cytosol;intracellular membrane-bounded organelle;intracellular non-membrane-bounded organelle;intracellular organelle;macromolecular complex;membrane;microtubule organizing center;nucleus;organelle;protein complex	Cell cycle - yeast			5.23763	0.614704
2115	ESYT1	Extended synaptotagmin-1	Q9BSJ8-2;Q9BSJ8	+		establishment of localization;lipid transport;transport	cell part;membrane;plasma membrane				4.69052	1.1605
2126	THUMPD3	THUMP domain-containing protein 3	Q9BV44;H7C3J3	+			cell part;cytoplasm;intracellular non-membrane-bounded organelle;intracellular organelle;nucleolus;organelle				5.27515	1.13639
2134	BCL2L13	Bcl-2-like protein 13	Q9BXK5-2;Q9BXK5;E9PDD6;A0A087WX97	+		biological regulation;cell death;cellular process;death	cell part;intracellular membrane-bounded organelle;intracellular organelle;membrane;mitochondrion;nucleus;organelle		MitoCarta3.0	MOM	4.19319	1.12827
2139	ITPA	Inosine triphosphate pyrophosphatase	Q9BY32;Q9BY32-3	+		catabolic process;cellular component organization;cellular metabolic process;cellular nitrogen compound metabolic process;cellular process;chromosome organization;heterocycle metabolic process;metabolic process;nitrogen compound metabolic process;nucleobase-containing compound catabolic process;nucleobase-containing compound metabolic process;nucleobase-containing small molecule metabolic process…	cell part;cytoplasm;cytosol	Drug metabolism - other enzymes;Purine metabolism;Pyrimidine metabolism			3.2742	0.924513
2154	TNKS1BP1	182 kDa tankyrase-1-binding protein	Q9C0C2;Q9C0C2-2	+		biological regulation;biosynthetic process;catabolic process;cellular component organization;cellular metabolic process;cellular nitrogen compound metabolic process;cellular process;chromosome organization;DNA metabolic process;DNA replication;homeostatic process;macromolecule metabolic process;metabolic process;mRNA metabolic process;mRNA processing;nitrogen compound metabolic process;nucleobase…	cell part;cytoplasm;cytoskeleton;cytosol;intracellular membrane-bounded organelle;intracellular non-membrane-bounded organelle;intracellular organelle;macromolecular complex;membrane;nucleoplasm;nucleus;organelle;plasma membrane;protein complex;transcription factor complex				3.84519	0.899351
2171	DHX36	ATP-dependent RNA helicase DHX36	Q9H2U1-2;Q9H2U1;E7EWK3;Q9H2U1-3	+		biological regulation;biosynthetic process;cellular metabolic process;cellular nitrogen compound metabolic process;cellular process;immune system process;macromolecule metabolic process;metabolic process;multicellular organismal process;multi-organism process;nitrogen compound metabolic process;nucleobase-containing compound metabolic process;primary metabolic process;regulation of DNA metabolic …	cell part;cytoplasm;cytosol;extracellular organelle;intracellular membrane-bounded organelle;intracellular organelle;nucleus;organelle;vesicle	RNA degradation			5.42263	1.24284
2174	BOLA2	BolA-like protein 2	Q9H3K6;A0A499FJE1;H3BTW0;H3BVE0;Q9H3K6-2	+			extracellular organelle;organelle;vesicle				5.34193	0.658306
2175	TMX1	Thioredoxin-related transmembrane protein 1	Q9H3N1	+		biological regulation;cellular homeostasis;cellular metabolic process;cellular process;homeostatic process;macromolecule metabolic process;metabolic process;primary metabolic process;protein folding;protein metabolic process;response to stimulus;response to stress	cell part;endoplasmic reticulum;intracellular membrane-bounded organelle;intracellular non-membrane-bounded organelle;intracellular organelle;membrane;nucleolus;organelle				3.83712	0.877536
2178	PTPN23	Tyrosine-protein phosphatase non-receptor type 23	Q9H3S7	+		anatomical structure morphogenesis;biological regulation;catabolic process;cellular component morphogenesis;cellular component organization;cellular metabolic process;cellular process;developmental process;establishment of localization;macromolecule metabolic process;macromolecule modification;metabolic process;phosphorus metabolic process;primary metabolic process;protein dephosphorylation;prote…	cell part;cytoplasm;cytoplasmic membrane-bounded vesicle;endosome;extracellular organelle;intracellular membrane-bounded organelle;intracellular organelle;nucleoplasm;nucleus;organelle;vesicle				5.6562	0.90229
2190	SH2D4A	SH2 domain-containing protein 4A	Q9H788;Q9H788-2	+		biological regulation	cell part;cytoplasm				3.46983	0.708762
2204	CACYBP	Calcyclin-binding protein	Q9HB71;Q9HB71-3	+		aging;biological regulation;cell differentiation;cellular process;developmental process;regulation of DNA metabolic process;response to chemical stimulus;response to endogenous stimulus;response to stimulus	cell body;cell part;cell projection;cytoplasm;extracellular organelle;macromolecular complex;neuron projection;nucleoplasm;organelle;protein complex;vesicle	Wnt signaling pathway			4.28634	1.40071
2207	GLOD4	Glyoxalase domain-containing protein 4	Q9HC38-2;Q9HC38;I3L3Q4	+			cell part;extracellular organelle;intracellular membrane-bounded organelle;intracellular organelle;mitochondrion;organelle;vesicle		MitoCarta3.0	Matrix	3.688	0.693852
2219	RTN4	Reticulon-4;Reticulon	Q9NQC3-2;Q9NQC3-5;Q9NQC3;H7C106;Q9NQC3-3;Q9NQC3-4;Q9NQC3-6;A0A0U1RQR6	+		anatomical structure formation involved in morphogenesis;anatomical structure morphogenesis;biological regulation;cell death;cell morphogenesis;cell motility;cell recognition;cellular component morphogenesis;cellular component movement;cellular component organization;cellular process;death;developmental process;endoplasmic reticulum organization;locomotion;organelle organization;response to stimu…	cell body;cell part;cell projection;endoplasmic reticulum;extracellular organelle;intracellular;intracellular membrane-bounded organelle;intracellular organelle;membrane;neuronal cell body;nuclear envelope;organelle;plasma membrane;vesicle				4.91423	0.939731
2236	ATG3	Ubiquitin-like-conjugating enzyme ATG3	Q9NT62;Q9NT62-2	+		autophagy;catabolic process;cellular component assembly;cellular component organization;cellular metabolic process;cellular process;establishment of localization;macromolecule metabolic process;macromolecule modification;metabolic process;mitochondrion organization;organelle assembly;organelle fission;organelle organization;primary metabolic process;protein metabolic process;protein modification …	cell part;cytosol;macromolecular complex;protein complex;ubiquitin ligase complex	Regulation of autophagy			5.86147	1.13423
2240	TXLNG	Gamma-taxilin	Q9NUQ3;Q9NUQ3-2	+		biological regulation;biosynthetic process;cell cycle;cellular metabolic process;cellular nitrogen compound metabolic process;cellular process;macromolecule metabolic process;metabolic process;nitrogen compound metabolic process;nucleobase-containing compound metabolic process;primary metabolic process;regulation of cell cycle;RNA metabolic process	cell part;cytosol;membrane				5.42879	1.63537
2251	OCIAD1	OCIA domain-containing protein 1	Q9NX40;D6RBN5;D6RDK6;Q9NX40-4;Q9NX40-2;Q9NX40-3;D6RIT9;D6RG39	+			cell part;endosome;intracellular membrane-bounded organelle;intracellular organelle;membrane;mitochondrion;organelle		MitoCarta3.0	MOM	6.02816	1.4102
2260	CISD1	CDGSH iron-sulfur domain-containing protein 1	Q9NZ45	+		biological regulation	cell part;extracellular organelle;intracellular membrane-bounded organelle;intracellular organelle;membrane;mitochondrion;organelle;vesicle		MitoCarta3.0	MOM	3.44973	1.19128
2261	FAM120A	Constitutive coactivator of PPAR-gamma-like protein 1	Q9NZB2;Q9NZB2-6;A0A8V8TNY3;Q9NZB2-4	+			cell part;cytoplasm;membrane;plasma membrane				5.38991	0.784313
2274	VAPA	Vesicle-associated membrane protein-associated protein A	Q9P0L0;Q9P0L0-2	+		biological regulation;biosynthetic process;cell death;cellular component organization;cellular lipid metabolic process;cellular localization;cellular membrane organization;cellular metabolic process;cellular process;death;establishment of localization;Golgi vesicle transport;lipid metabolic process;localization;membrane fusion;membrane organization;metabolic process;organelle organization;primary…	cell part;cytoskeleton;endoplasmic reticulum;intracellular membrane-bounded organelle;intracellular non-membrane-bounded organelle;intracellular organelle;membrane;organelle;plasma membrane;vesicle	Tight junction			5.49862	1.29195
2275	RCC2	Protein RCC2	Q9P258	+		biological regulation;cell cycle;cell division;cell junction organization;cellular component assembly;cellular component organization;cellular localization;cellular process;endosome organization;localization;mitosis;mitotic cell cycle;nuclear division;organelle fission;organelle organization;regulation of cell cycle;regulation of mitotic cell cycle;regulation of organelle organization;response to…	cell part;cytosol;intracellular non-membrane-bounded organelle;intracellular organelle;macromolecular complex;midbody;nucleolus;organelle;protein complex				5.15355	0.541326
2281	ATXN10	Ataxin-10	Q9UBB4-2;Q9UBB4;A0A1W2PQD2;B1AHE4	+		anatomical structure development;cellular component organization;cellular process;developmental process	cell body;cell part;cell projection;cytoplasm;cytosol;extracellular space;membrane;neuron projection;neuronal cell body;plasma membrane				3.71285	0.709982
2287	PEF1	Peflin	Q9UBV8	+		macromolecule metabolic process;metabolic process;primary metabolic process;protein metabolic process;proteolysis;response to chemical stimulus;response to stimulus	cell part;cytoplasm;extracellular organelle;membrane;organelle;vesicle				5.45825	1.21018
2292	TES	Testin	Q9UGI8-2;Q9UGI8	+		biological regulation	cell part;cytoplasm;intracellular membrane-bounded organelle;intracellular organelle;macromolecular complex;membrane;nucleus;organelle;plasma membrane;protein complex				4.75329	1.06582
2297	CHORDC1	Cysteine and histidine-rich domain-containing protein 1	Q9UHD1;Q9UHD1-2;E9PHZ2;E9PPQ5	+		biological regulation;cellular metabolic process;cellular process;macromolecule metabolic process;metabolic process;primary metabolic process;protein folding;protein metabolic process;regulation of cell cycle;regulation of organelle organization;regulation of protein modification process					5.2943	1.20312
2299	BAIAP2L1	Brain-specific angiogenesis inhibitor 1-associated protein 2-like protein 1	Q9UHR4	+		biological regulation;cellular component assembly;cellular component organization;cellular membrane organization;cellular process;cytoskeleton organization;membrane organization;multi-organism process;organelle organization;plasma membrane organization;regulation of organelle organization;response to biotic stimulus;response to chemical stimulus;response to endogenous stimulus;response to stimulu…	cell part;cytoplasm;cytoskeleton;cytosol;extracellular organelle;intracellular non-membrane-bounded organelle;intracellular organelle;membrane;nucleoplasm;organelle;plasma membrane;vesicle				4.03022	0.728759
2316	CORO1C	Coronin-1C;Coronin	Q9ULV4;Q9ULV4-2;Q9ULV4-3;B4E3S0	+		biological regulation;cell motility;cellular component movement;cellular component organization;cellular membrane organization;cellular process;cytoskeleton organization;endocytosis;establishment of localization;locomotion;membrane invagination;membrane organization;organelle organization;regulation of protein modification process;response to stimulus;signal transduction;transport;vesicle-mediate…	cell part;cell projection;cytoplasm;cytoskeleton;intracellular non-membrane-bounded organelle;intracellular organelle;macromolecular complex;organelle;protein complex				3.69118	1.31408
2332	RUVBL2	RuvB-like 2	Q9Y230-2;Q9Y230;M0R0Y3	+		biological regulation;biosynthetic process;cellular component organization;cellular metabolic process;cellular nitrogen compound metabolic process;cellular process;chromatin modification;chromatin organization;chromosome organization;DNA geometric change;DNA metabolic process;DNA recombination;DNA repair;establishment of localization;histone modification;macromolecule metabolic process;macromolec…	cell part;chromatin remodeling complex;cytoplasm;DNA helicase complex;extracellular organelle;histone methyltransferase complex;intracellular;intracellular membrane-bounded organelle;intracellular organelle;macromolecular complex;membrane;nucleoplasm;nucleus;organelle;protein complex;ribonucleoprotein complex;vesicle				3.2418	1.04921
2334	RUVBL1	RuvB-like 1	Q9Y265;Q9Y265-2;E7ETR0	+		biological regulation;biosynthetic process;cell division;cellular component assembly;cellular component organization;cellular macromolecular complex assembly;cellular metabolic process;cellular nitrogen compound metabolic process;cellular process;chromatin modification;chromatin organization;chromosome organization;DNA geometric change;DNA metabolic process;DNA recombination;DNA repair;histone mo…	cell part;chromatin remodeling complex;cytoplasm;DNA helicase complex;extracellular organelle;Golgi apparatus;histone methyltransferase complex;intracellular membrane-bounded organelle;intracellular organelle;macromolecular complex;membrane;microtubule organizing center;nucleoplasm;nucleus;organelle;protein complex;vesicle	Wnt signaling pathway			3.93145	0.933787
2335	NUDC	Nuclear migration protein nudC	Q9Y266	+		biological regulation;cell cycle;cell division;cell proliferation;cellular component organization;cellular process;developmental process;mitosis;mitotic cell cycle;multicellular organismal development;multicellular organismal process;nuclear division;organelle fission;organelle organization;response to stimulus;signal transduction	cell part;cytoplasm;cytosol;macromolecular complex;nucleoplasm;protein complex				5.03281	0.93798
2342	FNDC3A	Fibronectin type-III domain-containing protein 3A	Q9Y2H6-2;Q9Y2H6;G5E9X3	+		anatomical structure development;biological adhesion;cell adhesion;cell development;cellular process;developmental process	cell part;cytoplasmic membrane-bounded vesicle;cytosol;Golgi apparatus;intracellular membrane-bounded organelle;intracellular organelle;membrane;organelle;vesicle				3.63594	0.766798
2358	STRAP	Serine-threonine kinase receptor-associated protein	Q9Y3F4-2;Q9Y3F4	+		biological regulation;cellular component assembly;cellular component organization;cellular macromolecular complex assembly;cellular process;homeostatic process;macromolecular complex assembly;multicellular organismal process;regulation of protein modification process;response to stimulus;ribonucleoprotein complex assembly;signal transduction	cell part;cytoplasm;cytosol;intracellular membrane-bounded organelle;intracellular organelle;macromolecular complex;membrane;nucleoplasm;nucleus;organelle;plasma membrane;protein complex	RNA transport			5.13418	1.46261
2359	RTCB	tRNA-splicing ligase RtcB homolog	Q9Y3I0	+		anatomical structure development;cellular metabolic process;cellular nitrogen compound metabolic process;cellular process;developmental process;embryo development;macromolecule metabolic process;metabolic process;nitrogen compound metabolic process;nucleobase-containing compound metabolic process;primary metabolic process;RNA metabolic process;RNA processing;RNA splicing;tRNA metabolic process;tR…	cell part;cytoplasm;intracellular membrane-bounded organelle;intracellular organelle;macromolecular complex;membrane;nuclear envelope;nucleus;organelle;protein complex				4.72789	0.51694
2366	USP15	Ubiquitin carboxyl-terminal hydrolase 15	Q9Y4E8-2;Q9Y4E8-3;Q9Y4E8;H0YI31;Q9Y4E8-4	+		biological regulation;catabolic process;cellular component organization;cellular metabolic process;cellular process;chromatin modification;chromatin organization;chromosome organization;histone modification;macromolecule metabolic process;macromolecule modification;metabolic process;organelle organization;phosphorus metabolic process;primary metabolic process;protein metabolic process;protein mod…	cell part;cytoplasm;intracellular membrane-bounded organelle;intracellular organelle;nucleus;organelle				5.74121	1.16964
2374	YTHDF2	YTH domain-containing family protein 2	Q9Y5A9;Q9Y5A9-2	+		biological regulation;cellular metabolic process;cellular nitrogen compound metabolic process;cellular process;immune system process;macromolecule metabolic process;metabolic process;mRNA metabolic process;nitrogen compound metabolic process;nucleobase-containing compound metabolic process;primary metabolic process;response to stimulus;RNA metabolic process	cell part;intracellular non-membrane-bounded organelle;intracellular organelle;macromolecular complex;organelle;ribonucleoprotein complex				3.74699	1.26671
2385	SEC23IP	SEC23-interacting protein	Q9Y6Y8;Q9Y6Y8-2	+		anatomical structure formation involved in morphogenesis;cellular component assembly;cellular component organization;cellular process;developmental process;establishment of localization;Golgi organization;organelle organization;protein transport;transport	cell part;cytoplasm;intracellular membrane-bounded organelle;intracellular organelle;membrane;organelle				5.27051	1.00486
0	PDCD6	Programmed cell death protein 6	A0A024QZ42;O75340-2;O75340			anatomical structure formation involved in morphogenesis;biological regulation;cellular process;developmental process;establishment of localization;macromolecule metabolic process;metabolic process;primary metabolic process;protein metabolic process;protein transport;proteolysis;response to abiotic stimulus;response to chemical stimulus;response to heat;response to stimulus;response to stress;tra…	cell part;cytoplasm;endoplasmic reticulum;endosome;extracellular organelle;intracellular membrane-bounded organelle;intracellular organelle;membrane;nucleus;organelle;vesicle				1.4665	0.43964
5	DMD	Dystrophin	P11532-2;A0A075B6G3;A0A5H1ZRP8;P11532-3;P11532;A0A087WV90;P11532-11;P11532-4;A0A5H1ZRQ1;H0Y304;A0A5H1ZRQ8;A0A5H1ZRP9;P11532-7;A0A804HKR4;A0A804HKY9;A0A7P0T8I2;A0A5H1ZRP7;A0A5H1ZRR9;A0A7P0TAM6;A0A804HJY0;P11532-9;A0A7P0Z4P7;P11532-12;P11532-5;P11532-15;P11532-13;P11532-17;P11532-14;P11532-8;P11532-6;P11532-16			anatomical structure development;biological regulation;biosynthetic process;cell development;cellular component assembly;cellular component movement;cellular component organization;cellular homeostasis;cellular localization;cellular macromolecular complex assembly;cellular metabolic process;cellular process;developmental process;extracellular matrix organization;extracellular structure organizati…	cell part;cell projection;cell surface;cytoskeleton;cytosol;dystrophin-associated glycoprotein complex;filopodium;intracellular membrane-bounded organelle;intracellular non-membrane-bounded organelle;intracellular organelle;macromolecular complex;membrane;nucleus;organelle;plasma membrane;protein complex;synapse	Arrhythmogenic right ventricular cardiomyopathy (ARVC);Dilated cardiomyopathy;Hypertrophic cardiomyopathy (HCM);Viral myocarditis			0.371433	-0.260509
8	EPPK1	Epiplakin	A0A075B730;P58107				cell part;cytoplasm;cytoskeleton;intracellular non-membrane-bounded organelle;intracellular organelle;organelle				0.5172	0.319108
9	SRGAP2;SRGAP1	SLIT-ROBO Rho GTPase-activating protein 1;SLIT-ROBO Rho GTPase-activating protein 2	Q5VZB4;A0A075B7B5;G5EA48;B7ZM87;Q7Z6B7-2;O75044;Q7Z6B7			anatomical structure development;anatomical structure morphogenesis;biological adhesion;biological regulation;cell adhesion;cell morphogenesis;cell motility;cellular component assembly;cellular component morphogenesis;cellular component movement;cellular component organization;cellular process;developmental process;locomotion;response to chemical stimulus;response to external stimulus;response to…	cell part;cell projection;cytoplasm;cytoplasmic membrane-bounded vesicle;cytosol;intracellular;intracellular membrane-bounded organelle;intracellular organelle;membrane;nucleoplasm;nucleus;organelle;plasma membrane;vesicle	Axon guidance			2.21463	0.632776
10	DCAF13	DDB1- and CUL4-associated factor 13	A0A087WT20;Q9NV06;E5RHM4;B3KME9;Q9NV06-2			cellular metabolic process;cellular nitrogen compound metabolic process;cellular process;macromolecule metabolic process;macromolecule modification;metabolic process;nitrogen compound metabolic process;nucleobase-containing compound metabolic process;primary metabolic process;protein metabolic process;protein modification by small protein conjugation or removal;protein modification process;RNA me…	cell part;intracellular non-membrane-bounded organelle;intracellular organelle;macromolecular complex;nucleolus;organelle;preribosome;protein complex;ribonucleoprotein complex;ubiquitin ligase complex				0.950701	-0.500852
11	HMOX2	Heme oxygenase 2	I3L159;I3L1F5;A0A087WT44;P30519-2;P30519			biological regulation;catabolic process;cellular homeostasis;cellular ion homeostasis;cellular metabolic process;cellular nitrogen compound metabolic process;cellular process;cofactor metabolic process;establishment of localization;heterocycle metabolic process;homeostatic process;metabolic process;nitrogen compound metabolic process;pigment metabolic process;response to chemical stimulus;respons…	cell part;membrane;plasma membrane	Mineral absorption;Porphyrin and chlorophyll metabolism			2.76727	0.864298
14	UBXN1	UBX domain-containing protein 1	A0A087WTZ5;E9PJ81;E9PRQ7;Q04323;Q04323-2			biological regulation;catabolic process;cellular metabolic process;cellular process;macromolecule metabolic process;metabolic process;primary metabolic process;protein metabolic process;proteolysis;proteolysis involved in cellular protein catabolic process;regulation of protein modification process	cell body;cell part;cell projection;cytoplasm;intracellular membrane-bounded organelle;intracellular organelle;macromolecular complex;neuron projection;neuronal cell body;nucleus;organelle;protein complex				3.04404	0.632414
17	HNRNPDL	Heterogeneous nuclear ribonucleoprotein D-like	A0A087WUK2;O14979;O14979-3;O14979-2			biological regulation;biosynthetic process;cellular metabolic process;cellular nitrogen compound metabolic process;cellular process;macromolecule metabolic process;metabolic process;nitrogen compound metabolic process;nucleobase-containing compound metabolic process;primary metabolic process;RNA metabolic process;RNA processing	cell part;cytoplasm;extracellular organelle;intracellular membrane-bounded organelle;intracellular organelle;macromolecular complex;nucleoplasm;nucleus;organelle;ribonucleoprotein complex;spliceosomal complex;vesicle				1.46354	0.132978
19	SLIRP	SRA stem-loop-interacting RNA-binding protein, mitochondrial	A0A087WUN7;H0YJ40;G3V4X6;G3V2S9;Q9GZT3-2;Q9GZT3;H0YJI1;H0YJW7		+	anatomical structure development;anatomical structure morphogenesis;biological regulation;biosynthetic process;cell development;cell motility;cellular component morphogenesis;cellular component movement;cellular component organization;cellular metabolic process;cellular nitrogen compound metabolic process;cellular process;developmental process;locomotion;macromolecule metabolic process;metabolic …	cell part;cytoplasmic membrane-bounded vesicle;intracellular membrane-bounded organelle;intracellular organelle;macromolecular complex;mitochondrion;nucleus;organelle;ribonucleoprotein complex;vesicle		MitoCarta3.0	Matrix	6.43544	-1.32345
23	PRKACB;PRKACA	cAMP-dependent protein kinase catalytic subunit beta;cAMP-dependent protein kinase catalytic subunit alpha	A0A087WVC4;P22694-4;P22694-3;P22694;P22694-7;P22694-6;P22694-9;P22694-2;P22694-5;P22694-10;B1APG1;B1APG3;B1APG2;B1APG0;B1APF8;B1APF9;P22694-8;P17612-2;A0A8V8TL59;P17612;A0A7I2V5J4;B1APF7			alcohol metabolic process;anatomical structure formation involved in morphogenesis;biological regulation;biosynthetic process;carbohydrate metabolic process;catabolic process;cell communication;cell cycle;cell maturation;cell-cell signaling;cellular component organization;cellular homeostasis;cellular ion homeostasis;cellular lipid metabolic process;cellular metabolic process;cellular process;coa…	cell part;cell projection;centrosome;cilium;cytosol;extracellular organelle;intracellular membrane-bounded organelle;intracellular non-membrane-bounded organelle;intracellular organelle;macromolecular complex;membrane;microtubule organizing center;mitochondrion;nucleoplasm;nucleus;organelle;plasma membrane;protein complex;synapse;vesicle	Amoebiasis;Apoptosis;Bile secretion;Calcium signaling pathway;Chemokine signaling pathway;Dilated cardiomyopathy;Endocrine and other factor-regulated calcium reabsorption;Gap junction;Gastric acid secretion;GnRH signaling pathway;Hedgehog signaling pathway;Insulin signaling pathway;Long-term potentiation;MAPK signaling pathway;Meiosis - yeast;Melanogenesis;Olfactory transduction;Oocyte meiosis;Pr…	MitoCarta3.0	MIM	1.4531	0.287196
26	CYFIP1;CYFIP2	Cytoplasmic FMR1-interacting protein 1;Cytoplasmic FMR1-interacting protein 2	Q7L576;A0A087WVZ5;Q96F07;A0A0G2JQT1;Q96F07-2;Q7L576-2;A0A8V8TNU3;E7EVJ5;H7C229;A0A0G2JR96			biological adhesion;biological regulation;cell adhesion;cell death;cell growth;cellular component assembly;cellular component organization;cellular process;death;developmental process;growth;immune system process;multicellular organismal process;neurological system process;regulation of organelle organization;response to chemical stimulus;response to stimulus;response to stress;signal transduction	cell part;cell projection;cytoplasm;cytosol;extracellular organelle;macromolecular complex;membrane;neuron projection;organelle;protein complex;synapse;vesicle	Regulation of actin cytoskeleton			1.15786	0.301079
29	POLD2	DNA polymerase delta subunit 2	C9JHC7;A0A8V8TMJ0;A0A8V8TMJ5;H7C1B3;C9JLE1;A0A8V8TPA6;A0A087WWF6;A0A8V8TPB6;P49005			biological regulation;biosynthetic process;cell cycle;cellular component organization;cellular metabolic process;cellular nitrogen compound metabolic process;cellular process;chromosome organization;detection of stimulus;DNA metabolic process;DNA recombination;DNA repair;DNA replication;homeostatic process;macromolecule metabolic process;metabolic process;mitotic cell cycle;nitrogen compound meta…	cell part;DNA polymerase complex;intracellular membrane-bounded organelle;intracellular organelle;macromolecular complex;nucleoplasm;nucleus;organelle;protein complex	Base excision repair;DNA replication;Homologous recombination;Mismatch repair;Nucleotide excision repair;Purine metabolism;Pyrimidine metabolism			1.57706	0.646763
30	HYOU1	Hypoxia up-regulated protein 1	Q9Y4L1;J3QLE9;K7EQK2;A0A087X054;A0A8Q3SHG4;A0A0G2JRS0;A0A087WWI4;E9PJ21;J3QQH7;A0A494C039;J3KTF1;J3QL06;Q9Y4L1-2			biological regulation;cellular component organization;cellular membrane organization;cellular metabolic process;cellular process;endocytosis;establishment of localization;macromolecule metabolic process;membrane invagination;membrane organization;metabolic process;primary metabolic process;protein metabolic process;response to chemical stimulus;response to stimulus;response to stress;signal trans…	cell part;endoplasmic reticulum;extracellular organelle;extracellular region;intracellular membrane-bounded organelle;intracellular organelle;membrane;organelle;vesicle	Protein processing in endoplasmic reticulum			0.0850453	0.0530378
31	RBM15	Putative RNA-binding protein 15	A0A494C001;A0A499FJY3;A0A087WWP4;Q96T37-4;Q96T37-2;Q96T37-3;Q96T37			anatomical structure development;anatomical structure morphogenesis;biological regulation;developmental process;multicellular organismal process;viral reproduction	cell part;membrane;nucleoplasm				0.100916	0.0814863
33	NDUFA10	NADH dehydrogenase [ubiquinone] 1 alpha subcomplex subunit 10, mitochondrial	O95299;A0A7I2V594;E7ESZ7;A0A087WXC5;A0A7I2V2X3;A0A7I2YQU0;A0A7I2V419;H7C1Y7;A0A7I2V458;A0A7I2V2W9;A0A7I2V5L0;A0A7I2V438;A0A7I2V5B2;H7C2X4;A0A7I2V2N6;A0A7I2V4N8;A0A7I2V327;A0A7I2V5U7;O95299-2;A0A7I2V3H5			cellular metabolic process;cellular process;generation of precursor metabolites and energy;metabolic process;response to chemical stimulus;response to drug;response to stimulus;small molecule metabolic process	cell part;macromolecular complex;membrane;NADH dehydrogenase complex;protein complex	Alzheimer's disease;Huntington's disease;Oxidative phosphorylation;Parkinson's disease	MitoCarta3.0	MIM	2.63105	-1.23186
35	RPL17;RPL17-C18orf32	60S ribosomal protein L17	A0A087WXM6;J3QQT2;J3KRX5;A0A0A6YYL6;P18621;P18621-3;J3QLC8;A0A0A0MRF8;P18621-2;J3KRB3;A0A087WWH0;J3QS96			biosynthetic process;catabolic process;cellular component disassembly;cellular component organization;cellular metabolic process;cellular nitrogen compound metabolic process;cellular process;establishment of localization;macromolecule metabolic process;metabolic process;mRNA metabolic process;nitrogen compound metabolic process;nucleobase-containing compound metabolic process;primary metabolic pr…	cell part;cytosol;intracellular membrane-bounded organelle;intracellular organelle;macromolecular complex;nucleus;organelle;ribonucleoprotein complex	Ribosome			0.0743258	-0.0170806
36	VTA1	Vacuolar protein sorting-associated protein VTA1 homolog	A0A087WY55;Q9NP79			cellular component organization;cellular process;endosome transport;establishment of localization;membrane organization;protein transport;transport;vesicle-mediated transport;viral reproduction	cell part;cytosol;extracellular organelle;membrane;organelle;vesicle	Endocytosis			0.36607	0.132899
37	AP2M1	AP-2 complex subunit mu	A0A087WY71;C9JGT8;C9JPV8;E9PFW3;Q96CW1-2;Q96CW1;A0A8I5KWD3;C9JTK4;H7C4C3;C9JJD3;A0A8I5QJU5;C9JJ47			biological regulation;cell communication;cell-cell signaling;cellular component organization;cellular membrane organization;cellular process;endocytosis;establishment of localization;immune system process;locomotion;membrane invagination;membrane organization;protein transport;response to chemical stimulus;response to external stimulus;response to stimulus;signal transduction;signaling;transport;…	AP-type membrane coat adaptor complex;cell part;cytosol;extracellular organelle;intracellular membrane-bounded organelle;intracellular organelle;macromolecular complex;membrane;mitochondrion;organelle;plasma membrane;protein complex;vesicle	Endocrine and other factor-regulated calcium reabsorption;Endocytosis;Huntington's disease			0.45607	-0.215195
39	GOLGA2	Golgin subfamily A member 2	A0A087WYC0;A0A8I5KT73;A0A1W2PQY5;A0A8I5KNZ1;A0A8I5QJQ7;A0A6Q8KRG2;B7ZC06;A0A8I5KZ68;A0A8J9BZL8;Q08379;Q08379-2			biological regulation;cell cycle;cellular process;mitotic cell cycle	cell part;cytoplasmic membrane-bounded vesicle;Golgi apparatus;intracellular membrane-bounded organelle;intracellular organelle;membrane;nucleus;organelle;vesicle				0.688785	0.142493
44	PTGES3	Prostaglandin E synthase 3	A0A087WYT3;Q15185-3;Q15185-4;Q15185;B4DDC6;Q15185-2			anatomical structure development;biological regulation;biosynthetic process;carbohydrate metabolic process;cell proliferation;cellular component organization;cellular ketone metabolic process;cellular lipid metabolic process;cellular metabolic process;cellular nitrogen compound metabolic process;cellular process;chromosome organization;developmental process;DNA metabolic process;DNA replication;e…	cell part;cytoplasm;cytosol;extracellular organelle;intracellular membrane-bounded organelle;intracellular organelle;macromolecular complex;nucleoplasm;nucleus;organelle;ribonucleoprotein complex;telomerase holoenzyme complex;vesicle				2.56407	1.09046
46	TARDBP;TDP43	TAR DNA-binding protein 43	Q13148;A0A087WYY0;A0A087X260;G3V162;B1AKP7;K7EJM5;K7EN94;A0A0A0N0M3;A0A087WX29;A0A087WV68;A0A087WXQ5;A0A087WXV3;A0A087WX67;A0A087WW61;Q13148-4			biological regulation;biosynthetic process;cellular component organization;cellular membrane organization;cellular metabolic process;cellular nitrogen compound metabolic process;cellular process;interspecies interaction between organisms;macromolecule metabolic process;membrane organization;metabolic process;mRNA metabolic process;mRNA processing;multi-organism process;nitrogen compound metabolic…	cell part;intracellular membrane-bounded organelle;intracellular organelle;nucleoplasm;nucleus;organelle				1.26228	0.43898
47	PLEKHA2	Pleckstrin homology domain-containing family A member 2	A0A087WZ32;A8K727;Q9HB19;E5RGP3;E5RHB5;A0A087X038			biological regulation	cell part;cytoplasm;intracellular membrane-bounded organelle;intracellular organelle;macromolecular complex;membrane;nucleus;organelle;plasma membrane;protein complex				2.55092	0.63985
49	IDH3B	Isocitrate dehydrogenase [NAD] subunit, mitochondrial;Isocitrate dehydrogenase [NAD] subunit beta, mitochondrial	A0A087WZN1;O43837;A0A087X2E5;O43837-2		+	catabolic process;cellular ketone metabolic process;cellular metabolic process;cellular nitrogen compound metabolic process;cellular process;cofactor metabolic process;heterocycle metabolic process;metabolic process;nitrogen compound metabolic process;nucleobase-containing compound metabolic process;nucleobase-containing small molecule metabolic process;nucleotide metabolic process;organic acid m…	cell part;intracellular membrane-bounded organelle;intracellular organelle;mitochondrion;nucleus;organelle	Citrate cycle (TCA cycle)	MitoCarta3.0	Matrix	6.88192	-1.6427
50	TJP1	Tight junction protein ZO-1	A0A0G2JNH2;A0A7I2V5U5;G5E9E7;A0A087X0K9;G3V1L9;Q07157-2;Q07157			anatomical structure formation involved in morphogenesis;biological regulation;cell death;cell junction organization;cellular component assembly;cellular component disassembly;cellular component organization;cellular homeostasis;cellular process;circulatory system process;death;developmental process;homeostatic process;membrane organization;multicellular organismal process;neurological system pro…	apical part of cell;cell part;cytoplasm;cytosol;intracellular membrane-bounded organelle;intracellular organelle;membrane;nucleus;organelle;plasma membrane	Adherens junction;Epithelial cell signaling in Helicobacter pylori infection;Gap junction;Tight junction;Vibrio cholerae infection			0.636957	0.142602
51	OXA1L	Mitochondrial inner membrane protein OXA1L	A0A087X0L7;J3KNA0;Q15070-2;Q15070;E7EVY0		+	biological regulation;cellular component assembly;cellular component organization;cellular localization;cellular macromolecular complex assembly;cellular metabolic process;cellular process;cellular respiration;generation of precursor metabolites and energy;localization;macromolecular complex assembly;metabolic process;protein complex assembly;protein complex biogenesis	cell part;intracellular membrane-bounded organelle;intracellular organelle;macromolecular complex;membrane;mitochondrion;organelle;protein complex	Bacterial secretion system;Protein export	MitoCarta3.0	MIM	5.92144	-1.89234
54	HNRNPM	Heterogeneous nuclear ribonucleoprotein M	A0A087X0X3;P52272-2;P52272			cellular metabolic process;cellular nitrogen compound metabolic process;cellular process;macromolecule metabolic process;metabolic process;mRNA metabolic process;mRNA processing;nitrogen compound metabolic process;nucleobase-containing compound metabolic process;primary metabolic process;RNA metabolic process;RNA processing;RNA splicing	cell part;extracellular matrix;extracellular organelle;intracellular non-membrane-bounded organelle;intracellular organelle;macromolecular complex;membrane;nucleolus;nucleoplasm;organelle;ribonucleoprotein complex;spliceosomal complex;vesicle	Spliceosome			0.161208	-0.0969412
59	MID1	E3 ubiquitin-protein ligase Midline-1	C9J453;A0A8I5KPE0;A0A087X255;A0A8I5KR14;A0A8I5KPB2;A0A6Q8PF94;O15344-2;O15344			biological regulation;cellular component organization;cellular localization;cellular process;cytoskeleton organization;developmental process;localization;organelle organization;regulation of organelle organization;response to chemical stimulus;response to stimulus;signal transduction	cell part;cytosol;intracellular;intracellular non-membrane-bounded organelle;intracellular organelle;macromolecular complex;organelle;protein complex	Ubiquitin mediated proteolysis			3.24487	0.690325
63	MRPL45	39S ribosomal protein L45, mitochondrial	A0A087X2D5;Q9BRJ2;A0A0G2JMS5;A0A087WU62		+	biosynthetic process;cellular component disassembly;cellular component organization;cellular metabolic process;cellular process;macromolecule metabolic process;metabolic process;mitochondrial translation;mitochondrion organization;organelle organization;primary metabolic process;protein metabolic process;translation;translational elongation;translational initiation	cell part;intracellular membrane-bounded organelle;intracellular non-membrane-bounded organelle;intracellular organelle;macromolecular complex;membrane;mitochondrion;organelle;ribonucleoprotein complex;ribosome				5.42613	-1.89922
65	PSMC6	26S protease regulatory subunit 10B	A0A087X2I1;P62333			biological regulation;catabolic process;cell cycle;cell death;cellular metabolic process;cellular nitrogen compound metabolic process;cellular process;death;immune system process;macromolecule metabolic process;macromolecule modification;metabolic process;mitotic cell cycle;nitrogen compound metabolic process;primary metabolic process;protein catabolic process;protein metabolic process;protein mo…	cell part;cytosol;extracellular organelle;intracellular membrane-bounded organelle;intracellular organelle;macromolecular complex;membrane;nucleoplasm;nucleus;organelle;proteasome complex;protein complex;vesicle	Proteasome			3.55047	0.435205
66	ADSL	Adenylosuccinate lyase	A0A7P0Z472;P30566;A0A7P0T9A7;A0A096LNY6;A0A1B0GTJ7;A0A1B0GWJ0;P30566-2;A0A0A6YY92;A0A7P0T8E4;A0A096LNY5;A0A1B0GTG9;A0A1B0GWF8;A0A096LP92			biosynthetic process;cellular aromatic compound metabolic process;cellular component assembly;cellular component organization;cellular metabolic process;cellular nitrogen compound metabolic process;cellular process;cellular respiration;generation of precursor metabolites and energy;heterocycle metabolic process;macromolecular complex assembly;metabolic process;nitrogen compound metabolic process;…	cell part;cytosol;intracellular membrane-bounded organelle;intracellular organelle;mitochondrion;organelle	Alanine, aspartate and glutamate metabolism;Purine metabolism			3.29374	0.674432
67	TXNRD2	Thioredoxin reductase 2, mitochondrial	A0A096LPK7;A0A182DWF2;D3YTF8;A0A182DWF3;Q9NNW7-3;Q9NNW7-2;Q9NNW7;A0A096LPD9;E7EWK1;A0A0U1RQX0;Q9NNW7-4			biological regulation;cellular homeostasis;cellular process;homeostatic process;response to chemical stimulus;response to oxidative stress;response to stimulus;response to stress	cell part;intracellular membrane-bounded organelle;intracellular organelle;mitochondrion;organelle	Pyrimidine metabolism;Selenocompound metabolism	MitoCarta3.0	Matrix	1.24762	0.138911
69	PYCRL	Pyrroline-5-carboxylate reductase;Pyrroline-5-carboxylate reductase 3	B5MD87;A0A0A0MQS1;Q53H96-2;Q53H96			amine metabolic process;biosynthetic process;cellular amino acid metabolic process;cellular ketone metabolic process;cellular metabolic process;cellular nitrogen compound metabolic process;cellular process;heterocycle metabolic process;metabolic process;nitrogen compound metabolic process;organic acid metabolic process;primary metabolic process;small molecule metabolic process		Arginine and proline metabolism			1.59794	0.695159
70	WDR18	WD repeat-containing protein 18	U3KQC1;K7EIR0;A0A0A0MQU0;Q9BV38;K7EML4			developmental process;multicellular organismal development;multicellular organismal process	cell part;cytoplasm;nucleoplasm				0.320565	-0.0794698
71	MYO10	Unconventional myosin-X	E9PEW5;A0A0A0MQX1;Q9HD67-3;Q9HD67			biological regulation;cellular process;cytoskeleton-dependent intracellular transport;establishment of localization;immune system process;locomotion;metabolic process;response to chemical stimulus;response to external stimulus;response to stimulus;response to stress;signal transduction;transport	cell cortex;cell part;cell projection;cytoplasm;cytosol;intracellular non-membrane-bounded organelle;intracellular organelle;macromolecular complex;membrane;nucleolus;organelle;plasma membrane;protein complex	Fc gamma R-mediated phagocytosis			1.66823	0.385511
77	AKAP9	A-kinase anchor protein 9	Q99996-5;A0A7P0T939;A0A7P0TBH8;A0A7P0TBI4;A0A7P0Z4N5;A0A7P0T928;A0A7P0T9A9;A0A7P0T8N5;A0A0A0MRF6;A0A7P0TAX3;A0A7P0Z4Q5;A0A7P0TAD6;Q99996-3;Q99996;Q99996-1;Q99996-6;A0A7P0TAA2;Q99996-4			anatomical structure development;biological regulation;cell communication;cell cycle;cell development;cell-cell signaling;cellular component organization;cellular homeostasis;cellular ion homeostasis;cellular process;developmental process;establishment of localization;homeostatic process;mitotic cell cycle;multicellular organismal process;organelle organization;regulation of protein modification …	cell part;centrosome;cytoskeleton;cytosol;Golgi apparatus;intracellular membrane-bounded organelle;intracellular non-membrane-bounded organelle;intracellular organelle;macromolecular complex;microtubule organizing center;organelle;protein complex				0.78689	-0.804562
78	SNX6	Sorting nexin-6;Sorting nexin-6, N-terminally processed	G3V5X9;A0A0A0MRI2;Q9UNH7-2;Q9UNH7			biological regulation;cellular component organization;cellular membrane organization;cellular process;endocytosis;endosome transport;establishment of localization;membrane invagination;membrane organization;organelle organization;protein transport;regulation of protein modification process;transport;vesicle organization;vesicle-mediated transport	cell part;cytoplasm;cytoplasmic membrane-bounded vesicle;intracellular;intracellular membrane-bounded organelle;intracellular organelle;macromolecular complex;membrane;nucleus;organelle;protein complex;retromer complex;vesicle				2.12159	0.648838
81	PRPF38B	Pre-mRNA-splicing factor 38B	A0A0A0MRN0;Q5VTL8;Q5VTL8-2			cellular metabolic process;cellular nitrogen compound metabolic process;cellular process;macromolecule metabolic process;metabolic process;mRNA metabolic process;mRNA processing;nitrogen compound metabolic process;nucleobase-containing compound metabolic process;primary metabolic process;RNA metabolic process;RNA processing;RNA splicing	cell part;macromolecular complex;ribonucleoprotein complex;spliceosomal complex	Spliceosome			0.993893	0.44352
83	MAP7D3	MAP7 domain-containing protein 3	A0A0A0MRP0;Q8IWC1-2;Q8IWC1-3;Q8IWC1-4;Q8IWC1			cellular component assembly;cellular component organization;cellular macromolecular complex assembly;cellular process;cytoskeleton organization;macromolecular complex assembly;organelle organization;protein complex assembly;protein polymerization	cell part;centrosome;cytoplasm;cytoskeleton;intracellular membrane-bounded organelle;intracellular non-membrane-bounded organelle;intracellular organelle;macromolecular complex;membrane;microtubule organizing center;nucleoplasm;nucleus;organelle;protein complex				3.03815	0.59385
85	IGHG1;IGHG4;IGHG3	Ig gamma-1 chain C region;Ig gamma-4 chain C region;Ig gamma-3 chain C region	A0A0A0MS08;P01857;A0A0A0MS07;A0A4W9A917;A0A286YFJ8;A0A286YES1;P01861;P01860			biological regulation;homeostatic process;immune system process;macromolecule metabolic process;metabolic process;primary metabolic process;protein metabolic process;response to stimulus;response to stress	extracellular organelle;extracellular region;extracellular space;organelle;vesicle				0.128975	0.118314
86	HADH	Hydroxyacyl-coenzyme A dehydrogenase, mitochondrial	Q16836-2;Q16836-3;Q16836;E9PF18;A0A0D9SFP2;A0A0A0MSE2;A0A1W2PNM1;A0A1W2PQV5;A0A804HKJ2;A0A804HLB5;A0A1W2PQ78;A0A804HJW7;A0A1W2PRT2;A0A1W2PQC2		+	biological regulation;catabolic process;cellular ketone metabolic process;cellular lipid metabolic process;cellular metabolic process;cellular process;lipid metabolic process;metabolic process;organic acid metabolic process;primary metabolic process;regulation of transport;response to chemical stimulus;response to drug;response to endogenous stimulus;response to stimulus;small molecule metabolic …	cell part;cytoplasm;intracellular membrane-bounded organelle;intracellular organelle;membrane;mitochondrion;nucleoplasm;organelle	Butanoate metabolism;Caprolactam degradation;Fatty acid elongation in mitochondria;Fatty acid metabolism;Geraniol degradation;Lysine degradation;Tryptophan metabolism;Valine, leucine and isoleucine degradation	MitoCarta3.0	Matrix	6.43861	-1.63295
87	FDXR	NADPH:adrenodoxin oxidoreductase, mitochondrial	P22570-3;P22570-7;A0A0A0MT64;J3QQX3;A0A0A0MTR6;A0A0C4DGN7;A0A0A0MSZ4;A0A0C4DFN8;P22570-5;P22570-2;P22570;P22570-6;A0A0A0MTN9;P22570-4;J3QQW7			alcohol metabolic process;biological regulation;biosynthetic process;cellular ketone metabolic process;cellular metabolic process;cellular nitrogen compound metabolic process;cellular process;cofactor metabolic process;generation of precursor metabolites and energy;heterocycle metabolic process;hormone metabolic process;lipid metabolic process;metabolic process;nitrogen compound metabolic process…	cell part;intracellular membrane-bounded organelle;intracellular organelle;membrane;mitochondrion;organelle		MitoCarta3.0	Matrix	1.81557	-1.22327
89	IVD	Isovaleryl-CoA dehydrogenase, mitochondrial	A0A0S2Z4K7;A0A0A0MT83;P26440-2;P26440;H0YLC3;H7C4G6;H0YKV0		+	amine metabolic process;catabolic process;cellular amino acid metabolic process;cellular ketone metabolic process;cellular metabolic process;cellular nitrogen compound metabolic process;cellular process;metabolic process;nitrogen compound metabolic process;organic acid metabolic process;primary metabolic process;small molecule metabolic process	cell part;intracellular membrane-bounded organelle;intracellular organelle;membrane;mitochondrion;nucleoplasm;organelle	Valine, leucine and isoleucine degradation	MitoCarta3.0	Matrix	3.0152	-1.31819
90	RNF213	E3 ubiquitin-protein ligase RNF213	A0A0A0MTR7;A0A0A0MTC1;Q63HN8;Q63HN8-4;Q63HN8-6			cellular metabolic process;cellular process;macromolecule metabolic process;macromolecule modification;metabolic process;primary metabolic process;protein metabolic process;protein modification by small protein conjugation or removal;protein modification process	cell part;cytoplasm;intracellular non-membrane-bounded organelle;intracellular organelle;membrane;nucleolus;organelle				1.01707	0.411995
92	ILK	Integrin-linked protein kinase	A0A0A0MTH3;Q13418;Q13418-3;Q13418-2			aging;anatomical structure development;anatomical structure formation involved in morphogenesis;anatomical structure morphogenesis;biological adhesion;biological regulation;cell adhesion;cell junction organization;cell morphogenesis;cell motility;cell proliferation;cellular component assembly;cellular component morphogenesis;cellular component movement;cellular component organization;cellular met…	cell body;cell part;cell projection;cytoplasm;cytosol;macromolecular complex;membrane;neuronal cell body;nucleoplasm;plasma membrane;protein complex	Bacterial invasion of epithelial cells;Endometrial cancer;Focal adhesion;PPAR signaling pathway			2.81551	0.227218
93	DHCR24	Delta(24)-sterol reductase	A0A0A0MTI1;Q15392-2;Q15392			alcohol metabolic process;anatomical structure development;biological regulation;biosynthetic process;catabolic process;cell death;cellular component organization;cellular metabolic process;cellular process;death;developmental process;lipid metabolic process;localization;macromolecule metabolic process;membrane organization;metabolic process;primary metabolic process;protein maturation;protein me…	cell part;cytoskeleton;cytosol;endoplasmic reticulum;intracellular membrane-bounded organelle;intracellular non-membrane-bounded organelle;intracellular organelle;membrane;nucleus;organelle	Steroid biosynthesis			0.0338289	0.028578
94	SKP2	S-phase kinase-associated protein 2	A0A7I2YQB7;D6RF40;D6R9R7;A0A7I2V5B8;A0A7I2YQC7;A0A7I2V2J7;A0A0A0MTL5;Q13309-2;Q13309			biological regulation;catabolic process;cell communication;cell cycle;cell proliferation;cellular metabolic process;cellular process;macromolecule metabolic process;macromolecule modification;metabolic process;mitotic cell cycle;primary metabolic process;protein metabolic process;protein modification by small protein conjugation or removal;protein modification process;proteolysis;proteolysis invo…	cell part;cytoplasm;cytosol;intracellular membrane-bounded organelle;intracellular non-membrane-bounded organelle;intracellular organelle;macromolecular complex;nucleolus;nucleoplasm;nucleus;organelle;protein complex;ubiquitin ligase complex	Cell cycle;Pathways in cancer;Small cell lung cancer;Ubiquitin mediated proteolysis			2.88695	0.511473
95	CUL2	Cullin-2	Q13617-2;A0A0D9SET6;A0A0A0MTN0;A0A8I5QJI3;A0A8I5KYP8;A0A8I5KUA9;A0A8I5KQQ5;A0A8I5KU22;Q5T2B5;Q13617;A0A8I5KVR3;A0A8I5KTY5;A0A8I5KYZ8;A0A8I5KXB2;A0A8I5KPX0;A0A8I5KY75;A0A8I5QKN3;A0A8I5KS98;A0A8I5KVE2			biological regulation;catabolic process;cellular metabolic process;cellular process;macromolecule metabolic process;macromolecule modification;metabolic process;primary metabolic process;protein metabolic process;protein modification by small protein conjugation or removal;protein modification process;proteolysis;proteolysis involved in cellular protein catabolic process;regulation of cell cycle;…	cell part;cytosol;intracellular non-membrane-bounded organelle;intracellular organelle;macromolecular complex;nucleolus;nucleoplasm;organelle;protein complex;ubiquitin ligase complex	Pathways in cancer;Renal cell carcinoma;Ubiquitin mediated proteolysis			1.71706	0.300775
96	TTN	Titin	A0A0A0MTS7;Q8WZ42-5;Q8WZ42-11;Q8WZ42-4;Q8WZ42-7;Q8WZ42-2;Q8WZ42;Q8WZ42-8;Q8WZ42-13;Q8WZ42-12			anatomical structure development;anatomical structure formation involved in morphogenesis;anatomical structure morphogenesis;biological regulation;cell activation;cell development;cellular component assembly;cellular component movement;cellular component organization;cellular macromolecular complex assembly;cellular metabolic process;cellular nitrogen compound metabolic process;cellular process;c…	cell part;chromosome;cytosol;extracellular organelle;extracellular region;intracellular non-membrane-bounded organelle;intracellular organelle;nuclear chromosome;organelle;vesicle	Dilated cardiomyopathy;Hypertrophic cardiomyopathy (HCM)			1.00025	1.34888
97	ARPC4;ARPC4-TTLL3	Actin-related protein 2/3 complex subunit 4	F8WDD7;F8WCF6;A0A0A6YYG9;P59998;P59998-3;P59998-2;R4GN08;H7C0A3;P59998-4			biological regulation;cellular component assembly;cellular component organization;cellular macromolecular complex assembly;cellular metabolic process;cellular process;cytoskeleton organization;immune system process;locomotion;macromolecular complex assembly;macromolecule metabolic process;macromolecule modification;metabolic process;organelle organization;primary metabolic process;protein complex…	cell part;cell projection;cytosol;extracellular organelle;macromolecular complex;organelle;protein complex;vesicle	Bacterial invasion of epithelial cells;Fc gamma R-mediated phagocytosis;Pathogenic Escherichia coli infection;Regulation of actin cytoskeleton;Shigellosis			0.218644	0.0889041
98	PPAN-P2RY11;PPAN	Suppressor of SWI4 1 homolog	A0A0A6YYI3;A0A0B4J1V8;Q9NQ55-2;Q9NQ55;Q9NQ55-3;A8MV53;H7C446				cell part;intracellular membrane-bounded organelle;intracellular non-membrane-bounded organelle;intracellular organelle;nucleolus;nucleus;organelle				0.366886	0.144175
99	PAM16;CORO7-PAM16	Coronin;Mitochondrial import inner membrane translocase subunit TIM16	I3L0X9;I3L3T0;P57737-3;A0A0A6YYL4;Q9Y3D7;I3L1U7		+	biological regulation;cellular component assembly;cellular component organization;cellular macromolecular complex assembly;cellular metabolic process;cellular process;cytoskeleton organization;endosome transport;establishment of localization;Golgi vesicle transport;macromolecular complex assembly;macromolecule metabolic process;metabolic process;organelle organization;primary metabolic process;pr…	cell part;cytoplasmic membrane-bounded vesicle;cytosol;Golgi apparatus;intracellular membrane-bounded organelle;intracellular organelle;macromolecular complex;membrane;mitochondrial inner membrane presequence translocase complex;organelle;protein complex;vesicle		MitoCarta3.0	MIM	6.36563	-1.21795
101	SRSF7	Serine/arginine-rich splicing factor 7	A0A0B4J1Z1;C9JAB2;Q16629-3;Q16629-2;Q16629-4;Q16629			biological regulation;biosynthetic process;cellular metabolic process;cellular nitrogen compound metabolic process;cellular process;establishment of localization;macromolecule metabolic process;metabolic process;mRNA metabolic process;mRNA processing;nitrogen compound metabolic process;nuclear transport;nucleobase-containing compound metabolic process;nucleobase-containing compound transport;nucl…	cell part;cytoplasm;extracellular organelle;intracellular membrane-bounded organelle;intracellular organelle;nucleoplasm;nucleus;organelle;vesicle	Spliceosome			0.306795	-0.364522
104	TPT1	Translationally-controlled tumor protein;TPT1-like protein	Q5W0H4;A0A0B4J2C3;P13693;J3KPG2;E9PJF7;P13693-2;Q56UQ5			biological regulation;cellular homeostasis;cellular ion homeostasis;cellular process;establishment of localization;homeostatic process;ion transport;multi-organism process;response to biotic stimulus;response to stimulus;transport	cell part;cytoplasm;endosome;extracellular organelle;extracellular space;intracellular membrane-bounded organelle;intracellular organelle;nucleus;organelle;vesicle				2.30643	0.844271
105	C21orf33		P0DPI2-2;A0A0B4J2D5-2;P0DPI2;A0A0B4J2D5;A0A2R8Y6K9;H7C1F6;A0A2R8YDR7;H7C2G3;F2Z2Q0;A0A096LP12		+				MitoCarta3.0	Matrix	5.73032	-1.79174
107	RPSA	40S ribosomal protein SA	C9J9K3;A0A8V8TMX1;A0A0C4DG17;A0A8V8TLA4;P08865;A0A8I5KQE6;F8WD59			biological adhesion;biosynthetic process;catabolic process;cell adhesion;cellular component assembly;cellular component disassembly;cellular component organization;cellular macromolecular complex assembly;cellular metabolic process;cellular nitrogen compound metabolic process;cellular process;establishment of localization;macromolecular complex assembly;macromolecule metabolic process;metabolic p…	cell part;cytoplasm;cytosol;extracellular organelle;intracellular membrane-bounded organelle;intracellular organelle;macromolecular complex;membrane;nucleus;organelle;plasma membrane;preribosome;ribonucleoprotein complex;small ribosomal subunit;vesicle	Ribosome			2.99541	0.582533
109	DDX46	Probable ATP-dependent RNA helicase DDX46	A0A0C4DG89;Q7L014			biological regulation;cellular metabolic process;cellular nitrogen compound metabolic process;cellular process;macromolecule metabolic process;metabolic process;mRNA metabolic process;mRNA processing;nitrogen compound metabolic process;nucleobase-containing compound metabolic process;primary metabolic process;RNA metabolic process;RNA processing;RNA splicing	cell part;cytoplasm;intracellular membrane-bounded organelle;intracellular non-membrane-bounded organelle;intracellular organelle;nucleolus;nucleus;organelle	Spliceosome			2.32502	0.900818
110	NME6	Nucleoside diphosphate kinase;Nucleoside diphosphate kinase 6	C9JQB1;C9J9V6;A0A0C4DG91;O75414;A0A2R8Y7V2;A0A2R8Y547		+	biological regulation;biosynthetic process;cell death;cellular metabolic process;cellular nitrogen compound metabolic process;cellular process;death;heterocycle metabolic process;metabolic process;nitrogen compound metabolic process;nucleobase-containing compound metabolic process;nucleobase-containing small molecule metabolic process;nucleoside metabolic process;nucleotide metabolic process;prim…	cell part;intracellular membrane-bounded organelle;intracellular organelle;mitochondrion;organelle	Purine metabolism;Pyrimidine metabolism	MitoCarta3.0	Matrix	5.14713	-1.39528
111	THOC2	THO complex subunit 2	Q8NI27;A0A0C4DG98			cellular metabolic process;cellular nitrogen compound metabolic process;cellular process;establishment of localization;interspecies interaction between organisms;macromolecule metabolic process;metabolic process;mRNA metabolic process;mRNA processing;multi-organism process;nitrogen compound metabolic process;nuclear transport;nucleobase-containing compound metabolic process;nucleobase-containing …	cell part;macromolecular complex;nucleoplasm;protein complex;THO complex;transcription export complex	RNA transport;Spliceosome			1.97737	0.353149
112	ECI2	Enoyl-CoA delta isomerase 2, mitochondrial	A0A0C4DGA2;O75521-2;O75521;F1LLU7;F8WAW4;C9JB63;F8W6J1		+	catabolic process;cellular ketone metabolic process;cellular lipid metabolic process;cellular metabolic process;cellular process;lipid metabolic process;metabolic process;organic acid metabolic process;primary metabolic process;small molecule metabolic process	cell part;intracellular membrane-bounded organelle;intracellular organelle;membrane;mitochondrion;nucleoplasm;organelle	Fatty acid metabolism;Peroxisome	MitoCarta3.0	Matrix	3.66767	-1.08415
113	HLTF	Helicase-like transcription factor	A0A0C4DGA6;Q14527-2;Q14527			biological regulation;biosynthetic process;cellular component organization;cellular metabolic process;cellular nitrogen compound metabolic process;cellular process;chromatin modification;chromatin organization;chromosome organization;DNA metabolic process;DNA repair;macromolecule metabolic process;macromolecule modification;metabolic process;nitrogen compound metabolic process;nucleobase-containi…	cell part;cytoplasm;intracellular membrane-bounded organelle;intracellular non-membrane-bounded organelle;intracellular organelle;membrane;nucleolus;nucleoplasm;nucleus;organelle				0.00882592	-0.00410215
116	PPA2		A0A0C4DGB9		+	cellular metabolic process;cellular process;metabolic process;phosphorus metabolic process	cell part;cytoplasm		MitoCarta3.0	Matrix	3.73372	-1.02643
117	CHD4	Chromodomain-helicase-DNA-binding protein 4	A0A2R8YFD8;A0A2R8YDJ9;A0A2R8YD40;A0A2R8Y425;A0A2R8Y5J0;F5GWX5;Q14839-2;Q14839;A0A2R8YFK9;A0A2R8Y521;A0A0C4DGG9;A0A2U3TZM0;A0A2R8Y212;A0A2R8Y4X2;A0A2R8YDW2;A0A2R8Y445;A0A2R8Y8C1;A0A2R8YER1;A0A2R8Y685;A0A2R8Y5Z7;A0A2R8Y8B3			biological regulation;biosynthetic process;cellular component assembly;cellular component organization;cellular metabolic process;cellular nitrogen compound metabolic process;cellular process;chromatin modification;chromatin organization;chromosome organization;cytoskeleton organization;DNA geometric change;DNA metabolic process;macromolecule metabolic process;metabolic process;nitrogen compound …	cell part;centrosome;chromatin remodeling complex;cytoplasm;intracellular membrane-bounded organelle;intracellular non-membrane-bounded organelle;intracellular organelle;macromolecular complex;membrane;microtubule organizing center;nucleoplasm;nucleus;organelle;protein complex;transcriptional repressor complex				1.15155	0.262976
118	ZG16B	Zymogen granule protein 16 homolog B	A0A0C4DGN4;A0A0U1RQZ6;Q96DA0;I3L1H9;I3L3X0;A0A0U1RRM3;A0A0U1RQF6			biological regulation;homeostatic process	extracellular organelle;extracellular space;organelle;vesicle				0.563887	0.269777
119	DDOST	Dolichyl-diphosphooligosaccharide--protein glycosyltransferase 48 kDa subunit	A0A0C4DGS1;P39656-3;P39656;P39656-2;U3KQ84			biosynthetic process;carbohydrate metabolic process;cell activation;cellular metabolic process;cellular process;establishment of localization;immune system process;macromolecule metabolic process;macromolecule modification;metabolic process;peptidyl-amino acid modification;primary metabolic process;protein glycosylation;protein metabolic process;protein modification process;protein targeting;prot…	cell part;endoplasmic reticulum;intracellular membrane-bounded organelle;intracellular organelle;macromolecular complex;membrane;organelle;protein complex	N-Glycan biosynthesis;Protein processing in endoplasmic reticulum;Various types of N-glycan biosynthesis			0.608124	0.213505
121	SLC25A22;SLC25A18	Mitochondrial glutamate carrier 2;Mitochondrial glutamate carrier 1	K4DIB6;K4DIB3;K4DIB8;K4DIA8;A0A0D9SEI9;A0A0D9SFE1;E9PJH7;Q9H1K4;Q9H936;A0A0D9SFA8;K4DIB0;K4DIA2;A0A0D9SG84;E9PI74;E9PQ36;E9PS95			amine transport;amino acid transport;cellular process;establishment of localization;ion transport;organic acid transport;transmembrane transport;transport	cell part;intracellular membrane-bounded organelle;intracellular organelle;membrane;mitochondrion;nucleoplasm;organelle		MitoCarta3.0	MIM	1.27677	-0.706522
123	DDX39A		A0A0D9SEM9								0.710641	0.421795
130	SCRIB	Protein scribble homolog	A0A0G2JMS7;A0A0G2JNZ2;A0A0G2JPP5;A0A669KB89;Q14160-2;Q14160;Q14160-3;H0YCG0			anatomical structure development;anatomical structure formation involved in morphogenesis;anatomical structure morphogenesis;biological adhesion;biological regulation;cell adhesion;cell death;cell motility;cell proliferation;cellular component movement;cellular component organization;cellular membrane organization;cellular process;death;developmental process;endocytosis;establishment of localizat…	cell part;cell projection;extracellular organelle;macromolecular complex;membrane;nucleoplasm;organelle;plasma membrane;protein complex;vesicle				0.30246	0.139806
133	ARMC10	Armadillo repeat-containing protein 10	A0A0J9YWR7;A0A0J9YXE4;Q8N2F6-4;Q8N2F6-3;Q8N2F6-2;Q8N2F6;H7C2M7;Q8N2F6-6;Q8N2F6-5;A0A0J9YXV5;C9J5N7			biological regulation	cell part;intracellular membrane-bounded organelle;intracellular organelle;membrane;mitochondrion;organelle		MitoCarta3.0	MOM	1.74659	0.710708
138	MATR3	Matrin-3	A0A0R4J2E8;A8MXP9;P43243;D6REM6;D6R991;H0Y8T4			biological regulation	cell part;membrane;nucleoplasm				2.09828	0.454378
143	PACSIN2	Protein kinase C and casein kinase substrate in neurons protein 2	A0A0U1RR22;Q9UNF0-2;Q9UNF0			anatomical structure morphogenesis;biological regulation;cellular component assembly;cellular component morphogenesis;cellular component organization;cellular membrane organization;cellular process;cytoskeleton organization;developmental process;endocytosis;establishment of localization;membrane invagination;membrane organization;organelle organization;regulation of transport;transport;vesicle-me…	cell part;cytoplasm;cytoskeleton;cytosol;endosome;extracellular organelle;intracellular membrane-bounded organelle;intracellular non-membrane-bounded organelle;intracellular organelle;membrane;nucleoplasm;organelle;vesicle				1.81882	0.969758
145	HIST1H2AG;H2AFV;HIST1H2AD;H2AFJ;H2AFX;HIST1H2AA;HIST2H2AA3;HIST1H2AB;HIST1H2AC;HIST3H2A;H2AFZ;HIST1H2AH;HIST1H2AJ;HIST2H2AC;HIST2H2AB	Histone H2A type 1;Histone H2A;Histone H2A type 1-D;Histone H2A.J;Histone H2AX;Histone H2A type 1-A;Histone H2A type 2-A;Histone H2A type 1-B/E;Histone H2A type 1-C;Histone H2A type 3;Histone H2A.Z;Histone H2A type 1-H;Histone H2A type 1-J;Histone H2A.V;Histone H2A type 2-C;Histone H2A type 2-B	A0A0U1RRH7;P0C0S8;C9J0D1;A0A494C189;A0A3B3IS11;P20671;Q9BTM1-2;P16104;Q96QV6;Q6FI13;P04908;A0A0U1RR32;Q93077;Q7L7L0;Q9BTM1;P0C0S5;Q96KK5;Q99878;Q71UI9;Q71UI9-2;Q16777;Q71UI9-5;Q8IUE6;C9J386;Q71UI9-4;Q71UI9-3;H0YFX9			biological regulation;cell cycle;cellular component assembly;cellular component disassembly;cellular component organization;cellular macromolecular complex assembly;cellular metabolic process;cellular nitrogen compound metabolic process;cellular process;chromatin organization;chromosome organization;DNA metabolic process;DNA recombination;DNA repair;macromolecular complex assembly;macromolecule m…	cell part;chromosome;extracellular organelle;intracellular membrane-bounded organelle;intracellular non-membrane-bounded organelle;intracellular organelle;macromolecular complex;nuclear chromosome;nucleoplasm;nucleosome;nucleus;organelle;vesicle	Systemic lupus erythematosus			0.454858	-0.322871
147	HLA-C	HLA class I histocompatibility antigen, Cw-7 alpha chain	A0A140T912;A0A140T930;A0A1W2PRZ0;A0A140T937;O78179;A0A1W2PR11;P10321;A0A140T9J9;A0A140T9M5;O19617;A0A140T9H5;A2AEA2;A0A140T9U8;A0A140T9B3;Q5QT33;A0A140T962;A0A140T921;A0A1W2PP77;P10321-2;A0A140TA05;A0A140T942;A0A140T9E1;A0A140T9L3;A0A1W2PRX1			biological regulation;cellular process;immune system process;response to chemical stimulus;response to stimulus;signal transduction;viral reproduction	cell part;cell surface;endoplasmic reticulum;extracellular organelle;Golgi apparatus;intracellular membrane-bounded organelle;intracellular organelle;macromolecular complex;membrane;MHC protein complex;organelle;plasma membrane;protein complex;vesicle	Allograft rejection;Antigen processing and presentation;Autoimmune thyroid disease;Cell adhesion molecules (CAMs);Endocytosis;Graft-versus-host disease;Natural killer cell mediated cytotoxicity;Phagosome;Type I diabetes mellitus;Viral myocarditis			3.42485	0.679939
148	HLA-A	HLA class I histocompatibility antigen, A-3 alpha chain	A0A1W2PPQ2;A0A140T913;A0A140T9X5;A0A140T933;A0A140T955;A0A140T9I0;Q53Z42;A0A1W2PRT9;Q5SRN7;Q5SRN5;P04439-2;A0A1W2PS24;P04439;Q9GJ45;A0A1W2PQS8;A0A1W2PS39;A0A140T975;A0A140T9Z6;A0A1W2PR61;B0UXQ0;Q5RJ27;Q5SPM2;A0A140T941;A0A140T8W8;A0A140T8Y4;A0A0G2JPD3;A0A1W2PPF8			biological regulation;cellular process;immune system process;response to chemical stimulus;response to stimulus;signal transduction;viral reproduction	cell part;cell surface;endoplasmic reticulum;Golgi apparatus;intracellular membrane-bounded organelle;intracellular organelle;macromolecular complex;membrane;MHC protein complex;organelle;plasma membrane;protein complex	Allograft rejection;Antigen processing and presentation;Autoimmune thyroid disease;Cell adhesion molecules (CAMs);Endocytosis;Graft-versus-host disease;Natural killer cell mediated cytotoxicity;Phagosome;Type I diabetes mellitus;Viral myocarditis			3.22133	0.37401
153	CPT2	Carnitine O-palmitoyltransferase 2, mitochondrial	A0A1B0GV75;A0A1B0GTB8;A0A1B0GWC0;A0A1B0GVF3;P23786		+	amine transport;amino acid transport;catabolic process;cellular ketone metabolic process;cellular lipid metabolic process;cellular metabolic process;cellular process;establishment of localization;ion transport;lipid metabolic process;lipid transport;metabolic process;organic acid metabolic process;organic acid transport;primary metabolic process;small molecule metabolic process;transmembrane tran…	cell part;intracellular membrane-bounded organelle;intracellular non-membrane-bounded organelle;intracellular organelle;membrane;mitochondrion;nucleolus;nucleoplasm;organelle	Fatty acid metabolism;PPAR signaling pathway	MitoCarta3.0	MIM	5.47254	-1.29272
154	PXN	Paxillin	F5GZ78;A0A1B0GTU4;P49023-2;P49023;P49023-3;P49023-4			anatomical structure morphogenesis;biological adhesion;biological regulation;cell adhesion;cell junction organization;cell morphogenesis;cellular component assembly;cellular component morphogenesis;cellular component organization;cellular macromolecular complex assembly;cellular metabolic process;cellular process;cytoskeleton organization;developmental process;macromolecular complex assembly;macr…	cell cortex;cell part;cell projection;cytoplasm;cytoskeleton;cytosol;intracellular non-membrane-bounded organelle;intracellular organelle;macromolecular complex;membrane;nucleoplasm;organelle;plasma membrane;protein complex	Bacterial invasion of epithelial cells;Chemokine signaling pathway;Focal adhesion;Leukocyte transendothelial migration;Regulation of actin cytoskeleton;VEGF signaling pathway			0.77812	0.0902328
156	CTSD	Cathepsin D;Cathepsin D light chain;Cathepsin D heavy chain	F8W787;A0A1B0GW44;A0A1B0GV23;A0A1B0GVD5;A0A1B0GWE8;C9JH19;P07339;A0A1B0GVP3;A0A1B0GU92;A0A1B0GU03;F8WD96;H7C469			autophagy;catabolic process;cellular component disassembly;cellular component organization;cellular metabolic process;cellular process;extracellular matrix organization;extracellular structure organization;immune system process;macromolecule metabolic process;metabolic process;multicellular organismal process;primary metabolic process;protein catabolic process;protein metabolic process;proteolysis	cell part;cytoplasmic membrane-bounded vesicle;extracellular organelle;extracellular region;extracellular space;intracellular membrane-bounded organelle;intracellular organelle;lysosome;organelle;vacuole;vesicle	ko05152;Lysosome			0.933433	0.317895
159	POLG	DNA polymerase subunit gamma-1	A0A1B0GVT8;P54098;A0A0D9SFM1;A0A590UJP1;A0A1B0GTQ6;A0A1B0GTU7;H0YD36			aging;biosynthetic process;cellular metabolic process;cellular nitrogen compound metabolic process;cellular process;developmental process;DNA metabolic process;DNA replication;macromolecule metabolic process;metabolic process;nitrogen compound metabolic process;nucleobase-containing compound metabolic process;primary metabolic process	cell part;DNA polymerase complex;extracellular organelle;intracellular membrane-bounded organelle;intracellular non-membrane-bounded organelle;intracellular organelle;macromolecular complex;membrane;mitochondrion;organelle;protein complex;vesicle		MitoCarta3.0	Matrix	2.90997	-0.6023
161	HSD17B12	Very-long-chain 3-oxoacyl-CoA reductase	A0A1B0GVY6;Q53GQ0			biological regulation;biosynthetic process;cellular component organization;cellular ketone metabolic process;cellular lipid metabolic process;cellular metabolic process;cellular process;cofactor metabolic process;extracellular matrix organization;extracellular structure organization;glycerol ether metabolic process;hormone metabolic process;lipid metabolic process;metabolic process;organic acid m…	cell part;extracellular matrix;membrane	Biosynthesis of unsaturated fatty acids;Steroid hormone biosynthesis			0.344045	0.263899
164	UNC45A	Protein unc-45 homolog A	A0A1W2PNX8;Q9H3U1-2;Q9H3U1			anatomical structure development;cell differentiation;cellular metabolic process;cellular process;developmental process;macromolecule metabolic process;metabolic process;primary metabolic process;protein folding;protein metabolic process	cell part;cytoplasm;Golgi apparatus;intracellular membrane-bounded organelle;intracellular organelle;nucleoplasm;organelle				3.15142	0.621111
166	PARL	Presenilins-associated rhomboid-like protein, mitochondrial;P-beta	A0A1W2PP11;Q9H300;A0A1W2PP66;C9JNP8;Q9H300-2		+	biological regulation;macromolecule metabolic process;metabolic process;primary metabolic process;protein maturation;protein metabolic process;proteolysis;regulation of organelle organization	cell part;intracellular membrane-bounded organelle;intracellular organelle;membrane;mitochondrion;nucleus;organelle		MitoCarta3.0	MIM	2.89784	-1.28002
168	ME2	NAD-dependent malic enzyme, mitochondrial	P23368;A0A1W2PPH1;A0A1W2PQY8;A0A1W2PQH3;A0A1W2PQT3;A0A1W2PR68;A0A1W2PQF8;P23368-2;A0A1W2PQ37		+	cellular ketone metabolic process;cellular metabolic process;cellular process;metabolic process;organic acid metabolic process;small molecule metabolic process	cell part;intracellular membrane-bounded organelle;intracellular organelle;mitochondrion;organelle	Pyruvate metabolism;Two-component system	MitoCarta3.0	Matrix	4.69413	-1.95886
170	BCLAF1	Bcl-2-associated transcription factor 1	A0A1W2PQ43;E9PK09;E9PQN2;E9PKI6;E9PK91;Q9NYF8-3;Q9NYF8-2;Q9NYF8;Q9NYF8-4;E9PJA7			biological regulation;biosynthetic process;cell death;cellular metabolic process;cellular nitrogen compound metabolic process;cellular process;death;macromolecule metabolic process;metabolic process;nitrogen compound metabolic process;nucleobase-containing compound metabolic process;primary metabolic process;response to stimulus;response to stress;RNA metabolic process	cell part;cytoplasm;intracellular membrane-bounded organelle;intracellular non-membrane-bounded organelle;intracellular organelle;nucleolus;nucleoplasm;nucleus;organelle				0.824976	0.380973
171	RPS10;RPS10P5;RPS10-NUDT3	40S ribosomal protein S10;Putative 40S ribosomal protein S10-like	A0A2R8Y6L3;F6U211;A0A2R8Y7H1;A0A2R8YFH6;A0A1W2PQS6;P46783;Q9NQ39;S4R435			biosynthetic process;catabolic process;cellular component disassembly;cellular component organization;cellular metabolic process;cellular nitrogen compound metabolic process;cellular process;establishment of localization;macromolecule metabolic process;metabolic process;mRNA metabolic process;nitrogen compound metabolic process;nucleobase-containing compound metabolic process;primary metabolic pr…	cell part;cytoplasm;cytosol;extracellular organelle;intracellular non-membrane-bounded organelle;intracellular organelle;macromolecular complex;membrane;nucleolus;organelle;ribonucleoprotein complex;ribosome;small ribosomal subunit;vesicle	Ribosome			0.444417	-0.429456
172	GCSH	Glycine cleavage system H protein, mitochondrial	A0A1W2PQV2;H3BUH9;P23434		+	amine metabolic process;catabolic process;cellular amino acid metabolic process;cellular ketone metabolic process;cellular metabolic process;cellular nitrogen compound metabolic process;cellular process;metabolic process;nitrogen compound metabolic process;organic acid metabolic process;primary metabolic process;small molecule metabolic process	cell part;glycine cleavage complex;intracellular membrane-bounded organelle;intracellular organelle;macromolecular complex;mitochondrion;organelle;protein complex		MitoCarta3.0	Matrix	4.96812	-1.42139
173	SMN1;SMN2	Survival motor neuron protein	A0A1W2PRV5;E7EQZ4;Q16637-4;Q16637-2;Q16637-3;Q16637;B4DP61			anatomical structure development;cellular component assembly;cellular component organization;cellular macromolecular complex assembly;cellular metabolic process;cellular nitrogen compound metabolic process;cellular process;developmental process;macromolecular complex assembly;macromolecule metabolic process;metabolic process;mRNA metabolic process;mRNA processing;nitrogen compound metabolic proce…	cell part;cytoplasm;cytosol;intracellular membrane-bounded organelle;intracellular organelle;macromolecular complex;nucleoplasm;nucleus;organelle;protein complex;ribonucleoprotein complex;spliceosomal complex	RNA transport			2.66173	1.16769
174	DDX17	Probable ATP-dependent RNA helicase DDX17	A0A1X7SBZ2;A0A5H1ZRQ2;Q92841-1;Q92841-3;Q92841;Q92841-2			biological regulation;biosynthetic process;cellular metabolic process;cellular nitrogen compound metabolic process;cellular process;macromolecule metabolic process;metabolic process;mRNA metabolic process;mRNA processing;nitrogen compound metabolic process;nucleobase-containing compound metabolic process;primary metabolic process;RNA metabolic process;RNA processing;RNA splicing	cell part;cytoplasm;intracellular membrane-bounded organelle;intracellular non-membrane-bounded organelle;intracellular organelle;membrane;nucleolus;nucleoplasm;nucleus;organelle				1.27643	0.177049
176	IGHA1	Ig alpha-1 chain C region	A0A286YEY1;P01876			biological regulation;cellular component organization;cellular membrane organization;cellular metabolic process;cellular process;endocytosis;establishment of localization;homeostatic process;immune system process;macromolecule metabolic process;macromolecule modification;membrane invagination;membrane organization;metabolic process;multicellular organismal process;multi-organism process;primary m…	extracellular organelle;extracellular region;extracellular space;immunoglobulin complex;macromolecular complex;organelle;protein complex;vesicle				0.341225	0.31632
180	HARS2	Probable histidine--tRNA ligase, mitochondrial	A0A2R8Y3N3;A0A2R8Y5P7;P49590-2;P49590;A0A2R8Y6I1;D6RB22;D6RJE6;B4DQ67			amine metabolic process;biosynthetic process;cellular amino acid metabolic process;cellular ketone metabolic process;cellular metabolic process;cellular nitrogen compound metabolic process;cellular process;macromolecule metabolic process;metabolic process;nitrogen compound metabolic process;nucleobase-containing compound metabolic process;organic acid metabolic process;primary metabolic process;p…	cell part;cytoplasm;intracellular membrane-bounded organelle;intracellular organelle;mitochondrion;organelle	Aminoacyl-tRNA biosynthesis	MitoCarta3.0	Matrix	2.50693	-0.333027
181	OPA1	Dynamin-like 120 kDa protein, mitochondrial;Dynamin-like 120 kDa protein, form S1	O60313-10;O60313-11;A0A2R8Y3X5;E5KLJ9;C9JMB8;A0A2R8YE78;O60313-2;O60313;O60313-9;O60313-13;A0A2R8YDM2;A0A2R8Y4Q3;A0A2R8Y4G4;A0A2R8YGE5;A0A2R8YD53;A0A2R8YE54			aging;anatomical structure formation involved in morphogenesis;biological regulation;cell death;cellular component movement;cellular component organization;cellular membrane organization;cellular process;cytoskeleton-dependent intracellular transport;death;developmental process;establishment of localization;membrane fusion;membrane organization;metabolic process;mitochondrion organization;multice…	cell part;cell projection;cytoplasm;intracellular membrane-bounded organelle;intracellular organelle;membrane;mitochondrion;neuron projection;nucleoplasm;organelle		MitoCarta3.0	MIM	1.37892	0.808638
187	ATXN2	Ataxin-2	Q99700;A0A5F9ZHH4;A0A5F9ZHW5;A0A5F9ZHX3;A0A2R8Y5A6;A0A2R8Y7E6;A0A5F9ZI57;V9GY86;F8WB06;F8VQP2;A0A2R8YDM9;A0A2R8Y7P6;H0YH87;Q99700-2;Q99700-4;Q99700-5;A0A5F9ZH85;F8W0B5			anatomical structure morphogenesis;biological regulation;cell differentiation;cellular component assembly;cellular component morphogenesis;cellular component organization;cellular macromolecular complex assembly;cellular metabolic process;cellular nitrogen compound metabolic process;cellular process;developmental process;establishment of localization;homeostatic process;macromolecular complex ass…	cell part;cytoplasm;Golgi apparatus;intracellular membrane-bounded organelle;intracellular non-membrane-bounded organelle;intracellular organelle;macromolecular complex;membrane;nucleoplasm;organelle;polysome;ribonucleoprotein complex				0.992807	0.486288
189	TBCE	Tubulin-specific chaperone E	Q15813-2;Q15813;A0A2R8Y5Q8;A0A2R8YHI9;A0A2U3TZJ6;A0A2R8Y809;A0A2R8Y7E7;A0A2R8Y6Q1;A0A2R8YFL4;A0A2R8Y7H8;A0A2R8Y5H6;A0A2R8YFM3;A0A2R8YER9;A0A2R8Y784;A0A2R8Y4P2;A0A2R8Y6G3;A0A2R8Y787;A0A2R8Y4V6			anatomical structure morphogenesis;behavior;cellular component morphogenesis;cellular component organization;cellular metabolic process;cellular process;cytoskeleton organization;developmental process;growth;macromolecule metabolic process;metabolic process;multicellular organismal process;muscle adaptation;organelle organization;post-embryonic development;primary metabolic process;protein foldin…	cell part;cytoplasm;macromolecular complex;protein complex				1.75978	0.600934
190	DYNC1H1	Cytoplasmic dynein 1 heavy chain 1	Q14204;A0A7P0T9C4;A0A7P0TA13;A0A2R8Y5T0;A0A2R8Y706;A0A7P0T9R4;A0A7P0TAW9;A0A7P0T7V5;A0A7P0T916;A0A7P0T8N2;A0A7P0TBJ7;A0A7P0TAF3;A0A7P0TB75;A0A2R8Y6H2;A0A7P0T9K2;A0A7P0T9F1;A0A7P0T8W5;A0A2R8YFZ7;A0A7P0TAM4;A0A7P0T825;A0A7P0TB64;A0A7P0TAV5;A0A7P0T990;A0A804HHY6;A0A7P0T942;A0A2R8YGC7;A0A7P0T9S3;A0A7P0T934			cell cycle;cellular component assembly;cellular component movement;cellular component organization;cellular macromolecular complex assembly;cellular process;cytoskeleton organization;establishment of localization;immune system process;macromolecular complex assembly;mitotic cell cycle;organelle organization;ribonucleoprotein complex assembly;transport	cell part;cell projection;centrosome;cytosol;extracellular organelle;filopodium;intracellular non-membrane-bounded organelle;intracellular organelle;macromolecular complex;membrane;microtubule organizing center;organelle;protein complex;vesicle	Phagosome;Vasopressin-regulated water reabsorption			3.11888	0.568452
191	RPL5	60S ribosomal protein L5	A0A2R8Y6J3;P46777			biosynthetic process;catabolic process;cellular component disassembly;cellular component organization;cellular metabolic process;cellular nitrogen compound metabolic process;cellular process;establishment of localization;macromolecule metabolic process;metabolic process;mRNA metabolic process;nitrogen compound metabolic process;nucleobase-containing compound metabolic process;primary metabolic pr…	cell part;cytoplasm;cytosol;extracellular organelle;intracellular membrane-bounded organelle;intracellular non-membrane-bounded organelle;intracellular organelle;macromolecular complex;membrane;nucleolus;nucleus;organelle;ribonucleoprotein complex;vesicle	Ribosome			0.137511	-0.0306333
193	SUCLA2	Succinyl-CoA ligase [ADP-forming] subunit beta, mitochondrial	A0A2R8YDQ9;A0A2R8Y6Y7;Q9P2R7-2;Q9P2R7;Q5T9Q5		+	biosynthetic process;catabolic process;cellular ketone metabolic process;cellular metabolic process;cellular nitrogen compound metabolic process;cellular process;cofactor metabolic process;heterocycle metabolic process;metabolic process;nitrogen compound metabolic process;organic acid metabolic process;small molecule metabolic process	cell part;extracellular organelle;intracellular membrane-bounded organelle;intracellular organelle;mitochondrion;organelle;vesicle	Citrate cycle (TCA cycle);Propanoate metabolism	MitoCarta3.0	Matrix	4.40946	-1.51988
195	BPTF	Nucleosome-remodeling factor subunit BPTF	E7ETD6;E9PE19;A0A2R8Y7Q1;Q12830-4;Q12830-2;Q12830;F5GXF5			anatomical structure development;biological regulation;biosynthetic process;cellular component organization;cellular metabolic process;cellular nitrogen compound metabolic process;cellular process;chromatin modification;chromatin organization;chromosome organization;developmental process;macromolecule metabolic process;metabolic process;nitrogen compound metabolic process;nucleobase-containing co…	cell part;chromatin remodeling complex;cytoplasm;extracellular organelle;intracellular membrane-bounded organelle;intracellular organelle;macromolecular complex;nucleoplasm;nucleus;organelle;protein complex;vesicle				0.191058	-0.101762
197	RPS14	40S ribosomal protein S14	P62263;A0A2R8Y811;E5RH77			biological regulation;biosynthetic process;catabolic process;cell differentiation;cellular component assembly;cellular component disassembly;cellular component organization;cellular macromolecular complex assembly;cellular metabolic process;cellular nitrogen compound metabolic process;cellular process;developmental process;establishment of localization;macromolecular complex assembly;macromolecul…	cell part;cytoplasm;cytosol;extracellular organelle;intracellular membrane-bounded organelle;intracellular non-membrane-bounded organelle;intracellular organelle;macromolecular complex;membrane;mitochondrion;nucleolus;organelle;ribonucleoprotein complex;ribosome;small ribosomal subunit;vesicle	Ribosome			0.00810746	0.00216866
198	RPS24	40S ribosomal protein S24	E7ETK0;A0A2R8Y849;A0A2R8YD14;P62847-2;P62847-3;P62847;P62847-4;A0A2R8Y8A0			biological regulation;biosynthetic process;catabolic process;cellular component disassembly;cellular component organization;cellular metabolic process;cellular nitrogen compound metabolic process;cellular process;establishment of localization;homeostatic process;macromolecule metabolic process;metabolic process;mRNA metabolic process;nitrogen compound metabolic process;nucleobase-containing compo…	cell part;cytoplasm;cytosol;intracellular membrane-bounded organelle;intracellular non-membrane-bounded organelle;intracellular organelle;macromolecular complex;membrane;nucleolus;nucleus;organelle;ribonucleoprotein complex;ribosome;small ribosomal subunit	Ribosome			0.510974	-0.293158
199	PFKM	ATP-dependent 6-phosphofructokinase, muscle type	A0A2R8Y891;P08237;P08237-3;P08237-2;F8VZI0			alcohol metabolic process;biological regulation;carbohydrate metabolic process;catabolic process;cellular component assembly;cellular component organization;cellular homeostasis;cellular metabolic process;cellular process;generation of precursor metabolites and energy;homeostatic process;macromolecular complex assembly;metabolic process;phosphorus metabolic process;primary metabolic process;prote…	cell part;cytosol;extracellular organelle;macromolecular complex;organelle;protein complex;vesicle	Fructose and mannose metabolism;Galactose metabolism;Glycolysis / Gluconeogenesis;Methane metabolism;Pentose phosphate pathway			2.72577	0.364712
200	HSD17B4	Peroxisomal multifunctional enzyme type 2;(3R)-hydroxyacyl-CoA dehydrogenase;Enoyl-CoA hydratase 2	A0A2R8YDT8;A0A2R8YF45;E7ER27;A0A804HKU2;A0A2R8YD50;A0A804HK65;E7EPL9;P51659;A0A804HK88;P51659-3;P51659-2			anatomical structure development;biological regulation;biosynthetic process;catabolic process;cell development;cell differentiation;cellular ketone metabolic process;cellular lipid metabolic process;cellular metabolic process;cellular process;developmental process;hormone metabolic process;lipid metabolic process;metabolic process;organic acid metabolic process;primary metabolic process;small mol…	cell part;intracellular membrane-bounded organelle;intracellular organelle;membrane;microbody;mitochondrion;organelle;peroxisome	Peroxisome;Primary bile acid biosynthesis	MitoCarta3.0	unknown	1.67493	0.435939
203	EEF1A2	Elongation factor 1-alpha 2	A0A2U3TZH3;Q05639			biological regulation;response to chemical stimulus;response to stimulus	cell body;cell part;cytoplasm;macromolecular complex;neuronal cell body;protein complex	RNA transport			0.60837	0.185106
205	NDUFA6	NADH dehydrogenase [ubiquinone] 1 alpha subcomplex subunit 6	P56556;A0A2Y9D025;R4GN43		+	cellular metabolic process;cellular process;generation of precursor metabolites and energy;metabolic process;response to chemical stimulus;response to oxidative stress;response to stimulus;response to stress;small molecule metabolic process	cell part;macromolecular complex;membrane;NADH dehydrogenase complex;protein complex	Alzheimer's disease;Huntington's disease;Oxidative phosphorylation;Parkinson's disease	MitoCarta3.0	MIM	6.71241	-2.40293
207	COX7B	Cytochrome c oxidase subunit 7B, mitochondrial	A0A3B3IRN8;A0A3B3ITX0;P24311			anatomical structure development;biosynthetic process;cellular metabolic process;cellular nitrogen compound metabolic process;cellular process;developmental process;generation of precursor metabolites and energy;macromolecule metabolic process;metabolic process;nitrogen compound metabolic process;nucleobase-containing compound metabolic process;primary metabolic process;RNA metabolic process;smal…	cell part;membrane	Alzheimer's disease;Cardiac muscle contraction;Huntington's disease;Oxidative phosphorylation;Parkinson's disease	MitoCarta3.0	MIM	1.35367	-1.04341
210	DARS2	Aspartate--tRNA ligase, mitochondrial	A0A3B3IS01;A0A3B3IT01;A0A3B3ISK7;Q6PI48;A0A3B3ITS3;A0A3B3IS54		+	amine metabolic process;cellular amino acid metabolic process;cellular ketone metabolic process;cellular metabolic process;cellular nitrogen compound metabolic process;cellular process;macromolecule metabolic process;metabolic process;nitrogen compound metabolic process;nucleobase-containing compound metabolic process;organic acid metabolic process;primary metabolic process;RNA metabolic process;…	cell part;intracellular membrane-bounded organelle;intracellular organelle;mitochondrion;nucleoplasm;nucleus;organelle	Aminoacyl-tRNA biosynthesis	MitoCarta3.0	Matrix	3.47282	-1.69642
213	NDUFB9	NADH dehydrogenase [ubiquinone] 1 beta subcomplex subunit 9	A0A3B3IT57;A0A7I2V620;E9PH64;E7EWZ0;E9PF49;Q9Y6M9;A0A7I2YQN0		+	cellular metabolic process;cellular process;generation of precursor metabolites and energy;metabolic process;multicellular organismal process;neurological system process;small molecule metabolic process	cell part;extracellular organelle;intracellular membrane-bounded organelle;intracellular organelle;macromolecular complex;membrane;mitochondrion;NADH dehydrogenase complex;organelle;protein complex;vesicle	Alzheimer's disease;Huntington's disease;Oxidative phosphorylation;Parkinson's disease	MitoCarta3.0	MIM	4.44429	-1.32375
215	GPRC5A	Retinoic acid-induced protein 3	F5GWG3;A0A3B3ITN8;Q8NFJ5			biological regulation;cellular process;response to stimulus;signal transduction	cell part;extracellular organelle;intracellular membrane-bounded organelle;intracellular organelle;membrane;organelle;plasma membrane;vesicle				1.01227	0.640976
216	RPL29	60S ribosomal protein L29	A0A3B3ITT5;P47914			biosynthetic process;catabolic process;cellular component disassembly;cellular component organization;cellular metabolic process;cellular nitrogen compound metabolic process;cellular process;establishment of localization;macromolecule metabolic process;metabolic process;mRNA metabolic process;nitrogen compound metabolic process;nucleobase-containing compound metabolic process;primary metabolic pr…	cell part;cytosol;macromolecular complex;membrane;ribonucleoprotein complex	Ribosome			0.804102	-0.245074
217	ITPR1	Inositol 1,4,5-trisphosphate receptor type 1	Q14643;Q14643-3;A0A3F2YNW8;A0A3B3ITU8;Q14643-6;Q14643-2;A0A3B3IU04;Q14643-5;Q14643-7;Q14643-8;Q14643-4;B7ZMI3;A0A3B3ITQ1;A0A3B3ITQ4;A0A3B3IU05;A0A3B3IU13;A0A8C8KBY2;A0A3B3IRP0;A0A3B3ITM1			biological regulation;cell activation;cell death;cellular homeostasis;cellular ion homeostasis;cellular metabolic process;cellular process;coagulation;death;developmental process;energy reserve metabolic process;establishment of localization;generation of precursor metabolites and energy;homeostatic process;immune system process;ion transport;metabolic process;multicellular organismal movement;mu…	cell part;endoplasmic reticulum;intracellular membrane-bounded organelle;intracellular non-membrane-bounded organelle;intracellular organelle;macromolecular complex;membrane;nucleolus;organelle;platelet dense tubular network;protein complex;protein serine/threonine phosphatase complex	Alzheimer's disease;Calcium signaling pathway;Gap junction;Gastric acid secretion;GnRH signaling pathway;Huntington's disease;Long-term depression;Long-term potentiation;Oocyte meiosis;Pancreatic secretion;Phosphatidylinositol signaling system;Salivary secretion;Vascular smooth muscle contraction			2.15582	0.450544
219	ABCD3	ATP-binding cassette sub-family D member 3	A0A3B3ITW3;P28288;P28288-2			catabolic process;cellular component organization;cellular ketone metabolic process;cellular lipid metabolic process;cellular metabolic process;cellular process;establishment of localization;lipid metabolic process;metabolic process;organelle organization;organic acid metabolic process;peroxisome organization;primary metabolic process;small molecule metabolic process;transmembrane transport;trans…	cell part;cytosol;intracellular membrane-bounded organelle;intracellular organelle;membrane;microbody;organelle;peroxisome	ABC transporters;Peroxisome	MitoCarta3.0	Membrane	0.0542789	0.0261788
220	ATP5L	ATP synthase subunit g, mitochondrial	A0A8I5KT86;A0A8I5KSQ4;A0A3B3ITX4;O75964;A0A8I5KSW3		+	biosynthetic process;cellular metabolic process;cellular nitrogen compound metabolic process;cellular process;establishment of localization;generation of precursor metabolites and energy;heterocycle metabolic process;hydrogen transport;ion transport;metabolic process;nitrogen compound metabolic process;nucleobase-containing compound metabolic process;nucleobase-containing small molecule metabolic…	cell part;extracellular organelle;intracellular membrane-bounded organelle;intracellular organelle;macromolecular complex;membrane;mitochondrion;organelle;protein complex;proton-transporting two-sector ATPase complex;vesicle	Oxidative phosphorylation	MitoCarta3.0	MIM	2.48112	-1.54737
221	GEMIN2	Gem-associated protein 2	H0YEL0;A0A8J9FN78;A0A8J9FJK1;A0A3B3IU42;O14893-3;O14893-2;O14893-5;O14893;H0YDP6			cellular component assembly;cellular component organization;cellular macromolecular complex assembly;cellular metabolic process;cellular nitrogen compound metabolic process;cellular process;macromolecular complex assembly;macromolecule metabolic process;metabolic process;mRNA metabolic process;mRNA processing;nitrogen compound metabolic process;nucleobase-containing compound metabolic process;pri…	cell part;cytoplasm;cytosol;intracellular membrane-bounded organelle;intracellular non-membrane-bounded organelle;intracellular organelle;macromolecular complex;nucleolus;nucleoplasm;nucleus;organelle;protein complex;ribonucleoprotein complex;spliceosomal complex	RNA transport			2.11195	0.767731
222	MCM4	DNA replication licensing factor MCM4	A0A3B3IU45;P33991;A0A3B3IT92;A0A3B3IS57;E5RG31;A0A3B3ITP6			biosynthetic process;cell cycle;cellular metabolic process;cellular nitrogen compound metabolic process;cellular process;DNA geometric change;DNA metabolic process;DNA replication;macromolecule metabolic process;metabolic process;mitotic cell cycle;nitrogen compound metabolic process;nucleobase-containing compound metabolic process;primary metabolic process	cell part;intracellular membrane-bounded organelle;intracellular organelle;macromolecular complex;membrane;nucleoplasm;nucleus;organelle;protein complex	Cell cycle;Cell cycle - yeast;DNA replication;Meiosis - yeast			1.94398	0.208121
223	NHP2L1	NHP2-like protein 1;NHP2-like protein 1, N-terminally processed	A0A3B3IUA2;B1AHD1;P55769			cellular metabolic process;cellular nitrogen compound metabolic process;cellular process;macromolecule metabolic process;metabolic process;mRNA metabolic process;mRNA processing;nitrogen compound metabolic process;nucleobase-containing compound metabolic process;primary metabolic process;ribosome biogenesis;RNA metabolic process;RNA processing;RNA splicing	cell part;intracellular membrane-bounded organelle;intracellular non-membrane-bounded organelle;intracellular organelle;macromolecular complex;nucleolus;nucleoplasm;nucleus;organelle;protein complex;ribonucleoprotein complex;small nucleolar ribonucleoprotein complex;spliceosomal complex	Ribosome biogenesis in eukaryotes;Spliceosome			0.0312847	0.0173269
224	HM13	Minor histocompatibility antigen H13	A0A3B3IUB5;Q8TCT9-5;Q8TCT9;Q8TCT9-2;A0A075B6F6;A0A0S2Z6F0;A0A3B3IT72;Q8TCT9-4			macromolecule metabolic process;metabolic process;primary metabolic process;protein metabolic process;proteolysis	cell part;cell surface;endoplasmic reticulum;intracellular membrane-bounded organelle;intracellular organelle;membrane;organelle;plasma membrane				0.741811	0.221885
225	PDCD11	Protein RRP5 homolog	A0A3B3IUD7;Q14690			cellular metabolic process;cellular nitrogen compound metabolic process;cellular process;macromolecule metabolic process;metabolic process;mRNA metabolic process;mRNA processing;nitrogen compound metabolic process;nucleobase-containing compound metabolic process;primary metabolic process;RNA metabolic process;RNA processing;rRNA processing	cell part;cytosol;intracellular membrane-bounded organelle;intracellular non-membrane-bounded organelle;intracellular organelle;macromolecular complex;nucleolus;nucleus;organelle;preribosome;ribonucleoprotein complex				0.373992	-0.219052
228	PARN	Poly(A)-specific ribonuclease PARN	O95453-2;A0A494BZW7;A0A8V8TMN8;A0A494C1N1;A0A494C0Q2;A0A494C0W0;A0A494C1K5;A0A494C0P9;A0A494BZU6;A0A494C156;O95453;A0A494C1G3;A0A494C002;A0A494C0Q6;O95453-4;O95453-3;A0A494C0K5;H3BRK1			catabolic process;cellular metabolic process;cellular nitrogen compound metabolic process;cellular process;macromolecule metabolic process;macromolecule modification;metabolic process;mRNA metabolic process;mRNA processing;multicellular organismal process;nitrogen compound metabolic process;nucleobase-containing compound metabolic process;primary metabolic process;RNA catabolic process;RNA metabo…	cell part;cytoplasm;cytosol;intracellular membrane-bounded organelle;intracellular non-membrane-bounded organelle;intracellular organelle;nucleolus;nucleus;organelle	RNA degradation			2.88883	0.57322
232	TGM3	Protein-glutamine gamma-glutamyltransferase E;Protein-glutamine gamma-glutamyltransferase E 50 kDa catalytic chain;Protein-glutamine gamma-glutamyltransferase E 27 kDa non-catalytic chain	A0A494C0J7;Q08188			anatomical structure morphogenesis;cell differentiation;cell envelope organization;cellular component assembly;cellular component organization;cellular metabolic process;cellular process;developmental process;external encapsulating structure organization;macromolecular complex assembly;macromolecule metabolic process;macromolecule modification;metabolic process;molting cycle;multicellular organis…	cell part;cytoplasm;extracellular organelle;organelle;vesicle				0.00962089	-0.00595125
233	MSH6	DNA mismatch repair protein Msh6	A0A494C0M1;A0A8V8TQJ0;P52701;A0A8V8TQW9;P52701-4;P52701-3;P52701-2			biological regulation;cell activation;cellular metabolic process;cellular nitrogen compound metabolic process;cellular process;DNA metabolic process;DNA recombination;DNA repair;immune system process;macromolecule metabolic process;metabolic process;multicellular organismal process;nitrogen compound metabolic process;nucleobase-containing compound metabolic process;primary metabolic process;regul…	cell part;chromosome;cytoplasm;Golgi apparatus;intracellular membrane-bounded organelle;intracellular non-membrane-bounded organelle;intracellular organelle;macromolecular complex;membrane;mismatch repair complex;nuclear chromosome;nucleoplasm;organelle;plasma membrane;protein complex	Colorectal cancer;Mismatch repair;Pathways in cancer			3.3491	0.489288
235	CLUH	Clustered mitochondria protein homolog	K7EIG1;A0A494C0R8;O75153;I3L2B0			cellular component organization;cellular localization;cellular process;localization;mitochondrion organization;organelle localization;organelle organization	cell part;cytoplasm				2.13152	0.862839
236	TBCB	Tubulin-folding cofactor B	K7EP07;K7EK42;A0A494C0X0;Q99426-2;Q99426			anatomical structure development;cell differentiation;cellular metabolic process;cellular process;developmental process;macromolecule metabolic process;metabolic process;primary metabolic process;protein folding;protein metabolic process	cell part;cytoplasm;cytoskeleton;intracellular non-membrane-bounded organelle;intracellular organelle;macromolecular complex;nucleoplasm;organelle;protein complex				1.27441	0.739193
237	TPP2	Tripeptidyl-peptidase 2	A0A494C1B8;Q5VZU9;P29144;A0A494C0X4;A0A494C0U1			cellular metabolic process;cellular process;immune system process;macromolecule metabolic process;macromolecule modification;metabolic process;primary metabolic process;protein metabolic process;protein modification by small protein conjugation or removal;protein modification process;proteolysis	cell part;cytoplasm;cytosol;intracellular membrane-bounded organelle;intracellular organelle;nucleoplasm;nucleus;organelle				0.0760842	0.0547839
238	NFKB1	Nuclear factor NF-kappa-B p105 subunit;Nuclear factor NF-kappa-B p50 subunit	A0A494C1E9;D6RH30;P19838;P19838-2;A0A494C157;P19838-3			biological regulation;biosynthetic process;cell death;cellular metabolic process;cellular nitrogen compound metabolic process;cellular process;death;immune system process;macromolecule metabolic process;metabolic process;nitrogen compound metabolic process;nucleobase-containing compound metabolic process;primary metabolic process;protein metabolic process;proteolysis;regulation of transport;respo…	cell part;cytoplasm;cytosol;I-kappaB/NF-kappaB complex;intracellular membrane-bounded organelle;intracellular organelle;macromolecular complex;mitochondrion;nucleoplasm;nucleus;organelle;protein complex	Acute myeloid leukemia;Adipocytokine signaling pathway;Amoebiasis;Apoptosis;B cell receptor signaling pathway;Chagas disease (American trypanosomiasis);Chemokine signaling pathway;Chronic myeloid leukemia;Cytosolic DNA-sensing pathway;Epithelial cell signaling in Helicobacter pylori infection;Hepatitis C;ko05152;Leishmaniasis;MAPK signaling pathway;Measles;Neurotrophin signaling pathway;NOD-like …			2.3993	1.12289
240	GTF2I	General transcription factor II-I	A0A8I5KVB5;A0A494C1K3;P78347-2;P78347-4;P78347-3;P78347;P78347-5			biological regulation;biosynthetic process;cellular homeostasis;cellular ion homeostasis;cellular metabolic process;cellular nitrogen compound metabolic process;cellular process;homeostatic process;macromolecule metabolic process;metabolic process;nitrogen compound metabolic process;nucleobase-containing compound metabolic process;primary metabolic process;response to stimulus;RNA metabolic proce…	cell body;cell part;cell projection;cytoplasm;intracellular membrane-bounded organelle;intracellular organelle;membrane;neuronal cell body;nucleoplasm;nucleus;organelle	Basal transcription factors			3.43044	0.667446
241	LBR	Lamin-B receptor	A0A494C1L1;Q14739;C9JXK0			alcohol metabolic process;biosynthetic process;lipid metabolic process;metabolic process;primary metabolic process;small molecule metabolic process	cell part;membrane;nuclear envelope				2.3065	0.917149
242	ALDH1L2	Mitochondrial 10-formyltetrahydrofolate dehydrogenase	A0A494C1M4;Q3SY69		+	biosynthetic process;catabolic process;cellular aromatic compound metabolic process;cellular metabolic process;cellular nitrogen compound metabolic process;cellular process;cofactor metabolic process;heterocycle metabolic process;metabolic process;nitrogen compound metabolic process;one-carbon metabolic process;small molecule metabolic process	cell part;extracellular organelle;intracellular membrane-bounded organelle;intracellular organelle;mitochondrion;organelle;vesicle	One carbon pool by folate	MitoCarta3.0	Matrix	3.28009	-1.15768
245	MYCBP2	E3 ubiquitin-protein ligase MYCBP2	A0A8Q3SHQ6;A0A8Q3SHQ2;A0A804HJ25;A0A8Q3SHK7;A0A804HIR9;A0A499FJI4;A0A804HKQ1;A0A804HL12;O75592-2;O75592			anatomical structure morphogenesis;biological regulation;biosynthetic process;cellular component morphogenesis;cellular component organization;cellular metabolic process;cellular nitrogen compound metabolic process;cellular process;developmental process;locomotion;macromolecule metabolic process;metabolic process;nitrogen compound metabolic process;nucleobase-containing compound metabolic process…	cell part;cell projection;cytoskeleton;intracellular membrane-bounded organelle;intracellular non-membrane-bounded organelle;intracellular organelle;membrane;neuron projection;nucleus;organelle				0.0568812	-0.0501832
246	PREP	Prolyl endopeptidase	A0A499FJL1;P48147			macromolecule metabolic process;metabolic process;primary metabolic process;protein metabolic process;proteolysis	cell part;cytoplasm;intracellular membrane-bounded organelle;intracellular organelle;membrane;nucleus;organelle				3.24482	0.747689
247	FECH	Ferrochelatase, mitochondrial;Ferrochelatase	K7ELX4;A0A499FJN5;P22830;P22830-2;K7EJX5		+	alcohol metabolic process;biological regulation;biosynthetic process;cell differentiation;cellular aromatic compound metabolic process;cellular component assembly;cellular component organization;cellular metabolic process;cellular nitrogen compound metabolic process;cellular process;cofactor metabolic process;detection of stimulus;developmental process;generation of precursor metabolites and ener…	cell part;intracellular membrane-bounded organelle;intracellular organelle;membrane;mitochondrion;organelle	Porphyrin and chlorophyll metabolism	MitoCarta3.0	MIM	4.63972	-1.15777
248	PCM1	Pericentriolar material 1 protein	A0A4W8VX11;A0A5H1ZRS1;Q15154-4;Q15154-2;Q15154-5;Q15154;H0YBA1			anatomical structure formation involved in morphogenesis;biological regulation;cell cycle;cellular component assembly;cellular component movement;cellular component organization;cellular localization;cellular process;cytoskeleton organization;cytoskeleton-dependent intracellular transport;developmental process;establishment of localization;localization;microtubule organizing center organization;m…	cell part;centrosome;cytoplasm;cytosol;intracellular non-membrane-bounded organelle;intracellular organelle;macromolecular complex;membrane;microtubule organizing center;organelle;protein complex				0.498978	0.277866
251	SRSF6	Serine/arginine-rich splicing factor 6	A0A590UJK4;A0A590UK01;A0A590UJP7;A0A590UK80;Q13247-3;Q13247			biological regulation;biosynthetic process;cellular component assembly;cellular component organization;cellular macromolecular complex assembly;cellular metabolic process;cellular nitrogen compound metabolic process;cellular process;establishment of localization;macromolecular complex assembly;macromolecule metabolic process;metabolic process;mRNA metabolic process;mRNA processing;nitrogen compou…	cell part;nucleoplasm	Spliceosome			0.00666716	-0.00634344
253	GNAS	Guanine nucleotide-binding protein G(s) subunit alpha isoforms XLas;Guanine nucleotide-binding protein G(s) subunit alpha isoforms short	Q5JWF2;Q5JWF2-2;Q5JWE9;P63092-4;P63092;P63092-2;P63092-3;A0A590UJS2;A0A7I2V5R6;A0A590UJY2;A0A590UK28;B0AZR9;A0A0A0MR13;A0A590UJQ9;A0A590UJF0;A0A804HIH4			anatomical structure development;anatomical structure formation involved in morphogenesis;anatomical structure morphogenesis;biological adhesion;biological regulation;biosynthetic process;cell adhesion;cellular metabolic process;cellular nitrogen compound metabolic process;cellular process;coagulation;developmental process;DNA metabolic process;DNA modification;energy reserve metabolic process;es…	cell part;cell projection;cytoplasm;cytosol;extracellular organelle;macromolecular complex;membrane;neuron projection;organelle;plasma membrane;protein complex;vesicle	Amoebiasis;Bile secretion;Calcium signaling pathway;Chagas disease (American trypanosomiasis);Dilated cardiomyopathy;Endocrine and other factor-regulated calcium reabsorption;Gap junction;Gastric acid secretion;GnRH signaling pathway;Long-term depression;Melanogenesis;Pancreatic secretion;Salivary secretion;Taste transduction;Vascular smooth muscle contraction;Vasopressin-regulated water reabsorp…			2.30119	0.624798
255	ABCB7	ATP-binding cassette sub-family B member 7, mitochondrial	A0A5F9ZA98;O75027;O75027-2;A0A590UJS8;B4DGL8;A0A2R8Y473;A0A087WW65;O75027-3		+	biological regulation;cellular homeostasis;cellular ion homeostasis;cellular process;cofactor transport;establishment of localization;homeostatic process;metabolic process;small molecule metabolic process;transmembrane transport;transport	cell part;intracellular membrane-bounded organelle;intracellular organelle;membrane;mitochondrion;organelle	ABC transporters	MitoCarta3.0	MIM	6.29873	-1.68557
258	LDHB	L-lactate dehydrogenase B chain;L-lactate dehydrogenase	A0A5F9ZHM4;P07195;A0A3B3IS95;A8MW50			carbohydrate metabolic process;cellular ketone metabolic process;cellular metabolic process;cellular nitrogen compound metabolic process;cellular process;cofactor metabolic process;heterocycle metabolic process;metabolic process;nitrogen compound metabolic process;nucleobase-containing compound metabolic process;nucleobase-containing small molecule metabolic process;nucleotide metabolic process;o…	cell part;cytoplasm;cytosol;extracellular organelle;intracellular membrane-bounded organelle;intracellular organelle;membrane;mitochondrion;organelle;vesicle	Cysteine and methionine metabolism;Glycolysis / Gluconeogenesis;Propanoate metabolism;Pyruvate metabolism	MitoCarta3.0	unknown	1.03355	0.421696
259	AK2	Adenylate kinase 2, mitochondrial;Adenylate kinase 2, mitochondrial;Adenylate kinase 2, mitochondrial, N-terminally processed	G3V213;F8VZG5;A0A5F9ZHP2;F8W1A4;P54819-3;P54819-5;P54819-2;P54819;P54819-4;P54819-6;F8VY04;A0A5K1VW67			anatomical structure development;biosynthetic process;cellular metabolic process;cellular nitrogen compound metabolic process;cellular process;developmental process;generation of precursor metabolites and energy;heterocycle metabolic process;metabolic process;nitrogen compound metabolic process;nucleobase-containing compound metabolic process;nucleobase-containing small molecule interconversion;n…	cell part;cytosol;extracellular organelle;membrane;organelle;vesicle	Purine metabolism	MitoCarta3.0	IMS	0.828829	-0.449997
260	ARHGEF2	Rho guanine nucleotide exchange factor 2	A0A8Q3SIN5;V9GYM8;A0A5F9ZI21;Q92974-3;Q92974-2;Q92974			anatomical structure morphogenesis;biological regulation;cell division;cell morphogenesis;cellular component morphogenesis;cellular component organization;cellular process;cytoskeleton organization;developmental process;establishment of localization;immune system process;mitosis;nuclear division;organelle fission;organelle organization;protein transport;regulation of organelle organization;regula…	cell body;cell part;cytoplasm;cytoplasmic membrane-bounded vesicle;cytoskeleton;cytosol;Golgi apparatus;intracellular membrane-bounded organelle;intracellular non-membrane-bounded organelle;intracellular organelle;macromolecular complex;neuronal cell body;organelle;protein complex;vesicle	Pathogenic Escherichia coli infection			3.7124	0.368902
263	MRPL2	39S ribosomal protein L2, mitochondrial	A0A669KAX9;Q5T653;C9IY40		+	biosynthetic process;cellular component disassembly;cellular component organization;cellular metabolic process;cellular process;macromolecule metabolic process;metabolic process;mitochondrial translation;mitochondrion organization;organelle organization;primary metabolic process;protein metabolic process;translation;translational elongation;translational initiation	cell part;intracellular non-membrane-bounded organelle;intracellular organelle;macromolecular complex;membrane;organelle;ribonucleoprotein complex;ribosome		MitoCarta3.0	Matrix	2.76021	-1.31851
265	GBF1	Golgi-specific brefeldin A-resistance guanine nucleotide exchange factor 1	Q92538;Q92538-3;A0A669KB10;A0A7P0RGV0;A0A7I2V452;A0A7I2YQM2;A0A7I2V2L5;Q92538-2;A0A7I2YQ65;A0A669KBG8;A0A7I2V514;A0A7I2V529;A0A7I2V3Y5;A0A7I2V4K2;A0A7I2V2L4			biological regulation;cell activation;cell motility;cellular component disassembly;cellular component movement;cellular component organization;cellular localization;cellular process;endosome transport;establishment of localization;establishment or maintenance of cell polarity;Golgi organization;Golgi vesicle transport;immune system process;localization;locomotion;membrane organization;organelle o…	cell leading edge;cell part;Golgi apparatus;intracellular membrane-bounded organelle;intracellular organelle;lipid particle;membrane;microbody;mitochondrion;organelle;peroxisome				2.90606	0.662093
266	SNCA	Alpha-synuclein	E7EPV7;A0A669KB41;A0A669KBH5;P37840-2;P37840;H6UYS7;P37840-3			aging;alcohol metabolic process;amine metabolic process;amine transport;behavior;biological regulation;biosynthetic process;cell activation;cellular aromatic compound metabolic process;cellular component organization;cellular homeostasis;cellular ion homeostasis;cellular ketone metabolic process;cellular lipid metabolic process;cellular membrane organization;cellular metabolic process;cellular ni…	cell cortex;cell part;cell projection;cytoplasm;cytoplasmic membrane-bounded vesicle;cytoskeleton;cytosol;endoplasmic reticulum;extracellular region;extracellular space;Golgi apparatus;intracellular membrane-bounded organelle;intracellular non-membrane-bounded organelle;intracellular organelle;lysosome;macromolecular complex;membrane;mitochondrion;neuron projection;nucleus;organelle;plasma membra…	Alzheimer's disease;Parkinson's disease			0.850859	0.628697
269	LARS	Leucine--tRNA ligase, cytoplasmic	A0A6I8PL42;B4DER1;A0A6I8PIV1;Q9P2J5;A0A6I8PIT3;A0A6I8PS05;A0A6I8PRS0;Q9P2J5-2;A0A6I8PLB8;A0A6I8PLB3;A0A6I8PIP7;Q9P2J5-3			amine metabolic process;cellular amino acid metabolic process;cellular ketone metabolic process;cellular metabolic process;cellular nitrogen compound metabolic process;cellular process;macromolecule metabolic process;metabolic process;nitrogen compound metabolic process;nucleobase-containing compound metabolic process;organic acid metabolic process;primary metabolic process;RNA metabolic process;…	cell part;cytoplasm;cytosol;intracellular membrane-bounded organelle;intracellular organelle;nucleus;organelle	Aminoacyl-tRNA biosynthesis;Valine, leucine and isoleucine biosynthesis			1.66248	0.222766
270	GNL3L	Guanine nucleotide-binding protein-like 3-like protein	A0A6I8PS19;A0A6I8PL80;Q9NVN8			cellular process;metabolic process;ribosome biogenesis	cell part;cytoplasm;intracellular membrane-bounded organelle;intracellular non-membrane-bounded organelle;intracellular organelle;membrane;mitochondrion;nucleolus;nucleoplasm;nucleus;organelle	Ribosome biogenesis in eukaryotes			0.143705	0.0902975
272	PABPC1L	Polyadenylate-binding protein 1-like	A0A6Q8JFT6;Q4VXU2;Q4VXU2-2;A0A6I8PS38;A0A6I8PLA1			cell maturation;cellular metabolic process;cellular nitrogen compound metabolic process;cellular process;developmental maturation;developmental process;macromolecule metabolic process;metabolic process;mRNA metabolic process;mRNA processing;nitrogen compound metabolic process;nucleobase-containing compound metabolic process;primary metabolic process;RNA metabolic process;RNA processing	extracellular organelle;organelle;vesicle	mRNA surveillance pathway;RNA degradation;RNA transport			2.96299	0.797869
273	IKBKAP	Elongator complex protein 1	O95163;A0A6Q8PHC9;A0A6Q8PHF4;A0A6Q8PG86;A0A6Q8PEX6;A0A6Q8PFB7;A0A6Q8PH48;A0A6Q8PFH9;A0A6Q8PF66;A0A6Q8PGW3;A0A6Q8PHI5;F5H2T0;A0A6Q8PFN8;A0A6Q8PHA0;A0A6Q8PGR0;A0A6Q8PF69			biological regulation;biosynthetic process;cellular component assembly;cellular component organization;cellular metabolic process;cellular nitrogen compound metabolic process;cellular process;chromatin organization;chromosome organization;immune system process;macromolecular complex assembly;macromolecule metabolic process;macromolecule modification;metabolic process;nitrogen compound metabolic p…	cell part;cytoplasm;intracellular non-membrane-bounded organelle;intracellular organelle;macromolecular complex;nucleolus;organelle;protein complex;transcription elongation factor complex				2.94964	0.681345
278	HARS	Histidine--tRNA ligase, cytoplasmic	P12081;P12081-4;E7ETE2;A0A6Q8PF47;A0A6Q8PHA5;P12081-2;P12081-3;A0A6Q8PFF2;A0A6Q8PF07;B4DDD8;A0A6Q8PHE3;B4E1C5			amine metabolic process;biosynthetic process;cellular amino acid metabolic process;cellular component organization;cellular ketone metabolic process;cellular metabolic process;cellular nitrogen compound metabolic process;cellular process;macromolecule metabolic process;metabolic process;mitochondrial translation;mitochondrion organization;nitrogen compound metabolic process;nucleobase-containing …	cell part;cytoplasm;cytosol;intracellular membrane-bounded organelle;intracellular organelle;mitochondrion;organelle	Aminoacyl-tRNA biosynthesis			2.40796	0.59314
279	AIFM1	Apoptosis-inducing factor 1, mitochondrial	O95831;A0A6Q8PFQ8;A0A6Q8PFM5;A0A6Q8PG15;A0A7I2PK44;A0A6Q8PHJ9;A0A6Q8PHC0;A0A6Q8PFS4;A0A6Q8PFA7;A0A7I2RLJ8;A0A6Q8PFE1;O95831-3;E9PMA0;A0A6Q8PF87;O95831-2;O95831-4;O95831-5;A0A6Q8PFN1			biological regulation;catabolic process;cell death;cell differentiation;cellular component assembly;cellular component organization;cellular homeostasis;cellular macromolecular complex assembly;cellular metabolic process;cellular nitrogen compound metabolic process;cellular process;chromosome organization;death;developmental process;DNA metabolic process;DNA packaging;homeostatic process;macromol…	cell part;cytosol;intracellular membrane-bounded organelle;intracellular organelle;membrane;mitochondrion;nucleus;organelle	Apoptosis	MitoCarta3.0	MIM	3.54335	0.637132
280	LMNA	Prelamin-A/C;Lamin-A/C	P02545;A0A6Q8PFJ0;P02545-6;P02545-2;P02545-3;A0A804HL68;Q3BDU5;A0A6Q8PHQ9;P02545-4;P02545-5;Q5TCI8;A0A6Q8PF80			anatomical structure development;biological regulation;cell cycle;cell death;cell development;cellular component disassembly;cellular component organization;cellular localization;cellular membrane organization;cellular metabolic process;cellular process;cytoskeleton organization;death;developmental process;establishment of localization;establishment or maintenance of cell polarity;localization;ma…	cell part;cytoplasm;cytosol;intracellular membrane-bounded organelle;intracellular organelle;macromolecular complex;membrane;nuclear envelope;nucleoplasm;nucleus;organelle;protein complex	Arrhythmogenic right ventricular cardiomyopathy (ARVC);Dilated cardiomyopathy;Hypertrophic cardiomyopathy (HCM)			2.57585	0.393752
282	PAFAH1B1	Platelet-activating factor acetylhydrolase IB subunit alpha	A0A6Q8PFT2;A0A6Q8PFU3;P43034;A0A6Q8PH33;A0A6Q8PG63			alcohol metabolic process;amine metabolic process;anatomical structure development;anatomical structure formation involved in morphogenesis;anatomical structure morphogenesis;behavior;biological regulation;catabolic process;cell communication;cell cycle;cell differentiation;cell division;cell motility;cell proliferation;cell-cell signaling;cellular component assembly;cellular component disassembl…	cell body;cell cortex;cell leading edge;cell part;cell projection;centrosome;cilium;cytosol;extracellular organelle;intracellular non-membrane-bounded organelle;intracellular organelle;kinetochore;macromolecular complex;membrane;microtubule organizing center;neuron projection;neuronal cell body;nuclear envelope;organelle;protein complex;site of polarized growth;vesicle	Ether lipid metabolism			2.08696	0.743394
285	GARS	Glycine--tRNA ligase	P41250;P41250-2;A0A6Q8PGZ8;A0A6Q8PGA8;A0A6Q8PGI6;A0A6Q8PHH9;A0A6Q8PGW4;A0A6Q8PHI7;H7C443;A0A6Q8PFZ6			amine metabolic process;biosynthetic process;cellular amino acid metabolic process;cellular ketone metabolic process;cellular metabolic process;cellular nitrogen compound metabolic process;cellular process;heterocycle metabolic process;macromolecule metabolic process;metabolic process;nitrogen compound metabolic process;nucleobase-containing compound metabolic process;nucleobase-containing small …	cell part;cell projection;cytoplasm;cytoplasmic membrane-bounded vesicle;cytosol;extracellular organelle;intracellular membrane-bounded organelle;intracellular organelle;neuron projection;nucleoplasm;organelle;vesicle	Aminoacyl-tRNA biosynthesis	MitoCarta3.0	Matrix	2.98289	-0.485199
286	POLR2A	DNA-directed RNA polymerase II subunit RPB1	A0A6Q8PGB0;P24928			biological regulation;biosynthetic process;cellular metabolic process;cellular nitrogen compound metabolic process;cellular process;developmental process;DNA metabolic process;DNA repair;macromolecule metabolic process;metabolic process;mRNA metabolic process;mRNA processing;nitrogen compound metabolic process;nucleobase-containing compound metabolic process;primary metabolic process;response to …	cell part;intracellular membrane-bounded organelle;intracellular organelle;macromolecular complex;nucleoplasm;nucleus;organelle;protein complex;RNA polymerase complex	Huntington's disease;Purine metabolism;Pyrimidine metabolism;RNA polymerase			2.46361	0.72362
287	FANCI	Fanconi anemia group I protein	H3BP78;F8W7R3;A0A8Q3SIZ6;A0A8Q3SIW9;A0A6Q8PGF4;A0A6Q8PH09;Q9NVI1-2;Q9NVI1-1;Q9NVI1			biological regulation;cell cycle;cellular metabolic process;cellular nitrogen compound metabolic process;cellular process;DNA metabolic process;DNA repair;macromolecule metabolic process;metabolic process;nitrogen compound metabolic process;nucleobase-containing compound metabolic process;primary metabolic process;regulation of protein modification process;response to DNA damage stimulus;response…	cell part;cytoplasm;intracellular membrane-bounded organelle;intracellular organelle;membrane;nucleoplasm;nucleus;organelle;plasma membrane				0.278693	0.148254
289	MACROD1	O-acetyl-ADP-ribose deacetylase MACROD1	A0A6Q8PH91;Q9BQ69		+	cellular metabolic process;cellular nitrogen compound metabolic process;cellular process;heterocycle metabolic process;macromolecule metabolic process;macromolecule modification;metabolic process;nitrogen compound metabolic process;nucleobase-containing compound metabolic process;nucleobase-containing small molecule metabolic process;nucleoside metabolic process;primary metabolic process;protein …	cell part;intracellular membrane-bounded organelle;intracellular organelle;mitochondrion;nucleus;organelle		MitoCarta3.0	Matrix	4.64525	-1.49397
291	GNE	Bifunctional UDP-N-acetylglucosamine 2-epimerase/N-acetylmannosamine kinase;UDP-N-acetylglucosamine 2-epimerase (hydrolyzing);N-acetylmannosamine kinase	A0A7I2SU25;Q9Y223-4;Q9Y223-3;Q9Y223;Q9Y223-2;Q9Y223-5			alcohol metabolic process;biological adhesion;biosynthetic process;carbohydrate metabolic process;cell adhesion;cellular ketone metabolic process;cellular metabolic process;cellular nitrogen compound metabolic process;cellular process;macromolecule metabolic process;macromolecule modification;metabolic process;nitrogen compound metabolic process;nucleobase-containing compound metabolic process;nu…	cell part;cytoplasm;cytosol	Amino sugar and nucleotide sugar metabolism			1.04405	0.420525
292	COPB2	Coatomer subunit beta	A0A7I2V258;H0Y938;H0YAC7;P35606-2;P35606			cellular component organization;cellular process;establishment of localization;Golgi vesicle transport;membrane organization;organelle organization;protein transport;transport;vesicle organization;vesicle-mediated transport	cell part;cytosol;macromolecular complex;protein complex				0.485883	-0.104807
294	ITGB1	Integrin beta;Integrin beta-1	H7C4K3;A0A7I2V348;A0A7I2V2F9;E7EUI6;C9JPK5;P05556-2;P05556;P05556-5;P05556-4;P05556-3;A0A7I2V5Z8;A0A7I2V5T3			anatomical structure morphogenesis;behavior;biological adhesion;biological regulation;cell activation;cell adhesion;cell communication;cell differentiation;cell growth;cell junction organization;cell morphogenesis;cell motility;cellular component assembly;cellular component morphogenesis;cellular component movement;cellular component organization;cellular homeostasis;cellular ion homeostasis;cell…	cell part;cell projection;cell surface;cytoplasm;cytoplasmic membrane-bounded vesicle;endosome;extracellular organelle;filopodium;intracellular membrane-bounded organelle;intracellular organelle;macromolecular complex;membrane;neuron projection;organelle;plasma membrane;protein complex;receptor complex;synapse;vesicle	Arrhythmogenic right ventricular cardiomyopathy (ARVC);Axon guidance;Bacterial invasion of epithelial cells;Cell adhesion molecules (CAMs);Dilated cardiomyopathy;ECM-receptor interaction;Focal adhesion;Hypertrophic cardiomyopathy (HCM);Leishmaniasis;Leukocyte transendothelial migration;Pathogenic Escherichia coli infection;Pathways in cancer;Phagosome;Regulation of actin cytoskeleton;Shigellosis;…			0.194461	0.121091
298	NACA	Nascent polypeptide-associated complex subunit alpha;Nascent polypeptide-associated complex subunit alpha, muscle-specific form	F8VZJ2;F8W0W4;A0A7I2V2K5;H0YHX9;A0A7I2V473;Q13765;E9PAV3-2;E9PAV3;F8VNW4			anatomical structure development;anatomical structure morphogenesis;biological regulation;biosynthetic process;cellular metabolic process;cellular nitrogen compound metabolic process;cellular process;developmental process;establishment of localization;growth;macromolecule metabolic process;metabolic process;nitrogen compound metabolic process;nucleobase-containing compound metabolic process;prima…	cell part;cytoplasm;extracellular organelle;intracellular membrane-bounded organelle;intracellular organelle;macromolecular complex;nucleus;organelle;protein complex;vesicle				0.252384	-0.185081
301	HNRNPA3	Heterogeneous nuclear ribonucleoprotein A3	A0A7I2V2R3;A0A7I2V5D8;A0A7I2V4J6;A0A7I2V4G0;P51991-2;P51991;A0A7I2V402			cellular metabolic process;cellular nitrogen compound metabolic process;cellular process;macromolecule metabolic process;metabolic process;mRNA metabolic process;mRNA processing;nitrogen compound metabolic process;nucleobase-containing compound metabolic process;primary metabolic process;RNA metabolic process;RNA processing;RNA splicing	cell part;intracellular membrane-bounded organelle;intracellular organelle;macromolecular complex;nucleoplasm;nucleus;organelle;ribonucleoprotein complex;spliceosomal complex	Spliceosome			0.16623	0.053954
303	MTHFD2	Bifunctional methylenetetrahydrofolate dehydrogenase/cyclohydrolase, mitochondrial;NAD-dependent methylenetetrahydrofolate dehydrogenase;Methenyltetrahydrofolate cyclohydrolase	A0A7I2V2U6;P13995;P13995-2;A0A7I2V482;A0A7I2YQD4;B8ZZU9		+	biosynthetic process;cellular aromatic compound metabolic process;cellular metabolic process;cellular nitrogen compound metabolic process;cellular process;cofactor metabolic process;heterocycle metabolic process;metabolic process;nitrogen compound metabolic process;one-carbon metabolic process;small molecule metabolic process	cell part;extracellular space;intracellular membrane-bounded organelle;intracellular organelle;mitochondrion;organelle	One carbon pool by folate	MitoCarta3.0	Matrix	4.01637	-3.21345
304	NCL	Nucleolin	A0A7I2V699;A0A7I2V2U7;A0A7I2V5M5;A0A7I2V428;C9JLB1;A0A7I2V3F3;H7BY16;P19338;A0A7I2V349;A0A7I2V506;A0A7I2V2S8			anatomical structure formation involved in morphogenesis;developmental process	cell cortex;cell part;extracellular organelle;intracellular membrane-bounded organelle;intracellular non-membrane-bounded organelle;intracellular organelle;macromolecular complex;membrane;nucleolus;nucleoplasm;nucleus;organelle;ribonucleoprotein complex;vesicle	Pathogenic Escherichia coli infection			0.0374802	-0.031628
305	TWF2	Twinfilin-2	A0A7I2V2U8;A0A7I2V5D3;Q6IBS0;D6RG15;A0A7I2V5B1			biological regulation;cell communication;cellular component organization;cellular process;regulation of organelle organization;response to chemical stimulus;response to external stimulus;response to extracellular stimulus;response to stimulus	cell part;cell projection;cytoplasm;cytoskeleton;extracellular organelle;filopodium;intracellular;intracellular non-membrane-bounded organelle;intracellular organelle;microvillus;organelle;site of polarized growth;vesicle				2.53926	0.551403
306	HNRNPA2B1;HNRPA2B1	Heterogeneous nuclear ribonucleoproteins A2/B1	A0A7I2V4S4;A0A7I2V4N1;A0A7I2V3P1;A0A7I2V4I6;A0A7I2V3P7;A0A7I2V323;P22626-2;P22626;A0A087WUI2;A0A024RA28;A0A7I2V4N0;A0A7I2YQN4			biological regulation;cellular metabolic process;cellular nitrogen compound metabolic process;cellular process;establishment of localization;macromolecule metabolic process;metabolic process;mRNA metabolic process;mRNA processing;nitrogen compound metabolic process;nucleobase-containing compound metabolic process;nucleobase-containing compound transport;primary metabolic process;RNA metabolic pro…	cell part;cytoplasm;intracellular membrane-bounded organelle;intracellular organelle;macromolecular complex;membrane;nucleoplasm;nucleus;organelle;ribonucleoprotein complex;spliceosomal complex				0.447611	0.1152
308	COMT	Catechol O-methyltransferase	E7EMS6;E7EUU8;A0A7I2V3G7;H7BZ45;A0A7I2V370;P21964-2;P21964			alcohol metabolic process;amine metabolic process;behavior;biological regulation;biosynthetic process;catabolic process;cell communication;cell-cell signaling;cellular aromatic compound metabolic process;cellular metabolic process;cellular nitrogen compound metabolic process;cellular process;developmental process;hormone metabolic process;lipid metabolic process;metabolic process;multicellular or…	cell body;cell part;cell projection;cytosol;extracellular organelle;intracellular membrane-bounded organelle;intracellular organelle;membrane;mitochondrion;neuron projection;organelle;plasma membrane;vesicle	Betalain biosynthesis;Steroid hormone biosynthesis;Tyrosine metabolism	MitoCarta3.0	Membrane	0.248564	-0.350686
309	PITRM1	Presequence protease, mitochondrial	Q5JRX3-2;Q5JRX3;Q5JRX3-3;A0A7I2YQT2;A0A7I2V397;A0A7I2V5C6;A0A0A0MRX9;A0A7I2YQX5;A0A7I2V5H2;A0A7I2V3B6;H0Y4F7;A0A7I2V3X0;A0A7I2V4N3		+	biological regulation;macromolecule metabolic process;metabolic process;primary metabolic process;protein metabolic process;proteolysis	cell part;intracellular membrane-bounded organelle;intracellular organelle;mitochondrion;organelle		MitoCarta3.0	Matrix	5.07934	-1.42113
311	ACO2	Aconitate hydratase, mitochondrial	A0A7I2V3U0;A0A7I2V586;A0A7I2V3F1;A2A274;Q99798;A0A7I2V5T4;A0A7I2V5A1;A0A7I2V614		+	catabolic process;cellular ketone metabolic process;cellular metabolic process;cellular process;cofactor metabolic process;generation of precursor metabolites and energy;metabolic process;organic acid metabolic process;small molecule metabolic process	cell part;intracellular membrane-bounded organelle;intracellular organelle;mitochondrion;nucleus;organelle	Carbon fixation pathways in prokaryotes;Citrate cycle (TCA cycle);Glyoxylate and dicarboxylate metabolism	MitoCarta3.0	Matrix	2.79848	-2.62938
313	HNRNPA1;HNRNPA1L2	Heterogeneous nuclear ribonucleoprotein A1;Heterogeneous nuclear ribonucleoprotein A1, N-terminally processed;Heterogeneous nuclear ribonucleoprotein A1-like 2	P09651;A0A7I2V3W0;A0A7I2V3R8;F8W6I7;P09651-2;P09651-3;A0A7I2YQX9;A0A7I2V2L6;F8VZ49;Q32P51;F8VTQ5;A0A2R8Y4L2;A0A7I2V5U9;H0YH80			cellular metabolic process;cellular nitrogen compound metabolic process;cellular process;establishment of localization;macromolecule metabolic process;metabolic process;mRNA metabolic process;mRNA processing;nitrogen compound metabolic process;nuclear transport;nucleobase-containing compound metabolic process;nucleobase-containing compound transport;nucleocytoplasmic transport;primary metabolic p…	cell part;cytoplasm;cytoskeleton;extracellular organelle;intracellular non-membrane-bounded organelle;intracellular organelle;macromolecular complex;membrane;nucleoplasm;organelle;ribonucleoprotein complex;spliceosomal complex;vesicle	Spliceosome			0.294133	-0.0875806
315	EIF3I	Eukaryotic translation initiation factor 3 subunit I	Q13347;A0A7I2YQU2;A0A7I2YQF8;A0A7I2V3U3;A0A7I2V613;A0A7I2V607;A0A7I2V3N2;A0A7I2V2M3;A0A7P0MRT9;A0A7I2V640;A0A7I2V685;A0A7I2YQC8;A0A7I2YQT9;A0A7I2V5V8;A0A7I2V4C2;A0A7I2YQI2;Q5TFK1;A0A7I2V4S8;A0A7I2V3K6;A0A7I2YQI6;A0A7I2YQP9			biological regulation;biosynthetic process;cellular component assembly;cellular component organization;cellular macromolecular complex assembly;cellular metabolic process;cellular process;macromolecular complex assembly;macromolecule metabolic process;metabolic process;primary metabolic process;protein metabolic process;regulation of translation;ribonucleoprotein complex assembly;translation;tran…	cell part;cytosol;extracellular organelle;macromolecular complex;organelle;protein complex;ribonucleoprotein complex;vesicle	RNA transport			2.89805	0.698216
318	EIF4H	Eukaryotic translation initiation factor 4H	A0A7I2V4E4;Q15056-2;Q15056;A0A7I2V385			biological regulation;biosynthetic process;cellular metabolic process;cellular process;developmental process;growth;macromolecule metabolic process;metabolic process;primary metabolic process;protein metabolic process;regulation of translation;reproduction;translation;translational initiation;viral reproduction	cell part;cytosol;macromolecular complex;membrane;protein complex				0.261604	-0.294757
320	DCTN2	Dynactin subunit 2	A8K8J9;A0A7I2V4Y9;A0A7I2V4H4;Q13561;Q13561-3;Q13561-2;H0YI98;F8W1I6			cell cycle;cell proliferation;cellular component organization;cellular process;cytoskeleton organization;establishment of localization;immune system process;mitosis;mitotic cell cycle;nuclear division;organelle fission;organelle organization;transport	cell part;centrosome;cytoplasm;cytosol;extracellular organelle;intracellular non-membrane-bounded organelle;intracellular organelle;kinetochore;macromolecular complex;membrane;microtubule organizing center;organelle;protein complex;site of polarized growth;vesicle	Huntington's disease;Vasopressin-regulated water reabsorption			1.90803	0.858356
321	NDUFAF1	Complex I intermediate-associated protein 30, mitochondrial	A0A7I2YQA4;H0YL22;A0A7I2V4I7;H0YNN4;Q9Y375		+	cellular component assembly;cellular component organization;cellular metabolic process;cellular process;generation of precursor metabolites and energy;macromolecular complex assembly;metabolic process;protein complex assembly	cell part;cytoplasm;macromolecular complex;NADH dehydrogenase complex;protein complex		MitoCarta3.0	MIM	3.99887	-0.913156
322	NONO	Non-POU domain-containing octamer-binding protein	A0A7I2V4J2;A0A7I2V5Y7;A0A7I2V535;Q15233;Q15233-2;A0A7I2V4N2;A0A7I2V464;A0A7P0MRW0;A0A7I2V4K9;H7C367;C9JYS8			biological regulation;biosynthetic process;cellular metabolic process;cellular nitrogen compound metabolic process;cellular process;DNA metabolic process;DNA recombination;DNA repair;macromolecule metabolic process;metabolic process;mRNA metabolic process;mRNA processing;nitrogen compound metabolic process;nucleobase-containing compound metabolic process;primary metabolic process;response to DNA …	cell part;intracellular membrane-bounded organelle;intracellular non-membrane-bounded organelle;intracellular organelle;membrane;nucleolus;nucleoplasm;nucleus;organelle				0.696962	0.12075
325	ADCK4	AarF domain-containing protein kinase 4	A0A7I2V544;A0A7I2V5Z5;M0R0L2;Q96D53-2;Q96D53				cell part;cytosol;membrane;plasma membrane		MitoCarta3.0	MIM	2.96779	-0.8692
326	RPL13A;RPL13a	60S ribosomal protein L13a	A0A7I2V5L3;P40429;A0A7I2V2L9;M0QYS1;Q8J015			biological regulation;biosynthetic process;catabolic process;cellular component disassembly;cellular component organization;cellular metabolic process;cellular nitrogen compound metabolic process;cellular process;establishment of localization;macromolecule metabolic process;metabolic process;mRNA metabolic process;nitrogen compound metabolic process;nucleobase-containing compound metabolic proces…	cell part;cytoplasm;cytosol;intracellular membrane-bounded organelle;intracellular non-membrane-bounded organelle;intracellular organelle;macromolecular complex;membrane;nucleolus;nucleus;organelle;ribonucleoprotein complex	Ribosome			2.52618	0.138882
327	NEK9	Serine/threonine-protein kinase Nek9	A0A7I2V5R1;Q8TD19;A0A7I2V454;G3V5V0			cell cycle;cell division;cellular component disassembly;cellular component organization;cellular membrane organization;cellular metabolic process;cellular process;macromolecule metabolic process;macromolecule modification;membrane organization;metabolic process;mitosis;mitotic cell cycle;nuclear division;organelle fission;organelle organization;phosphorus metabolic process;primary metabolic proce…	cell part;cytosol;intracellular membrane-bounded organelle;intracellular organelle;nucleus;organelle				1.96263	0.326149
328	NPM1	Nucleophosmin	A0A7I2V5S2;A0A7I2YQC0;P06748-2;P06748;P06748-3;A0A7I2V433;A0A7I2V2X9;A0A7I2V3U2;A0A7I2V4G8;A0A7I2V3G5;A0A7I2V579;A0A7I2V5J8;E5RI98			aging;biological regulation;cellular component assembly;cellular component organization;cellular macromolecular complex assembly;cellular metabolic process;cellular nitrogen compound metabolic process;cellular process;chromatin modification;chromatin organization;chromosome organization;developmental process;DNA metabolic process;DNA repair;establishment of localization;localization;macromolecula…	cell part;centrosome;cytoplasm;cytosol;intracellular membrane-bounded organelle;intracellular non-membrane-bounded organelle;intracellular organelle;macromolecular complex;membrane;microtubule organizing center;nucleolus;nucleoplasm;nucleus;organelle;ribonucleoprotein complex				2.45818	0.29094
329	PTGES2	Prostaglandin E synthase 2;Prostaglandin E synthase 2 truncated form	A0A7I2V5X6;A0A7I2V5T7;Q9H7Z7;X6RJ95;A6NHH0			biological regulation;biosynthetic process;cellular homeostasis;cellular ketone metabolic process;cellular lipid metabolic process;cellular metabolic process;cellular process;establishment of localization;homeostatic process;lipid metabolic process;metabolic process;organic acid metabolic process;primary metabolic process;secretion;small molecule metabolic process;transport	cell part;cytosol;intracellular membrane-bounded organelle;intracellular organelle;membrane;mitochondrion;nucleus;organelle	Arachidonic acid metabolism	MitoCarta3.0	MIM	1.07971	-0.594109
332	RPL19	Ribosomal protein L19;60S ribosomal protein L19	J3QR09;J3KTE4;A0A7I2YQG2;P84098			biosynthetic process;catabolic process;cellular component disassembly;cellular component organization;cellular metabolic process;cellular nitrogen compound metabolic process;cellular process;establishment of localization;macromolecule metabolic process;metabolic process;mRNA metabolic process;nitrogen compound metabolic process;nucleobase-containing compound metabolic process;primary metabolic pr…	cell part;cytoplasm;cytosol;intracellular non-membrane-bounded organelle;intracellular organelle;macromolecular complex;membrane;nucleolus;organelle;ribonucleoprotein complex;ribosome	Ribosome			1.89168	0.193682
338	MRPS22	28S ribosomal protein S22, mitochondrial	A0A7P0MKV3;P82650;G5E9W7;H7C5L9;A0A8I5KYF1;A0A8I5KSY5;A0A8I5KX02;A0A8I5KQR7		+	biosynthetic process;cellular component disassembly;cellular component organization;cellular metabolic process;cellular process;macromolecule metabolic process;metabolic process;mitochondrial translation;mitochondrion organization;organelle organization;primary metabolic process;protein metabolic process;translation;translational elongation;translational initiation	cell part;intracellular membrane-bounded organelle;intracellular non-membrane-bounded organelle;intracellular organelle;macromolecular complex;membrane;mitochondrion;organelle;ribonucleoprotein complex;ribosome;small ribosomal subunit		MitoCarta3.0	Matrix	5.20575	-1.3968
339	MACF1;KIAA0754	Microtubule-actin cross-linking factor 1, isoforms 1/2/3/5;Uncharacterized protein KIAA0754	Q9UPN3;H3BQK9;H3BPE1;A0A7P0MQR8;Q9UPN3-5;Q9UPN3-2;Q9UPN3-3;Q9UPN3-4;A0A590UJG2;A0A804HL78;O94854;H0Y390			anatomical structure formation involved in morphogenesis;biological regulation;cellular process;developmental process;establishment of localization;establishment or maintenance of cell polarity;Golgi vesicle transport;metabolic process;protein targeting;protein transport;regulation of cell cycle;response to stimulus;response to stress;signal transduction;transport;vesicle-mediated transport	cell part;cytoplasm;cytoskeleton;Golgi apparatus;intracellular membrane-bounded organelle;intracellular non-membrane-bounded organelle;intracellular organelle;macromolecular complex;membrane;organelle;plasma membrane;protein complex				2.65926	0.838131
340	RPS20	40S ribosomal protein S20	A0A7P0S5H5;P60866;P60866-2;E5RJX2;G3XAN0			biosynthetic process;catabolic process;cellular component disassembly;cellular component organization;cellular metabolic process;cellular nitrogen compound metabolic process;cellular process;cytoplasmic translation;establishment of localization;macromolecule metabolic process;metabolic process;mRNA metabolic process;nitrogen compound metabolic process;nucleobase-containing compound metabolic proc…	cell part;cytoplasm;cytosol;extracellular organelle;intracellular non-membrane-bounded organelle;intracellular organelle;macromolecular complex;membrane;organelle;ribonucleoprotein complex;ribosome;small ribosomal subunit;vesicle	Ribosome			0.0434698	0.006845
343	VRK1	Serine/threonine-protein kinase VRK1	Q99986;A0A7P0TBB8;A0A7P0T824;A0A7P0TA16;A0A7P0TAA6;H0YJF7;A0A7P0TBE4;A0A7P0TAS8;A0A7P0Z3Z7;A0A7P0Z462;A0A7P0T838;H0YJJ9;A0A7P0TB15;A0A7P0T9T1;A0A7P0T952;A0A7P0TA65;A0A7P0T9I1;A0A7P0Z445;A0A7P0T977;A0A7P0T8N0;A0A7P0TB08;A0A7P0Z4C8;A0A7P0T832;A0A7P0T9B1;H0YJ50;A0A7P0T814;A0A7P0T9E5;A0A7P0T8M0;A0A7P0T9C6;A0A7P0T925;A0A7P0TBI6;A0A7P0Z4A4;A0A7P0T8Z5			biological regulation;cell cycle;cell division;cellular component disassembly;cellular component organization;cellular membrane organization;cellular metabolic process;cellular process;chromatin modification;chromatin organization;chromosome organization;endocytosis;establishment of localization;Golgi organization;histone modification;macromolecule metabolic process;macromolecule modification;mem…	cell part;cytoplasm;cytosol;intracellular membrane-bounded organelle;intracellular non-membrane-bounded organelle;intracellular organelle;nucleolus;nucleoplasm;nucleus;organelle				0.517548	0.263847
346	P4HB	Protein disulfide-isomerase	P07237;A0A7P0TA97;A0A7P0TA71;A0A7P0TA35;I3L4M2;A0A7P0TB26;A0A7P0T9D6;A0A7P0T8J3;A0A7P0T9U6;H0Y3Z3;A0A7P0T8C0;I3L514;H7BZ94;A0A7P0T8X1;I3L0S0;I3L3P5;A0A7P0T9K9			amine metabolic process;biological regulation;cellular amino acid metabolic process;cellular component organization;cellular homeostasis;cellular ketone metabolic process;cellular metabolic process;cellular nitrogen compound metabolic process;cellular process;extracellular matrix organization;extracellular structure organization;heterocycle metabolic process;homeostatic process;macromolecule meta…	cell part;cytoplasmic membrane-bounded vesicle;endoplasmic reticulum;extracellular organelle;extracellular region;intracellular membrane-bounded organelle;intracellular organelle;macromolecular complex;membrane;organelle;plasma membrane;protein complex;vesicle	Protein processing in endoplasmic reticulum			0.305865	-0.10623
350	NAMPT	Nicotinamide phosphoribosyltransferase	P43490;A0A7P0T9I9;A0A7P0T973;A0A7P0T931;A0A7P0T895;A0A7P0T8L3;A0A7P0T862;A0A7P0TAS5;A0A7P0T8D2;A0A0C4DFS8;B7Z8W6;A0A7P0TA73;A0A7P0TBB7;A0A7P0T941;A0A7P0Z466			biological regulation;biosynthetic process;cell communication;cell-cell signaling;cellular amide metabolic process;cellular metabolic process;cellular nitrogen compound metabolic process;cellular process;cofactor metabolic process;heterocycle metabolic process;metabolic process;multi-organism process;nitrogen compound metabolic process;nucleobase-containing compound metabolic process;nucleobase-c…	cell part;cytosol;extracellular organelle;extracellular space;intracellular membrane-bounded organelle;intracellular organelle;nucleus;organelle;vesicle	Nicotinate and nicotinamide metabolism			0.119728	-0.0159341
352	CRAT	Carnitine O-acetyltransferase	A0A7P0T9R9;H0Y4Z7;A0A7P0T9E7;A0A7P0TAR1;P43155-3;P43155-2;P43155;B7ZBP5;A6PVN3;A0A7P0TAQ4;A0A7P0TBF3			amine metabolic process;catabolic process;cellular amino acid metabolic process;cellular ketone metabolic process;cellular lipid metabolic process;cellular metabolic process;cellular nitrogen compound metabolic process;cellular process;establishment of localization;lipid metabolic process;metabolic process;nitrogen compound metabolic process;organic acid metabolic process;primary metabolic proces…	cell part;endoplasmic reticulum;intracellular membrane-bounded organelle;intracellular organelle;membrane;microbody;mitochondrion;organelle;peroxisome	Peroxisome	MitoCarta3.0	MIM	2.95137	-0.795875
355	DIMT1	Probable dimethyladenosine transferase	A0A7P0T9Y7;Q9UNQ2;A0A7P0T9J1;A0A7P0Z4I0;A0A494C0G7;A0A0C4DGB1;D6RCL3;B4DRY2				cell part;cytoplasm;intracellular membrane-bounded organelle;intracellular non-membrane-bounded organelle;intracellular organelle;nucleolus;nucleus;organelle				1.52491	0.206159
356	HSP90B1	Endoplasmin	A0A7P0TAE1;H0YIV0;A0A7P0TAT8;P14625;A0A7P0T823;A0A7P0T917;A0A087WT78;A0A7P0TAY2;A0A7P0TBC2			biological regulation;catabolic process;cellular component assembly;cellular component organization;cellular membrane organization;cellular metabolic process;cellular process;cytoskeleton organization;endocytosis;establishment of localization;immune system process;macromolecule metabolic process;membrane invagination;membrane organization;metabolic process;organelle organization;primary metabolic…	cell part;cytoplasmic membrane-bounded vesicle;cytosol;endoplasmic reticulum;extracellular matrix;extracellular organelle;extracellular region;intracellular membrane-bounded organelle;intracellular organelle;membrane;midbody;nucleus;organelle;plasma membrane;vesicle	NOD-like receptor signaling pathway;Pathways in cancer;Plant-pathogen interaction;Prostate cancer;Protein processing in endoplasmic reticulum			0.477061	0.177169
357	AKAP8L	A-kinase anchor protein 8-like	A0A7P0TAJ5;A0A7P0TAE3;Q9ULX6-2;Q9ULX6				cell part;cytoplasm;intracellular membrane-bounded organelle;intracellular organelle;nucleoplasm;nucleus;organelle				0.617741	-0.342675
359	DLAT	Acetyltransferase component of pyruvate dehydrogenase complex;Dihydrolipoyllysine-residue acetyltransferase component of pyruvate dehydrogenase complex, mitochondrial	H0YDD4;A0A7P0TBK2;A0A7P0TAG1;A0A7P0TAX2;A0A7P0TBE2;P10515;A0A7P0TA47;A0A7P0Z4G4;A0A7P0T997;E9PEJ4		+	alcohol metabolic process;biological regulation;carbohydrate metabolic process;catabolic process;cellular ketone metabolic process;cellular metabolic process;cellular process;cofactor metabolic process;metabolic process;organic acid metabolic process;primary metabolic process;small molecule metabolic process	cell part;intracellular membrane-bounded organelle;intracellular organelle;macromolecular complex;mitochondrion;organelle;protein complex;pyruvate dehydrogenase complex	Citrate cycle (TCA cycle);Glycolysis / Gluconeogenesis;Pyruvate metabolism	MitoCarta3.0	Matrix	9.65674	-1.89582
360	SLC3A2	4F2 cell-surface antigen heavy chain	P08195-4;P08195;P08195-3;P08195-2;A0A7P0Z4P5;J3KPF3;A0A7P0TAN7;A0A7P0Z4A0;F5GZS6;A0A7P0T9F7;A0A7P0TBF8;F5H056;F5GZI0;A0A7P0T8U7;A0A7P0TAS6;A0A7P0T8F1;H0YH36			amine transport;amino acid transport;biological regulation;carbohydrate metabolic process;cell growth;cell motility;cellular component movement;cellular process;coagulation;establishment of localization;growth;immune system process;ion transport;locomotion;metabolic process;multicellular organismal process;organic acid transport;primary metabolic process;regulation of body fluid levels;response t…	cell part;cell surface;cytoplasm;cytoplasmic membrane-bounded vesicle;extracellular organelle;intracellular membrane-bounded organelle;intracellular organelle;membrane;nucleoplasm;nucleus;organelle;plasma membrane;vesicle	Protein digestion and absorption			4.12425	0.299634
362	EIF2AK2	Interferon-induced, double-stranded RNA-activated protein kinase	A0A7P0TBA9;P19525;A0A7P0TAL9;P19525-2;A0A7P0Z4M0			biological regulation;biosynthetic process;cellular metabolic process;cellular nitrogen compound metabolic process;cellular process;immune system process;interspecies interaction between organisms;macromolecule metabolic process;macromolecule modification;metabolic process;multi-organism process;nitrogen compound metabolic process;nucleobase-containing compound metabolic process;phosphorus metabo…	cell part;cytoplasm;cytosol;intracellular membrane-bounded organelle;intracellular non-membrane-bounded organelle;intracellular organelle;macromolecular complex;membrane;nucleus;organelle;ribonucleoprotein complex;ribosome	Hepatitis C;Measles;Protein processing in endoplasmic reticulum			0.125197	0.0257572
366	DBT	Lipoamide acyltransferase component of branched-chain alpha-keto acid dehydrogenase complex, mitochondrial	A0A7P0Z494;P11182;A0A7P0T9W1;Q5VVL7		+	amine metabolic process;catabolic process;cellular amino acid metabolic process;cellular ketone metabolic process;cellular metabolic process;cellular nitrogen compound metabolic process;cellular process;metabolic process;nitrogen compound metabolic process;organic acid metabolic process;primary metabolic process;small molecule metabolic process	cell part;intracellular membrane-bounded organelle;intracellular non-membrane-bounded organelle;intracellular organelle;macromolecular complex;mitochondrion;organelle;protein complex;tricarboxylic acid cycle enzyme complex	Valine, leucine and isoleucine degradation	MitoCarta3.0	Matrix	5.34686	-1.94351
368	DCTN1;DKFZp686E0752	Dynactin subunit 1	E7EX90;A0A7P0Z4C3;A0A804CDA6;Q14203-5;Q14203-2;Q14203-3;Q14203-4;Q14203-6;Q14203;E7EWF7;Q6AWB1			anatomical structure development;biological regulation;cell cycle;cellular component movement;cellular component organization;cellular metabolic process;cellular process;cytoskeleton-dependent intracellular transport;developmental process;endosome transport;establishment of localization;immune system process;macromolecule metabolic process;metabolic process;mitosis;mitotic cell cycle;nuclear divi…	cell leading edge;cell part;centrosome;cytoplasm;cytosol;intracellular non-membrane-bounded organelle;intracellular organelle;kinetochore;macromolecular complex;membrane;microtubule organizing center;organelle;protein complex	Huntington's disease;Vasopressin-regulated water reabsorption			2.32071	0.332687
372	DHCR7	7-dehydrocholesterol reductase	A0A8I5KRR9;A0A804HJQ7;A0A804HI25;Q9UBM7;E9PM00;E9PJ54;B4E1K5;A0A804HJI8;A0A804HL56			alcohol metabolic process;anatomical structure development;biological regulation;biosynthetic process;cell differentiation;cellular process;developmental process;growth;lipid metabolic process;metabolic process;multicellular organismal process;post-embryonic development;primary metabolic process;small molecule metabolic process	cell part;endoplasmic reticulum;intracellular membrane-bounded organelle;intracellular organelle;membrane;organelle	Steroid biosynthesis			1.17663	0.262809
374	ACSL4	Long-chain-fatty-acid--CoA ligase 4	A0A804HI36;O60488-2;O60488			anatomical structure development;biological regulation;biosynthetic process;cellular ketone metabolic process;cellular lipid metabolic process;cellular metabolic process;cellular process;cofactor metabolic process;developmental process;establishment of localization;glycerol ether metabolic process;lipid metabolic process;lipid transport;metabolic process;multicellular organismal process;organic a…	cell body;cell part;cytoplasm;extracellular organelle;intracellular membrane-bounded organelle;intracellular organelle;lipid particle;membrane;microbody;neuronal cell body;organelle;vesicle	Adipocytokine signaling pathway;Fatty acid metabolism;Peroxisome;PPAR signaling pathway			2.19412	0.903921
375	TTC1	Tetratricopeptide repeat protein 1	H0YB37;A0A804HIB8;A0A804HKC5;Q99614			cellular metabolic process;cellular process;macromolecule metabolic process;metabolic process;primary metabolic process;protein folding;protein metabolic process	cell part;cytoplasm;intracellular membrane-bounded organelle;intracellular organelle;membrane;microbody;organelle				2.99265	0.763327
376	RAB18	Ras-related protein Rab-18	A0A804HIB9;B7Z4P9;Q9NP72;A0A804HJ83;A0A087X163;A0A804HIM2;A0A804HKV1;A0A804HLG5;A0A804HK95;Q5W0J0;A0A8C8NLQ3;Q9NP72-3;Q9NP72-2			anatomical structure development;biological regulation;cellular component organization;cellular process;developmental process;endoplasmic reticulum organization;establishment of localization;metabolic process;nuclear transport;nucleocytoplasmic transport;organelle organization;protein transport;response to stimulus;signal transduction;transport	cell part;extracellular organelle;Golgi apparatus;intracellular;intracellular membrane-bounded organelle;intracellular organelle;membrane;organelle;plasma membrane;vesicle				0.782919	0.253969
377	LRPPRC	Leucine-rich PPR motif-containing protein, mitochondrial	A0A804HK30;A0A804HIG4;A0A804HL40;A0A804HLG8;P42704;A0A804HIN4;A0A804HKI2;A0A804HKR3;A0A804HI14;A0A804HKJ0;A0A804HJZ1;A0A804HI40;A0A804HIQ7;A0A804HHY9;A0A804HJI0;A0A804HJH8;A0A804HK02;C9JCA9;B8ZZ38		+	biological regulation;biosynthetic process;cellular component movement;cellular metabolic process;cellular nitrogen compound metabolic process;cellular process;cytoskeleton-dependent intracellular transport;establishment of localization;macromolecule metabolic process;metabolic process;nitrogen compound metabolic process;nucleobase-containing compound metabolic process;nucleobase-containing compo…	cell part;chromosome;cytoskeleton;intracellular membrane-bounded organelle;intracellular non-membrane-bounded organelle;intracellular organelle;macromolecular complex;membrane;mitochondrion;nuclear chromosome;nucleoplasm;nucleus;organelle;protein complex;ribonucleoprotein complex		MitoCarta3.0	Matrix	8.69732	-2.14987
379	MCCC2	Methylcrotonoyl-CoA carboxylase beta chain, mitochondrial	Q9HCC0;A0A804HKE8;A0A804HJ24;Q9HCC0-2;A0A804HLJ9;A0A804HJ84;A0A804HK37;A0A804HJ31;A0A804HL02;A0A0S2Z5R4;A0A804HHS4;A0A804HIH3;D6RDF7;A0A804HJW5;A0A804HJW2		+	amine metabolic process;catabolic process;cellular amide metabolic process;cellular amino acid metabolic process;cellular ketone metabolic process;cellular metabolic process;cellular nitrogen compound metabolic process;cellular process;cofactor metabolic process;heterocycle metabolic process;metabolic process;nitrogen compound metabolic process;nucleobase-containing compound metabolic process;nuc…	cell part;cytosol;intracellular membrane-bounded organelle;intracellular organelle;mitochondrion;organelle	Valine, leucine and isoleucine degradation	MitoCarta3.0	Matrix	3.75333	-2.16271
380	KIAA0368;ECM29	Proteasome-associated protein ECM29 homolog	A0A804HJA4;J3KN16;Q5VYK3			catabolic process;cellular metabolic process;cellular process;macromolecule metabolic process;metabolic process;primary metabolic process;protein metabolic process;proteolysis;proteolysis involved in cellular protein catabolic process	cell part;centrosome;cytoplasmic membrane-bounded vesicle;endoplasmic reticulum;endosome;intracellular membrane-bounded organelle;intracellular non-membrane-bounded organelle;intracellular organelle;macromolecular complex;membrane;microtubule organizing center;nucleus;organelle;proteasome complex;protein complex;vesicle				0.606934	0.114243
381	TACO1	Translational activator of cytochrome c oxidase 1	A0A804HJB7;Q9BSH4		+	biological regulation;regulation of translation	cell part;intracellular membrane-bounded organelle;intracellular organelle;mitochondrion;nucleoplasm;nucleus;organelle		MitoCarta3.0	Matrix	5.14974	-1.54668
386	RARS2	Probable arginine--tRNA ligase, mitochondrial	Q5T160;A0A8I5KP51;A0A8I5KWC6;A0A8I5KX97;A0A8I5KQS8;A0A8I5KS21;A0A8I5KPR3			amine metabolic process;biosynthetic process;cellular amino acid metabolic process;cellular component organization;cellular ketone metabolic process;cellular metabolic process;cellular nitrogen compound metabolic process;cellular process;macromolecule metabolic process;metabolic process;mitochondrial translation;mitochondrion organization;nitrogen compound metabolic process;nucleobase-containing …	cell part;intracellular membrane-bounded organelle;intracellular organelle;mitochondrion;organelle	Aminoacyl-tRNA biosynthesis	MitoCarta3.0	Matrix	2.11886	-0.83926
388	NDUFB11	NADH dehydrogenase [ubiquinone] 1 beta subcomplex subunit 11, mitochondrial	A0A8I5KQF7;Q9NX14;Q9NX14-2;A0A8I5KTD1;A0A8I5KTJ9;A0A8J8YU24		+	cellular metabolic process;cellular process;generation of precursor metabolites and energy;metabolic process;small molecule metabolic process	cell part;intracellular membrane-bounded organelle;intracellular organelle;macromolecular complex;membrane;mitochondrion;NADH dehydrogenase complex;organelle;protein complex	Alzheimer's disease;Huntington's disease;Oxidative phosphorylation;Parkinson's disease	MitoCarta3.0	MIM	6.01431	-2.03112
389	FAM98A	Protein FAM98A	E9PH82;A0A8I5KR56;A0A8I5QKV5;A0A8I5KZA5;Q8NCA5				cell part;macromolecular complex;protein complex				1.55243	0.762058
390	HEATR3	HEAT repeat-containing protein 3	A0A8I5KR70;Q7Z4Q2;A0A8I5KVQ2;A0A8I5KQT3;Q7Z4Q2-3;Q7Z4Q2-2								1.34991	0.675187
393	SMCHD1	Structural maintenance of chromosomes flexible hinge domain-containing protein 1	A0A8I5KRS9;A6NHR9-2;A6NHR9;J3KTL8			biological regulation;cellular component organization;cellular process;chromosome organization;organelle organization;regulation of gene expression, epigenetic	cell part;chromosome;intracellular non-membrane-bounded organelle;intracellular organelle;nuclear chromosome;organelle				1.02846	0.219197
394	CDK5RAP2	CDK5 regulatory subunit-associated protein 2	Q96SN8;Q96SN8-2;Q96SN8-3;Q96SN8-4;A0A8I5QKL1;A0A8I5KTP5;A0A8I5KXG0;A0A8I5KRU7;A0A8I5KXB5;A0A0A0MRG9;B1AMJ5;A0A8I5KYJ8			anatomical structure development;biological regulation;cell cycle;cell differentiation;cellular component organization;cellular process;chromosome segregation;cytoskeleton organization;developmental process;establishment of localization;microtubule organizing center organization;mitotic cell cycle;organelle organization;regulation of cell cycle;regulation of organelle organization	cell part;centrosome;cytoplasm;cytoskeleton;cytosol;extracellular organelle;Golgi apparatus;intracellular membrane-bounded organelle;intracellular non-membrane-bounded organelle;intracellular organelle;macromolecular complex;microtubule organizing center;organelle;protein complex;vesicle				2.33156	0.768939
395	CYB5B	Cytochrome b5 type B	A0A8I5KSY3;D6RFH4;A0A8I5QKN7;A0A8I5KYK4;A0A8I5KSY8;O43169;J3QR91;A0A8I5KP74;H3BUX2;A0A8I5KX20;A0A8I5QJ67			metabolic process	cell part;membrane		MitoCarta3.0	MOM	0.976474	0.417329
397	FOXRED1	FAD-dependent oxidoreductase domain-containing protein 1	A0A8I5KUS8;A0A8J9AK24;A0A8I5KTW5;Q96CU9-3;Q96CU9;A0A8I5KZ12;A0A8I5KU12;A0A8I5QL46		+	cellular component assembly;cellular component organization;cellular macromolecular complex assembly;cellular process;macromolecular complex assembly;protein complex assembly;protein complex biogenesis	cell part;intracellular membrane-bounded organelle;intracellular organelle;macromolecular complex;membrane;mitochondrion;NADH dehydrogenase complex;organelle;protein complex		MitoCarta3.0	MIM	3.1555	-0.952195
398	FAM162A	Protein FAM162A	F8W7Q4;A0A8I5KUL7;Q96A26;A0A8I5QJA3;A0A8I5KW67;A0A8I5KUT6;E9PH05		+	biological regulation;cell death;cellular process;death;regulation of organelle organization;response to chemical stimulus;response to stimulus;response to stress	cell part;cytoplasm;extracellular organelle;intracellular membrane-bounded organelle;intracellular organelle;mitochondrion;nucleus;organelle;vesicle		MitoCarta3.0	MIM	4.59908	-1.76637
399	SPTLC1	Serine palmitoyltransferase 1	A0A8I5QKQ8;A0A8I5KUM4;O15269			alcohol metabolic process;amine metabolic process;biosynthetic process;cellular lipid metabolic process;cellular metabolic process;cellular nitrogen compound metabolic process;cellular process;lipid metabolic process;metabolic process;nitrogen compound metabolic process;primary metabolic process;small molecule metabolic process	cell part;macromolecular complex;membrane;protein complex	Sphingolipid metabolism			0.325331	0.265963
403	MYH9	Myosin-9	A0A8I5KWT8;P35579;P35579-2			anatomical structure formation involved in morphogenesis;biological adhesion;biological regulation;cell adhesion;cell differentiation;cell motility;cellular component movement;cellular component organization;cellular membrane organization;cellular process;cytokinesis;cytoskeleton organization;developmental process;embryo development;establishment of localization;establishment or maintenance of ce…	cell leading edge;cell part;cell projection;cytoplasm;cytoskeleton;cytosol;extracellular organelle;intracellular membrane-bounded organelle;intracellular non-membrane-bounded organelle;intracellular organelle;macromolecular complex;membrane;nucleus;organelle;plasma membrane;protein complex;synapse;vesicle	Tight junction;Viral myocarditis			1.78568	0.403243
405	NKRF	NF-kappa-B-repressing factor	A0A8I5KX72;O15226;O15226-2			biological regulation;biosynthetic process;cellular metabolic process;cellular nitrogen compound metabolic process;cellular process;macromolecule metabolic process;metabolic process;nitrogen compound metabolic process;nucleobase-containing compound metabolic process;primary metabolic process;RNA metabolic process	cell part;endoplasmic reticulum;intracellular membrane-bounded organelle;intracellular non-membrane-bounded organelle;intracellular organelle;nucleolus;nucleus;organelle				0.0847758	-0.0388836
406	CDV3	Protein CDV3 homolog	A0A8I5KX85;Q9UKY7;Q9UKY7-2;D6R9V8			cell proliferation	cell part;cytoplasm;intracellular non-membrane-bounded organelle;intracellular organelle;membrane;nucleolus;organelle;plasma membrane				1.32541	0.83538
407	MOV10	Putative helicase MOV-10	Q5JR04;A0A8I5KXC3;Q9HCE1			biological regulation;biosynthetic process;cellular metabolic process;cellular nitrogen compound metabolic process;cellular process;immune system process;macromolecule metabolic process;metabolic process;mRNA metabolic process;mRNA processing;nitrogen compound metabolic process;nucleobase-containing compound metabolic process;primary metabolic process;response to chemical stimulus;response to end…	cell part;cytosol;extracellular space;intracellular non-membrane-bounded organelle;intracellular organelle;macromolecular complex;organelle;ribonucleoprotein complex				0.717224	-0.46637
410	GOLGB1	Golgin subfamily B member 1	Q14789-2;Q14789;Q14789-3;Q14789-4;A0A8J9C4H3;E7EU81;C9J8Q0;A0A8Q3SHH2;A0A8Q3WK92;A0A8Q3WKA7;H0Y867;A0A8Q3SHQ5;A0A8Q3SHP0;A0A8Q3SHI9;A0A8Q3WLC9;H7C5I7;A0A8Q3WKE2;A0A8Q3SHQ4;A0A8Q3SHM0;A0A8Q3SHH5;A0A8Q3SHQ9			cellular component organization;cellular process;Golgi organization;organelle organization	cell part;Golgi apparatus;intracellular membrane-bounded organelle;intracellular organelle;membrane;organelle				1.10036	0.401921
412	NARS2	Probable asparagine--tRNA ligase, mitochondrial	Q96I59;A0A8Q3SHT5;A0A8Q3SHL5;H0YE96;Q96I59-2;A0A8Q3SHT7;A0A8Q3SIK4;A0A8Q3WKF4;A0A8Q3WKE5;A0A8Q3WKI6;A0A8Q3WKD2;A0A8Q3WLI0		+	amine metabolic process;cellular amino acid metabolic process;cellular ketone metabolic process;cellular metabolic process;cellular nitrogen compound metabolic process;cellular process;macromolecule metabolic process;metabolic process;nitrogen compound metabolic process;nucleobase-containing compound metabolic process;organic acid metabolic process;primary metabolic process;RNA metabolic process;…	cell part;cytoplasm;intracellular membrane-bounded organelle;intracellular organelle;mitochondrion;organelle	Aminoacyl-tRNA biosynthesis	MitoCarta3.0	Matrix	3.26958	-0.962544
413	AP3B1	AP-3 complex subunit beta-1	O00203;A0A8Q3WKJ9;A0A8Q3SIS1;A0A8Q3SHS3;A0A8Q3WKK0;A0A8Q3SHR2;O00203-3;A0A0S2Z4Z4;A0A8Q3SHU2;A0A8Q3WKF8;A0A8Q3SIM7;A0A8Q3SI03;A0A8Q3WKN2;A0A8Q3SHW6;A0A8Q3WKI5;A0A8Q3WL34;A0A8Q3SHP3;A0A8Q3SHS6			biological regulation;cellular component movement;cellular component organization;cellular process;coagulation;cytoskeleton-dependent intracellular transport;establishment of localization;immune system process;multicellular organismal process;organelle organization;pigment granule organization;protein targeting;protein transport;regulation of body fluid levels;transport;vacuolar transport;vesicle…	AP-type membrane coat adaptor complex;cell part;Golgi apparatus;intracellular membrane-bounded organelle;intracellular organelle;macromolecular complex;membrane;organelle;protein complex	Lysosome			2.28929	0.744547
415	MRPS25	28S ribosomal protein S25, mitochondrial	A0A8Q3SHU8;P82663;E7EPW2;P82663-2;A0A8Q3WKJ5;A0A8Q3WKE1;A0A8Q3WKH6;P82663-3		+	biosynthetic process;cellular component disassembly;cellular component organization;cellular metabolic process;cellular process;macromolecule metabolic process;metabolic process;mitochondrial translation;mitochondrion organization;organelle organization;primary metabolic process;protein metabolic process;translation;translational elongation;translational initiation	cell part;intracellular membrane-bounded organelle;intracellular non-membrane-bounded organelle;intracellular organelle;macromolecular complex;membrane;mitochondrion;organelle;ribonucleoprotein complex;ribosome		MitoCarta3.0	Matrix	5.15181	-1.8701
417	MRPS5	28S ribosomal protein S5, mitochondrial	A0A8Q3SIP9;A0A8Q3WKG3;P82675			biosynthetic process;cellular component disassembly;cellular component organization;cellular metabolic process;cellular process;macromolecule metabolic process;metabolic process;mitochondrial translation;mitochondrion organization;organelle organization;primary metabolic process;protein metabolic process;translation;translational elongation;translational initiation	cell part;intracellular membrane-bounded organelle;intracellular organelle;macromolecular complex;membrane;mitochondrion;organelle;ribonucleoprotein complex;small ribosomal subunit		MitoCarta3.0	Matrix	1.67025	-1.10974
418	DKC1	H/ACA ribonucleoprotein complex subunit 4	A0A8V8TKY9;A0A8Q3WLG7;A0A8Q3WLD1;A0A8Q3WLC8;A0A8Q3SJE8;A0A8Q3SIS9;A0A8Q3SIY6;O60832			biological regulation;biosynthetic process;cell proliferation;cellular component organization;cellular metabolic process;cellular nitrogen compound metabolic process;cellular process;chromosome organization;DNA metabolic process;DNA replication;homeostatic process;macromolecule metabolic process;macromolecule modification;metabolic process;nitrogen compound metabolic process;nucleobase-containing…	cell part;cytoplasm;intracellular membrane-bounded organelle;intracellular non-membrane-bounded organelle;intracellular organelle;macromolecular complex;nucleolus;nucleoplasm;nucleus;organelle;ribonucleoprotein complex;small nucleolar ribonucleoprotein complex;telomerase holoenzyme complex	Ribosome biogenesis in eukaryotes			0.0765415	-0.0370013
419	MTCL1	Microtubule cross-linking factor 1	A0A8Q3SIW6;A0A8Q3WKN6;Q9Y4B5-2;Q9Y4B5-3;Q9Y4B5;J3QL92			biological regulation;cellular component organization;cellular process;cytoskeleton organization;establishment or maintenance of cell polarity;organelle organization;regulation of transport	cell part;cytoplasm;cytoskeleton;extracellular space;intracellular non-membrane-bounded organelle;intracellular organelle;midbody;organelle				2.38873	0.794635
421	MRPS27	28S ribosomal protein S27, mitochondrial	A0A8Q3WKZ8;A0A8Q3WKF1;Q92552;Q92552-2;G5EA06;A0A8Q3WL16;A0A8Q3SHR4;A0A8Q3WK88;D6RH20;A0A8Q3WKI2		+	biosynthetic process;cellular component disassembly;cellular component organization;cellular metabolic process;cellular process;macromolecule metabolic process;metabolic process;mitochondrial translation;mitochondrion organization;organelle organization;primary metabolic process;protein metabolic process;translation;translational elongation;translational initiation	cell part;intracellular non-membrane-bounded organelle;intracellular organelle;macromolecular complex;membrane;organelle;ribonucleoprotein complex;ribosome		MitoCarta3.0	Matrix	2.93006	-1.92804
424	UBE2L3	Ubiquitin-conjugating enzyme E2 L3	A0A8Q3WL22;P68036-2;P68036;P68036-3;A0A1B0GUS4			biological regulation;biosynthetic process;catabolic process;cell proliferation;cellular metabolic process;cellular nitrogen compound metabolic process;cellular process;macromolecule metabolic process;macromolecule modification;metabolic process;nitrogen compound metabolic process;nucleobase-containing compound metabolic process;primary metabolic process;protein metabolic process;protein modifica…	cell part;cytoplasm;extracellular organelle;intracellular membrane-bounded organelle;intracellular organelle;macromolecular complex;nucleus;organelle;protein complex;ubiquitin ligase complex;vesicle	Parkinson's disease;Ubiquitin mediated proteolysis			1.32506	0.654641
425	SFPQ	Splicing factor, proline- and glutamine-rich	A0A8Q3WMA7;P23246-2;P23246			biological regulation;biosynthetic process;cellular component organization;cellular metabolic process;cellular nitrogen compound metabolic process;cellular process;chromatin modification;chromatin organization;chromosome organization;DNA metabolic process;DNA recombination;DNA repair;histone modification;macromolecule metabolic process;macromolecule modification;metabolic process;mRNA metabolic p…	cell part;cytoplasm;intracellular membrane-bounded organelle;intracellular organelle;nucleoplasm;nucleus;organelle				0.217884	0.0811746
426	NUP160	Nuclear pore complex protein Nup160	G3V198;A0A8V8NBT1;Q12769;E9PR16			biological regulation;biosynthetic process;carbohydrate metabolic process;carbohydrate transport;cell cycle;cellular component disassembly;cellular component organization;cellular membrane organization;cellular metabolic process;cellular nitrogen compound metabolic process;cellular process;establishment of localization;macromolecule metabolic process;macromolecule modification;membrane organizati…	cell part;cytosol;macromolecular complex;nuclear envelope;nuclear pore;protein complex	RNA transport			2.65698	0.583902
429	TFRC	Transferrin receptor protein 1;Transferrin receptor protein 1, serum form	A0A8V8TLM6;P02786;A0A8V8TM41;G3V0E5;A0A8V8TLK7;A0A8V8TLN0;A0A8V8TM46;A0A8V8TN37			biological regulation;cell differentiation;cellular homeostasis;cellular ion homeostasis;cellular process;developmental process;establishment of localization;homeostatic process;ion transport;protein transport;response to chemical stimulus;response to drug;response to stimulus;transmembrane transport;transport;viral reproduction	cell part;cell surface;cytoplasmic membrane-bounded vesicle;endosome;extracellular organelle;extracellular region;extracellular space;intracellular membrane-bounded organelle;intracellular organelle;membrane;organelle;plasma membrane;vesicle	Endocytosis;Hematopoietic cell lineage;Phagosome			1.77623	0.501533
437	PFKP	ATP-dependent 6-phosphofructokinase, platelet type	A0A8V8TMY4;Q01813;A0A7I2V3Z0;Q01813-2;B1APP6			alcohol metabolic process;carbohydrate metabolic process;catabolic process;cellular metabolic process;cellular process;generation of precursor metabolites and energy;metabolic process;phosphorus metabolic process;primary metabolic process;small molecule metabolic process	cell part;cytosol;extracellular organelle;intracellular membrane-bounded organelle;intracellular organelle;membrane;nucleus;organelle;vesicle	Fructose and mannose metabolism;Galactose metabolism;Glycolysis / Gluconeogenesis;Methane metabolism;Pentose phosphate pathway			3.69985	0.431971
438	SEC61A1	Protein transport protein Sec61 subunit alpha isoform 1	A0A8V8TMZ5;P61619;B4DR61;C9JXC6;P61619-3;A0A8V8TMZ3;A0A8V8TN19			biological regulation;cell growth;cellular component organization;cellular metabolic process;cellular process;endoplasmic reticulum organization;establishment of localization;growth;immune system process;macromolecule metabolic process;metabolic process;organelle organization;primary metabolic process;protein metabolic process;protein targeting;protein transport;response to chemical stimulus;resp…	cell part;cytosol;endoplasmic reticulum;intracellular membrane-bounded organelle;intracellular organelle;membrane;organelle	Phagosome;Protein export;Protein processing in endoplasmic reticulum;Vibrio cholerae infection			3.04215	0.253734
439	WDR1	WD repeat-containing protein 1	A0A8V8TQK0;A0A8V8TNU2;A0A8V8TNT7;A0A8V8TQ74;A0A8V8TP22;O75083;D6RD66;A0A8V8TP31			biological regulation;cell activation;cellular process;coagulation;establishment of localization;exocytosis;multicellular organismal process;neurological system process;regulation of body fluid levels;secretion;transport;vesicle-mediated transport	cell part;cell projection;cytoplasm;cytosol;extracellular organelle;extracellular region;intracellular non-membrane-bounded organelle;intracellular organelle;macromolecular complex;organelle;protein complex;vesicle				1.4885	0.981939
440	ARF1;ARF3	ADP-ribosylation factor 1;ADP-ribosylation factor 3	A0A8V8TNZ0;A0A8V8TQP8;A0A8V8TNZ5;A0A8V8TQC0;P84077;P61204;F5H423;F5H0C7;A0A8V8TP92;P61204-2			biological regulation;biosynthetic process;cellular component organization;cellular homeostasis;cellular ion homeostasis;cellular lipid metabolic process;cellular metabolic process;cellular process;establishment of localization;Golgi vesicle transport;homeostatic process;immune system process;lipid metabolic process;membrane organization;metabolic process;organelle organization;primary metabolic …	cell leading edge;cell part;cell projection;cytosol;extracellular organelle;intracellular;membrane;neuron projection;organelle;plasma membrane;vesicle	Vibrio cholerae infection			0.708143	0.0675368
441	SFXN3	Sideroflexin-3	A0A8V8TP06;Q9BWM7;A0A8V8TM72;S4R3N9			biological regulation;homeostatic process	cell part;intracellular membrane-bounded organelle;intracellular organelle;membrane;mitochondrion;organelle		MitoCarta3.0	MIM	2.73407	-0.349874
442	TOP2B	DNA topoisomerase 2-beta;DNA topoisomerase 2	A0A8V8TPE3;Q02880-2;Q02880;A0A8V8TN33;E9PCY5;A0A8V8TP20			anatomical structure development;anatomical structure morphogenesis;cell motility;cellular component morphogenesis;cellular component movement;cellular component organization;cellular metabolic process;cellular nitrogen compound metabolic process;cellular process;chromosome organization;chromosome segregation;developmental process;DNA geometric change;DNA metabolic process;DNA recombination;locom…	cell part;cytoplasm;cytosol;intracellular membrane-bounded organelle;intracellular organelle;macromolecular complex;nucleoplasm;nucleus;organelle;protein complex				0.315996	-0.053448
443	GOLGA4	Golgin subfamily A member 4	A0A8V8TPI8;H0Y6I0;A0A8V8TQI6;C9J0Y3;Q13439-3;Q13439-4;Q13439;Q13439-5			biological regulation;cellular process;establishment of localization;Golgi vesicle transport;protein targeting;protein transport;transport;vesicle-mediated transport	cell part;cytoplasm;extracellular organelle;Golgi apparatus;intracellular membrane-bounded organelle;intracellular organelle;membrane;nucleoplasm;organelle;vesicle				0.647543	0.356136
444	NUP88	Nuclear pore complex protein Nup88	Q99567;A0A8V8TQC2;A0A8V8TPS0;A0A8V8TPT0;A0A8V8TQB1;A0A8V8TQZ0;A0A8V8TQC3;A0A8V8TQA5;J3KMX1;A0A8V8TQD5;A0A8V8TPT4;A0A8V8TRA5;A0A8V8TQZ7;A0A8V8TR00;A0A8V8TQC7;A0A8V8TPS5;A0A8V8TQB7;A0A8V8TQD1;I3L245			biological regulation;biosynthetic process;carbohydrate metabolic process;carbohydrate transport;cell cycle;cellular component disassembly;cellular component organization;cellular membrane organization;cellular metabolic process;cellular nitrogen compound metabolic process;cellular process;establishment of localization;macromolecule metabolic process;macromolecule modification;membrane organizati…	cell part;cytosol;macromolecular complex;nuclear pore;nucleoplasm;protein complex	RNA transport			2.01924	0.615551
447	FAR1	Fatty acyl-CoA reductase 1	E9PNW8;A0A8V8TQT9;Q8WVX9			biosynthetic process;cellular ketone metabolic process;cellular lipid metabolic process;cellular metabolic process;cellular process;cofactor metabolic process;glycerol ether metabolic process;lipid metabolic process;metabolic process;organic acid metabolic process;primary metabolic process;small molecule metabolic process	cell part;intracellular membrane-bounded organelle;intracellular organelle;membrane;microbody;organelle;peroxisome	Peroxisome			0.646899	0.0859644
448	AP3D1	AP-3 complex subunit delta-1	A0A8V8TQW4;O14617-4;O14617;O14617-5;O14617-3;O14617-2;A0A2R8Y4J3			biological regulation;biosynthetic process;cellular component movement;cellular component organization;cellular localization;cellular membrane organization;cellular process;cytoskeleton-dependent intracellular transport;endosome transport;establishment of localization;immune system process;localization;membrane organization;metabolic process;organelle organization;pigment granule organization;pig…	cell part;Golgi apparatus;intracellular membrane-bounded organelle;intracellular organelle;macromolecular complex;membrane;nucleoplasm;organelle;protein complex	Lysosome			0.763904	0.252156
449	DDX23	Probable ATP-dependent RNA helicase DDX23	A0A8V8TRI2;A0A8V8TR86;Q9BUQ8;A0A8V8TQ76			cellular component assembly;cellular component organization;cellular macromolecular complex assembly;cellular metabolic process;cellular nitrogen compound metabolic process;cellular process;macromolecular complex assembly;macromolecule metabolic process;metabolic process;mRNA metabolic process;mRNA processing;nitrogen compound metabolic process;nucleobase-containing compound metabolic process;pri…	cell part;extracellular organelle;intracellular membrane-bounded organelle;intracellular non-membrane-bounded organelle;intracellular organelle;macromolecular complex;membrane;mitochondrion;nucleolus;nucleoplasm;nucleus;organelle;plasma membrane;ribonucleoprotein complex;small nuclear ribonucleoprotein complex;spliceosomal complex;vesicle	Spliceosome			0.783155	0.259957
450	PPP2CA;PPP2CB	Serine/threonine-protein phosphatase 2A catalytic subunit alpha isoform;Serine/threonine-protein phosphatase 2A catalytic subunit beta isoform;Serine/threonine-protein phosphatase	A0A8V8TRB3;P67775;A0A8V8TQA1;P67775-2;A0A8V8TQU8;P62714;B3KQ51;E7ESG8			anatomical structure development;biological regulation;catabolic process;cell cycle;cell death;cellular component assembly;cellular component organization;cellular lipid metabolic process;cellular membrane organization;cellular metabolic process;cellular nitrogen compound metabolic process;cellular process;death;developmental process;lipid metabolic process;macromolecular complex assembly;macromo…	cell part;cytoskeleton;cytosol;extracellular organelle;intracellular membrane-bounded organelle;intracellular non-membrane-bounded organelle;intracellular organelle;macromolecular complex;membrane;mitochondrion;nucleus;organelle;plasma membrane;protein complex;protein serine/threonine phosphatase complex;vesicle	Cell cycle - yeast;Chagas disease (American trypanosomiasis);Hepatitis C;Long-term depression;Meiosis - yeast;mRNA surveillance pathway;Oocyte meiosis;TGF-beta signaling pathway;Tight junction;Wnt signaling pathway			1.43978	0.412633
453	ILVBL	Acetolactate synthase-like protein	M0R026;A1L0T0				cell part;membrane				0.053908	-0.0439862
454	AURKA	Aurora kinase A	Q5QPD4;A3KFJ0;O14965			biological regulation;catabolic process;cell cycle;cell division;cellular component assembly;cellular component organization;cellular localization;cellular metabolic process;cellular process;cytoskeleton organization;developmental process;localization;macromolecule metabolic process;macromolecule modification;metabolic process;microtubule organizing center organization;mitosis;mitotic cell cycle;…	cell part;centrosome;cytoskeleton;cytosol;intracellular membrane-bounded organelle;intracellular non-membrane-bounded organelle;intracellular organelle;macromolecular complex;microtubule organizing center;midbody;nucleus;organelle;protein complex	Oocyte meiosis			2.15496	0.258377
455	VWA8	von Willebrand factor A domain-containing protein 8	A3KMH1;A3KMH1-3;A3KMH1-2		+		cell part;extracellular region;intracellular membrane-bounded organelle;intracellular organelle;mitochondrion;organelle		MitoCarta3.0	Matrix	3.18197	-1.24051
457	GTPBP10	GTP-binding protein 10	A4D1E9;A4D1E9-2;C9J8R7;C9JNI1		+	cellular process;ribosome biogenesis	cell part;chromosome;intracellular membrane-bounded organelle;intracellular non-membrane-bounded organelle;intracellular organelle;mitochondrion;nucleolus;organelle		MitoCarta3.0	Matrix	5.16079	-1.66644
458	CNOT1	CCR4-NOT transcription complex subunit 1	A5YKK6-2;A5YKK6;A5YKK6-3			biological regulation;biosynthetic process;catabolic process;cellular metabolic process;cellular nitrogen compound metabolic process;cellular process;developmental process;gene silencing;macromolecule metabolic process;metabolic process;mRNA metabolic process;mRNA processing;multicellular organismal development;multicellular organismal process;nitrogen compound metabolic process;nucleobase-contai…	cell part;cytosol;extracellular space;intracellular membrane-bounded organelle;intracellular non-membrane-bounded organelle;intracellular organelle;macromolecular complex;membrane;microbody;nucleoplasm;organelle;protein complex;ribonucleoprotein complex;transcription factor complex	RNA degradation			3.59744	0.567272
459	MRPS16	28S ribosomal protein S16, mitochondrial	A6ND22;Q9Y3D3-2;Q9Y3D3		+	biosynthetic process;cellular component disassembly;cellular component organization;cellular metabolic process;cellular process;macromolecule metabolic process;metabolic process;mitochondrial translation;mitochondrion organization;organelle organization;primary metabolic process;protein metabolic process;translation;translational elongation;translational initiation	cell part;cytoplasm;intracellular membrane-bounded organelle;intracellular non-membrane-bounded organelle;intracellular organelle;macromolecular complex;membrane;mitochondrion;organelle;ribonucleoprotein complex;ribosome;small ribosomal subunit		MitoCarta3.0	Matrix	7.34592	-1.67204
462	NUDT5	ADP-sugar pyrophosphatase	A6NFX8;Q9UKK9			alcohol metabolic process;carbohydrate metabolic process;catabolic process;cellular metabolic process;cellular nitrogen compound metabolic process;cellular process;heterocycle metabolic process;metabolic process;nitrogen compound metabolic process;nucleobase-containing compound catabolic process;nucleobase-containing compound metabolic process;nucleobase-containing small molecule metabolic proces…	cell part;cytosol;extracellular organelle;intracellular;intracellular membrane-bounded organelle;intracellular organelle;nucleus;organelle;vesicle	Purine metabolism	MitoCarta3.0	unknown	0.58036	0.381454
464	HN1L	Hematological and neurological expressed 1-like protein	H3BMT0;H3BTV5;H3BU16;A6NGP5;H3BMV3;Q9H910-2;Q9H910;Q9H910-3				cell part;cytoplasm;intracellular membrane-bounded organelle;intracellular organelle;membrane;nucleus;organelle;plasma membrane				1.87527	0.935056
467	METTL15;METTL15P1	Probable methyltransferase-like protein 15;Putative methyltransferase-like protein 15P1	A6NJ78;A0A0U1RR76;P0C7V9;A6NJ78-2;A6NJ78-4		+	cellular metabolic process;cellular nitrogen compound metabolic process;cellular process;macromolecule metabolic process;macromolecule modification;metabolic process;nitrogen compound metabolic process;nucleobase-containing compound metabolic process;one-carbon metabolic process;primary metabolic process;RNA metabolic process;RNA modification;RNA processing;rRNA processing;small molecule metaboli…			MitoCarta3.0	Matrix	3.29533	-1.28389
468	MRPL23	39S ribosomal protein L23, mitochondrial	A6NJD9;A8MVT4;A8MYK1;Q16540;H7C2P7		+	biosynthetic process;cellular component disassembly;cellular component organization;cellular metabolic process;cellular process;macromolecule metabolic process;metabolic process;mitochondrial translation;mitochondrion organization;organelle organization;primary metabolic process;protein metabolic process;translation;translational elongation;translational initiation	cell part;intracellular membrane-bounded organelle;intracellular non-membrane-bounded organelle;intracellular organelle;macromolecular complex;membrane;mitochondrion;nucleolus;organelle;ribonucleoprotein complex;ribosome		MitoCarta3.0	Matrix	4.68398	-1.53395
469	EIF1AY;EIF1AX	Eukaryotic translation initiation factor 1A, X-chromosomal;Eukaryotic translation initiation factor 1A, Y-chromosomal	A6NJH9;P47813;O14602;X6RAC9			biosynthetic process;cellular metabolic process;cellular process;macromolecule metabolic process;metabolic process;primary metabolic process;protein metabolic process;translation;translational initiation	cell part;cytosol	RNA transport			0.929462	0.788517
472	CNIH4	Protein cornichon homolog 4	A6NLH6;Q9P003			biological regulation;cellular process;establishment of localization;Golgi vesicle transport;protein transport;response to stimulus;signal transduction;transport;vesicle-mediated transport	cell part;endoplasmic reticulum;intracellular membrane-bounded organelle;intracellular organelle;membrane;organelle				0.634979	-0.536966
473	PHKA1	Phosphorylase b kinase regulatory subunit alpha, skeletal muscle isoform	A6NMN0;P46020-2;P46020;A6NIT2;P46020-3			alcohol metabolic process;carbohydrate metabolic process;catabolic process;cellular metabolic process;cellular process;energy reserve metabolic process;generation of precursor metabolites and energy;macromolecule metabolic process;macromolecule modification;metabolic process;phosphorus metabolic process;polysaccharide metabolic process;primary metabolic process;protein metabolic process;protein m…	cell part;cytosol;macromolecular complex;membrane;plasma membrane;protein complex	Calcium signaling pathway;Insulin signaling pathway			2.09975	-1.10675
474	POLA1	DNA polymerase alpha catalytic subunit;DNA polymerase	P09884;A6NMQ1			biological regulation;biosynthetic process;cell cycle;cell proliferation;cellular component organization;cellular metabolic process;cellular nitrogen compound metabolic process;cellular process;chromosome organization;DNA metabolic process;DNA recombination;DNA repair;DNA replication;homeostatic process;macromolecule metabolic process;metabolic process;mitotic cell cycle;nitrogen compound metabol…	cell part;cytoplasm;intracellular membrane-bounded organelle;intracellular non-membrane-bounded organelle;intracellular organelle;macromolecular complex;nuclear envelope;nucleolus;nucleoplasm;nucleus;organelle;protein complex	DNA replication;Purine metabolism;Pyrimidine metabolism			2.44827	0.623172
475	TP53BP1	Tumor suppressor p53-binding protein 1	A6NNK5;Q12888;Q12888-3;Q12888-2;C9JXV0			biological regulation;biosynthetic process;cellular metabolic process;cellular nitrogen compound metabolic process;cellular process;DNA metabolic process;DNA recombination;DNA repair;macromolecule metabolic process;metabolic process;nitrogen compound metabolic process;nucleobase-containing compound metabolic process;primary metabolic process;response to DNA damage stimulus;response to stimulus;re…	cell part;cytoplasm;intracellular membrane-bounded organelle;intracellular non-membrane-bounded organelle;intracellular organelle;kinetochore;macromolecular complex;nucleoplasm;nucleus;organelle;protein complex				1.43985	0.568003
476	CPNE1	Copine-1	Q99829;Q5JX59;F2Z2V0;A6PVH9;E7ENH5;Q5JX44;Q5JX60;Q5JX58;B0QZ18;Q5JX56;Q5JX55;Q5JX61;Q5JX52;Q5JX45;Q5JX54			biological regulation;biosynthetic process;cellular lipid metabolic process;cellular metabolic process;cellular process;establishment of localization;lipid metabolic process;macromolecule metabolic process;metabolic process;primary metabolic process;protein metabolic process;proteolysis;response to chemical stimulus;response to stimulus;small molecule metabolic process;transport;vesicle-mediated …	cell part;cytoplasm;cytosol;extracellular organelle;intracellular membrane-bounded organelle;intracellular organelle;membrane;nucleus;organelle;plasma membrane;vesicle				3.04374	0.853715
[truncated: 1,091 more rows]
