# Supplementary material for: Proximity Labeling Reveals RNA-Binding Proteins Associating with the Human Mitochondrial Import Receptor TOMM20
Source: J Proteome Res. 2025 Dec 22;25(2):1055–70. doi: 10.1021/acs.jproteome.5c00905 (PMC12888002; doi:10.1021/acs.jproteome.5c00905)
Supplement: Supplementary file 2 [file pr5c00905_si_002.zip › Suppl. Tables Excel Tables S3-S16/Suppl. Table S15.xlsx]

## Sheet: Table S15
Supplementary Table S15
AlphaFold Model based outputs for TOMM20-SYNJ2BP interactions of 53 residues
AlphaFold predicted TOMM20-SYNJ2BP interactions
Interaction				Distance ( Angstrom (Å))
TOMM20:LEU86 - SYNJ2BP:ARG18				4.20
TOMM20:LEU86 - SYNJ2BP:GLY89				4.80
TOMM20:ILE50 - SYNJ2BP:TYR90				4.70
TOMM20:ILE50 - SYNJ2BP:THR17				4.50
TOMM20:ILE50 - SYNJ2BP:ARG18				4.50
TOMM20:ILE50 - SYNJ2BP:GLY19				4.00
TOMM20:ILE50 - SYNJ2BP:PRO20				4.00
TOMM20:ILE50 - SYNJ2BP:ALA91				4.60
TOMM20:ALA74 - SYNJ2BP:PRO20				4.60
TOMM20:GLU54 - SYNJ2BP:THR17				5.00
TOMM20:LYS44 - SYNJ2BP:GLY19				4.40
TOMM20:LYS44 - SYNJ2BP:PRO20				4.40
TOMM20:PHE45 - SYNJ2BP:PRO20				4.00
TOMM20:GLN81 - SYNJ2BP:PRO20				5.00
TOMM20:GLN51 - SYNJ2BP:THR17				4.80
TOMM20:VAL75 - SYNJ2BP:PRO20				4.10
TOMM20:ILE73 - SYNJ2BP:PRO20				4.20
TOMM20:LEU47 - SYNJ2BP:THR17				4.00
TOMM20:LEU47 - SYNJ2BP:ARG18				4.30
TOMM20:LEU47 - SYNJ2BP:GLY19				3.50
TOMM20:LEU47 - SYNJ2BP:TYR90				5.00
TOMM20:LEU47 - SYNJ2BP:PRO20				3.60
TOMM20:LEU47 - SYNJ2BP:ALA52				4.70
TOMM20:LEU47 - SYNJ2BP:GLY22				4.30
TOMM20:LEU47 - SYNJ2BP:ALA91				4.80
TOMM20:PHE46 - SYNJ2BP:GLY19				3.70
TOMM20:PHE46 - SYNJ2BP:PRO20				3.70
TOMM20:PHE46 - SYNJ2BP:ARG18				4.20
TOMM20:PHE46 - SYNJ2BP:THR17				4.20
TOMM20:PHE46 - SYNJ2BP:TYR90				4.80
TOMM20:PHE46 - SYNJ2BP:SER21				4.40
TOMM20:PHE46 - SYNJ2BP:GLY22				4.00
TOMM20:LEU82 - SYNJ2BP:GLY22				4.50
TOMM20:LEU82 - SYNJ2BP:ARG18				4.40
TOMM20:LEU82 - SYNJ2BP:GLY19				4.70
TOMM20:LEU82 - SYNJ2BP:TYR90				5.00
TOMM20:LEU82 - SYNJ2BP:PRO20				4.40
TOMM20:LEU82 - SYNJ2BP:GLY89				5.00
TOMM20:VAL85 - SYNJ2BP:ARG18				4.80
TOMM20:ALA72 - SYNJ2BP:PRO20				4.30
TOMM20:ALA72 - SYNJ2BP:GLY19				4.50
TOMM20:ALA41 - SYNJ2BP:PRO20				4.90
TOMM20:LEU83 - SYNJ2BP:ARG18				4.90
TOMM20:LEU83 - SYNJ2BP:TYR90				5.00
TOMM20:GLN43 - SYNJ2BP:GLY19				3.90
TOMM20:GLN43 - SYNJ2BP:SER21				4.50
TOMM20:GLN43 - SYNJ2BP:PRO20				4.00
TOMM20:GLN43 - SYNJ2BP:ARG18				4.70
TOMM20:GLN43 - SYNJ2BP:THR17				4.50
TOMM20:GLN43 - SYNJ2BP:GLY22				4.60
TOMM20:GLN43 - SYNJ2BP:GLY24				4.90
TOMM20:VAL42 - SYNJ2BP:PRO20				4.20
TOMM20:VAL42 - SYNJ2BP:GLY19				4.40
