# Supplementary material for: Proximity Labeling Reveals RNA-Binding Proteins Associating with the Human Mitochondrial Import Receptor TOMM20
Source: J Proteome Res. 2025 Dec 22;25(2):1055–70. doi: 10.1021/acs.jproteome.5c00905 (PMC12888002; doi:10.1021/acs.jproteome.5c00905)
Supplement: Supplementary file 2 [file pr5c00905_si_002.zip › Suppl. Tables Excel Tables S3-S16/Suppl. Table S4.xlsx]

## Sheet: Description
Content
Sheet Name	Description
TOMM20 vs -DOX	Two-sample student`s T-test , Group 1: TOMM20, Group 2: TOMM20 -dox
Name	Description
id	Unique identifier for each protein groups
Gene names	Names of the genes associated to protein group
Protein names	Name of the proteins associcated to protein group
Majority protein IDs	IDs of proteins that have at least half ofthe peptides that the leading protein has
Significantly_Up	Based on two sample student` t-test (p-value: 5%, Difference: 3)
Significantly_Down	Based on two sample student` t-test (p-value: 5%, Difference: 3)
GOBP slim name	Protein group annotation by Gene ontology for biological process
GOCC slim name	Protein group annotation by Gene ontology for cellular compartment
KEGG name	Protein group annotation by KEGG
MitoCarta3.0_List	Protein group annotation by MitoCarta 3.0
MitoCarta3.0_SubMitoLocalization	Protein group annotation by MitoCarta 3.1 submitochondrial localization
-Log Student's T-test p-value TOMM20_TOMM20_dox	Based on two sample student` t-test
Student's T-test Difference TOMM20_TOMM20_dox	Based on two sample student` t-test

## Sheet: Table S4 TOMM20 vs -DOX
id	Gene names	Protein names	Majority protein IDs	Significantly_Up	Significantly_Down	GOBP slim name	GOCC slim name	KEGG name	MitoCarta3.0_List	MitoCarta3.0_SubMitoLocalization	-Log Student's T-test p-value TOMM20_TOMM20_dox	Student's T-test Difference TOMM20_TOMM20_dox
1	SERPINB6	Serpin B6	A0A2R8Y6A7;A0A2R8YD12;A0A024QZX5;A0A087X1N8;P35237	+		biological regulation;cellular process;multicellular organismal process;neurological system process;response to abiotic stimulus;response to osmotic stress;response to stimulus;response to stress	cell part;cytoplasm;cytosol;extracellular organelle;extracellular space;macromolecular complex;organelle;protein complex;vesicle	Amoebiasis			5.29082	0.751371
9	SRGAP2;SRGAP1	SLIT-ROBO Rho GTPase-activating protein 1;SLIT-ROBO Rho GTPase-activating protein 2	Q5VZB4;A0A075B7B5;G5EA48;B7ZM87;Q7Z6B7-2;O75044;Q7Z6B7	+		anatomical structure development;anatomical structure morphogenesis;biological adhesion;biological regulation;cell adhesion;cell morphogenesis;cell motility;cellular component assembly;cellular component morphogenesis;cellular component movement;cellular component organization;cellular process;developmental process;locomotion;response to chemical stimulus;response to external stimulus;response to…	cell part;cell projection;cytoplasm;cytoplasmic membrane-bounded vesicle;cytosol;intracellular;intracellular membrane-bounded organelle;intracellular organelle;membrane;nucleoplasm;nucleus;organelle;plasma membrane;vesicle	Axon guidance			3.67282	0.798742
11	HMOX2	Heme oxygenase 2	I3L159;I3L1F5;A0A087WT44;P30519-2;P30519	+		biological regulation;catabolic process;cellular homeostasis;cellular ion homeostasis;cellular metabolic process;cellular nitrogen compound metabolic process;cellular process;cofactor metabolic process;establishment of localization;heterocycle metabolic process;homeostatic process;metabolic process;nitrogen compound metabolic process;pigment metabolic process;response to chemical stimulus;respons…	cell part;membrane;plasma membrane	Mineral absorption;Porphyrin and chlorophyll metabolism			3.91455	0.834983
13	UHRF1	E3 ubiquitin-protein ligase UHRF1	A0A087WVR3;A0A087WTW0;Q96T88;Q96T88-2	+		biological regulation;biosynthetic process;cell cycle;cell proliferation;cellular component organization;cellular metabolic process;cellular nitrogen compound metabolic process;cellular process;chromatin modification;chromatin organization;chromosome organization;DNA metabolic process;DNA modification;DNA repair;histone modification;macromolecule metabolic process;macromolecule modification;metab…	cell part;intracellular membrane-bounded organelle;intracellular organelle;nucleus;organelle				4.31677	0.980924
14	UBXN1	UBX domain-containing protein 1	A0A087WTZ5;E9PJ81;E9PRQ7;Q04323;Q04323-2	+		biological regulation;catabolic process;cellular metabolic process;cellular process;macromolecule metabolic process;metabolic process;primary metabolic process;protein metabolic process;proteolysis;proteolysis involved in cellular protein catabolic process;regulation of protein modification process	cell body;cell part;cell projection;cytoplasm;intracellular membrane-bounded organelle;intracellular organelle;macromolecular complex;neuron projection;neuronal cell body;nucleus;organelle;protein complex				6.02892	1.31018
18	PEG10	Retrotransposon-derived protein PEG10	A0A087WUL4;A0A087WX23;Q86TG7-4;A0A087WXK2;Q86TG7	+		biological regulation;cell death;cell differentiation;cellular process;death;developmental process	cell part;cytoplasm;intracellular membrane-bounded organelle;intracellular organelle;nucleus;organelle				4.01238	1.24386
20	EIF5B	Eukaryotic translation initiation factor 5B	A0A087WUT6;O60841	+		biological regulation;biosynthetic process;cellular metabolic process;cellular process;macromolecule metabolic process;metabolic process;primary metabolic process;protein metabolic process;regulation of translation;translation;translational initiation	cell part;cytoplasm;cytosol	RNA transport			6.24843	1.09677
22	SPTBN1	Spectrin beta chain, non-erythrocytic 1	A0A087WUZ3;Q01082;Q01082-3;Q01082-2	+		biological regulation;cellular component assembly;cellular component organization;cellular membrane organization;cellular metabolic process;cellular process;cytokinesis;establishment of localization;Golgi vesicle transport;locomotion;macromolecule metabolic process;macromolecule modification;membrane organization;metabolic process;nuclear transport;nucleocytoplasmic transport;phosphorus metabolic…	cell part;cytoplasm;cytoskeleton;cytosol;extracellular organelle;intracellular non-membrane-bounded organelle;intracellular organelle;macromolecular complex;nucleolus;organelle;protein complex;vesicle				5.09905	1.08109
24	FMR1	Fragile X mental retardation protein 1	A0A8I5KWH0;A0A8I5KS01;A0A8I5KT56;A8MQB8;A0A8I5KTZ9;A0A087WVL8;A0A087WXI3;A0A087WY29;G3V0J0;Q06787-8;Q06787-2;Q06787-9;A0A8I5KZ21;Q06787-11;Q06787-6;Q06787-4;Q06787-5;Q06787-7;Q06787-3;Q06787;A0A8I5KUC2;A0A8I5KTT6;Q06787-10;A0A8I5KYA7	+		anatomical structure development;biological regulation;developmental process;establishment of localization;nucleobase-containing compound transport;regulation of translation;transport	cell body;cell part;cell projection;cytoplasm;intracellular non-membrane-bounded organelle;intracellular organelle;macromolecular complex;membrane;neuron projection;nucleolus;nucleoplasm;organelle;polysome;protein complex;ribonucleoprotein complex;synapse				3.82483	1.75773
25	CLTC	Clathrin heavy chain 1;Clathrin heavy chain	Q00610;Q00610-2;K7EJJ5;A0A8V8TQ14;A0A087WVQ6;A0A8V8TR47;A0A8V8TRF0;A0A8V8TQK1;A0A8V8TRE8;A0A8V8TQK3;A0A8V8TQ18	+		cell differentiation;cellular component organization;cellular membrane organization;cellular metabolic process;cellular process;developmental process;endocytosis;establishment of localization;Golgi vesicle transport;immune system process;ion transport;macromolecule metabolic process;membrane invagination;membrane organization;metabolic process;mitosis;nuclear division;organelle fission;organelle …	cell part;cytoplasm;cytoplasmic membrane-bounded vesicle;cytosol;extracellular organelle;intracellular membrane-bounded organelle;intracellular non-membrane-bounded organelle;intracellular organelle;macromolecular complex;membrane;mitochondrion;organelle;plasma membrane;protein complex;vesicle	Bacterial invasion of epithelial cells;Endocrine and other factor-regulated calcium reabsorption;Endocytosis;Huntington's disease;Lysosome			8.20061	2.18958
34	FAM83D	Protein FAM83D	A0A087WXK8;Q9H4H8;Q9H4H8-2	+		cell division;cellular component organization;cellular process;mitosis;nuclear division;organelle fission;organelle organization	cell part;cytoplasm				5.16738	1.15343
36	VTA1	Vacuolar protein sorting-associated protein VTA1 homolog	A0A087WY55;Q9NP79	+		cellular component organization;cellular process;endosome transport;establishment of localization;membrane organization;protein transport;transport;vesicle-mediated transport;viral reproduction	cell part;cytosol;extracellular organelle;membrane;organelle;vesicle	Endocytosis			4.26146	1.10545
39	GOLGA2	Golgin subfamily A member 2	A0A087WYC0;A0A8I5KT73;A0A1W2PQY5;A0A8I5KNZ1;A0A8I5QJQ7;A0A6Q8KRG2;B7ZC06;A0A8I5KZ68;A0A8J9BZL8;Q08379;Q08379-2	+		biological regulation;cell cycle;cellular process;mitotic cell cycle	cell part;cytoplasmic membrane-bounded vesicle;Golgi apparatus;intracellular membrane-bounded organelle;intracellular organelle;membrane;nucleus;organelle;vesicle				6.04702	1.88035
43	UGP2	UTP--glucose-1-phosphate uridylyltransferase	A0A7I2YQ74;A0A087WYS1;E7EUC7;Q16851-2;Q16851	+		alcohol metabolic process;biosynthetic process;carbohydrate metabolic process;cellular ketone metabolic process;cellular metabolic process;cellular nitrogen compound metabolic process;cellular process;energy reserve metabolic process;generation of precursor metabolites and energy;macromolecule metabolic process;metabolic process;nitrogen compound metabolic process;nucleobase-containing compound m…	cell part;cytosol;extracellular organelle;intracellular membrane-bounded organelle;intracellular organelle;nucleus;organelle;vesicle	Amino sugar and nucleotide sugar metabolism;Galactose metabolism;Pentose and glucuronate interconversions;Starch and sucrose metabolism			5.73457	0.962228
44	PTGES3	Prostaglandin E synthase 3	A0A087WYT3;Q15185-3;Q15185-4;Q15185;B4DDC6;Q15185-2	+		anatomical structure development;biological regulation;biosynthetic process;carbohydrate metabolic process;cell proliferation;cellular component organization;cellular ketone metabolic process;cellular lipid metabolic process;cellular metabolic process;cellular nitrogen compound metabolic process;cellular process;chromosome organization;developmental process;DNA metabolic process;DNA replication;e…	cell part;cytoplasm;cytosol;extracellular organelle;intracellular membrane-bounded organelle;intracellular organelle;macromolecular complex;nucleoplasm;nucleus;organelle;ribonucleoprotein complex;telomerase holoenzyme complex;vesicle				5.56162	1.49764
45	SYNJ2BP-COX16;SYNJ2BP	Synaptojanin-2-binding protein	A0A087WYV9;A0A087X1F5;P57105	+		cellular component organization;cellular localization;cellular process;localization;mitochondrion organization;organelle localization;organelle organization	cell part;intracellular membrane-bounded organelle;intracellular organelle;membrane;mitochondrion;organelle		MitoCarta3.0	MOM	4.95439	1.20814
49	IDH3B	Isocitrate dehydrogenase [NAD] subunit, mitochondrial;Isocitrate dehydrogenase [NAD] subunit beta, mitochondrial	A0A087WZN1;O43837;A0A087X2E5;O43837-2	+		catabolic process;cellular ketone metabolic process;cellular metabolic process;cellular nitrogen compound metabolic process;cellular process;cofactor metabolic process;heterocycle metabolic process;metabolic process;nitrogen compound metabolic process;nucleobase-containing compound metabolic process;nucleobase-containing small molecule metabolic process;nucleotide metabolic process;organic acid m…	cell part;intracellular membrane-bounded organelle;intracellular organelle;mitochondrion;nucleus;organelle	Citrate cycle (TCA cycle)	MitoCarta3.0	Matrix	4.04578	0.808618
52	YTHDF3	YTH domain-containing family protein 3	A0A087X0Q1;Q7Z739;A0A024R7W5;A0A087WY31	+							4.5038	1.49851
53	RELA	Transcription factor p65	Q2TAM5;E9PKH5;A0A087X0W8;Q04206-2;Q04206-3;Q04206-4;Q04206;E9PI38;E9PQS6;E9PKV4	+		aging;anatomical structure development;anatomical structure morphogenesis;biological regulation;cellular aldehyde metabolic process;cellular metabolic process;cellular process;developmental process;immune system process;macromolecule metabolic process;metabolic process;molting cycle;multicellular organismal process;multi-organism process;primary metabolic process;protein metabolic process;proteol…	cell part;cytoplasm;cytosol;I-kappaB/NF-kappaB complex;intracellular membrane-bounded organelle;intracellular organelle;macromolecular complex;nucleoplasm;nucleus;organelle;protein complex;transcription factor complex	Acute myeloid leukemia;Adipocytokine signaling pathway;Amoebiasis;Apoptosis;B cell receptor signaling pathway;Chagas disease (American trypanosomiasis);Chemokine signaling pathway;Chronic myeloid leukemia;Cytosolic DNA-sensing pathway;Epithelial cell signaling in Helicobacter pylori infection;Hepatitis C;ko05152;Leishmaniasis;MAPK signaling pathway;Measles;Neurotrophin signaling pathway;NOD-like …			4.82382	1.49107
55	INF2	Inverted formin-2	Q27J81;A0A6Q8PH71;Q27J81-2;A0A6Q8PHA2;A0A6Q8PHG2;A0A6Q8PF44;A0A6Q8PH25;A0A6Q8PF29;A0A087X118;A0A6Q8PGN3;A0A6Q8PGC7;A0A6Q8PFW4;A0A6Q8PH63;A0A0A0MQU1;A0A6Q8PFN5;A0A6Q8PH59;A0A6Q8PFB9;A0A6Q8PGU8;A0A6Q8PGY8;A0A6Q8PHS8	+		biological regulation;cellular component organization;cellular process;cytoskeleton organization;organelle organization;regulation of organelle organization	cell part;cytoplasm;endoplasmic reticulum;intracellular membrane-bounded organelle;intracellular organelle;nucleus;organelle				4.90887	1.18671
57	PSME2	Proteasome activator complex subunit 2	H0YM70;A0A087X1Z3;Q9UL46	+		biological regulation;catabolic process;cell cycle;cell death;cellular metabolic process;cellular nitrogen compound metabolic process;cellular process;death;immune system process;macromolecule metabolic process;macromolecule modification;metabolic process;mitotic cell cycle;nitrogen compound metabolic process;primary metabolic process;protein metabolic process;protein modification by small protei…	cell part;cytosol;extracellular organelle;macromolecular complex;membrane;nucleoplasm;organelle;proteasome complex;protein complex;vesicle	Antigen processing and presentation;Proteasome			4.88896	1.39614
58	AP2B1	AP-2 complex subunit beta	A0A087X253;P63010;P63010-2;P63010-3;A0A087WYD1;A0A087WU93;A0A087WZQ6	+		biological regulation;cell communication;cell-cell signaling;cellular component organization;cellular membrane organization;cellular process;endocytosis;establishment of localization;immune system process;locomotion;membrane invagination;membrane organization;protein transport;response to chemical stimulus;response to external stimulus;response to stimulus;signal transduction;signaling;transport;…	AP-type membrane coat adaptor complex;cell part;cytosol;intracellular membrane-bounded organelle;intracellular organelle;macromolecular complex;membrane;organelle;plasma membrane;protein complex	Endocrine and other factor-regulated calcium reabsorption;Endocytosis;Huntington's disease			5.90128	1.66571
59	MID1	E3 ubiquitin-protein ligase Midline-1	C9J453;A0A8I5KPE0;A0A087X255;A0A8I5KR14;A0A8I5KPB2;A0A6Q8PF94;O15344-2;O15344	+		biological regulation;cellular component organization;cellular localization;cellular process;cytoskeleton organization;developmental process;localization;organelle organization;regulation of organelle organization;response to chemical stimulus;response to stimulus;signal transduction	cell part;cytosol;intracellular;intracellular non-membrane-bounded organelle;intracellular organelle;macromolecular complex;organelle;protein complex	Ubiquitin mediated proteolysis			3.64995	0.736175
64	HECTD1	E3 ubiquitin-protein ligase HECTD1	H0YJP0;A0A8I5QJU2;A0A087X2H1;Q9ULT8;A0A8I5KU01;H0YJD4;A0A8I5KUD6	+		anatomical structure formation involved in morphogenesis;cellular metabolic process;cellular process;developmental process;macromolecule metabolic process;macromolecule modification;metabolic process;primary metabolic process;protein metabolic process;protein modification by small protein conjugation or removal;protein modification process	cell part;cytoplasm;intracellular membrane-bounded organelle;intracellular organelle;nucleus;organelle				4.36806	1.22019
66	ADSL	Adenylosuccinate lyase	A0A7P0Z472;P30566;A0A7P0T9A7;A0A096LNY6;A0A1B0GTJ7;A0A1B0GWJ0;P30566-2;A0A0A6YY92;A0A7P0T8E4;A0A096LNY5;A0A1B0GTG9;A0A1B0GWF8;A0A096LP92	+		biosynthetic process;cellular aromatic compound metabolic process;cellular component assembly;cellular component organization;cellular metabolic process;cellular nitrogen compound metabolic process;cellular process;cellular respiration;generation of precursor metabolites and energy;heterocycle metabolic process;macromolecular complex assembly;metabolic process;nitrogen compound metabolic process;…	cell part;cytosol;intracellular membrane-bounded organelle;intracellular organelle;mitochondrion;organelle	Alanine, aspartate and glutamate metabolism;Purine metabolism			4.95959	1.53144
67	TXNRD2	Thioredoxin reductase 2, mitochondrial	A0A096LPK7;A0A182DWF2;D3YTF8;A0A182DWF3;Q9NNW7-3;Q9NNW7-2;Q9NNW7;A0A096LPD9;E7EWK1;A0A0U1RQX0;Q9NNW7-4	+		biological regulation;cellular homeostasis;cellular process;homeostatic process;response to chemical stimulus;response to oxidative stress;response to stimulus;response to stress	cell part;intracellular membrane-bounded organelle;intracellular organelle;mitochondrion;organelle	Pyrimidine metabolism;Selenocompound metabolism	MitoCarta3.0	Matrix	4.80972	1.49634
70	WDR18	WD repeat-containing protein 18	U3KQC1;K7EIR0;A0A0A0MQU0;Q9BV38;K7EML4	+		developmental process;multicellular organismal development;multicellular organismal process	cell part;cytoplasm;nucleoplasm				5.37046	0.806317
83	MAP7D3	MAP7 domain-containing protein 3	A0A0A0MRP0;Q8IWC1-2;Q8IWC1-3;Q8IWC1-4;Q8IWC1	+		cellular component assembly;cellular component organization;cellular macromolecular complex assembly;cellular process;cytoskeleton organization;macromolecular complex assembly;organelle organization;protein complex assembly;protein polymerization	cell part;centrosome;cytoplasm;cytoskeleton;intracellular membrane-bounded organelle;intracellular non-membrane-bounded organelle;intracellular organelle;macromolecular complex;membrane;microtubule organizing center;nucleoplasm;nucleus;organelle;protein complex				4.55856	0.850533
100	NAA15	N-alpha-acetyltransferase 15, NatA auxiliary subunit	A0A0B4J1W3;Q9BXJ9;A0A8V8TPI7;A0A8V8TQ34;Q9BXJ9-4;A0A8V8TQT7	+		anatomical structure formation involved in morphogenesis;biological regulation;biosynthetic process;cell differentiation;cellular metabolic process;cellular nitrogen compound metabolic process;cellular process;developmental process;macromolecule metabolic process;macromolecule modification;metabolic process;nitrogen compound metabolic process;nucleobase-containing compound metabolic process;prima…	cell part;cytoplasm;intracellular membrane-bounded organelle;intracellular organelle;macromolecular complex;membrane;nucleus;organelle;protein acetyltransferase complex;protein complex;transcription factor complex				5.54769	1.14294
104	TPT1	Translationally-controlled tumor protein;TPT1-like protein	Q5W0H4;A0A0B4J2C3;P13693;J3KPG2;E9PJF7;P13693-2;Q56UQ5	+		biological regulation;cellular homeostasis;cellular ion homeostasis;cellular process;establishment of localization;homeostatic process;ion transport;multi-organism process;response to biotic stimulus;response to stimulus;transport	cell part;cytoplasm;endosome;extracellular organelle;extracellular space;intracellular membrane-bounded organelle;intracellular organelle;nucleus;organelle;vesicle				4.29357	1.32461
107	RPSA	40S ribosomal protein SA	C9J9K3;A0A8V8TMX1;A0A0C4DG17;A0A8V8TLA4;P08865;A0A8I5KQE6;F8WD59	+		biological adhesion;biosynthetic process;catabolic process;cell adhesion;cellular component assembly;cellular component disassembly;cellular component organization;cellular macromolecular complex assembly;cellular metabolic process;cellular nitrogen compound metabolic process;cellular process;establishment of localization;macromolecular complex assembly;macromolecule metabolic process;metabolic p…	cell part;cytoplasm;cytosol;extracellular organelle;intracellular membrane-bounded organelle;intracellular organelle;macromolecular complex;membrane;nucleus;organelle;plasma membrane;preribosome;ribonucleoprotein complex;small ribosomal subunit;vesicle	Ribosome			5.76291	1.83123
111	THOC2	THO complex subunit 2	Q8NI27;A0A0C4DG98	+		cellular metabolic process;cellular nitrogen compound metabolic process;cellular process;establishment of localization;interspecies interaction between organisms;macromolecule metabolic process;metabolic process;mRNA metabolic process;mRNA processing;multi-organism process;nitrogen compound metabolic process;nuclear transport;nucleobase-containing compound metabolic process;nucleobase-containing …	cell part;macromolecular complex;nucleoplasm;protein complex;THO complex;transcription export complex	RNA transport;Spliceosome			8.29495	1.08702
113	HLTF	Helicase-like transcription factor	A0A0C4DGA6;Q14527-2;Q14527	+		biological regulation;biosynthetic process;cellular component organization;cellular metabolic process;cellular nitrogen compound metabolic process;cellular process;chromatin modification;chromatin organization;chromosome organization;DNA metabolic process;DNA repair;macromolecule metabolic process;macromolecule modification;metabolic process;nitrogen compound metabolic process;nucleobase-containi…	cell part;cytoplasm;intracellular membrane-bounded organelle;intracellular non-membrane-bounded organelle;intracellular organelle;membrane;nucleolus;nucleoplasm;nucleus;organelle				3.46056	1.11469
114	CAST	Calpastatin	P20810-6;P20810-9;A0A0C4DGB5;A0A6Q8PH20;P20810-7;P20810-10;P20810-5;H0Y9H6;A0A6Q8PGN6;E7ES10;P20810-4;P20810-8;P20810-2;P20810;A0A6Q8PFE5;P20810-3;E9PDE4;E9PCH5;A0A6Q8PG72;E7EVY3;H0Y7F0;B7Z574;A0A6Q8PGG5;A0A6Q8PFF6;E7EQ12;H0YD33;E7EQA0;A0A6Q8PFL0	+		biological regulation	cell part;cytoplasm;cytosol;membrane				5.48462	1.61107
125	SPTAN1	Spectrin alpha chain, non-erythrocytic 1	A0A0D9SF54;A0A0D9SGF6;Q13813-3;Q13813;Q13813-2	+		biological regulation;cell death;cellular component disassembly;cellular component organization;cellular process;death;locomotion;regulation of organelle organization;response to chemical stimulus;response to external stimulus;response to stimulus	cell part;cytoskeleton;cytosol;extracellular organelle;intracellular membrane-bounded organelle;intracellular non-membrane-bounded organelle;intracellular organelle;membrane;organelle;vesicle				3.70981	0.957615
127	HSPA1B;HSPA1A	Heat shock 70 kDa protein 1B;Heat shock 70 kDa protein 1A	A0A0G2JIW1;P0DMV9;P0DMV8;P0DMV8-2;V9GZ37	+							7.14843	0.868498
130	SCRIB	Protein scribble homolog	A0A0G2JMS7;A0A0G2JNZ2;A0A0G2JPP5;A0A669KB89;Q14160-2;Q14160;Q14160-3;H0YCG0	+		anatomical structure development;anatomical structure formation involved in morphogenesis;anatomical structure morphogenesis;biological adhesion;biological regulation;cell adhesion;cell death;cell motility;cell proliferation;cellular component movement;cellular component organization;cellular membrane organization;cellular process;death;developmental process;endocytosis;establishment of localizat…	cell part;cell projection;extracellular organelle;macromolecular complex;membrane;nucleoplasm;organelle;plasma membrane;protein complex;vesicle				4.58933	1.37517
133	ARMC10	Armadillo repeat-containing protein 10	A0A0J9YWR7;A0A0J9YXE4;Q8N2F6-4;Q8N2F6-3;Q8N2F6-2;Q8N2F6;H7C2M7;Q8N2F6-6;Q8N2F6-5;A0A0J9YXV5;C9J5N7	+		biological regulation	cell part;intracellular membrane-bounded organelle;intracellular organelle;membrane;mitochondrion;organelle		MitoCarta3.0	MOM	3.44853	0.940748
135	LIMS1	LIM and senescent cell antigen-like-containing domain protein 1	A0A0M3HER1;A0A8Q3WLN4;A0A8Q3WLX8;A0A8Q3WKJ2;A0A8Q3WKI3;A0A8Q3WKP0;A0A8Q3WKK6;A0A0J9YXC7;P48059;P48059-4;P48059-2;P48059-5;P48059-3	+		aging;biological regulation;cell junction organization;cellular component assembly;cellular component organization;cellular process;developmental process;establishment of localization;response to chemical stimulus;response to endogenous stimulus;response to stimulus	cell part;cytosol;membrane;plasma membrane				3.44041	1.10269
139	ANXA6	Annexin A6;Annexin	A0A0S2Z377;P08133;P08133-2;E5RK69;E7EMC6	+		biological regulation;cellular component assembly;cellular component organization;cellular process;establishment of localization;ion transport;macromolecular complex assembly;protein complex assembly;transmembrane transport;transport	cell part;cytoplasmic membrane-bounded vesicle;extracellular organelle;intracellular membrane-bounded organelle;intracellular organelle;membrane;organelle;vesicle				3.00099	1.20691
147	HLA-C	HLA class I histocompatibility antigen, Cw-7 alpha chain	A0A140T912;A0A140T930;A0A1W2PRZ0;A0A140T937;O78179;A0A1W2PR11;P10321;A0A140T9J9;A0A140T9M5;O19617;A0A140T9H5;A2AEA2;A0A140T9U8;A0A140T9B3;Q5QT33;A0A140T962;A0A140T921;A0A1W2PP77;P10321-2;A0A140TA05;A0A140T942;A0A140T9E1;A0A140T9L3;A0A1W2PRX1	+		biological regulation;cellular process;immune system process;response to chemical stimulus;response to stimulus;signal transduction;viral reproduction	cell part;cell surface;endoplasmic reticulum;extracellular organelle;Golgi apparatus;intracellular membrane-bounded organelle;intracellular organelle;macromolecular complex;membrane;MHC protein complex;organelle;plasma membrane;protein complex;vesicle	Allograft rejection;Antigen processing and presentation;Autoimmune thyroid disease;Cell adhesion molecules (CAMs);Endocytosis;Graft-versus-host disease;Natural killer cell mediated cytotoxicity;Phagosome;Type I diabetes mellitus;Viral myocarditis			4.13805	1.32599
152	TXNRD1	Thioredoxin reductase 1, cytoplasmic	E9PIR7;A0A182DWI3;Q16881-5;Q16881-2;Q16881-4;Q16881-3;Q16881-6;Q16881;Q16881-7	+		anatomical structure formation involved in morphogenesis;biological regulation;biosynthetic process;cell proliferation;cellular homeostasis;cellular lipid metabolic process;cellular metabolic process;cellular nitrogen compound metabolic process;cellular process;developmental process;homeostatic process;lipid metabolic process;macromolecule metabolic process;metabolic process;nitrogen compound met…	cell part;cytosol;extracellular organelle;intracellular membrane-bounded organelle;intracellular non-membrane-bounded organelle;intracellular organelle;mitochondrion;nucleolus;nucleoplasm;organelle;vesicle	Pyrimidine metabolism;Selenocompound metabolism	MitoCarta3.0	unknown	5.89648	1.58705
154	PXN	Paxillin	F5GZ78;A0A1B0GTU4;P49023-2;P49023;P49023-3;P49023-4	+		anatomical structure morphogenesis;biological adhesion;biological regulation;cell adhesion;cell junction organization;cell morphogenesis;cellular component assembly;cellular component morphogenesis;cellular component organization;cellular macromolecular complex assembly;cellular metabolic process;cellular process;cytoskeleton organization;developmental process;macromolecular complex assembly;macr…	cell cortex;cell part;cell projection;cytoplasm;cytoskeleton;cytosol;intracellular non-membrane-bounded organelle;intracellular organelle;macromolecular complex;membrane;nucleoplasm;organelle;plasma membrane;protein complex	Bacterial invasion of epithelial cells;Chemokine signaling pathway;Focal adhesion;Leukocyte transendothelial migration;Regulation of actin cytoskeleton;VEGF signaling pathway			5.00909	1.41912
164	UNC45A	Protein unc-45 homolog A	A0A1W2PNX8;Q9H3U1-2;Q9H3U1	+		anatomical structure development;cell differentiation;cellular metabolic process;cellular process;developmental process;macromolecule metabolic process;metabolic process;primary metabolic process;protein folding;protein metabolic process	cell part;cytoplasm;Golgi apparatus;intracellular membrane-bounded organelle;intracellular organelle;nucleoplasm;organelle				4.06158	0.86343
169	PTPN11	Tyrosine-protein phosphatase non-receptor type 11	A0A8I5QJ58;A0A8I5KRZ3;A0A1W2PPU4;A0A8I5KW48;Q06124;Q06124-1;A0A8I5KVS6;A0A8I5QL30;Q06124-3;A0A0U1RRI0	+		anatomical structure development;anatomical structure formation involved in morphogenesis;anatomical structure morphogenesis;biological regulation;cell cycle;cell development;cell differentiation;cell motility;cellular component movement;cellular lipid metabolic process;cellular metabolic process;cellular process;coagulation;developmental process;glycerol ether metabolic process;growth;homeostati…	cell part;cytoplasm;cytosol;intracellular membrane-bounded organelle;intracellular organelle;macromolecular complex;mitochondrion;nucleus;organelle;protein complex	Adipocytokine signaling pathway;Chronic myeloid leukemia;Epithelial cell signaling in Helicobacter pylori infection;Jak-STAT signaling pathway;Leukocyte transendothelial migration;MAPK signaling pathway - fly;Natural killer cell mediated cytotoxicity;Neurotrophin signaling pathway;Renal cell carcinoma			2.89984	1.09244
173	SMN1;SMN2	Survival motor neuron protein	A0A1W2PRV5;E7EQZ4;Q16637-4;Q16637-2;Q16637-3;Q16637;B4DP61	+		anatomical structure development;cellular component assembly;cellular component organization;cellular macromolecular complex assembly;cellular metabolic process;cellular nitrogen compound metabolic process;cellular process;developmental process;macromolecular complex assembly;macromolecule metabolic process;metabolic process;mRNA metabolic process;mRNA processing;nitrogen compound metabolic proce…	cell part;cytoplasm;cytosol;intracellular membrane-bounded organelle;intracellular organelle;macromolecular complex;nucleoplasm;nucleus;organelle;protein complex;ribonucleoprotein complex;spliceosomal complex	RNA transport			4.16251	1.57046
177	PHGDH	D-3-phosphoglycerate dehydrogenase	A0A286YF22;O43175;A0A2C9F2M7;A0A286YFA2;A0A286YFL2;A0A286YFM8	+		amine metabolic process;anatomical structure development;biological regulation;biosynthetic process;cell development;cellular amino acid metabolic process;cellular component organization;cellular ketone metabolic process;cellular metabolic process;cellular nitrogen compound metabolic process;cellular process;developmental process;metabolic process;nitrogen compound metabolic process;organic acid …	cell part;cytosol;extracellular organelle;organelle;vesicle	Glycine, serine and threonine metabolism;Methane metabolism			7.47076	2.22601
179	CAMK2G;CAMK2A;CAMK2B	Calcium/calmodulin-dependent protein kinase type II subunit gamma;Calcium/calmodulin-dependent protein kinase type II subunit beta;Calcium/calmodulin-dependent protein kinase type II subunit alpha	Q13555-7;Q13555-4;A0A2Q3DQE3;Q5SWX3;A0A8V8TQ60;Q13555-10;Q13555-3;H0Y6G2;Q13555-2;Q13555-9;Q13555;Q13555-8;Q13555-11;Q13555-6;Q13555-5;Q8WU40;A0A8V8TPN2;A0A804HIC9;A0A5K1VW76;A0A8V8TPH1;A0A5F9ZHM9;A0A5F9ZH21;A0A5F9ZHR5;A0A8V8TQ06;A0A8V8TPX9;A0A8V8TPW6;A0A8V8TNN9;A0A8V8TQ39;D6RFJ0;A0A5F9ZH50;A0A8V8TQ13;A0A8V8TQR5;Q13554;A0A8V8TQS2;A0A8V8TR22;Q13554-8;H7BXS4;A0A5F9ZHY2;A0A8V8TPJ7;A0A8V8TPG6;A0A8V8T…	+		anatomical structure development;biological regulation;cell communication;cell differentiation;cell-cell signaling;cellular component assembly;cellular component organization;cellular metabolic process;cellular process;developmental process;establishment of localization;hormone transport;ion transport;macromolecular complex assembly;macromolecule metabolic process;macromolecule modification;metab…	cell part;cytosol;intracellular membrane-bounded organelle;intracellular organelle;membrane;microtubule organizing center;mitochondrion;nucleoplasm;nucleus;organelle;plasma membrane	Calcium signaling pathway;ErbB signaling pathway;Gastric acid secretion;Glioma;GnRH signaling pathway;ko05152;Long-term potentiation;Melanogenesis;Neurotrophin signaling pathway;Olfactory transduction;Oocyte meiosis;Phototransduction - fly;Wnt signaling pathway			4.84226	0.815161
180	HARS2	Probable histidine--tRNA ligase, mitochondrial	A0A2R8Y3N3;A0A2R8Y5P7;P49590-2;P49590;A0A2R8Y6I1;D6RB22;D6RJE6;B4DQ67	+		amine metabolic process;biosynthetic process;cellular amino acid metabolic process;cellular ketone metabolic process;cellular metabolic process;cellular nitrogen compound metabolic process;cellular process;macromolecule metabolic process;metabolic process;nitrogen compound metabolic process;nucleobase-containing compound metabolic process;organic acid metabolic process;primary metabolic process;p…	cell part;cytoplasm;intracellular membrane-bounded organelle;intracellular organelle;mitochondrion;organelle	Aminoacyl-tRNA biosynthesis	MitoCarta3.0	Matrix	4.60712	0.574811
190	DYNC1H1	Cytoplasmic dynein 1 heavy chain 1	Q14204;A0A7P0T9C4;A0A7P0TA13;A0A2R8Y5T0;A0A2R8Y706;A0A7P0T9R4;A0A7P0TAW9;A0A7P0T7V5;A0A7P0T916;A0A7P0T8N2;A0A7P0TBJ7;A0A7P0TAF3;A0A7P0TB75;A0A2R8Y6H2;A0A7P0T9K2;A0A7P0T9F1;A0A7P0T8W5;A0A2R8YFZ7;A0A7P0TAM4;A0A7P0T825;A0A7P0TB64;A0A7P0TAV5;A0A7P0T990;A0A804HHY6;A0A7P0T942;A0A2R8YGC7;A0A7P0T9S3;A0A7P0T934	+		cell cycle;cellular component assembly;cellular component movement;cellular component organization;cellular macromolecular complex assembly;cellular process;cytoskeleton organization;establishment of localization;immune system process;macromolecular complex assembly;mitotic cell cycle;organelle organization;ribonucleoprotein complex assembly;transport	cell part;cell projection;centrosome;cytosol;extracellular organelle;filopodium;intracellular non-membrane-bounded organelle;intracellular organelle;macromolecular complex;membrane;microtubule organizing center;organelle;protein complex;vesicle	Phagosome;Vasopressin-regulated water reabsorption			6.42669	2.05975
200	HSD17B4	Peroxisomal multifunctional enzyme type 2;(3R)-hydroxyacyl-CoA dehydrogenase;Enoyl-CoA hydratase 2	A0A2R8YDT8;A0A2R8YF45;E7ER27;A0A804HKU2;A0A2R8YD50;A0A804HK65;E7EPL9;P51659;A0A804HK88;P51659-3;P51659-2	+		anatomical structure development;biological regulation;biosynthetic process;catabolic process;cell development;cell differentiation;cellular ketone metabolic process;cellular lipid metabolic process;cellular metabolic process;cellular process;developmental process;hormone metabolic process;lipid metabolic process;metabolic process;organic acid metabolic process;primary metabolic process;small mol…	cell part;intracellular membrane-bounded organelle;intracellular organelle;membrane;microbody;mitochondrion;organelle;peroxisome	Peroxisome;Primary bile acid biosynthesis	MitoCarta3.0	unknown	4.34446	0.726916
202	SEC23B	Protein transport protein Sec23B	A0A2R8YFH5;Q15437	+		cellular process;establishment of localization;Golgi vesicle transport;protein transport;transport;vesicle-mediated transport	cell part;endomembrane system;intracellular membrane-bounded organelle;intracellular organelle;macromolecular complex;membrane;organelle;protein complex	Protein processing in endoplasmic reticulum			5.66678	1.11367
206	IMPDH1	Inosine-5-monophosphate dehydrogenase;Inosine-5-monophosphate dehydrogenase 1	A0A3B3IRL5;C9J381;P20839-2;P20839-4;P20839;P20839-3;P20839-7;P20839-5;P20839-6	+		biosynthetic process;cell activation;cell proliferation;cellular aromatic compound metabolic process;cellular metabolic process;cellular nitrogen compound metabolic process;cellular process;heterocycle metabolic process;immune system process;metabolic process;nitrogen compound metabolic process;nucleobase-containing compound metabolic process;nucleobase-containing small molecule metabolic process…	cell part;cytoplasm;cytosol;intracellular membrane-bounded organelle;intracellular organelle;nucleoplasm;nucleus;organelle	Drug metabolism - other enzymes;Purine metabolism			6.06508	1.10421
208	ADAR	Double-stranded RNA-specific adenosine deaminase	A0A7P0Z4F9;A0A3B3IRQ9;A0A7P0Z4K3;P55265-5;P55265-3;P55265-2;P55265;P55265-4;A0A3B3ISU1;A0A3B3ISX1	+		anatomical structure development;biological regulation;cell differentiation;cellular component assembly;cellular component organization;cellular macromolecular complex assembly;cellular metabolic process;cellular nitrogen compound metabolic process;cellular process;developmental process;embryo development;establishment of localization;immune system process;macromolecular complex assembly;macromol…	cell part;cytoplasm;intracellular membrane-bounded organelle;intracellular non-membrane-bounded organelle;intracellular organelle;membrane;nucleolus;nucleoplasm;nucleus;organelle	Cytosolic DNA-sensing pathway;Measles			6.78169	1.52961
209	C8orf33	UPF0488 protein C8orf33	A0A3B3IRR6;A0A3B3IT54;A0A3B3ITA3;Q9H7E9;Q9H7E9-2	+							5.23139	1.39192
215	GPRC5A	Retinoic acid-induced protein 3	F5GWG3;A0A3B3ITN8;Q8NFJ5	+		biological regulation;cellular process;response to stimulus;signal transduction	cell part;extracellular organelle;intracellular membrane-bounded organelle;intracellular organelle;membrane;organelle;plasma membrane;vesicle				4.10269	1.01274
222	MCM4	DNA replication licensing factor MCM4	A0A3B3IU45;P33991;A0A3B3IT92;A0A3B3IS57;E5RG31;A0A3B3ITP6	+		biosynthetic process;cell cycle;cellular metabolic process;cellular nitrogen compound metabolic process;cellular process;DNA geometric change;DNA metabolic process;DNA replication;macromolecule metabolic process;metabolic process;mitotic cell cycle;nitrogen compound metabolic process;nucleobase-containing compound metabolic process;primary metabolic process	cell part;intracellular membrane-bounded organelle;intracellular organelle;macromolecular complex;membrane;nucleoplasm;nucleus;organelle;protein complex	Cell cycle;Cell cycle - yeast;DNA replication;Meiosis - yeast			3.18217	1.11948
228	PARN	Poly(A)-specific ribonuclease PARN	O95453-2;A0A494BZW7;A0A8V8TMN8;A0A494C1N1;A0A494C0Q2;A0A494C0W0;A0A494C1K5;A0A494C0P9;A0A494BZU6;A0A494C156;O95453;A0A494C1G3;A0A494C002;A0A494C0Q6;O95453-4;O95453-3;A0A494C0K5;H3BRK1	+		catabolic process;cellular metabolic process;cellular nitrogen compound metabolic process;cellular process;macromolecule metabolic process;macromolecule modification;metabolic process;mRNA metabolic process;mRNA processing;multicellular organismal process;nitrogen compound metabolic process;nucleobase-containing compound metabolic process;primary metabolic process;RNA catabolic process;RNA metabo…	cell part;cytoplasm;cytosol;intracellular membrane-bounded organelle;intracellular non-membrane-bounded organelle;intracellular organelle;nucleolus;nucleus;organelle	RNA degradation			4.44645	1.16861
233	MSH6	DNA mismatch repair protein Msh6	A0A494C0M1;A0A8V8TQJ0;P52701;A0A8V8TQW9;P52701-4;P52701-3;P52701-2	+		biological regulation;cell activation;cellular metabolic process;cellular nitrogen compound metabolic process;cellular process;DNA metabolic process;DNA recombination;DNA repair;immune system process;macromolecule metabolic process;metabolic process;multicellular organismal process;nitrogen compound metabolic process;nucleobase-containing compound metabolic process;primary metabolic process;regul…	cell part;chromosome;cytoplasm;Golgi apparatus;intracellular membrane-bounded organelle;intracellular non-membrane-bounded organelle;intracellular organelle;macromolecular complex;membrane;mismatch repair complex;nuclear chromosome;nucleoplasm;organelle;plasma membrane;protein complex	Colorectal cancer;Mismatch repair;Pathways in cancer			4.85963	1.29078
234	NR3C1	Glucocorticoid receptor	P04150-3;P04150-9;A0A494C0P1;P04150;P04150-10;P04150-8;P04150-6;P04150-2;P04150-11;P04150-12;P04150-13;P04150-5;P04150-7	+		anatomical structure development;anatomical structure morphogenesis;behavior;biological regulation;biosynthetic process;cellular component organization;cellular metabolic process;cellular nitrogen compound metabolic process;cellular process;chromatin modification;chromatin organization;chromosome organization;developmental process;hormone metabolic process;lipid metabolic process;macromolecule me…	cell part;cytoplasm;cytosol;intracellular membrane-bounded organelle;intracellular organelle;membrane;nucleoplasm;nucleus;organelle	Neuroactive ligand-receptor interaction			8.1061	1.34887
235	CLUH	Clustered mitochondria protein homolog	K7EIG1;A0A494C0R8;O75153;I3L2B0	+		cellular component organization;cellular localization;cellular process;localization;mitochondrion organization;organelle localization;organelle organization	cell part;cytoplasm				4.4438	1.23003
237	TPP2	Tripeptidyl-peptidase 2	A0A494C1B8;Q5VZU9;P29144;A0A494C0X4;A0A494C0U1	+		cellular metabolic process;cellular process;immune system process;macromolecule metabolic process;macromolecule modification;metabolic process;primary metabolic process;protein metabolic process;protein modification by small protein conjugation or removal;protein modification process;proteolysis	cell part;cytoplasm;cytosol;intracellular membrane-bounded organelle;intracellular organelle;nucleoplasm;nucleus;organelle				3.82935	0.683376
238	NFKB1	Nuclear factor NF-kappa-B p105 subunit;Nuclear factor NF-kappa-B p50 subunit	A0A494C1E9;D6RH30;P19838;P19838-2;A0A494C157;P19838-3	+		biological regulation;biosynthetic process;cell death;cellular metabolic process;cellular nitrogen compound metabolic process;cellular process;death;immune system process;macromolecule metabolic process;metabolic process;nitrogen compound metabolic process;nucleobase-containing compound metabolic process;primary metabolic process;protein metabolic process;proteolysis;regulation of transport;respo…	cell part;cytoplasm;cytosol;I-kappaB/NF-kappaB complex;intracellular membrane-bounded organelle;intracellular organelle;macromolecular complex;mitochondrion;nucleoplasm;nucleus;organelle;protein complex	Acute myeloid leukemia;Adipocytokine signaling pathway;Amoebiasis;Apoptosis;B cell receptor signaling pathway;Chagas disease (American trypanosomiasis);Chemokine signaling pathway;Chronic myeloid leukemia;Cytosolic DNA-sensing pathway;Epithelial cell signaling in Helicobacter pylori infection;Hepatitis C;ko05152;Leishmaniasis;MAPK signaling pathway;Measles;Neurotrophin signaling pathway;NOD-like …			4.34965	1.52079
240	GTF2I	General transcription factor II-I	A0A8I5KVB5;A0A494C1K3;P78347-2;P78347-4;P78347-3;P78347;P78347-5	+		biological regulation;biosynthetic process;cellular homeostasis;cellular ion homeostasis;cellular metabolic process;cellular nitrogen compound metabolic process;cellular process;homeostatic process;macromolecule metabolic process;metabolic process;nitrogen compound metabolic process;nucleobase-containing compound metabolic process;primary metabolic process;response to stimulus;RNA metabolic proce…	cell body;cell part;cell projection;cytoplasm;intracellular membrane-bounded organelle;intracellular organelle;membrane;neuronal cell body;nucleoplasm;nucleus;organelle	Basal transcription factors			4.86274	0.983129
241	LBR	Lamin-B receptor	A0A494C1L1;Q14739;C9JXK0	+		alcohol metabolic process;biosynthetic process;lipid metabolic process;metabolic process;primary metabolic process;small molecule metabolic process	cell part;membrane;nuclear envelope				4.17669	1.11945
260	ARHGEF2	Rho guanine nucleotide exchange factor 2	A0A8Q3SIN5;V9GYM8;A0A5F9ZI21;Q92974-3;Q92974-2;Q92974	+		anatomical structure morphogenesis;biological regulation;cell division;cell morphogenesis;cellular component morphogenesis;cellular component organization;cellular process;cytoskeleton organization;developmental process;establishment of localization;immune system process;mitosis;nuclear division;organelle fission;organelle organization;protein transport;regulation of organelle organization;regula…	cell body;cell part;cytoplasm;cytoplasmic membrane-bounded vesicle;cytoskeleton;cytosol;Golgi apparatus;intracellular membrane-bounded organelle;intracellular non-membrane-bounded organelle;intracellular organelle;macromolecular complex;neuronal cell body;organelle;protein complex;vesicle	Pathogenic Escherichia coli infection			6.88165	1.03106
264	CTNND1	Catenin delta-1	O60716;O60716-18;O60716-4;A0A669KB62;H0YC95;C9JZR2;A0A669KB05;O60716-9;O60716-14;O60716-12;O60716-10;O60716-8;O60716-5;O60716-7;O60716-13;O60716-3;O60716-6;O60716-11;O60716-2;O60716-16;O60716-17;O60716-22;O60716-15;O60716-19;O60716-21;O60716-23;O60716-24;O60716-20;O60716-30;O60716-32;O60716-31;O60716-29;O60716-27;O60716-25;O60716-28;O60716-26;A0A804HK15;A0A804HIL4	+		anatomical structure development;biological adhesion;biological regulation;biosynthetic process;cell adhesion;cell junction organization;cellular component assembly;cellular component organization;cellular metabolic process;cellular nitrogen compound metabolic process;cellular process;developmental process;macromolecule metabolic process;metabolic process;nitrogen compound metabolic process;nucle…	cell part;cell projection;cytoplasm;cytosol;extracellular organelle;intracellular membrane-bounded organelle;intracellular organelle;membrane;midbody;neuron projection;nucleus;organelle;plasma membrane;site of polarized growth;synapse;vesicle	Adherens junction;Leukocyte transendothelial migration			7.26947	1.68087
265	GBF1	Golgi-specific brefeldin A-resistance guanine nucleotide exchange factor 1	Q92538;Q92538-3;A0A669KB10;A0A7P0RGV0;A0A7I2V452;A0A7I2YQM2;A0A7I2V2L5;Q92538-2;A0A7I2YQ65;A0A669KBG8;A0A7I2V514;A0A7I2V529;A0A7I2V3Y5;A0A7I2V4K2;A0A7I2V2L4	+		biological regulation;cell activation;cell motility;cellular component disassembly;cellular component movement;cellular component organization;cellular localization;cellular process;endosome transport;establishment of localization;establishment or maintenance of cell polarity;Golgi organization;Golgi vesicle transport;immune system process;localization;locomotion;membrane organization;organelle o…	cell leading edge;cell part;Golgi apparatus;intracellular membrane-bounded organelle;intracellular organelle;lipid particle;membrane;microbody;mitochondrion;organelle;peroxisome				3.46892	0.922679
267	STAT1	Signal transducer and activator of transcription 1-alpha/beta;Signal transducer and activator of transcription	P42224;A0A669KB53;A0A669KBA4;A0A669KB56;A0A669KB68;P42224-2;A0A8V8TN81;A0A669KBI6;J3KPM9;A0A669KB52;A0A669KB75;E7EPD2	+		anatomical structure development;biological regulation;biosynthetic process;blood circulation;cell death;cell differentiation;cell proliferation;cellular metabolic process;cellular nitrogen compound metabolic process;cellular process;circulatory system process;death;developmental process;homeostatic process;immune system process;interspecies interaction between organisms;macromolecule metabolic p…	cell part;cell projection;cytoplasm;cytosol;intracellular membrane-bounded organelle;intracellular non-membrane-bounded organelle;intracellular organelle;neuron projection;nucleolus;nucleoplasm;nucleus;organelle	Chemokine signaling pathway;Hepatitis C;Jak-STAT signaling pathway;ko05152;Leishmaniasis;Measles;Osteoclast differentiation;Pancreatic cancer;Pathways in cancer;Toll-like receptor signaling pathway;Toxoplasmosis			6.16472	1.2515
269	LARS	Leucine--tRNA ligase, cytoplasmic	A0A6I8PL42;B4DER1;A0A6I8PIV1;Q9P2J5;A0A6I8PIT3;A0A6I8PS05;A0A6I8PRS0;Q9P2J5-2;A0A6I8PLB8;A0A6I8PLB3;A0A6I8PIP7;Q9P2J5-3	+		amine metabolic process;cellular amino acid metabolic process;cellular ketone metabolic process;cellular metabolic process;cellular nitrogen compound metabolic process;cellular process;macromolecule metabolic process;metabolic process;nitrogen compound metabolic process;nucleobase-containing compound metabolic process;organic acid metabolic process;primary metabolic process;RNA metabolic process;…	cell part;cytoplasm;cytosol;intracellular membrane-bounded organelle;intracellular organelle;nucleus;organelle	Aminoacyl-tRNA biosynthesis;Valine, leucine and isoleucine biosynthesis			3.98987	0.754032
272	PABPC1L	Polyadenylate-binding protein 1-like	A0A6Q8JFT6;Q4VXU2;Q4VXU2-2;A0A6I8PS38;A0A6I8PLA1	+		cell maturation;cellular metabolic process;cellular nitrogen compound metabolic process;cellular process;developmental maturation;developmental process;macromolecule metabolic process;metabolic process;mRNA metabolic process;mRNA processing;nitrogen compound metabolic process;nucleobase-containing compound metabolic process;primary metabolic process;RNA metabolic process;RNA processing	extracellular organelle;organelle;vesicle	mRNA surveillance pathway;RNA degradation;RNA transport			4.77283	1.59381
273	IKBKAP	Elongator complex protein 1	O95163;A0A6Q8PHC9;A0A6Q8PHF4;A0A6Q8PG86;A0A6Q8PEX6;A0A6Q8PFB7;A0A6Q8PH48;A0A6Q8PFH9;A0A6Q8PF66;A0A6Q8PGW3;A0A6Q8PHI5;F5H2T0;A0A6Q8PFN8;A0A6Q8PHA0;A0A6Q8PGR0;A0A6Q8PF69	+		biological regulation;biosynthetic process;cellular component assembly;cellular component organization;cellular metabolic process;cellular nitrogen compound metabolic process;cellular process;chromatin organization;chromosome organization;immune system process;macromolecular complex assembly;macromolecule metabolic process;macromolecule modification;metabolic process;nitrogen compound metabolic p…	cell part;cytoplasm;intracellular non-membrane-bounded organelle;intracellular organelle;macromolecular complex;nucleolus;organelle;protein complex;transcription elongation factor complex				4.46111	1.1178
276	AARS	Alanine--tRNA ligase, cytoplasmic	P49588;H3BPK7;A0A6Q8PGN5;A0A6Q8PF33;A0A6Q8PGE8;P49588-2;A0A6Q8PGR9;A0A6Q8PFY2;A0A6Q8PFK3;A0A6Q8PGB5;A0A6Q8PHJ2;A0A6Q8PH44;A0A6Q8PHP7;A0A6Q8PHP3;A0A6Q8PF77	+		amine metabolic process;anatomical structure development;biological regulation;cellular amino acid metabolic process;cellular ketone metabolic process;cellular metabolic process;cellular nitrogen compound metabolic process;cellular process;developmental process;macromolecule metabolic process;macromolecule modification;metabolic process;molting cycle;multicellular organismal process;neurological …	cell part;cytoplasm;cytosol;extracellular organelle;membrane;organelle;vesicle	Aminoacyl-tRNA biosynthesis			5.85648	1.91177
277	TFG	Protein TFG	A0A6Q8PFC4;A0A6Q8PH89;A0A6Q8PH27;A0A6Q8PG00;A0A6Q8PG04;A0A6Q8PGS4;A0A6Q8PF40;A0A6Q8PFY7;Q92734-4;Q92734-3;Q92734-2;Q92734;C9JJP5;C9JUE0;C9JTY3;A0A6Q8PF51	+		biological regulation;cellular process;response to stimulus;signal transduction	cell part;cytoplasm;extracellular organelle;organelle;vesicle	Pathways in cancer;Thyroid cancer			5.4878	2.1163
279	AIFM1	Apoptosis-inducing factor 1, mitochondrial	O95831;A0A6Q8PFQ8;A0A6Q8PFM5;A0A6Q8PG15;A0A7I2PK44;A0A6Q8PHJ9;A0A6Q8PHC0;A0A6Q8PFS4;A0A6Q8PFA7;A0A7I2RLJ8;A0A6Q8PFE1;O95831-3;E9PMA0;A0A6Q8PF87;O95831-2;O95831-4;O95831-5;A0A6Q8PFN1	+		biological regulation;catabolic process;cell death;cell differentiation;cellular component assembly;cellular component organization;cellular homeostasis;cellular macromolecular complex assembly;cellular metabolic process;cellular nitrogen compound metabolic process;cellular process;chromosome organization;death;developmental process;DNA metabolic process;DNA packaging;homeostatic process;macromol…	cell part;cytosol;intracellular membrane-bounded organelle;intracellular organelle;membrane;mitochondrion;nucleus;organelle	Apoptosis	MitoCarta3.0	MIM	4.89839	1.08925
280	LMNA	Prelamin-A/C;Lamin-A/C	P02545;A0A6Q8PFJ0;P02545-6;P02545-2;P02545-3;A0A804HL68;Q3BDU5;A0A6Q8PHQ9;P02545-4;P02545-5;Q5TCI8;A0A6Q8PF80	+		anatomical structure development;biological regulation;cell cycle;cell death;cell development;cellular component disassembly;cellular component organization;cellular localization;cellular membrane organization;cellular metabolic process;cellular process;cytoskeleton organization;death;developmental process;establishment of localization;establishment or maintenance of cell polarity;localization;ma…	cell part;cytoplasm;cytosol;intracellular membrane-bounded organelle;intracellular organelle;macromolecular complex;membrane;nuclear envelope;nucleoplasm;nucleus;organelle;protein complex	Arrhythmogenic right ventricular cardiomyopathy (ARVC);Dilated cardiomyopathy;Hypertrophic cardiomyopathy (HCM)			4.69086	1.50442
284	DICER1	Endoribonuclease Dicer	A0A6Q8PFV4;H0YJZ6;A0A8Q3WLJ5;A0A8Q3SJI0;A0A7I2YBM0;A0A8Q3WLH8;Q9UPY3-2;Q9UPY3	+		anatomical structure development;anatomical structure formation involved in morphogenesis;anatomical structure morphogenesis;biological regulation;catabolic process;cell development;cell differentiation;cell division;cell proliferation;cellular component assembly;cellular component morphogenesis;cellular component organization;cellular macromolecular complex assembly;cellular metabolic process;ce…	cell part;cell projection;cytoplasm;cytosol;intracellular membrane-bounded organelle;intracellular organelle;macromolecular complex;neuron projection;nucleus;organelle;ribonucleoprotein complex;RNAi effector complex;site of polarized growth				4.02094	0.970787
286	POLR2A	DNA-directed RNA polymerase II subunit RPB1	A0A6Q8PGB0;P24928	+		biological regulation;biosynthetic process;cellular metabolic process;cellular nitrogen compound metabolic process;cellular process;developmental process;DNA metabolic process;DNA repair;macromolecule metabolic process;metabolic process;mRNA metabolic process;mRNA processing;nitrogen compound metabolic process;nucleobase-containing compound metabolic process;primary metabolic process;response to …	cell part;intracellular membrane-bounded organelle;intracellular organelle;macromolecular complex;nucleoplasm;nucleus;organelle;protein complex;RNA polymerase complex	Huntington's disease;Purine metabolism;Pyrimidine metabolism;RNA polymerase			3.46444	1.10234
292	COPB2	Coatomer subunit beta	A0A7I2V258;H0Y938;H0YAC7;P35606-2;P35606	+		cellular component organization;cellular process;establishment of localization;Golgi vesicle transport;membrane organization;organelle organization;protein transport;transport;vesicle organization;vesicle-mediated transport	cell part;cytosol;macromolecular complex;protein complex				4.51408	0.876929
293	HGS	Hepatocyte growth factor-regulated tyrosine kinase substrate	O14964;I3L1P5;A0A7I2V637;A0A7I2V307;A0A7I2V3J3;A0A7I2V2R9;A0A7I2V2W5;A0A7I2V2D8;A0A7I2V3F9;A0A7I2V3I8;A0A7I2V5A2;A0A7I2V2K2;A0A7I2V6E0;A0A7I2V3Z1;A0A7I2V5A3;O14964-2;A0A7I2YQD1;A0A7I2V4X6;A0A7I2V5D6;I3L165	+		biological regulation;cellular component organization;cellular localization;cellular membrane organization;cellular process;endosome transport;establishment of localization;Golgi vesicle transport;localization;membrane invagination;membrane organization;protein targeting;protein transport;regulation of protein modification process;response to stimulus;signal transduction;transport;vacuolar transp…	cell part;cytoplasm;cytoplasmic membrane-bounded vesicle;cytosol;endosome;extracellular organelle;intracellular membrane-bounded organelle;intracellular organelle;membrane;organelle;vesicle	Endocytosis;Phagosome			5.7166	1.44384
295	STAT3	Signal transducer and activator of transcription 3;Signal transducer and activator of transcription	P40763;A0A7I2V444;P40763-2;P40763-3;A0A7I2V3V0;A0A7I2V5N9;A0A7I2V395;A0A7I2YQD2;A0A7I2V4R2;A0A7I2V4R3;A0A7I2V4C8;A0A7I2V2G1;A0A7I2YQI1;A0A7I2YQR5;A0A7I2V552;A0A7I2V2T1;A0A7I2V4F6;G8JLH9	+		anatomical structure development;behavior;biological regulation;biosynthetic process;cell differentiation;cell proliferation;cellular component movement;cellular metabolic process;cellular nitrogen compound metabolic process;cellular process;developmental process;establishment of localization;homeostatic process;macromolecule metabolic process;metabolic process;multicellular organismal process;ni…	cell part;cytoplasm;cytosol;intracellular membrane-bounded organelle;intracellular organelle;membrane;nucleoplasm;nucleus;organelle;plasma membrane	Acute myeloid leukemia;Adipocytokine signaling pathway;Chemokine signaling pathway;Hepatitis C;Jak-STAT signaling pathway;ko05152;Measles;Pancreatic cancer;Pathways in cancer;Toxoplasmosis			6.00024	1.48085
296	EIF3E	Eukaryotic translation initiation factor 3 subunit E	P60228;A0A7I2V3S3;A0A7I2V3I0;A0A7I2V2H9;A0A7I2V2W0;A0A7I2V4B4;H0YBP5;A0A7I2V5Z6;A0A7I2V3I2;B3KW56;A0A7I2V4G3;E5RGA2;A0A7I2V5P9;E5RHS5	+		biological regulation;biosynthetic process;catabolic process;cellular component assembly;cellular component organization;cellular macromolecular complex assembly;cellular metabolic process;cellular nitrogen compound metabolic process;cellular process;macromolecular complex assembly;macromolecule metabolic process;metabolic process;mRNA metabolic process;nitrogen compound metabolic process;nucleob…	cell part;cytoplasm;cytosol;extracellular organelle;intracellular membrane-bounded organelle;intracellular organelle;macromolecular complex;membrane;nucleoplasm;nucleus;organelle;protein complex;ribonucleoprotein complex;vesicle	Hepatitis C;RNA transport			6.60623	1.7285
299	DDX1	ATP-dependent RNA helicase DDX1	A0A7I2V430;A0A7I2V2M5;A0A7I2V4F0;Q92499;A0A087WZ71;Q92499-3;Q92499-2;A0A087X2G1;A0A7I2YQ77;A0A7I2V4J3;A0A7I2V5X8;A0A7I2V421	+		biological regulation;biosynthetic process;cellular component assembly;cellular component organization;cellular macromolecular complex assembly;cellular metabolic process;cellular nitrogen compound metabolic process;cellular process;developmental process;DNA geometric change;DNA metabolic process;DNA repair;macromolecular complex assembly;macromolecule metabolic process;metabolic process;multicel…	cell part;cytoplasm;intracellular membrane-bounded organelle;intracellular non-membrane-bounded organelle;intracellular organelle;macromolecular complex;membrane;nucleolus;nucleoplasm;nucleus;organelle;protein complex;ribonucleoprotein complex				4.53453	1.33724
302	IMPDH2	Inosine-5-monophosphate dehydrogenase 2	A0A7I2V2T3;H0Y4R1;P12268;E7ETK5;A0A7I2YQK5	+		anatomical structure development;biosynthetic process;cell activation;cell proliferation;cellular aromatic compound metabolic process;cellular component assembly;cellular component organization;cellular metabolic process;cellular nitrogen compound metabolic process;cellular process;developmental process;heterocycle metabolic process;immune system process;macromolecular complex assembly;metabolic …	cell part;cytoplasm;cytosol;extracellular organelle;intracellular membrane-bounded organelle;intracellular organelle;membrane;microbody;nucleus;organelle;vesicle	Drug metabolism - other enzymes;Purine metabolism			6.49618	1.82154
305	TWF2	Twinfilin-2	A0A7I2V2U8;A0A7I2V5D3;Q6IBS0;D6RG15;A0A7I2V5B1	+		biological regulation;cell communication;cellular component organization;cellular process;regulation of organelle organization;response to chemical stimulus;response to external stimulus;response to extracellular stimulus;response to stimulus	cell part;cell projection;cytoplasm;cytoskeleton;extracellular organelle;filopodium;intracellular;intracellular non-membrane-bounded organelle;intracellular organelle;microvillus;organelle;site of polarized growth;vesicle				5.36725	1.18809
307	KPNA2	Importin subunit alpha-1	A0A7I2V351;A0A7I2V487;A0A7I2YQE1;P52292;A0A7I2V3Z3	+		biological regulation;cellular metabolic process;cellular nitrogen compound metabolic process;cellular process;DNA metabolic process;establishment of localization;macromolecule metabolic process;metabolic process;nitrogen compound metabolic process;nuclear transport;nucleobase-containing compound metabolic process;nucleocytoplasmic transport;primary metabolic process;protein targeting;protein tra…	cell part;cytoplasm;cytosol;membrane;nucleoplasm				7.58132	1.75567
310	KIF11	Kinesin-like protein KIF11	A0A7I2V3A9;P52732;A0A7I2YQY4;A0A7I2V3V3	+		biological regulation;cell division;cellular component assembly;cellular component movement;cellular component organization;cellular process;chromosome segregation;coagulation;cytoskeleton organization;immune system process;metabolic process;microtubule organizing center organization;mitosis;multicellular organismal process;nuclear division;organelle assembly;organelle fission;organelle organizat…	cell part;cytoplasm;cytosol;intracellular non-membrane-bounded organelle;intracellular organelle;macromolecular complex;membrane;organelle;protein complex				3.13046	1.0698
315	EIF3I	Eukaryotic translation initiation factor 3 subunit I	Q13347;A0A7I2YQU2;A0A7I2YQF8;A0A7I2V3U3;A0A7I2V613;A0A7I2V607;A0A7I2V3N2;A0A7I2V2M3;A0A7P0MRT9;A0A7I2V640;A0A7I2V685;A0A7I2YQC8;A0A7I2YQT9;A0A7I2V5V8;A0A7I2V4C2;A0A7I2YQI2;Q5TFK1;A0A7I2V4S8;A0A7I2V3K6;A0A7I2YQI6;A0A7I2YQP9	+		biological regulation;biosynthetic process;cellular component assembly;cellular component organization;cellular macromolecular complex assembly;cellular metabolic process;cellular process;macromolecular complex assembly;macromolecule metabolic process;metabolic process;primary metabolic process;protein metabolic process;regulation of translation;ribonucleoprotein complex assembly;translation;tran…	cell part;cytosol;extracellular organelle;macromolecular complex;organelle;protein complex;ribonucleoprotein complex;vesicle	RNA transport			3.95213	1.08927
316	SPECC1	Cytospin-B	Q5M775;J3QS22;A0A7P0TBP2;A0A7P0TB87;A0A7P0Z4I1;A0A7I2V562;A0A7P0TAS3;A0A7P0T9K0;A0A7I2YQJ3;A0A7I2V416;A0A7I2V486;A0A7I2V451;Q5M775-2;Q5M775-4;Q5M775-3;Q5M775-5;J3QQM0	+		biological adhesion;cell adhesion;cellular process	cell part;intracellular membrane-bounded organelle;intracellular organelle;nucleus;organelle				3.18517	1.15621
317	DNMT1	DNA (cytosine-5)-methyltransferase 1	A0A7I2YQA8;A0A7I2V5F1;A0A7I2YQQ0;A0A7I2V5D0;A0A7I2V490;P26358-3;P26358;P26358-2;K7ENW7	+		biological regulation;biosynthetic process;cellular component organization;cellular metabolic process;cellular nitrogen compound metabolic process;cellular process;chromatin modification;chromatin organization;chromosome organization;DNA metabolic process;DNA modification;gene silencing;macromolecule metabolic process;macromolecule modification;metabolic process;nitrogen compound metabolic proces…	cell part;intracellular membrane-bounded organelle;intracellular organelle;nucleoplasm;nucleus;organelle	Cysteine and methionine metabolism			4.98534	1.26188
323	PABPC4	Polyadenylate-binding protein 4;Polyadenylate-binding protein	A0A7I2V4L7;Q13310-2;Q13310-3;B1ANR0;Q13310;A0A7I2V598;A0A7I2V5W9;H0Y5F5	+		biological regulation;biosynthetic process;catabolic process;cellular metabolic process;cellular nitrogen compound metabolic process;cellular process;coagulation;macromolecule metabolic process;metabolic process;multicellular organismal process;nitrogen compound metabolic process;nucleobase-containing compound metabolic process;primary metabolic process;protein metabolic process;regulation of bod…	cell part;cytoplasm;intracellular membrane-bounded organelle;intracellular non-membrane-bounded organelle;intracellular organelle;macromolecular complex;nucleus;organelle;ribonucleoprotein complex	mRNA surveillance pathway;RNA degradation;RNA transport			4.60691	1.96897
324	NMT1	Glycylpeptide N-tetradecanoyltransferase 1	A0A7I2V539;P30419;A0A7I2V3U5;A0A7I2V3X4;P30419-2;A0A7I2V4Y5;K7EN82;B7Z8J4	+		biological regulation;cell death;cellular metabolic process;cellular process;death;detection of stimulus;developmental process;embryo development;macromolecule metabolic process;macromolecule modification;metabolic process;peptidyl-amino acid modification;primary metabolic process;protein acylation;protein lipidation;protein metabolic process;protein modification process;response to abiotic stimu…	cell part;cytoplasm;cytoskeleton;cytosol;intracellular non-membrane-bounded organelle;intracellular organelle;membrane;organelle;plasma membrane				4.71179	1.23583
327	NEK9	Serine/threonine-protein kinase Nek9	A0A7I2V5R1;Q8TD19;A0A7I2V454;G3V5V0	+		cell cycle;cell division;cellular component disassembly;cellular component organization;cellular membrane organization;cellular metabolic process;cellular process;macromolecule metabolic process;macromolecule modification;membrane organization;metabolic process;mitosis;mitotic cell cycle;nuclear division;organelle fission;organelle organization;phosphorus metabolic process;primary metabolic proce…	cell part;cytosol;intracellular membrane-bounded organelle;intracellular organelle;nucleus;organelle				5.83139	1.28567
328	NPM1	Nucleophosmin	A0A7I2V5S2;A0A7I2YQC0;P06748-2;P06748;P06748-3;A0A7I2V433;A0A7I2V2X9;A0A7I2V3U2;A0A7I2V4G8;A0A7I2V3G5;A0A7I2V579;A0A7I2V5J8;E5RI98	+		aging;biological regulation;cellular component assembly;cellular component organization;cellular macromolecular complex assembly;cellular metabolic process;cellular nitrogen compound metabolic process;cellular process;chromatin modification;chromatin organization;chromosome organization;developmental process;DNA metabolic process;DNA repair;establishment of localization;localization;macromolecula…	cell part;centrosome;cytoplasm;cytosol;intracellular membrane-bounded organelle;intracellular non-membrane-bounded organelle;intracellular organelle;macromolecular complex;membrane;microtubule organizing center;nucleolus;nucleoplasm;nucleus;organelle;ribonucleoprotein complex				4.05727	0.610387
331	EIF4G1	Eukaryotic translation initiation factor 4 gamma 1	Q04637-3;A0A7I2Y1C3;Q04637-5;Q04637-9;Q04637;Q04637-4;E7EX73;E9PGM1;E7EUU4;Q04637-8;Q04637-6;Q04637-7;C9JF13;C9J6B6	+		biological regulation;biosynthetic process;catabolic process;cellular metabolic process;cellular nitrogen compound metabolic process;cellular process;macromolecule metabolic process;metabolic process;mRNA metabolic process;mRNA processing;nitrogen compound metabolic process;nucleobase-containing compound metabolic process;primary metabolic process;protein metabolic process;regulation of translati…	cell part;cytosol;macromolecular complex;membrane;protein complex	RNA transport;Viral myocarditis			6.64458	1.93352
333	SYNCRIP	Heterogeneous nuclear ribonucleoprotein Q	O60506-3;A0A7I2YQN2;O60506;O60506-4;A0A7I2V4Z0;A0A7I2V346;O60506-2;B7Z645;A0A7I2V5Q6;A0A7I2V309;A0A7I2V2F2;O60506-5;A0A7I2YQV8	+		biological regulation;cell differentiation;cellular metabolic process;cellular nitrogen compound metabolic process;cellular process;developmental process;macromolecule metabolic process;metabolic process;mRNA metabolic process;mRNA processing;nitrogen compound metabolic process;nucleobase-containing compound metabolic process;primary metabolic process;regulation of translation;response to chemica…	cell part;endoplasmic reticulum;intracellular membrane-bounded organelle;intracellular organelle;macromolecular complex;membrane;nucleoplasm;nucleus;organelle;protein complex;ribonucleoprotein complex;spliceosomal complex				3.71413	1.12991
334	G3BP1	Ras GTPase-activating protein-binding protein 1	Q13283;A0A7I2YQN9;A0A7I2V5M7;A0A7P0P2U7;A0A7I2YQU8;A0A7I2V651	+		biological regulation;cellular metabolic process;cellular nitrogen compound metabolic process;cellular process;DNA geometric change;DNA metabolic process;establishment of localization;macromolecule metabolic process;metabolic process;nitrogen compound metabolic process;nucleobase-containing compound metabolic process;primary metabolic process;response to stimulus;signal transduction;transport	cell part;cytoplasm;cytosol;intracellular membrane-bounded organelle;intracellular non-membrane-bounded organelle;intracellular organelle;macromolecular complex;membrane;nucleus;organelle;plasma membrane;ribonucleoprotein complex				5.68122	1.62591
339	MACF1;KIAA0754	Microtubule-actin cross-linking factor 1, isoforms 1/2/3/5;Uncharacterized protein KIAA0754	Q9UPN3;H3BQK9;H3BPE1;A0A7P0MQR8;Q9UPN3-5;Q9UPN3-2;Q9UPN3-3;Q9UPN3-4;A0A590UJG2;A0A804HL78;O94854;H0Y390	+		anatomical structure formation involved in morphogenesis;biological regulation;cellular process;developmental process;establishment of localization;establishment or maintenance of cell polarity;Golgi vesicle transport;metabolic process;protein targeting;protein transport;regulation of cell cycle;response to stimulus;response to stress;signal transduction;transport;vesicle-mediated transport	cell part;cytoplasm;cytoskeleton;Golgi apparatus;intracellular membrane-bounded organelle;intracellular non-membrane-bounded organelle;intracellular organelle;macromolecular complex;membrane;organelle;plasma membrane;protein complex				3.17232	0.890634
345	C1orf174	UPF0688 protein C1orf174	A0A7P0T8M5;A0A7P0TAV4;A0A7P0T8I3;A0A7P0TAC3;A0A7P0T887;Q8IYL3	+			cell part;intracellular membrane-bounded organelle;intracellular organelle;nucleus;organelle				4.95453	1.344
349	ACSL3	Long-chain-fatty-acid--CoA ligase 3	A0A7P0T8L6;A0A7P0TBB1;A0A7P0TA76;O95573;A0A7P0TB52;H7BYZ7;A0A7P0T905	+		anatomical structure development;biological regulation;biosynthetic process;cellular component assembly;cellular component organization;cellular ketone metabolic process;cellular lipid metabolic process;cellular metabolic process;cellular process;cofactor metabolic process;developmental process;glycerol ether metabolic process;lipid metabolic process;macromolecular complex assembly;metabolic proc…	cell part;endoplasmic reticulum;Golgi apparatus;intracellular membrane-bounded organelle;intracellular organelle;lipid particle;membrane;microbody;organelle	Adipocytokine signaling pathway;Fatty acid metabolism;Peroxisome;PPAR signaling pathway			5.71823	1.23178
350	NAMPT	Nicotinamide phosphoribosyltransferase	P43490;A0A7P0T9I9;A0A7P0T973;A0A7P0T931;A0A7P0T895;A0A7P0T8L3;A0A7P0T862;A0A7P0TAS5;A0A7P0T8D2;A0A0C4DFS8;B7Z8W6;A0A7P0TA73;A0A7P0TBB7;A0A7P0T941;A0A7P0Z466	+		biological regulation;biosynthetic process;cell communication;cell-cell signaling;cellular amide metabolic process;cellular metabolic process;cellular nitrogen compound metabolic process;cellular process;cofactor metabolic process;heterocycle metabolic process;metabolic process;multi-organism process;nitrogen compound metabolic process;nucleobase-containing compound metabolic process;nucleobase-c…	cell part;cytosol;extracellular organelle;extracellular space;intracellular membrane-bounded organelle;intracellular organelle;nucleus;organelle;vesicle	Nicotinate and nicotinamide metabolism			5.50225	1.43376
351	ATAD1	ATPase family AAA domain-containing protein 1	A0A7P0T9B4;A0A7P0TAM5;A0A7P0T9U2;Q8NBU5-2;Q8NBU5;A0A7P0T7Z9	+		behavior;biological regulation;cellular component organization;cellular process;cytoskeleton organization;metabolic process;multicellular organismal process;neurological system process;organelle organization;regulation of transport;response to stimulus	cell part;intracellular membrane-bounded organelle;intracellular organelle;membrane;microbody;mitochondrion;nucleus;organelle		MitoCarta3.0	MOM	5.45762	1.26707
353	DDX20	Probable ATP-dependent RNA helicase DDX20	A0A7P0T9T8;Q9UHI6;A0A7P0TB94;A0A7P0T8G7	+		biological regulation;cellular component assembly;cellular component organization;cellular macromolecular complex assembly;cellular metabolic process;cellular nitrogen compound metabolic process;cellular process;macromolecular complex assembly;macromolecule metabolic process;metabolic process;multicellular organismal process;nitrogen compound metabolic process;nucleobase-containing compound metab…	cell part;cytoplasm;cytoskeleton;cytosol;intracellular membrane-bounded organelle;intracellular non-membrane-bounded organelle;intracellular organelle;macromolecular complex;membrane;nucleolus;nucleoplasm;nucleus;organelle;protein complex;transcriptional repressor complex	RNA transport			4.0183	1.16147
355	DIMT1	Probable dimethyladenosine transferase	A0A7P0T9Y7;Q9UNQ2;A0A7P0T9J1;A0A7P0Z4I0;A0A494C0G7;A0A0C4DGB1;D6RCL3;B4DRY2	+			cell part;cytoplasm;intracellular membrane-bounded organelle;intracellular non-membrane-bounded organelle;intracellular organelle;nucleolus;nucleus;organelle				4.88108	0.995985
358	CANX	Calnexin	P27824-2;A0A7P0Z484;P27824;A0A7P0TAE9;A0A7P0TB65;A0A7P0T840;A0A7P0T937;A0A7P0T8G1;A0A7P0T9L0;A0A7P0Z4D6;A0A7P0TAR9;D6RGY2;A0A7P0Z4H2;P27824-3	+		aging;carbohydrate metabolic process;cellular component organization;cellular membrane organization;cellular metabolic process;cellular process;developmental process;endocytosis;establishment of localization;immune system process;macromolecule metabolic process;macromolecule modification;membrane invagination;membrane organization;metabolic process;peptidyl-amino acid modification;primary metabol…	cell body;cell part;cell projection;cytoplasmic membrane-bounded vesicle;endoplasmic reticulum;extracellular organelle;intracellular membrane-bounded organelle;intracellular non-membrane-bounded organelle;intracellular organelle;macromolecular complex;membrane;neuron projection;neuronal cell body;organelle;protein complex;ribonucleoprotein complex;ribosome;vesicle	Antigen processing and presentation;Phagosome;Protein processing in endoplasmic reticulum			4.74482	1.33689
360	SLC3A2	4F2 cell-surface antigen heavy chain	P08195-4;P08195;P08195-3;P08195-2;A0A7P0Z4P5;J3KPF3;A0A7P0TAN7;A0A7P0Z4A0;F5GZS6;A0A7P0T9F7;A0A7P0TBF8;F5H056;F5GZI0;A0A7P0T8U7;A0A7P0TAS6;A0A7P0T8F1;H0YH36	+		amine transport;amino acid transport;biological regulation;carbohydrate metabolic process;cell growth;cell motility;cellular component movement;cellular process;coagulation;establishment of localization;growth;immune system process;ion transport;locomotion;metabolic process;multicellular organismal process;organic acid transport;primary metabolic process;regulation of body fluid levels;response t…	cell part;cell surface;cytoplasm;cytoplasmic membrane-bounded vesicle;extracellular organelle;intracellular membrane-bounded organelle;intracellular organelle;membrane;nucleoplasm;nucleus;organelle;plasma membrane;vesicle	Protein digestion and absorption			6.15297	1.27016
361	VCP	Transitional endoplasmic reticulum ATPase	P55072;A0A7P0TAW3;A0A7I2V540;C9JUP7;A0A7P0T8A3;A0A7P0T8Q5;A0A7P0TAQ1;A0A7P0Z4C6;A0A7I2V2Y2	+		biological regulation;biosynthetic process;carbohydrate metabolic process;catabolic process;cellular component assembly;cellular component organization;cellular metabolic process;cellular nitrogen compound metabolic process;cellular process;DNA metabolic process;DNA repair;establishment of localization;Golgi vesicle transport;macromolecular complex assembly;macromolecule metabolic process;macromo…	cell part;cytoplasm;cytosol;endoplasmic reticulum;extracellular organelle;intracellular membrane-bounded organelle;intracellular organelle;lipid particle;macromolecular complex;membrane;nucleoplasm;nucleus;organelle;proteasome complex;protein complex;ubiquitin ligase complex;vesicle	Protein processing in endoplasmic reticulum			4.44443	1.94479
370	TBCD	Tubulin-specific chaperone D	A0A804HIU1;A0A804HLI2;J3KR97;A0A804HLF8;Q9BTW9-4;A0A804HL62;Q9BTW9;A0A804HJY5;A0A804HKT8;A0A804HHW7;A0A804HJ32;A0A804HIN6;A0A804HJ57;A0A804HI57;A0A804HI02;Q9BTW9-5;A0A804HIC0;A0A804HL21;A0A804HKB9	+		biological regulation;cell junction organization;cellular component assembly;cellular component organization;cellular metabolic process;cellular process;macromolecule metabolic process;metabolic process;primary metabolic process;protein folding;protein metabolic process;regulation of organelle organization	cell part;cytoplasm;macromolecular complex;protein complex				5.14016	0.995795
375	TTC1	Tetratricopeptide repeat protein 1	H0YB37;A0A804HIB8;A0A804HKC5;Q99614	+		cellular metabolic process;cellular process;macromolecule metabolic process;metabolic process;primary metabolic process;protein folding;protein metabolic process	cell part;cytoplasm;intracellular membrane-bounded organelle;intracellular organelle;membrane;microbody;organelle				5.80174	1.60041
377	LRPPRC	Leucine-rich PPR motif-containing protein, mitochondrial	A0A804HK30;A0A804HIG4;A0A804HL40;A0A804HLG8;P42704;A0A804HIN4;A0A804HKI2;A0A804HKR3;A0A804HI14;A0A804HKJ0;A0A804HJZ1;A0A804HI40;A0A804HIQ7;A0A804HHY9;A0A804HJI0;A0A804HJH8;A0A804HK02;C9JCA9;B8ZZ38	+		biological regulation;biosynthetic process;cellular component movement;cellular metabolic process;cellular nitrogen compound metabolic process;cellular process;cytoskeleton-dependent intracellular transport;establishment of localization;macromolecule metabolic process;metabolic process;nitrogen compound metabolic process;nucleobase-containing compound metabolic process;nucleobase-containing compo…	cell part;chromosome;cytoskeleton;intracellular membrane-bounded organelle;intracellular non-membrane-bounded organelle;intracellular organelle;macromolecular complex;membrane;mitochondrion;nuclear chromosome;nucleoplasm;nucleus;organelle;protein complex;ribonucleoprotein complex		MitoCarta3.0	Matrix	3.6455	1.53479
378	ACTN1	Alpha-actinin-1	P12814-4;P12814-3;A0A804HK61;A0A804HLD0;A0A804HII9;P12814;P12814-2;A0A804HIN7;A0A7I2V4Y4;A0A804HKE2;A0A804HL31;H9KV75;A0A804HLF4;A0A804HJU8	+		biological regulation;cell activation;cell junction organization;cellular component assembly;cellular component organization;cellular process;coagulation;cytoskeleton organization;establishment of localization;exocytosis;extracellular matrix organization;extracellular structure organization;multicellular organismal process;organelle organization;regulation of body fluid levels;secretion;transport…	cell part;cell projection;cytoplasm;cytoskeleton;cytosol;extracellular organelle;extracellular region;extracellular space;intracellular membrane-bounded organelle;intracellular non-membrane-bounded organelle;intracellular organelle;membrane;neuron projection;nucleus;organelle;plasma membrane;pseudopodium;vesicle	Adherens junction;Amoebiasis;Arrhythmogenic right ventricular cardiomyopathy (ARVC);Focal adhesion;Leukocyte transendothelial migration;Regulation of actin cytoskeleton;Systemic lupus erythematosus;Tight junction			5.16223	1.42267
380	KIAA0368;ECM29	Proteasome-associated protein ECM29 homolog	A0A804HJA4;J3KN16;Q5VYK3	+		catabolic process;cellular metabolic process;cellular process;macromolecule metabolic process;metabolic process;primary metabolic process;protein metabolic process;proteolysis;proteolysis involved in cellular protein catabolic process	cell part;centrosome;cytoplasmic membrane-bounded vesicle;endoplasmic reticulum;endosome;intracellular membrane-bounded organelle;intracellular non-membrane-bounded organelle;intracellular organelle;macromolecular complex;membrane;microtubule organizing center;nucleus;organelle;proteasome complex;protein complex;vesicle				4.9528	1.19519
382	CLASP2	CLIP-associating protein 2	E3W994;J3KR49;A0A804HJG7;O75122;A0A0U1RQI6;E7ERI8;E7EW49;O75122-3	+		biological regulation;cell cycle;cell division;cell motility;cellular component movement;cellular component organization;cellular process;cytoskeleton organization;establishment or maintenance of cell polarity;locomotion;microtubule organizing center organization;mitosis;mitotic cell cycle;nuclear division;organelle fission;organelle organization;regulation of organelle organization;response to c…	cell cortex;cell part;cytoplasm;cytosol;Golgi apparatus;intracellular membrane-bounded organelle;intracellular non-membrane-bounded organelle;intracellular organelle;kinetochore;macromolecular complex;membrane;microtubule organizing center;organelle;plasma membrane;protein complex				5.46673	0.988699
384	AIP	AH receptor-interacting protein	A0A804HKH9;O00170;E9PMH2;A0A804HKK3;A0A804HKL7;A0A804HIX8;A0A804HJ38;V9GYQ3;A0A804HKP8;A0A804HJ46	+		biological regulation;cellular metabolic process;cellular process;establishment of localization;macromolecule metabolic process;metabolic process;primary metabolic process;protein folding;protein maturation;protein metabolic process;protein targeting;protein transport;response to stimulus;signal transduction;transport;xenobiotic metabolic process	cell part;cytoplasm;cytosol;membrane;nucleoplasm				4.02068	0.977735
385	UBAP2	Ubiquitin-associated protein 2	A0A8C8MQ70;Q5T6F2;A0A8C8KGQ8	+							5.68278	1.31326
392	KATNAL2	Katanin p60 ATPase-containing subunit A-like 2	K7EM02;A0A8I5KR90;K7EPQ6;K7EIJ8;A0A8I5QL41;Q8IYT4-2;Q8IYT4	+		cellular component organization;cellular process;cytoskeleton organization;metabolic process;organelle organization	cell part;cytoplasm;intracellular membrane-bounded organelle;intracellular organelle;macromolecular complex;nucleus;organelle;protein complex				6.68032	1.88037
393	SMCHD1	Structural maintenance of chromosomes flexible hinge domain-containing protein 1	A0A8I5KRS9;A6NHR9-2;A6NHR9;J3KTL8	+		biological regulation;cellular component organization;cellular process;chromosome organization;organelle organization;regulation of gene expression, epigenetic	cell part;chromosome;intracellular non-membrane-bounded organelle;intracellular organelle;nuclear chromosome;organelle				3.64791	0.955422
394	CDK5RAP2	CDK5 regulatory subunit-associated protein 2	Q96SN8;Q96SN8-2;Q96SN8-3;Q96SN8-4;A0A8I5QKL1;A0A8I5KTP5;A0A8I5KXG0;A0A8I5KRU7;A0A8I5KXB5;A0A0A0MRG9;B1AMJ5;A0A8I5KYJ8	+		anatomical structure development;biological regulation;cell cycle;cell differentiation;cellular component organization;cellular process;chromosome segregation;cytoskeleton organization;developmental process;establishment of localization;microtubule organizing center organization;mitotic cell cycle;organelle organization;regulation of cell cycle;regulation of organelle organization	cell part;centrosome;cytoplasm;cytoskeleton;cytosol;extracellular organelle;Golgi apparatus;intracellular membrane-bounded organelle;intracellular non-membrane-bounded organelle;intracellular organelle;macromolecular complex;microtubule organizing center;organelle;protein complex;vesicle				3.17752	1.0212
400	CSDE1	Cold shock domain-containing protein E1	O75534;O75534-2;A0A8I5KV85;O75534-4;O75534-3;A0A8I5KW72;A0A8I5KPJ6;A0A8I5KXH5;A0A8I5QKX0;A0A8I5KTQ3;A0A8I5KPC0;E9PLT0;A0A8I5QJA6;A0A8I5KYL8;A0A8I5KXL1;E9PNG3;A0A8I5KWW0;A0A8I5KPQ8;A0A8I5KS07	+		anatomical structure development;biological regulation;catabolic process;cellular metabolic process;cellular nitrogen compound metabolic process;cellular process;developmental process;macromolecule metabolic process;metabolic process;mRNA metabolic process;nitrogen compound metabolic process;nucleobase-containing compound metabolic process;primary metabolic process;RNA catabolic process;RNA metab…	cell part;cytoplasm;Golgi apparatus;intracellular membrane-bounded organelle;intracellular organelle;macromolecular complex;membrane;organelle;plasma membrane;protein complex				7.05901	1.79078
403	MYH9	Myosin-9	A0A8I5KWT8;P35579;P35579-2	+		anatomical structure formation involved in morphogenesis;biological adhesion;biological regulation;cell adhesion;cell differentiation;cell motility;cellular component movement;cellular component organization;cellular membrane organization;cellular process;cytokinesis;cytoskeleton organization;developmental process;embryo development;establishment of localization;establishment or maintenance of ce…	cell leading edge;cell part;cell projection;cytoplasm;cytoskeleton;cytosol;extracellular organelle;intracellular membrane-bounded organelle;intracellular non-membrane-bounded organelle;intracellular organelle;macromolecular complex;membrane;nucleus;organelle;plasma membrane;protein complex;synapse;vesicle	Tight junction;Viral myocarditis			5.51149	1.71046
411	MTARC1	Mitochondrial amidoxime-reducing component 1	A0A8Q3SHL7;H7BYZ9;A0A8Q3SHG3;Q5VT66-3;Q5VT66;Q5VT66-2	+		metabolic process;nitrogen compound metabolic process;response to chemical stimulus;response to stimulus;response to stress	cell part;intracellular membrane-bounded organelle;intracellular organelle;membrane;mitochondrion;organelle		MitoCarta3.0	MOM	5.60953	1.29466
413	AP3B1	AP-3 complex subunit beta-1	O00203;A0A8Q3WKJ9;A0A8Q3SIS1;A0A8Q3SHS3;A0A8Q3WKK0;A0A8Q3SHR2;O00203-3;A0A0S2Z4Z4;A0A8Q3SHU2;A0A8Q3WKF8;A0A8Q3SIM7;A0A8Q3SI03;A0A8Q3WKN2;A0A8Q3SHW6;A0A8Q3WKI5;A0A8Q3WL34;A0A8Q3SHP3;A0A8Q3SHS6	+		biological regulation;cellular component movement;cellular component organization;cellular process;coagulation;cytoskeleton-dependent intracellular transport;establishment of localization;immune system process;multicellular organismal process;organelle organization;pigment granule organization;protein targeting;protein transport;regulation of body fluid levels;transport;vacuolar transport;vesicle…	AP-type membrane coat adaptor complex;cell part;Golgi apparatus;intracellular membrane-bounded organelle;intracellular organelle;macromolecular complex;membrane;organelle;protein complex	Lysosome			3.83848	1.0109
418	DKC1	H/ACA ribonucleoprotein complex subunit 4	A0A8V8TKY9;A0A8Q3WLG7;A0A8Q3WLD1;A0A8Q3WLC8;A0A8Q3SJE8;A0A8Q3SIS9;A0A8Q3SIY6;O60832	+		biological regulation;biosynthetic process;cell proliferation;cellular component organization;cellular metabolic process;cellular nitrogen compound metabolic process;cellular process;chromosome organization;DNA metabolic process;DNA replication;homeostatic process;macromolecule metabolic process;macromolecule modification;metabolic process;nitrogen compound metabolic process;nucleobase-containing…	cell part;cytoplasm;intracellular membrane-bounded organelle;intracellular non-membrane-bounded organelle;intracellular organelle;macromolecular complex;nucleolus;nucleoplasm;nucleus;organelle;ribonucleoprotein complex;small nucleolar ribonucleoprotein complex;telomerase holoenzyme complex	Ribosome biogenesis in eukaryotes			3.11701	0.955176
420	IRF6	Interferon regulatory factor 6	A0A8Q3SJ75;O14896-2;O14896	+		anatomical structure development;biological regulation;biosynthetic process;cell development;cell differentiation;cell proliferation;cellular metabolic process;cellular nitrogen compound metabolic process;cellular process;developmental process;macromolecule metabolic process;metabolic process;nitrogen compound metabolic process;nucleobase-containing compound metabolic process;primary metabolic pr…	cell part;cytoplasm;cytosol;extracellular organelle;intracellular membrane-bounded organelle;intracellular organelle;nucleus;organelle;vesicle				4.85824	1.08105
427	ACTN4	Alpha-actinin-4	A0A8V8TL71;O43707;F5GXS2;H7C144;O43707-2;O43707-3	+		biological regulation;cell activation;cell junction organization;cellular component assembly;cellular component organization;cellular process;coagulation;cytoskeleton organization;establishment of localization;exocytosis;multicellular organismal process;organelle organization;protein transport;regulation of body fluid levels;regulation of transport;response to chemical stimulus;response to stimul…	cell part;cell projection;cytoplasm;cytoskeleton;extracellular organelle;extracellular region;extracellular space;intracellular membrane-bounded organelle;intracellular non-membrane-bounded organelle;intracellular organelle;macromolecular complex;neuron projection;nucleus;organelle;protein complex;pseudopodium;ribonucleoprotein complex;vesicle	Adherens junction;Amoebiasis;Arrhythmogenic right ventricular cardiomyopathy (ARVC);Focal adhesion;Leukocyte transendothelial migration;Regulation of actin cytoskeleton;Systemic lupus erythematosus;Tight junction			6.79066	2.02846
430	CLASP1	CLIP-associating protein 1	A0A8V8TRF6;A0A8V8TQK9;A0A8V8TLP7;Q7Z460;F8WA11;Q7Z460-2;Q7Z460-4;Q7Z460-5;Q7Z460-3;H0Y5T1	+		biological regulation;cell cycle;cell division;cellular component organization;cellular process;cytoskeleton organization;establishment of localization;establishment or maintenance of cell polarity;locomotion;microtubule organizing center organization;mitotic cell cycle;organelle organization;regulation of organelle organization;response to chemical stimulus;response to external stimulus;response…	cell cortex;cell part;centrosome;cytoskeleton;cytosol;extracellular organelle;Golgi apparatus;intracellular membrane-bounded organelle;intracellular non-membrane-bounded organelle;intracellular organelle;kinetochore;macromolecular complex;membrane;microtubule organizing center;organelle;protein complex;vesicle				5.33033	1.13429
435	FXR1	Fragile X mental retardation syndrome-related protein 1	A0A8V8TMQ1;P51114;A0A8V8TNP6;P51114-2;B4DXZ6;E9PFF5;P51114-3;E7EU85	+		anatomical structure development;biological regulation;cell death;cell differentiation;cellular process;death;developmental process;regulation of translation	cell part;cytoplasm;intracellular non-membrane-bounded organelle;intracellular organelle;macromolecular complex;membrane;nucleolus;organelle;polysome;ribonucleoprotein complex				6.89277	1.46193
437	PFKP	ATP-dependent 6-phosphofructokinase, platelet type	A0A8V8TMY4;Q01813;A0A7I2V3Z0;Q01813-2;B1APP6	+		alcohol metabolic process;carbohydrate metabolic process;catabolic process;cellular metabolic process;cellular process;generation of precursor metabolites and energy;metabolic process;phosphorus metabolic process;primary metabolic process;small molecule metabolic process	cell part;cytosol;extracellular organelle;intracellular membrane-bounded organelle;intracellular organelle;membrane;nucleus;organelle;vesicle	Fructose and mannose metabolism;Galactose metabolism;Glycolysis / Gluconeogenesis;Methane metabolism;Pentose phosphate pathway			5.58459	0.878982
438	SEC61A1	Protein transport protein Sec61 subunit alpha isoform 1	A0A8V8TMZ5;P61619;B4DR61;C9JXC6;P61619-3;A0A8V8TMZ3;A0A8V8TN19	+		biological regulation;cell growth;cellular component organization;cellular metabolic process;cellular process;endoplasmic reticulum organization;establishment of localization;growth;immune system process;macromolecule metabolic process;metabolic process;organelle organization;primary metabolic process;protein metabolic process;protein targeting;protein transport;response to chemical stimulus;resp…	cell part;cytosol;endoplasmic reticulum;intracellular membrane-bounded organelle;intracellular organelle;membrane;organelle	Phagosome;Protein export;Protein processing in endoplasmic reticulum;Vibrio cholerae infection			3.64129	1.06293
441	SFXN3	Sideroflexin-3	A0A8V8TP06;Q9BWM7;A0A8V8TM72;S4R3N9	+		biological regulation;homeostatic process	cell part;intracellular membrane-bounded organelle;intracellular organelle;membrane;mitochondrion;organelle		MitoCarta3.0	MIM	4.28444	1.21727
442	TOP2B	DNA topoisomerase 2-beta;DNA topoisomerase 2	A0A8V8TPE3;Q02880-2;Q02880;A0A8V8TN33;E9PCY5;A0A8V8TP20	+		anatomical structure development;anatomical structure morphogenesis;cell motility;cellular component morphogenesis;cellular component movement;cellular component organization;cellular metabolic process;cellular nitrogen compound metabolic process;cellular process;chromosome organization;chromosome segregation;developmental process;DNA geometric change;DNA metabolic process;DNA recombination;locom…	cell part;cytoplasm;cytosol;intracellular membrane-bounded organelle;intracellular organelle;macromolecular complex;nucleoplasm;nucleus;organelle;protein complex				4.57142	0.941134
446	NUP98	Nuclear pore complex protein Nup98-Nup96;Nuclear pore complex protein Nup98;Nuclear pore complex protein Nup96	P52948;H0YCR0;H0YEN4;A0A8V8TQF7;A0A8V8TR21;A0A8V8TPW9;P52948-6;P52948-5;H7C3P6;P52948-2;A0A8V8TQG1;A0A8V8TRC7;A0A8V8TPX4	+		biological regulation;biosynthetic process;carbohydrate metabolic process;carbohydrate transport;cell cycle;cellular component assembly;cellular component disassembly;cellular component organization;cellular macromolecular complex assembly;cellular membrane organization;cellular metabolic process;cellular nitrogen compound metabolic process;cellular process;DNA metabolic process;DNA replication;e…	cell part;cytosol;macromolecular complex;membrane;nuclear envelope;nuclear pore;nucleoplasm;protein complex	RNA transport			7.05252	1.19403
450	PPP2CA;PPP2CB	Serine/threonine-protein phosphatase 2A catalytic subunit alpha isoform;Serine/threonine-protein phosphatase 2A catalytic subunit beta isoform;Serine/threonine-protein phosphatase	A0A8V8TRB3;P67775;A0A8V8TQA1;P67775-2;A0A8V8TQU8;P62714;B3KQ51;E7ESG8	+		anatomical structure development;biological regulation;catabolic process;cell cycle;cell death;cellular component assembly;cellular component organization;cellular lipid metabolic process;cellular membrane organization;cellular metabolic process;cellular nitrogen compound metabolic process;cellular process;death;developmental process;lipid metabolic process;macromolecular complex assembly;macromo…	cell part;cytoskeleton;cytosol;extracellular organelle;intracellular membrane-bounded organelle;intracellular non-membrane-bounded organelle;intracellular organelle;macromolecular complex;membrane;mitochondrion;nucleus;organelle;plasma membrane;protein complex;protein serine/threonine phosphatase complex;vesicle	Cell cycle - yeast;Chagas disease (American trypanosomiasis);Hepatitis C;Long-term depression;Meiosis - yeast;mRNA surveillance pathway;Oocyte meiosis;TGF-beta signaling pathway;Tight junction;Wnt signaling pathway			4.89164	1.32034
451	UBA6	Ubiquitin-like modifier-activating enzyme 6	A0AVT1;A0AVT1-2	+		catabolic process;cellular metabolic process;cellular process;macromolecule metabolic process;macromolecule modification;metabolic process;primary metabolic process;protein metabolic process;protein modification by small protein conjugation or removal;protein modification process;proteolysis;proteolysis involved in cellular protein catabolic process	cell part;cytoplasm;cytosol	Ubiquitin mediated proteolysis			4.02528	0.994208
452	KIAA1598	Shootin-1	A0MZ66;A0MZ66-3;A0MZ66-4;A0MZ66-5;A0MZ66-6;A0MZ66-2;A0MZ66-8	+		biological regulation;locomotion;response to chemical stimulus;response to external stimulus;response to stimulus	cell part;site of polarized growth				6.66153	1.11338
454	AURKA	Aurora kinase A	Q5QPD4;A3KFJ0;O14965	+		biological regulation;catabolic process;cell cycle;cell division;cellular component assembly;cellular component organization;cellular localization;cellular metabolic process;cellular process;cytoskeleton organization;developmental process;localization;macromolecule metabolic process;macromolecule modification;metabolic process;microtubule organizing center organization;mitosis;mitotic cell cycle;…	cell part;centrosome;cytoskeleton;cytosol;intracellular membrane-bounded organelle;intracellular non-membrane-bounded organelle;intracellular organelle;macromolecular complex;microtubule organizing center;midbody;nucleus;organelle;protein complex	Oocyte meiosis			3.64911	0.843504
458	CNOT1	CCR4-NOT transcription complex subunit 1	A5YKK6-2;A5YKK6;A5YKK6-3	+		biological regulation;biosynthetic process;catabolic process;cellular metabolic process;cellular nitrogen compound metabolic process;cellular process;developmental process;gene silencing;macromolecule metabolic process;metabolic process;mRNA metabolic process;mRNA processing;multicellular organismal development;multicellular organismal process;nitrogen compound metabolic process;nucleobase-contai…	cell part;cytosol;extracellular space;intracellular membrane-bounded organelle;intracellular non-membrane-bounded organelle;intracellular organelle;macromolecular complex;membrane;microbody;nucleoplasm;organelle;protein complex;ribonucleoprotein complex;transcription factor complex	RNA degradation			4.5479	1.22711
461	HCFC1	Host cell factor 1;HCF N-terminal chain 1;HCF N-terminal chain 2;HCF N-terminal chain 3;HCF N-terminal chain 4;HCF N-terminal chain 5;HCF N-terminal chain 6;HCF C-terminal chain 1;HCF C-terminal chain 2;HCF C-terminal chain 3;HCF C-terminal chain 4;HCF C-terminal chain 5;HCF C-terminal chain 6	A6NEM2;P51610-2;P51610;P51610-4	+		biological regulation;biosynthetic process;cell cycle;cellular component organization;cellular metabolic process;cellular nitrogen compound metabolic process;cellular process;chromatin modification;chromatin organization;chromosome organization;histone modification;macromolecule metabolic process;macromolecule modification;metabolic process;mitochondrion organization;nitrogen compound metabolic p…	cell body;cell part;chromatin remodeling complex;cytoplasm;histone methyltransferase complex;intracellular membrane-bounded organelle;intracellular organelle;macromolecular complex;membrane;mitochondrion;neuronal cell body;nucleoplasm;nucleus;organelle;protein complex				4.84314	1.47628
463	WBP2	WW domain-binding protein 2	K7EIJ0;K7ENL2;A6NG10;K7EMC9;Q969T9-2;Q969T9;K7EIN1;K7ESN4	+		biological regulation;cellular process;establishment of localization;regulation of gene expression, epigenetic;regulation of organelle organization;regulation of protein modification process;response to chemical stimulus;response to endogenous stimulus;response to stimulus	cell part				3.87511	1.19532
465	TUBAL3	Tubulin alpha chain-like 3	A6NHL2-2;A6NHL2	+		cellular component assembly;cellular component organization;cellular macromolecular complex assembly;cellular process;macromolecular complex assembly;protein complex assembly;protein polymerization	cell part;cytoplasm;macromolecular complex;protein complex	Gap junction;Pathogenic Escherichia coli infection;Phagosome			3.80458	0.805325
471	RGPD3;RGPD4	RanBP2-like and GRIP domain-containing protein 3;RanBP2-like and GRIP domain-containing protein 4	J3KNE0;A6NKT7;Q7Z3J3	+		cellular process;establishment of localization;Golgi vesicle transport;protein targeting;protein transport;transport;vesicle-mediated transport					5.7902	1.48957
476	CPNE1	Copine-1	Q99829;Q5JX59;F2Z2V0;A6PVH9;E7ENH5;Q5JX44;Q5JX60;Q5JX58;B0QZ18;Q5JX56;Q5JX55;Q5JX61;Q5JX52;Q5JX45;Q5JX54	+		biological regulation;biosynthetic process;cellular lipid metabolic process;cellular metabolic process;cellular process;establishment of localization;lipid metabolic process;macromolecule metabolic process;metabolic process;primary metabolic process;protein metabolic process;proteolysis;response to chemical stimulus;response to stimulus;small molecule metabolic process;transport;vesicle-mediated …	cell part;cytoplasm;cytosol;extracellular organelle;intracellular membrane-bounded organelle;intracellular organelle;membrane;nucleus;organelle;plasma membrane;vesicle				5.12926	1.10057
484	EIF3L	Eukaryotic translation initiation factor 3 subunit L	B0QY89;Q9Y262;Q9Y262-2;B0QY90	+		biological regulation;cellular component assembly;cellular component organization;cellular macromolecular complex assembly;cellular process;macromolecular complex assembly;regulation of translation;ribonucleoprotein complex assembly;translational initiation	cell part;macromolecular complex;membrane;nucleoplasm;protein complex;ribonucleoprotein complex				6.5409	2.02301
496	PRPS1	Ribose-phosphate pyrophosphokinase 1	P60891;B1ALA9;A0A2R8Y7H4;P60891-2	+		alcohol metabolic process;anatomical structure development;anatomical structure morphogenesis;biosynthetic process;carbohydrate metabolic process;cellular aromatic compound metabolic process;cellular metabolic process;cellular nitrogen compound metabolic process;cellular process;developmental process;heterocycle metabolic process;metabolic process;nitrogen compound metabolic process;nucleobase-co…	cell part;cytosol;macromolecular complex;protein complex	Pentose phosphate pathway;Purine metabolism			4.35642	1.16521
498	EPS15	Epidermal growth factor receptor substrate 15	B1AUU8;P42566	+		biological regulation;cell proliferation;cellular component assembly;cellular component organization;cellular macromolecular complex assembly;cellular membrane organization;cellular process;endocytosis;endosome transport;establishment of localization;Golgi vesicle transport;interspecies interaction between organisms;locomotion;macromolecular complex assembly;membrane invagination;membrane organiz…	AP-type membrane coat adaptor complex;cell part;cytoplasm;cytosol;intracellular membrane-bounded organelle;intracellular organelle;macromolecular complex;membrane;organelle;plasma membrane;protein complex	Endocytosis			5.61508	0.880682
501	EIF3H	Eukaryotic translation initiation factor 3 subunit H	B3KS98;O15372;E5RJT0	+		biological regulation;biosynthetic process;cellular component assembly;cellular component organization;cellular macromolecular complex assembly;cellular metabolic process;cellular process;macromolecular complex assembly;macromolecule metabolic process;metabolic process;primary metabolic process;protein metabolic process;regulation of translation;ribonucleoprotein complex assembly;translation;tran…	cell part;cytosol;extracellular organelle;macromolecular complex;membrane;organelle;protein complex;ribonucleoprotein complex;vesicle	Measles;RNA transport			7.50915	1.51521
503	PTGES3L-AARSD1;AARSD1	Alanyl-tRNA editing protein Aarsd1	C9J5N1;B3KSP9;Q9BTE6;Q9BTE6-2;Q9BTE6-3;K7EQ85	+		amine metabolic process;cellular amino acid metabolic process;cellular ketone metabolic process;cellular metabolic process;cellular nitrogen compound metabolic process;cellular process;macromolecule metabolic process;metabolic process;nitrogen compound metabolic process;nucleobase-containing compound metabolic process;organic acid metabolic process;primary metabolic process;RNA metabolic process;…	cell part;cytoplasm;intracellular membrane-bounded organelle;intracellular organelle;nucleus;organelle				5.09231	1.19951
508	SDCBP	Syntenin-1	B4DHN5;E9PBU7;G5EA09;O00560-2;O00560;O00560-3	+		biological regulation;cell communication;cell-cell signaling;cellular component assembly;cellular component organization;cellular process;cytoskeleton organization;establishment of localization;locomotion;organelle organization;protein targeting;protein transport;response to chemical stimulus;response to external stimulus;response to stimulus;signal transduction;signaling;transport	cell part;cytoplasm;cytoplasmic membrane-bounded vesicle;cytoskeleton;cytosol;extracellular organelle;extracellular space;intracellular membrane-bounded organelle;intracellular non-membrane-bounded organelle;intracellular organelle;macromolecular complex;membrane;nucleus;organelle;plasma membrane;protein complex;receptor complex;vesicle				4.84377	1.2556
509	COPS2	COP9 signalosome complex subunit 2	B4DIH5;P61201;P61201-2;H0YKU5;H0YM03	+		biological regulation;biosynthetic process;cell differentiation;cell proliferation;cellular metabolic process;cellular nitrogen compound metabolic process;cellular process;developmental process;macromolecule metabolic process;macromolecule modification;metabolic process;nitrogen compound metabolic process;nucleobase-containing compound metabolic process;primary metabolic process;protein metabolic…	cell part;cytoplasm;macromolecular complex;protein complex				3.6226	0.910987
515	NQO1	NAD(P)H dehydrogenase [quinone] 1	B4DLR8;P15559-3;P15559-2;P15559;H3BNV2;H3BRK3	+		aging;biological regulation;biosynthetic process;cell communication;cell-cell signaling;cellular metabolic process;cellular nitrogen compound metabolic process;cellular process;developmental process;metabolic process;nitrogen compound metabolic process;response to chemical stimulus;response to endogenous stimulus;response to external stimulus;response to extracellular stimulus;response to stimulu…	cell body;cell part;cytoplasm;cytosol;extracellular organelle;neuronal cell body;organelle;vesicle				7.01726	1.28632
530	RAN	GTP-binding nuclear protein Ran	B5MDF5;P62826;J3KQE5;F5H018	+		anatomical structure development;biological regulation;cell development;cell division;cellular component organization;cellular localization;cellular metabolic process;cellular nitrogen compound metabolic process;cellular process;cytoskeleton organization;developmental process;DNA metabolic process;establishment of localization;localization;macromolecule metabolic process;metabolic process;mitosis…	cell part;cytoplasm;cytoplasmic membrane-bounded vesicle;cytosol;endosome;extracellular organelle;intracellular;intracellular membrane-bounded organelle;intracellular non-membrane-bounded organelle;intracellular organelle;macromolecular complex;membrane;midbody;nuclear pore;nucleocytoplasmic shuttling complex;nucleolus;nucleoplasm;nucleus;organelle;protein complex;vesicle	Ribosome biogenesis in eukaryotes;RNA transport			4.70583	0.534656
532	EIF3C;EIF3CL	Eukaryotic translation initiation factor 3 subunit C;Eukaryotic translation initiation factor 3 subunit C-like protein	Q99613-2;Q99613;B5ME19	+		biological regulation;biosynthetic process;cellular component assembly;cellular component organization;cellular macromolecular complex assembly;cellular metabolic process;cellular process;macromolecular complex assembly;macromolecule metabolic process;metabolic process;primary metabolic process;protein metabolic process;regulation of translation;ribonucleoprotein complex assembly;translation;tran…	cell part;cytosol;macromolecular complex;protein complex;ribonucleoprotein complex	RNA transport			4.17065	2.19024
538	MYL6	Myosin light polypeptide 6	P60660;F8W1R7;G3V1V0;G8JLA2;J3KND3;B7Z6Z4;P60660-2;F8VPF3;G3V1Y7;F8VZU9;F8W180	+		anatomical structure development;biological regulation;cellular component movement;cellular process;developmental process;locomotion;metabolic process;multicellular organismal process;muscle contraction;response to chemical stimulus;response to external stimulus;response to stimulus;signal transduction	brush border;cell part;cell projection;cytosol;extracellular organelle;macromolecular complex;membrane;organelle;protein complex;vesicle	Vascular smooth muscle contraction			5.5827	2.09461
540	NAP1L1	Nucleosome assembly protein 1-like 1	P55209;H0YHC3;P55209-2;P55209-3;F8W0J6;H0YIV4;B7Z9C2;F8VV59;F5H4R6;F8VY35;F8VUX1;F8VXI6;F8W118;F8W020;H0YH88;F8VRJ2;F8W543;F8VVB5	+		biological regulation;biosynthetic process;cellular component assembly;cellular component organization;cellular macromolecular complex assembly;cellular metabolic process;cellular nitrogen compound metabolic process;cellular process;chromatin organization;chromosome organization;DNA metabolic process;DNA replication;macromolecular complex assembly;macromolecule metabolic process;metabolic process…	cell part;cytoplasmic membrane-bounded vesicle;intracellular membrane-bounded organelle;intracellular organelle;membrane;nucleus;organelle;vesicle				6.27319	1.80004
547	PFN2	Profilin;Profilin-2	C9J0J7;G5E9Q6;P35080-2	+		biological regulation;cellular component organization;cellular process;cytoskeleton organization;organelle organization;regulation of organelle organization;regulation of protein modification process;regulation of transport	cell part;cytoplasm;cytoskeleton;extracellular organelle;intracellular non-membrane-bounded organelle;intracellular organelle;organelle;vesicle	Regulation of actin cytoskeleton;Shigellosis			6.16046	1.27269
548	SRI	Sorcin	C9J0K6;P30626-3;P30626-2;P30626;B4DHQ6	+		anatomical structure development;biological regulation;cellular homeostasis;cellular ion homeostasis;cellular process;developmental process;establishment of localization;homeostatic process;ion transport;macromolecule metabolic process;metabolic process;primary metabolic process;protein metabolic process;proteolysis;regulation of transport;response to stimulus;signal transduction;transport	cell part;cytoplasm;cytosol;endoplasmic reticulum;extracellular organelle;intracellular membrane-bounded organelle;intracellular organelle;membrane;mitochondrion;nucleoplasm;organelle;vesicle				5.11763	1.45771
553	POLR2B	DNA-directed RNA polymerase II subunit RPB2;DNA-directed RNA polymerase	P30876;C9J2Y9;C9J4M6	+		biological regulation;biosynthetic process;cellular metabolic process;cellular nitrogen compound metabolic process;cellular process;developmental process;DNA metabolic process;DNA repair;macromolecule metabolic process;metabolic process;mRNA metabolic process;mRNA processing;nitrogen compound metabolic process;nucleobase-containing compound metabolic process;primary metabolic process;response to …	cell part;intracellular membrane-bounded organelle;intracellular organelle;macromolecular complex;membrane;nucleoplasm;nucleus;organelle;protein complex;RNA polymerase complex	Huntington's disease;Purine metabolism;Pyrimidine metabolism;RNA polymerase			5.39478	1.43177
559	NAP1L4	Nucleosome assembly protein 1-like 4	E9PKT8;C9J6D1;C9JZI7;Q99733;Q99733-2;E9PNW0;E9PJJ2;E9PS34;E9PNJ7;A8MXH2	+		cellular component assembly;cellular component organization;cellular macromolecular complex assembly;cellular process;chromatin organization;chromosome organization;macromolecular complex assembly;organelle organization	cell part;cytoplasm;intracellular membrane-bounded organelle;intracellular organelle;nucleus;organelle				4.55383	0.773678
560	PFN2	Profilin-2	C9J712;P35080	+		biological regulation;cellular component organization;cellular process;cytoskeleton organization;organelle organization;regulation of organelle organization;regulation of protein modification process;regulation of transport	cell part;cytoplasm;cytoskeleton;extracellular organelle;intracellular non-membrane-bounded organelle;intracellular organelle;organelle;vesicle	Regulation of actin cytoskeleton;Shigellosis			6.51665	1.63766
561	TNPO3	Transportin-3	C9J7E5;Q9Y5L0-3;Q9Y5L0;Q9Y5L0-1;Q9Y5L0-5;E9PFH4	+		establishment of localization;nuclear transport;nucleocytoplasmic transport;protein targeting;protein transport;transport	cell part;cytoplasm;intracellular membrane-bounded organelle;intracellular organelle;nucleus;organelle				3.64765	1.12314
562	CALD1	Caldesmon	C9J813;E9PGZ1;E7EX44;Q05682-5;Q05682-4;Q05682-3;Q05682-6;Q05682-2;Q05682;A0A6Q8PGI1	+		cellular component movement;cellular process;multicellular organismal process;muscle contraction	cell part;cytoskeleton;cytosol;intracellular non-membrane-bounded organelle;intracellular organelle;membrane;organelle;plasma membrane	Vascular smooth muscle contraction			3.37524	0.967649
564	COX17	Cytochrome c oxidase copper chaperone	C9J8T6;Q14061	+		anatomical structure development;cellular metabolic process;cellular process;developmental process;establishment of localization;generation of precursor metabolites and energy;ion transport;metabolic process;transport	cell part;cytoplasm;intracellular membrane-bounded organelle;intracellular organelle;mitochondrion;organelle	Oxidative phosphorylation	MitoCarta3.0	IMS	3.33414	0.94832
567	NMD3	60S ribosomal export protein NMD3	C9JA08;Q96D46	+		cellular localization;cellular process;establishment of localization;localization;nuclear transport;nucleocytoplasmic transport;protein transport;ribosomal subunit export from nucleus;transport	cell part;cytoplasm;intracellular membrane-bounded organelle;intracellular non-membrane-bounded organelle;intracellular organelle;membrane;nucleolus;nucleoplasm;nucleus;organelle	Ribosome biogenesis in eukaryotes;RNA transport			4.82414	1.31437
572	GPS1	COP9 signalosome complex subunit 1	C9JFE4;Q13098-5;Q13098;Q13098-7;Q13098-6;A0A096LP07;A0A096LPJ3;A8K070	+		biological regulation;cell cycle;cellular metabolic process;cellular process;macromolecule metabolic process;macromolecule modification;metabolic process;primary metabolic process;protein metabolic process;protein modification by small protein conjugation or removal;protein modification process;regulation of protein modification process;response to stimulus;response to stress;signal transduction	cell part;cytoplasm;intracellular membrane-bounded organelle;intracellular organelle;macromolecular complex;nucleus;organelle;protein complex				2.82482	1.08186
579	UBXN4	UBX domain-containing protein 4	F8WB86;Q6PJ80;C9JLR4;Q92575	+		catabolic process;cellular metabolic process;cellular process;macromolecule metabolic process;metabolic process;primary metabolic process;protein metabolic process;proteolysis;proteolysis involved in cellular protein catabolic process;response to chemical stimulus;response to stimulus;response to stress	cell part;cytoplasm;endoplasmic reticulum;intracellular membrane-bounded organelle;intracellular organelle;membrane;nuclear envelope;organelle				4.8431	1.29521
588	PSMC2	26S protease regulatory subunit 7	C9JX88;P35998;P35998-2	+		biological regulation;catabolic process;cell cycle;cell death;cell differentiation;cellular metabolic process;cellular nitrogen compound metabolic process;cellular process;death;developmental process;immune system process;macromolecule metabolic process;macromolecule modification;metabolic process;mitotic cell cycle;nitrogen compound metabolic process;primary metabolic process;protein metabolic p…	cell part;cytoplasm;cytosol;intracellular membrane-bounded organelle;intracellular non-membrane-bounded organelle;intracellular organelle;macromolecular complex;membrane;nucleoplasm;nucleus;organelle;proteasome complex;protein complex;ribonucleoprotein complex	Proteasome			8.46974	1.88113
589	RAB34	Ras-related protein Rab-34	C9JY26;Q9BZG1;C9JBG0;Q9BZG1-4;Q96PJ7;E7ES60;Q9BZG1-2	+		biological regulation;cellular component organization;cellular localization;cellular membrane organization;cellular process;endocytosis;establishment of localization;Golgi vesicle transport;immune system process;localization;membrane invagination;membrane organization;metabolic process;nuclear transport;nucleocytoplasmic transport;organelle fusion;organelle localization;organelle organization;pla…	cell part;cell projection;cytoplasmic membrane-bounded vesicle;endosome;extracellular organelle;Golgi apparatus;intracellular;intracellular membrane-bounded organelle;intracellular organelle;membrane;organelle;vesicle				4.42125	1.49911
677	HSD17B11	Estradiol 17-beta-dehydrogenase 11	D6RCD0;Q8NBQ5	+		biological regulation;biosynthetic process;catabolic process;cellular metabolic process;cellular process;hormone metabolic process;lipid metabolic process;metabolic process;primary metabolic process	cell part;cytoplasm;extracellular region;lipid particle				4.30319	0.936332
680	SAR1B;DKFZp434B2017	GTP-binding protein SAR1b	D6RD69;Q9Y6B6;D6R9R5;Q9H029	+		carbohydrate metabolic process;cellular component organization;cellular metabolic process;cellular process;establishment of localization;Golgi vesicle transport;immune system process;macromolecule metabolic process;macromolecule modification;membrane organization;metabolic process;organelle organization;peptidyl-amino acid modification;primary metabolic process;protein glycosylation;protein metab…	cell part;cytosol;endoplasmic reticulum;Golgi apparatus;intracellular;intracellular membrane-bounded organelle;intracellular organelle;membrane;organelle	Protein processing in endoplasmic reticulum			4.81983	1.71262
681	PAIP1	Polyadenylate-binding protein-interacting protein 1	D6REB4;Q9H074-2;Q9H074;Q9H074-3	+		biological regulation;catabolic process;cellular metabolic process;cellular nitrogen compound metabolic process;cellular process;macromolecule metabolic process;metabolic process;mRNA metabolic process;mRNA processing;nitrogen compound metabolic process;nucleobase-containing compound metabolic process;primary metabolic process;regulation of translation;RNA catabolic process;RNA metabolic process;…	cell part;cytoplasm;cytosol	RNA transport			2.79688	1.17998
682	SEC31A	Protein transport protein Sec31A	O94979-3;O94979-8;O94979;O94979-2;O94979-9;D6REX3;O94979-4;O94979-10;O94979-6;D6RHZ5;H7BXG7;O94979-7;O94979-5;H0YAB3	+		biological regulation;carbohydrate metabolic process;cellular component organization;cellular metabolic process;cellular process;establishment of localization;Golgi vesicle transport;immune system process;macromolecule metabolic process;macromolecule modification;membrane organization;metabolic process;organelle organization;peptidyl-amino acid modification;primary metabolic process;protein glyco…	cell part;cytoplasm;cytoplasmic membrane-bounded vesicle;cytosol;endoplasmic reticulum;intracellular membrane-bounded organelle;intracellular organelle;macromolecular complex;membrane;organelle;protein complex;vesicle	Protein processing in endoplasmic reticulum			5.28445	1.61989
699	AP1M1	AP-1 complex subunit mu-1	E7ENJ6;Q9BXS5;Q9BXS5-2;K7EJL1;K7ENA7	+		biological regulation;cellular component organization;cellular process;endosome transport;establishment of localization;Golgi vesicle transport;immune system process;membrane organization;organelle organization;pigment granule organization;protein transport;transport;vesicle organization;vesicle-mediated transport;viral reproduction	AP-type membrane coat adaptor complex;cell part;cytosol;extracellular organelle;macromolecular complex;membrane;organelle;protein complex;vesicle	Lysosome			5.10108	0.922758
702	TRIO	Triple functional domain protein	E7EWP2;E7EPJ7;O75962-5;O75962-2;O75962-4;O75962;A0A8V8TNC6	+		biological regulation;cellular process;locomotion;response to chemical stimulus;response to external stimulus;response to stimulus;signal transduction	cell part;cytosol				3.14452	0.906605
703	SEPTIN7	Septin-7	E7ES33;E7EPK1;Q16181-2;Q16181;A0A024RA87;G3V1Q4	+		anatomical structure morphogenesis;biological regulation;cellular component assembly;cellular component morphogenesis;cellular component organization;cellular process;cytokinesis;developmental process;macromolecular complex assembly;mitosis;nuclear division;organelle fission;organelle organization;protein complex assembly	cell part;cytoplasm;cytoskeleton;extracellular organelle;intracellular membrane-bounded organelle;intracellular non-membrane-bounded organelle;intracellular organelle;kinetochore;macromolecular complex;membrane;midbody;nucleolus;nucleus;organelle;plasma membrane;protein complex;septin complex;synapse;vesicle				3.61891	0.95738
704	PRRC2C	Protein PRRC2C	E7EPN9;Q9Y520-3;Q9Y520-4;Q9Y520-5;Q9Y520;Q9Y520-7;Q9Y520-6;Q9Y520-2	+		cell differentiation;cellular process;developmental process	cell part;membrane				6.36781	1.34908
712	KIF13B	Kinesin-like protein;Kinesin-like protein KIF13B	E7ERX9;Q9NQT8	+		biological regulation;cell activation;cellular component movement;cellular process;establishment of localization;immune system process;metabolic process;protein targeting;protein transport;response to stimulus;signal transduction;transport	cell part;cell projection;cytoplasm;macromolecular complex;neuron projection;protein complex				3.07761	0.914872
717	G6PD	Glucose-6-phosphate 1-dehydrogenase	E7EUI8;P11413;P11413-2;A0A8Q3SIN6;A0A8Q3SIS5;P11413-3;A0A8Q3SJB9;A0A8Q3WL95;A0A8Q3WL93;A0A8Q3WLT0;E7EM57;A0A8Q3WL80	+		alcohol metabolic process;amine metabolic process;anatomical structure development;biological regulation;biosynthetic process;carbohydrate metabolic process;catabolic process;cell maturation;cellular amino acid metabolic process;cellular ketone metabolic process;cellular metabolic process;cellular nitrogen compound metabolic process;cellular process;cofactor metabolic process;cytokine production;…	cell part;centrosome;cytoplasm;cytosol;extracellular organelle;intracellular membrane-bounded organelle;intracellular non-membrane-bounded organelle;intracellular organelle;membrane;microtubule organizing center;nucleus;organelle;vesicle	Glutathione metabolism;Pentose phosphate pathway			5.13644	1.71353
718	MAP4	Microtubule-associated protein;Microtubule-associated protein 4	E7EVA0;A0A804HKE7;P27816;P27816-6;P27816-2	+		cell division;cellular component movement;cellular component organization;cellular process;cytoskeleton organization;establishment of localization;organelle organization	cell part;cytoplasm;cytoskeleton;extracellular organelle;intracellular non-membrane-bounded organelle;intracellular organelle;macromolecular complex;membrane;organelle;plasma membrane;protein complex;vesicle				4.19046	1.78007
720	KLC1	Kinesin light chain 1	Q07866-8;Q07866-7;E7EVH7;G3V2E7;Q07866-9;G3V3H3;Q07866-6;Q07866-4;Q07866-10;Q07866-5;Q07866;Q07866-3;Q07866-2;G3V5R9;F8W6L3;G5E9S8	+		biological regulation;cellular component disassembly;cellular component movement;cellular component organization;cellular process;coagulation;cytoskeleton-dependent intracellular transport;establishment of localization;immune system process;localization;metabolic process;multicellular organismal process;protein transport;regulation of body fluid levels;response to stimulus;signal transduction;tra…	cell body;cell part;cell projection;cytoplasmic membrane-bounded vesicle;cytosol;intracellular membrane-bounded organelle;intracellular organelle;macromolecular complex;membrane;neuron projection;neuronal cell body;organelle;protein complex;site of polarized growth;vesicle				4.99479	1.40834
722	EIF4B	Eukaryotic translation initiation factor 4B	E7EX17;P23588;P23588-2;F8VX11	+		biological regulation;biosynthetic process;catabolic process;cellular metabolic process;cellular nitrogen compound metabolic process;cellular process;macromolecule metabolic process;metabolic process;mRNA metabolic process;mRNA processing;nitrogen compound metabolic process;nucleobase-containing compound metabolic process;primary metabolic process;protein metabolic process;regulation of translati…	cell part;cytosol;macromolecular complex;protein complex	mTOR signaling pathway;RNA transport			7.19274	2.59566
729	RBBP7;RBBP4	Histone-binding protein RBBP7;Histone-binding protein RBBP4	Q16576-2;Q16576;E9PC52;Q09028;Q09028-2;Q09028-3;Q09028-4;Q5JP01;H0YF10	+		biological regulation;biosynthetic process;cell cycle;cell proliferation;cellular component assembly;cellular component organization;cellular macromolecular complex assembly;cellular metabolic process;cellular nitrogen compound metabolic process;cellular process;chromatin modification;chromatin organization;chromosome organization;developmental process;DNA metabolic process;DNA replication;macrom…	cell part;chromatin remodeling complex;histone methyltransferase complex;intracellular membrane-bounded organelle;intracellular organelle;macromolecular complex;nucleoplasm;nucleus;organelle;PcG protein complex;protein complex;transcriptional repressor complex				6.55629	1.90664
731	SMC4	Structural maintenance of chromosomes protein;Structural maintenance of chromosomes protein 4	E9PD53;Q9NTJ3;Q9NTJ3-2	+		cell cycle;cell division;cellular component organization;cellular metabolic process;cellular nitrogen compound metabolic process;cellular process;chromosome organization;chromosome segregation;DNA metabolic process;DNA packaging;macromolecule metabolic process;metabolic process;mitotic cell cycle;nitrogen compound metabolic process;nucleobase-containing compound metabolic process;organelle organi…	cell part;chromosome;condensin complex;cytoplasm;cytosol;intracellular membrane-bounded organelle;intracellular non-membrane-bounded organelle;intracellular organelle;macromolecular complex;nucleoplasm;nucleus;organelle;protein complex	Cell cycle - yeast			6.78531	1.97643
732	HSPA4L	Heat shock 70 kDa protein 4L	O95757;E9PDE8;D6RJ96	+		cellular metabolic process;cellular process;macromolecule metabolic process;metabolic process;primary metabolic process;protein folding;protein metabolic process;response to chemical stimulus;response to stimulus;response to stress	cell part;cytoplasm;cytosol;intracellular membrane-bounded organelle;intracellular organelle;nucleus;organelle	Protein processing in endoplasmic reticulum			5.84506	1.21247
737	TBL2	Transducin beta-like protein 2	E9PF19;Q9Y4P3	+		biological regulation;cell communication;cellular process;response to chemical stimulus;response to external stimulus;response to extracellular stimulus;response to starvation;response to stimulus;response to stress;signal transduction	cell part;endoplasmic reticulum;intracellular membrane-bounded organelle;intracellular organelle;organelle				3.61191	0.912898
738	TSN	Translin	E9PGT1;Q15631;H7C1D4;Q15631-2	+		cellular metabolic process;cellular nitrogen compound metabolic process;cellular process;DNA metabolic process;DNA recombination;macromolecule metabolic process;metabolic process;nitrogen compound metabolic process;nucleobase-containing compound metabolic process;primary metabolic process	cell part;cytoplasm;cytosol;intracellular membrane-bounded organelle;intracellular organelle;nucleus;organelle				3.19727	0.913535
741	SSFA2	Sperm-specific antigen 2	E9PHV5;P28290-2;P28290;P28290-3;E7EUL7	+			cell part;cytoplasm;intracellular membrane-bounded organelle;intracellular organelle;membrane;nucleoplasm;nucleus;organelle;plasma membrane				4.27644	1.17707
743	SPCS2	Signal peptidase complex subunit 2	E9PI68;Q15005;E9PL01;E9PRB9	+		biological regulation;biosynthetic process;cellular metabolic process;cellular process;establishment of localization;macromolecule metabolic process;metabolic process;peptide metabolic process;primary metabolic process;protein maturation;protein metabolic process;protein targeting;protein transport;regulation of transport;translation;transport	cell part;macromolecular complex;membrane;protein complex	Protein export			4.29421	1.23395
746	CLNS1A	Methylosome subunit pICln	E9PMI6;E9PJF4;J3KN38;P54105;E9PQ83	+		biological regulation;cellular component assembly;cellular component organization;cellular homeostasis;cellular macromolecular complex assembly;cellular metabolic process;cellular nitrogen compound metabolic process;cellular process;establishment of localization;homeostatic process;ion transport;macromolecular complex assembly;macromolecule metabolic process;metabolic process;nitrogen compound me…	cell part;cytoplasm;cytoskeleton;cytosol;intracellular membrane-bounded organelle;intracellular non-membrane-bounded organelle;intracellular organelle;macromolecular complex;membrane;nucleoplasm;nucleus;organelle;plasma membrane;protein complex	RNA transport			2.64352	1.52933
748	PRMT1	Protein arginine N-methyltransferase 1	E9PKG1;Q99873-2;Q99873-3;Q99873;E9PIX6;Q99873-5;E9PQ98	+		biological regulation;cellular component organization;cellular metabolic process;cellular process;chromatin modification;chromatin organization;chromosome organization;histone modification;macromolecule metabolic process;macromolecule modification;metabolic process;one-carbon metabolic process;organelle organization;peptidyl-amino acid modification;primary metabolic process;protein alkylation;pro…	cell part;cytoplasm;cytosol;intracellular membrane-bounded organelle;intracellular organelle;nucleoplasm;nucleus;organelle				6.86316	2.23934
755	CSRP1	Cysteine and glycine-rich protein 1	E9PP21;P21291;E9PND2	+		biological adhesion;cell adhesion;cellular process	cell part;extracellular organelle;intracellular membrane-bounded organelle;intracellular organelle;nucleus;organelle;vesicle				6.41665	1.89564
761	LAMTOR1	Ragulator complex protein LAMTOR1	H0YFI1;F5H479;F5GX19;F5H3Y3;Q6IAA8	+		biological regulation;cell growth;cellular component organization;cellular localization;cellular process;endosome organization;growth;homeostatic process;localization;organelle localization;organelle organization;regulation of transport;response to chemical stimulus;response to endogenous stimulus;response to stimulus;vacuole organization	cell part;extracellular organelle;Golgi apparatus;intracellular membrane-bounded organelle;intracellular organelle;lysosome;macromolecular complex;membrane;organelle;plasma membrane;protein complex;vacuole;vesicle				3.63345	0.966675
765	GPHN	Gephyrin;Molybdopterin adenylyltransferase;Molybdopterin molybdenumtransferase	F5H039;Q9NQX3;Q9NQX3-2;G3V582;H0YJ30	+		biosynthetic process;cellular aromatic compound metabolic process;cellular component organization;cellular localization;cellular membrane organization;cellular metabolic process;cellular nitrogen compound metabolic process;cellular process;cofactor metabolic process;heterocycle metabolic process;localization;macromolecule metabolic process;macromolecule modification;membrane organization;metaboli…	cell part;cytoplasm;cytoskeleton;intracellular non-membrane-bounded organelle;intracellular organelle;membrane;organelle;plasma membrane;synapse				5.37643	1.20081
766	PUS1	tRNA pseudouridine synthase;tRNA pseudouridine synthase A, mitochondrial	F5H1S9;G8JLB3;Q9Y606-2;Q9Y606	+		biological regulation;cellular metabolic process;cellular nitrogen compound metabolic process;cellular process;macromolecule metabolic process;macromolecule modification;metabolic process;nitrogen compound metabolic process;nucleobase-containing compound metabolic process;primary metabolic process;RNA metabolic process;RNA modification;RNA processing;tRNA metabolic process;tRNA processing	cell part;intracellular membrane-bounded organelle;intracellular non-membrane-bounded organelle;intracellular organelle;macromolecular complex;mitochondrion;nucleolus;nucleus;organelle;protein complex;transcription factor complex		MitoCarta3.0	Matrix	4.45274	1.06108
767	MTHFD1	C-1-tetrahydrofolate synthase, cytoplasmic;Methylenetetrahydrofolate dehydrogenase;Methenyltetrahydrofolate cyclohydrolase;Formyltetrahydrofolate synthetase;C-1-tetrahydrofolate synthase, cytoplasmic, N-terminally processed	V9GYY3;F5H2F4;P11586;A0A8V8TMA4;A0A8V8TKT4;A0A8V8TL50;V9GZ78;A0A8V8TKR5;A0A494C1T2;A0A8V8TKS0	+		amine metabolic process;anatomical structure development;anatomical structure formation involved in morphogenesis;biosynthetic process;cellular amino acid metabolic process;cellular aromatic compound metabolic process;cellular ketone metabolic process;cellular metabolic process;cellular nitrogen compound metabolic process;cellular process;cofactor metabolic process;developmental process;heterocyc…	cell part;cytosol;extracellular organelle;intracellular membrane-bounded organelle;intracellular organelle;membrane;mitochondrion;organelle;vesicle	One carbon pool by folate			5.01607	1.11532
768	SEC23A	Protein transport protein Sec23A	F5H365;Q15436;Q15436-2	+		carbohydrate metabolic process;cellular component organization;cellular metabolic process;cellular process;establishment of localization;Golgi vesicle transport;immune system process;macromolecule metabolic process;macromolecule modification;membrane organization;metabolic process;organelle organization;peptidyl-amino acid modification;primary metabolic process;protein glycosylation;protein metab…	cell part;cytosol;endoplasmic reticulum;intracellular membrane-bounded organelle;intracellular organelle;macromolecular complex;membrane;organelle;protein complex	Protein processing in endoplasmic reticulum			5.49132	1.4213
769	TSG101	Tumor susceptibility gene 101 protein	F5H442;Q99816;Q99816-2	+		biological regulation;catabolic process;cell differentiation;cell division;cellular component assembly;cellular component organization;cellular metabolic process;cellular process;developmental process;endosome transport;establishment of localization;macromolecule metabolic process;macromolecule modification;membrane organization;metabolic process;primary metabolic process;protein maturation;prote…	cell part;cytoplasm;endosome;extracellular organelle;intracellular membrane-bounded organelle;intracellular non-membrane-bounded organelle;intracellular organelle;macromolecular complex;membrane;nucleolus;organelle;plasma membrane;protein complex;vesicle	Endocytosis			2.95768	1.28118
778	DDX19A;DDX19B	ATP-dependent RNA helicase DDX19B;ATP-dependent RNA helicase DDX19A	I3L0H8;F6QDS0;H3BQK0;Q9UMR2-2;Q9UMR2-4;Q9NUU7;Q9UMR2;I3L352;Q9UMR2-3;Q9NUU7-2	+		biological regulation;cellular metabolic process;cellular nitrogen compound metabolic process;cellular process;establishment of localization;macromolecule metabolic process;metabolic process;nitrogen compound metabolic process;nuclear transport;nucleobase-containing compound metabolic process;nucleobase-containing compound transport;nucleocytoplasmic transport;primary metabolic process;protein tr…	cell part;cytoplasm;extracellular organelle;intracellular non-membrane-bounded organelle;intracellular organelle;macromolecular complex;membrane;nuclear envelope;nuclear pore;nucleolus;organelle;protein complex;vesicle				7.32813	1.23351
783	CAD	CAD protein;Glutamine-dependent carbamoyl-phosphate synthase;Aspartate carbamoyltransferase;Dihydroorotase	F8VPD4;P27708	+		amine metabolic process;anatomical structure development;anatomical structure morphogenesis;biological regulation;biosynthetic process;catabolic process;cellular amide metabolic process;cellular amino acid metabolic process;cellular aromatic compound metabolic process;cellular ketone metabolic process;cellular metabolic process;cellular nitrogen compound metabolic process;cellular process;develop…	cell body;cell part;cell projection;cytosol;extracellular organelle;intracellular membrane-bounded organelle;intracellular organelle;macromolecular complex;membrane;neuronal cell body;nucleoplasm;nucleus;organelle;plasma membrane;protein complex;vesicle	Alanine, aspartate and glutamate metabolism;Pyrimidine metabolism			4.40017	1.4318
787	TFCP2	Alpha-globin transcription factor CP2	F8VWL0;Q12800-4;Q12800;F8VX55;Q12800-2;Q12800-3	+		biological regulation;biosynthetic process;cellular metabolic process;cellular nitrogen compound metabolic process;cellular process;macromolecule metabolic process;metabolic process;nitrogen compound metabolic process;nucleobase-containing compound metabolic process;primary metabolic process;RNA metabolic process	cell part;intracellular membrane-bounded organelle;intracellular organelle;nucleus;organelle				4.68257	1.11487
791	AAAS	Aladin	H3BU82;F8VZ44;Q9NRG9;Q9NRG9-2	+		behavior;biological regulation;biosynthetic process;carbohydrate metabolic process;carbohydrate transport;cell cycle;cellular component disassembly;cellular component organization;cellular membrane organization;cellular metabolic process;cellular nitrogen compound metabolic process;cellular process;establishment of localization;macromolecule metabolic process;macromolecule modification;membrane o…	cell part;centrosome;cytoplasm;intracellular membrane-bounded organelle;intracellular non-membrane-bounded organelle;intracellular organelle;macromolecular complex;membrane;microtubule organizing center;nuclear envelope;nuclear pore;nucleoplasm;nucleus;organelle;protein complex	RNA transport			7.67147	1.35431
794	ARFGAP1	ADP-ribosylation factor GTPase-activating protein 1	F8W1U7;Q8N6T3;E5RHT6;F8VWH9;Q8N6T3-4;Q8N6T3-5;Q8N6T3-3;Q8N6T3-2;E5RHC5	+		biological regulation;cellular component organization;cellular metabolic process;cellular process;establishment of localization;Golgi vesicle transport;macromolecule metabolic process;membrane organization;metabolic process;organelle organization;primary metabolic process;protein metabolic process;protein transport;response to chemical stimulus;response to stimulus;response to stress;signal trans…	cell part;cytosol;membrane;synapse	Endocytosis			4.65844	1.31041
796	UBAP2L	Ubiquitin-associated protein 2-like	F8W726;Q14157-4;Q14157-1;Q14157-3;Q14157;Q14157-5	+		cell recognition;cellular process	cell part;macromolecular complex;PcG protein complex;protein complex				5.50723	1.66327
798	GAPVD1	GTPase-activating protein and VPS9 domain-containing protein 1	F8W9S7;Q14C86-3;Q14C86-4;Q14C86-5;Q14C86-2;Q14C86;Q14C86-6;C9IZ08	+		biological regulation;cellular component organization;cellular membrane organization;cellular process;endocytosis;establishment of localization;membrane invagination;membrane organization;regulation of transport;response to stimulus;signal transduction;transport;vesicle-mediated transport	cell part;cytosol;endosome;intracellular;intracellular membrane-bounded organelle;intracellular organelle;membrane;organelle				5.9635	1.35878
814	CDC27	Cell division cycle protein 27 homolog	G5EA36;P30260;P30260-2;F6QPS0	+		biological regulation;catabolic process;cell cycle;cell division;cell proliferation;cellular metabolic process;cellular process;macromolecule metabolic process;macromolecule modification;metabolic process;mitotic cell cycle;primary metabolic process;protein metabolic process;protein modification by small protein conjugation or removal;protein modification process;proteolysis;proteolysis involved …	cell part;centrosome;cytoplasm;cytosol;intracellular membrane-bounded organelle;intracellular non-membrane-bounded organelle;intracellular organelle;macromolecular complex;microtubule organizing center;nucleoplasm;nucleus;organelle;protein complex;ubiquitin ligase complex	Cell cycle;Cell cycle - yeast;Meiosis - yeast;Oocyte meiosis;Progesterone-mediated oocyte maturation;Ubiquitin mediated proteolysis			4.31349	1.1232
817	ZYX	Zyxin	H0Y2Y8;Q15942-2;Q15942;H7C3D3	+		biological adhesion;biological regulation;cell adhesion;cell communication;cell-cell signaling;cellular component assembly;cellular component organization;cellular process;cytoskeleton organization;organelle organization;response to stimulus;signal transduction;signaling;viral reproduction	cell part;cytoplasm;intracellular membrane-bounded organelle;intracellular organelle;membrane;nucleus;organelle;plasma membrane	Focal adhesion			4.21408	1.10711
826	PABPC1;PABPC3	Polyadenylate-binding protein 1;Polyadenylate-binding protein;Polyadenylate-binding protein 3	P11940;H0YAR2;P11940-2;A0A7I2YQ88;E7EQV3;A0A7I2V649;E7ERJ7;A0A087WTT1;A0A7I2V4N4;A0A7I2YQE4;A0A7I2YQ90;Q9H361	+		biological regulation;biosynthetic process;catabolic process;cellular metabolic process;cellular nitrogen compound metabolic process;cellular process;gene silencing;macromolecule metabolic process;metabolic process;mRNA metabolic process;mRNA processing;nitrogen compound metabolic process;nucleobase-containing compound metabolic process;primary metabolic process;protein metabolic process;regulati…	cell part;cytoplasm;cytosol;extracellular organelle;intracellular membrane-bounded organelle;intracellular non-membrane-bounded organelle;intracellular organelle;macromolecular complex;membrane;nucleus;organelle;ribonucleoprotein complex;spliceosomal complex;vesicle	mRNA surveillance pathway;RNA degradation;RNA transport			6.75026	1.29974
828	EIF3F	Eukaryotic translation initiation factor 3 subunit F	H0YDT6;O00303	+		biological regulation;biosynthetic process;cellular component assembly;cellular component organization;cellular macromolecular complex assembly;cellular metabolic process;cellular process;macromolecular complex assembly;macromolecule metabolic process;macromolecule modification;metabolic process;primary metabolic process;protein metabolic process;protein modification by small protein conjugation …	cell part;cytosol;macromolecular complex;membrane;protein complex;ribonucleoprotein complex	RNA transport			4.66447	0.678969
829	PPP5C	Serine/threonine-protein phosphatase 5;Serine/threonine-protein phosphatase	P53041;H0YDU8;A8MU39	+		biological regulation;biosynthetic process;cellular component assembly;cellular component organization;cellular metabolic process;cellular nitrogen compound metabolic process;cellular process;DNA metabolic process;DNA repair;macromolecular complex assembly;macromolecule metabolic process;macromolecule modification;metabolic process;mitosis;nitrogen compound metabolic process;nuclear division;nucl…	cell body;cell part;cell projection;cytoplasm;cytosol;intracellular membrane-bounded organelle;intracellular organelle;membrane;neuron projection;neuronal cell body;nucleoplasm;nucleus;organelle	MAPK signaling pathway			4.65151	1.03616
832	PUM1	Pumilio homolog 1	Q14671-3;Q14671;Q14671-2;Q5T1Z4;H0YEH2;Q5T1Z8;Q14671-4;E9PR38;H0YDK8	+		biological regulation;cellular component organization;cellular process;establishment of localization;Golgi vesicle transport;membrane organization;regulation of translation;transport;vesicle-mediated transport	cell part;cytosol				4.38496	1.29475
842	ANKRD17	Ankyrin repeat domain-containing protein 17	H0YM23;O75179-7;O75179-2;O75179;O75179-6;H0YLQ3	+		biological regulation;developmental maturation;developmental process;immune system process;multi-organism process;regulation of cell cycle;regulation of DNA metabolic process;response to biotic stimulus;response to stimulus;response to stress;viral reproduction	cell part;cytoplasm;intracellular membrane-bounded organelle;intracellular organelle;membrane;nucleus;organelle				7.88032	1.87906
843	RPS27L	40S ribosomal protein S27;40S ribosomal protein S27-like	H0YMV8;Q71UM5;C9JLI6	+		biological regulation;biosynthetic process;cellular metabolic process;cellular nitrogen compound metabolic process;cellular process;DNA metabolic process;DNA repair;macromolecule metabolic process;metabolic process;nitrogen compound metabolic process;nucleobase-containing compound metabolic process;primary metabolic process;protein metabolic process;regulation of cell cycle;regulation of mitotic …	cell part;intracellular membrane-bounded organelle;intracellular non-membrane-bounded organelle;intracellular organelle;macromolecular complex;nucleus;organelle;ribonucleoprotein complex;ribosome	Ribosome			3.73103	1.19046
846	DUT	Deoxyuridine 5-triphosphate nucleotidohydrolase, mitochondrial	H0YNW5;P33316-2;P33316;A0A0C4DGL3;H0YKC5;H0YMM5;H0YNJ9;H0YKI0	+		biosynthetic process;catabolic process;cellular aromatic compound metabolic process;cellular metabolic process;cellular nitrogen compound metabolic process;cellular process;DNA metabolic process;DNA replication;heterocycle metabolic process;macromolecule metabolic process;metabolic process;nitrogen compound metabolic process;nucleobase-containing compound catabolic process;nucleobase-containing c…	cell part;extracellular organelle;intracellular membrane-bounded organelle;intracellular organelle;mitochondrion;nucleoplasm;nucleus;organelle;vesicle	Pyrimidine metabolism	MitoCarta3.0	Matrix	4.45586	1.53125
848	RAB11A;RAB11B	Ras-related protein Rab-11A;Ras-related protein Rab-11B	H3BMH2;H3BSC1;P62491-2;Q15907-2;P62491;Q15907	+		biological regulation;cellular component assembly;cellular component organization;cellular localization;cellular membrane organization;cellular metabolic process;cellular process;cytokinesis;cytoskeleton organization;establishment of localization;exocytosis;fluid transport;homeostatic process;hormone transport;ion transport;localization;macromolecule metabolic process;membrane organization;metabo…	cell part;cell projection;cytoplasmic membrane-bounded vesicle;cytosol;endosome;extracellular organelle;Golgi apparatus;intracellular membrane-bounded organelle;intracellular organelle;macromolecular complex;membrane;mitochondrion;neuron projection;organelle;plasma membrane;protein complex;vesicle	Endocrine and other factor-regulated calcium reabsorption;Endocytosis;Pancreatic secretion;Vasopressin-regulated water reabsorption			3.18125	1.21381
864	ATXN2L	Ataxin-2-like protein	Q8WWM7-3;Q8WWM7-6;H3BUF6;Q8WWM7;Q8WWM7-9;Q8WWM7-2;Q8WWM7-4;Q8WWM7-5;Q8WWM7-8;Q8WWM7-7;H3BSK9	+		biological regulation;cellular component assembly;cellular component organization;cellular macromolecular complex assembly;cellular process;macromolecular complex assembly;ribonucleoprotein complex assembly	cell part;cytoplasm;intracellular non-membrane-bounded organelle;intracellular organelle;macromolecular complex;membrane;organelle;ribonucleoprotein complex				7.99877	1.73073
865	CIAPIN1	Anamorsin	H3BV90;Q6FI81;H3BT65;Q6FI81-3;H3BUG4;H3BPG7;H3BQ23	+		anatomical structure development;biological regulation;biosynthetic process;cell death;cellular metabolic process;cellular process;cofactor metabolic process;death;developmental process;metabolic process;small molecule metabolic process	cell part;cytoplasm;intracellular membrane-bounded organelle;intracellular non-membrane-bounded organelle;intracellular organelle;mitochondrion;nucleolus;nucleoplasm;organelle				10.6375	2.24723
873	OSBPL10	Oxysterol-binding protein;Oxysterol-binding protein-related protein 10	H7C487;Q9BXB5-2;Q9BXB5;A0A5F9ZH75	+		establishment of localization;lipid transport;transport					3.83484	1.19961
879	PRSS21	Testisin	I3L0U2;I3L3C7;Q9Y6M0-3;Q9Y6M0-2;Q9Y6M0	+		multicellular organismal process	cell part;cytoplasm;membrane;plasma membrane				5.04262	1.06657
881	SLC25A11	Mitochondrial 2-oxoglutarate/malate carrier protein	I3L1P8;Q02978;Q02978-2	+		alcohol metabolic process;biosynthetic process;carbohydrate metabolic process;cellular metabolic process;cellular process;establishment of localization;ion transport;metabolic process;organic acid transport;primary metabolic process;small molecule metabolic process;transport	cell part;intracellular membrane-bounded organelle;intracellular organelle;membrane;mitochondrion;nucleus;organelle		MitoCarta3.0	MIM	3.9057	0.931225
884	GEMIN4	Gem-associated protein 4	I3L2C7;P57678	+		cellular component assembly;cellular component organization;cellular macromolecular complex assembly;cellular metabolic process;cellular nitrogen compound metabolic process;cellular process;macromolecular complex assembly;macromolecule metabolic process;metabolic process;nitrogen compound metabolic process;nucleobase-containing compound metabolic process;primary metabolic process;ribonucleoprotei…	cell part;cytoplasm;cytosol;extracellular organelle;intracellular non-membrane-bounded organelle;intracellular organelle;macromolecular complex;membrane;nucleolus;nucleoplasm;organelle;protein complex;ribonucleoprotein complex;small nuclear ribonucleoprotein complex;vesicle	RNA transport			3.66116	1.29016
885	EIF5A;EIF5AL1;EIF5A2	Eukaryotic translation initiation factor 5A;Eukaryotic translation initiation factor 5A-1;Eukaryotic translation initiation factor 5A-1-like;Eukaryotic translation initiation factor 5A-2	I3L397;I3L504;P63241;Q6IS14;P63241-2;F8WCJ1;C9J7B5;C9J4W5;Q9GZV4	+		amine metabolic process;biological regulation;biosynthetic process;cell death;cellular amino acid metabolic process;cellular ketone metabolic process;cellular metabolic process;cellular nitrogen compound metabolic process;cellular process;death;establishment of localization;homeostatic process;macromolecule metabolic process;macromolecule modification;metabolic process;multicellular organismal pr…	cell part;cytoplasm;cytosol;extracellular organelle;intracellular membrane-bounded organelle;intracellular organelle;macromolecular complex;membrane;nuclear pore;nucleus;organelle;protein complex;vesicle				7.04119	2.4305
889	ACTG1	Actin, cytoplasmic 2;Actin, cytoplasmic 2, N-terminally processed	I3L4N8;P63261;A0A804GS07;A0A6Q8PFE4;I3L3I0;I3L1U9	+		biological adhesion;biological regulation;cell adhesion;cell junction organization;cellular component assembly;cellular component movement;cellular component organization;cellular process;cytoskeleton organization;homeostatic process;immune system process;locomotion;membrane organization;organelle organization;response to chemical stimulus;response to external stimulus;response to stimulus;respon…	cell part;cytoskeleton;cytosol;extracellular organelle;extracellular space;intracellular membrane-bounded organelle;intracellular non-membrane-bounded organelle;intracellular organelle;macromolecular complex;membrane;nucleus;organelle;plasma membrane;protein complex;vesicle	Adherens junction;Arrhythmogenic right ventricular cardiomyopathy (ARVC);Bacterial invasion of epithelial cells;Dilated cardiomyopathy;Focal adhesion;Hypertrophic cardiomyopathy (HCM);Leukocyte transendothelial migration;Pathogenic Escherichia coli infection;Phagosome;Phototransduction - fly;Regulation of actin cytoskeleton;Shigellosis;Tight junction;Vibrio cholerae infection;Viral myocarditis			4.86215	0.488361
895	OLA1	Obg-like ATPase 1	J3KQ32;Q9NTK5;Q9NTK5-2;Q9NTK5-3	+			cell part;centrosome;cytoplasm;extracellular organelle;intracellular non-membrane-bounded organelle;intracellular organelle;membrane;microtubule organizing center;nucleolus;organelle;vesicle				4.40038	1.12996
896	PTRH2	Peptidyl-tRNA hydrolase 2, mitochondrial	J3KQ48;Q9Y3E5	+		biological regulation;cell death;cellular process;death;metabolic process	cell part;cytosol;intracellular membrane-bounded organelle;intracellular organelle;membrane;mitochondrion;organelle		MitoCarta3.0	MOM	6.00726	1.60062
909	SLC16A3	Monocarboxylate transporter 4	J3QQV2;J3KTM6;O15427;J3QSC3;J3QQS9	+		biological regulation;cell motility;cellular component movement;cellular ketone metabolic process;cellular metabolic process;cellular process;coagulation;establishment of localization;immune system process;ion transport;locomotion;metabolic process;multicellular organismal process;organic acid metabolic process;organic acid transport;regulation of body fluid levels;small molecule metabolic proces…	cell part;cytoskeleton;intracellular non-membrane-bounded organelle;intracellular organelle;membrane;organelle;plasma membrane				3.09573	0.96594
917	ZNF207	BUB3-interacting and GLEBS motif-containing protein ZNF207	J3QRS9;X6R4W8;O43670-2;O43670;O43670-4;J3KS31;O43670-3	+		biological regulation;cell division;cellular component organization;cellular process;chromosome organization;chromosome segregation;cytoskeleton organization;organelle organization;regulation of cell cycle;regulation of mitotic cell cycle;regulation of organelle organization;regulation of protein stability	cell part;intracellular membrane-bounded organelle;intracellular non-membrane-bounded organelle;intracellular organelle;kinetochore;macromolecular complex;nucleolus;nucleus;organelle;protein complex				4.56161	1.57306
918	BUB3	Mitotic checkpoint protein BUB3	J3QT28;O43684-2;O43684	+		biological regulation;catabolic process;cell cycle;cell division;cellular component organization;cellular metabolic process;cellular process;chromosome organization;chromosome segregation;cytoskeleton organization;macromolecule metabolic process;meiotic cell cycle;metabolic process;mitotic cell cycle;organelle organization;primary metabolic process;protein metabolic process;proteolysis;proteolysi…	cell part;cytosol;intracellular non-membrane-bounded organelle;intracellular organelle;kinetochore;macromolecular complex;nucleoplasm;organelle;protein complex	Cell cycle;Cell cycle - yeast			4.89753	1.11522
922	RPL22	60S ribosomal protein L22	K7EJT5;K7EP65;K7EKS7;K7ELC4;K7EMH1;K7ERI7;P35268	+		biosynthetic process;catabolic process;cell activation;cell differentiation;cellular component disassembly;cellular component organization;cellular metabolic process;cellular nitrogen compound metabolic process;cellular process;developmental process;establishment of localization;immune system process;macromolecule metabolic process;metabolic process;mRNA metabolic process;nitrogen compound metabo…	cell part;cytoplasm;cytosol;extracellular organelle;intracellular membrane-bounded organelle;intracellular non-membrane-bounded organelle;intracellular organelle;macromolecular complex;nucleus;organelle;ribonucleoprotein complex;ribosome;vesicle	Ribosome			6.71071	0.660908
925	LSM12	Protein LSM12 homolog	K7ELG9;Q3MHD2;Q3MHD2-2	+							6.7217	1.42469
929	PSME3	Proteasome activator complex subunit 3	K7ENH2;K9J957;P61289;P61289-3;P61289-2;B7Z8D3;B3KQ25;K7ESG5	+		biological regulation;catabolic process;cell cycle;cell death;cellular metabolic process;cellular nitrogen compound metabolic process;cellular process;death;immune system process;macromolecule metabolic process;macromolecule modification;metabolic process;mitotic cell cycle;nitrogen compound metabolic process;primary metabolic process;protein metabolic process;protein modification by small protei…	cell part;cytoplasm;cytosol;intracellular membrane-bounded organelle;intracellular organelle;macromolecular complex;membrane;nucleoplasm;nucleus;organelle;proteasome complex;protein complex	Antigen processing and presentation;Hepatitis C;Proteasome			7.69143	1.46049
942	NUP62	Nuclear pore glycoprotein p62	M0QXN5;P37198	+		aging;biological regulation;biosynthetic process;carbohydrate metabolic process;carbohydrate transport;cell cycle;cell death;cellular component disassembly;cellular component organization;cellular membrane organization;cellular metabolic process;cellular nitrogen compound metabolic process;cellular process;death;developmental process;establishment of localization;macromolecule metabolic process;m…	cell part;cytoplasm;intracellular membrane-bounded organelle;intracellular organelle;macromolecular complex;membrane;nuclear envelope;nuclear pore;nucleocytoplasmic shuttling complex;organelle;protein complex;ribonucleoprotein complex	RNA transport			4.82731	1.09789
945	KHSRP	Far upstream element-binding protein 2	M0R0C6;Q92945;M0R0I5	+		biological regulation;biosynthetic process;catabolic process;cellular metabolic process;cellular nitrogen compound metabolic process;cellular process;establishment of localization;macromolecule metabolic process;metabolic process;mRNA metabolic process;mRNA processing;nitrogen compound metabolic process;nucleobase-containing compound metabolic process;nucleobase-containing compound transport;prim…	cell part;cytosol;intracellular non-membrane-bounded organelle;intracellular organelle;macromolecular complex;membrane;nucleoplasm;organelle;ribonucleoprotein complex				7.6373	1.92644
958	DFFA	DNA fragmentation factor subunit alpha	O00273;O00273-2;K7ERT1	+		biological regulation;catabolic process;cell death;cellular component disassembly;cellular component organization;cellular metabolic process;cellular nitrogen compound metabolic process;cellular process;death;DNA metabolic process;macromolecule metabolic process;metabolic process;nitrogen compound metabolic process;nucleobase-containing compound metabolic process;primary metabolic process;respons…	cell part;cytoplasm;cytosol;intracellular membrane-bounded organelle;intracellular organelle;nucleoplasm;nucleus;organelle	Apoptosis			3.52374	0.951409
959	CLIC1	Chloride intracellular channel protein 1	O00299	+		biological adhesion;biological regulation;cell adhesion;cellular homeostasis;cellular ion homeostasis;cellular process;establishment of localization;homeostatic process;ion transport;regulation of cell cycle;response to stimulus;signal transduction;transport	brush border;cell part;cell projection;cytoplasm;extracellular organelle;extracellular space;intracellular membrane-bounded organelle;intracellular organelle;macromolecular complex;membrane;mitochondrion;nuclear envelope;nucleus;organelle;plasma membrane;protein complex;vesicle				3.48264	1.29528
961	IPO5	Importin-5	O00410;O00410-3;H0Y8C6;O00410-2	+		biological regulation;cellular process;establishment of localization;nuclear transport;nucleocytoplasmic transport;protein targeting;protein transport;regulation of transport;response to chemical stimulus;response to endogenous stimulus;response to stimulus;transport;viral reproduction	cell part;cytoplasm;Golgi apparatus;intracellular membrane-bounded organelle;intracellular non-membrane-bounded organelle;intracellular organelle;macromolecular complex;membrane;nuclear pore;nucleolus;nucleoplasm;nucleus;organelle;protein complex				3.79358	1.74988
964	DNM1L	Dynamin-1-like protein	O00429-6;O00429-8;O00429-4;O00429-5;O00429-3;O00429-9;O00429-2;O00429;A0A8V8TQT5;O00429-7;F8VZ52	+		anatomical structure morphogenesis;biological regulation;cell death;cellular component assembly;cellular component disassembly;cellular component morphogenesis;cellular component organization;cellular localization;cellular macromolecular complex assembly;cellular membrane organization;cellular process;death;developmental process;endocytosis;establishment of localization;localization;macromolecula…	cell part;cytoplasm;cytosol;Golgi apparatus;intracellular membrane-bounded organelle;intracellular organelle;macromolecular complex;membrane;microbody;mitochondrion;organelle;peroxisome;protein complex	Bacterial invasion of epithelial cells;Endocrine and other factor-regulated calcium reabsorption;Endocytosis;Fc gamma R-mediated phagocytosis	MitoCarta3.0	MOM	6.33363	1.51472
966	PSMD14	26S proteasome non-ATPase regulatory subunit 14	O00487	+		biological regulation;catabolic process;cell cycle;cell death;cellular metabolic process;cellular nitrogen compound metabolic process;cellular process;death;DNA metabolic process;DNA recombination;DNA repair;immune system process;macromolecule metabolic process;macromolecule modification;metabolic process;mitotic cell cycle;nitrogen compound metabolic process;nucleobase-containing compound metabo…	cell part;cytosol;extracellular organelle;intracellular membrane-bounded organelle;intracellular organelle;macromolecular complex;nucleoplasm;nucleus;organelle;proteasome complex;protein complex;vesicle	Proteasome			4.75069	0.47736
967	KPNA3	Importin subunit alpha-4	O00505	+		biological regulation;cellular component assembly;cellular component organization;cellular process;establishment of localization;interspecies interaction between organisms;locomotion;macromolecular complex assembly;multi-organism process;nuclear transport;nucleocytoplasmic transport;protein complex assembly;protein targeting;protein transport;response to chemical stimulus;response to stimulus;sig…	cell part;cytosol;macromolecular complex;nuclear pore;nucleoplasm;protein complex				4.93411	1.11107
969	PPP6C	Serine/threonine-protein phosphatase 6 catalytic subunit;Serine/threonine-protein phosphatase 6 catalytic subunit, N-terminally processed;Serine/threonine-protein phosphatase	O00743;O00743-3;Q5T1S7;O00743-2	+		cellular metabolic process;cellular process;macromolecule metabolic process;macromolecule modification;metabolic process;phosphorus metabolic process;primary metabolic process;protein dephosphorylation;protein metabolic process;protein modification process	cell part;cytosol				3.59692	1.11746
970	SCD	Acyl-CoA desaturase	O00767	+		biosynthetic process;cellular ketone metabolic process;cellular lipid metabolic process;cellular metabolic process;cellular process;lipid metabolic process;metabolic process;organic acid metabolic process;primary metabolic process;small molecule metabolic process	cell part;endoplasmic reticulum;intracellular membrane-bounded organelle;intracellular organelle;membrane;organelle	Biosynthesis of unsaturated fatty acids;PPAR signaling pathway			3.6965	1.17998
974	PDCD5	Programmed cell death protein 5	O14737;K7EQA1;O14737-2;K7ESJ4	+		biological regulation;cellular process;regulation of organelle organization;response to chemical stimulus;response to endogenous stimulus;response to stimulus	cell part;cytoplasm;extracellular organelle;intracellular membrane-bounded organelle;intracellular organelle;nucleus;organelle;vesicle				3.32041	1.4466
975	PRMT5	Protein arginine N-methyltransferase 5;Protein arginine N-methyltransferase 5, N-terminally processed	O14744;O14744-2;O14744-5;O14744-3;O14744-4	+		biological regulation;biosynthetic process;cell activation;cell proliferation;cellular component assembly;cellular component organization;cellular macromolecular complex assembly;cellular metabolic process;cellular nitrogen compound metabolic process;cellular process;chromatin modification;chromatin organization;chromosome organization;histone modification;macromolecular complex assembly;macromol…	cell part;cytoplasm;cytosol;intracellular membrane-bounded organelle;intracellular organelle;macromolecular complex;nucleoplasm;nucleus;organelle;protein complex	Cell cycle - yeast;RNA transport			4.53528	1.55836
982	GAK	Cyclin-G-associated kinase	O14976;O14976-2	+		anatomical structure development;anatomical structure morphogenesis;biological regulation;cell cycle;cell development;cell differentiation;cellular component disassembly;cellular component organization;cellular membrane organization;cellular process;developmental process;endocytosis;endoplasmic reticulum organization;establishment of localization;Golgi organization;membrane invagination;membrane …	cell part;Golgi apparatus;intracellular membrane-bounded organelle;intracellular organelle;membrane;organelle				8.84485	0.938603
983	XPO1	Exportin-1	O14980;A0A7I2V2Y6;A0A7I2V461;A0A7I2V3P3;A0A7I2YQV4;A0A7I2V2S3;A0A7I2V3W6;A0A7I2V2H0;A0A7I2V3N0;A0A7I2YQX3;A0A7I2V4A3;A0A7I2V6B9;A0A7I2V488;C9JKM9	+		biological regulation;cell cycle;cellular localization;cellular process;establishment of localization;localization;macromolecule metabolic process;metabolic process;mitotic cell cycle;nuclear transport;nucleobase-containing compound transport;nucleocytoplasmic transport;protein targeting;protein transport;regulation of cell cycle;regulation of organelle organization;regulation of transport;respon…	cell part;cytoplasm;cytosol;intracellular membrane-bounded organelle;intracellular non-membrane-bounded organelle;intracellular organelle;kinetochore;macromolecular complex;membrane;nuclear envelope;nucleolus;nucleoplasm;nucleus;organelle;protein complex;ribonucleoprotein complex	Ribosome biogenesis in eukaryotes;RNA transport			5.1824	1.2162
986	PFAS	Phosphoribosylformylglycinamidine synthase	O15067	+		amine metabolic process;biosynthetic process;cellular amino acid metabolic process;cellular aromatic compound metabolic process;cellular ketone metabolic process;cellular metabolic process;cellular nitrogen compound metabolic process;cellular process;heterocycle metabolic process;metabolic process;nitrogen compound metabolic process;nucleobase-containing compound metabolic process;nucleobase-cont…	cell part;cytoplasm;cytosol;extracellular organelle;organelle;vesicle	Purine metabolism			5.24116	1.60916
991	SPTLC2	Serine palmitoyltransferase 2	O15270;H0YJV2	+		alcohol metabolic process;amine metabolic process;biosynthetic process;cellular lipid metabolic process;cellular metabolic process;cellular nitrogen compound metabolic process;cellular process;lipid metabolic process;metabolic process;nitrogen compound metabolic process;primary metabolic process;small molecule metabolic process	cell part;intracellular membrane-bounded organelle;intracellular organelle;macromolecular complex;membrane;mitochondrion;organelle;protein complex	Sphingolipid metabolism	MitoCarta3.0	Membrane	4.6739	1.10182
992	OGT	UDP-N-acetylglucosamine--peptide N-acetylglucosaminyltransferase 110 kDa subunit	O15294;A0A8V8TQ64;A0A8V8TQ37;O15294-3;A0A8V8TP17;A0A8V8TPA3;O15294-2;O15294-4	+		biological regulation;carbohydrate metabolic process;cell communication;cell death;cellular component organization;cellular metabolic process;cellular process;chromatin modification;chromatin organization;chromosome organization;death;histone modification;macromolecule metabolic process;macromolecule modification;metabolic process;one-carbon metabolic process;organelle organization;peptidyl-amino…	cell part;cytoplasm;cytosol;histone methyltransferase complex;intracellular membrane-bounded organelle;intracellular organelle;macromolecular complex;membrane;microtubule organizing center;mitochondrion;nucleoplasm;nucleus;organelle;plasma membrane;protein complex	Other types of O-glycan biosynthesis			5.64177	1.7079
993	PPM1G	Protein phosphatase 1G	O15355	+		biological regulation;cellular metabolic process;cellular process;macromolecule metabolic process;macromolecule modification;metabolic process;phosphorus metabolic process;primary metabolic process;protein dephosphorylation;protein metabolic process;protein modification process;regulation of cell cycle	cell part;cytoplasm;intracellular membrane-bounded organelle;intracellular organelle;nucleoplasm;nucleus;organelle				4.69706	1.15243
994	INPPL1	Phosphatidylinositol 3,4,5-trisphosphate 5-phosphatase 2	O15357;O15357-2	+		alcohol metabolic process;biological adhesion;biological regulation;biosynthetic process;carbohydrate metabolic process;cell adhesion;cellular component organization;cellular lipid metabolic process;cellular membrane organization;cellular metabolic process;cellular process;cytoskeleton organization;developmental process;endocytosis;establishment of localization;immune system process;lipid metabol…	cell part;cell projection;cytoplasm;cytoskeleton;cytosol;filopodium;Golgi apparatus;intracellular membrane-bounded organelle;intracellular non-membrane-bounded organelle;intracellular organelle;membrane;organelle;plasma membrane	Inositol phosphate metabolism;Phosphatidylinositol signaling system			3.60119	1.19172
1005	AP1G1	AP-1 complex subunit gamma-1	O43747-2;O43747	+		biological regulation;cellular component organization;cellular process;endosome transport;establishment of localization;Golgi vesicle transport;immune system process;membrane organization;organelle organization;pigment granule organization;protein transport;regulation of transport;transport;vacuolar transport;vesicle organization;vesicle-mediated transport;viral reproduction	AP-type membrane coat adaptor complex;cell part;cytoplasm;cytoplasmic membrane-bounded vesicle;cytosol;endosome;Golgi apparatus;intracellular membrane-bounded organelle;intracellular organelle;macromolecular complex;membrane;organelle;protein complex;vesicle	Lysosome			6.30087	1.30841
1006	SYNGR2	Synaptogyrin-2	O43760;O43760-2;K7ELD9;K7ENG9	+		establishment of localization;protein targeting;protein transport;transport	cell part;extracellular organelle;membrane;organelle;synapse;vesicle				3.35389	1.21227
1007	MYO1B	Unconventional myosin-Ib	O43795-2;E9PDF6;O43795	+		cellular component assembly;cellular component movement;cellular component organization;cellular process;cytoskeleton organization;establishment of localization;Golgi vesicle transport;metabolic process;organelle organization;transport;vesicle-mediated transport	brush border;cell part;cell projection;cytoplasm;endosome;extracellular organelle;filopodium;intracellular membrane-bounded organelle;intracellular organelle;macromolecular complex;membrane;organelle;plasma membrane;protein complex;vesicle				3.72255	1.33993
1008	LANCL1	LanC-like protein 1	O43813;E9PHS0;F8WDS9	+		biological regulation;cellular process;response to stimulus;signal transduction	cell part;cytoplasm;extracellular organelle;intracellular membrane-bounded organelle;intracellular organelle;nucleus;organelle;vesicle				3.62077	1.18373
1009	GTPBP6	Putative GTP-binding protein 6	O43824	+							6.64682	1.81666
1010	NRD1	Nardilysin	O43847;O43847-2;G3V1R5;H0Y5G9	+		biological regulation;cell motility;cell proliferation;cellular component movement;cellular component organization;cellular process;locomotion;macromolecule metabolic process;metabolic process;primary metabolic process;protein metabolic process;proteolysis	cell part;cell surface;cytosol		MitoCarta3.0	Matrix	5.71321	1.50434
1011	AHCYL1;AHCYL2	Putative adenosylhomocysteinase 2;Adenosylhomocysteinase;Putative adenosylhomocysteinase 3	O43865;O43865-2;H0Y8B3;Q96HN2-4;Q96HN2-3;Q96HN2-2;Q96HN2	+		amine metabolic process;biological regulation;cellular amino acid metabolic process;cellular ketone metabolic process;cellular metabolic process;cellular nitrogen compound metabolic process;cellular process;cofactor metabolic process;establishment of localization;heterocycle metabolic process;macromolecule metabolic process;metabolic process;mRNA metabolic process;mRNA processing;nitrogen compoun…	cell part;cytosol;endoplasmic reticulum;extracellular organelle;intracellular membrane-bounded organelle;intracellular organelle;organelle;vesicle	Cysteine and methionine metabolism	MitoCarta3.0	MOM	4.19881	0.553891
1014	SPAG9	C-Jun-amino-terminal kinase-interacting protein 4	O60271-9;O60271-4;O60271-2;O60271	+		biological regulation;cell differentiation;cellular component assembly;cellular component organization;cellular metabolic process;cellular process;developmental process;endosome transport;establishment of localization;macromolecular complex assembly;macromolecule metabolic process;macromolecule modification;metabolic process;multicellular organismal process;phosphorus metabolic process;primary me…	cell part;cytoplasm;cytoplasmic membrane-bounded vesicle;cytosol;extracellular organelle;intracellular membrane-bounded organelle;intracellular organelle;organelle;vesicle				5.22892	0.894955
1018	GMDS	GDP-mannose 4,6 dehydratase	O60547-2;O60547	+		alcohol metabolic process;biological regulation;biosynthetic process;carbohydrate metabolic process;cellular metabolic process;cellular nitrogen compound metabolic process;cellular process;metabolic process;nitrogen compound metabolic process;nucleobase-containing compound metabolic process;nucleotide-sugar metabolic process;primary metabolic process;response to stimulus;signal transduction;small…	cell part;cytoplasm;extracellular organelle;organelle;vesicle	Amino sugar and nucleotide sugar metabolism;Fructose and mannose metabolism			6.49192	0.865182
1020	BUB1B	Mitotic checkpoint serine/threonine-protein kinase BUB1 beta	O60566-2;O60566;O60566-3	+		biological regulation;catabolic process;cell cycle;cell death;cell division;cell proliferation;cellular component organization;cellular localization;cellular metabolic process;cellular process;death;localization;macromolecule metabolic process;metabolic process;mitosis;mitotic cell cycle;nuclear division;organelle fission;organelle organization;primary metabolic process;protein metabolic process;…	cell part;cytoplasm;cytosol;intracellular non-membrane-bounded organelle;intracellular organelle;kinetochore;macromolecular complex;microtubule organizing center;organelle;protein complex;ubiquitin ligase complex	Cell cycle			3.01851	0.939269
1021	DIAPH1	Protein diaphanous homolog 1	O60610-2;O60610-3;O60610;A0A2R8Y5N1	+		biological regulation;cellular component assembly;cellular component organization;cellular localization;cellular macromolecular complex assembly;cellular process;cytoskeleton organization;localization;macromolecular complex assembly;multicellular organismal process;neurological system process;organelle organization;protein complex assembly;protein polymerization;regulation of transport;response t…	cell part;cell projection;cytosol;intracellular non-membrane-bounded organelle;intracellular organelle;neuron projection;organelle	Focal adhesion;Regulation of actin cytoskeleton;Shigellosis			6.16833	1.50523
1022	PLIN3	Perilipin-3	O60664-4;O60664-3;O60664;K7ERZ3;K7EL96	+		cellular process;establishment of localization;transport;vesicle-mediated transport	cell part;cytoplasm;endosome;Golgi apparatus;intracellular membrane-bounded organelle;intracellular organelle;lipid particle;membrane;organelle				5.17315	1.49586
1024	KPNA6;KPNA5	Importin subunit alpha-7;Importin subunit alpha-6	O60684;A0A8V8TLL2;A0A8V8TL88;A0A8V8TMV2;O15131	+		biological regulation;cellular process;establishment of localization;multicellular organismal process;nuclear transport;nucleocytoplasmic transport;protein targeting;protein transport;response to chemical stimulus;response to stimulus;signal transduction;transport	cell part;cytoplasm;cytosol;intracellular membrane-bounded organelle;intracellular organelle;membrane;nucleoplasm;nucleus;organelle				7.0856	1.18011
1026	SNX2	Sorting nexin-2	O60749;O60749-2	+		anatomical structure morphogenesis;cellular component assembly;cellular component morphogenesis;cellular component organization;cellular membrane organization;cellular process;developmental process;endocytosis;endosome transport;establishment of localization;Golgi vesicle transport;macromolecular complex assembly;membrane invagination;membrane organization;organelle organization;protein complex a…	cell part;cell projection;cytoplasm;extracellular organelle;intracellular membrane-bounded organelle;intracellular organelle;macromolecular complex;membrane;organelle;protein complex;retromer complex;vesicle				5.18341	0.873024
1027	USO1	General vesicular transport factor p115	O60763;O60763-2	+		cell cycle;cellular component organization;cellular membrane organization;cellular process;establishment of localization;Golgi vesicle transport;membrane docking;membrane fusion;membrane organization;mitotic cell cycle;organelle fusion;organelle organization;protein transport;transport;vesicle organization;vesicle-mediated transport	cell part;cytosol;endoplasmic reticulum;Golgi apparatus;intracellular membrane-bounded organelle;intracellular non-membrane-bounded organelle;intracellular organelle;membrane;nucleolus;organelle				5.30115	1.03849
1036	HMMR	Hyaluronan mediated motility receptor	O75330-2;O75330;O75330-3;O75330-4	+		amine metabolic process;carbohydrate metabolic process;catabolic process;macromolecule metabolic process;metabolic process;nitrogen compound metabolic process;polysaccharide metabolic process;primary metabolic process;small molecule metabolic process	cell part;cell surface;cytoplasm;membrane;plasma membrane	ECM-receptor interaction			5.72717	1.30747
1039	FLNB	Filamin-B	O75369-8;O75369-2;O75369-9;O75369;A0A804HK76;O75369-6;O75369-3;E7EN95;O75369-7;A0A804HL72;O75369-5;O75369-4	+		anatomical structure development;biological regulation;cell differentiation;cellular component organization;cellular process;cytoskeleton organization;developmental process;organelle organization;response to chemical stimulus;response to stimulus;signal transduction	cell cortex;cell part;cytoplasm;cytoskeleton;cytosol;extracellular organelle;intracellular non-membrane-bounded organelle;intracellular organelle;membrane;organelle;plasma membrane;vesicle	Focal adhesion;MAPK signaling pathway			5.44275	1.48076
1042	TACC1	Transforming acidic coiled-coil-containing protein 1	O75410-7;O75410-9;O75410;O75410-2;E7ET87;E7EVI4;O75410-3;H0YAY0;O75410-10;H0YBT8;B4E3H6;O75410-5;O75410-4;O75410-6;O75410-8	+		anatomical structure development;biological regulation;cell cycle;cell differentiation;cell division;cell proliferation;cellular component organization;cellular localization;cellular process;cytoskeleton organization;developmental process;localization;organelle localization;organelle organization	cell part;cytoplasm;cytoskeleton;intracellular membrane-bounded organelle;intracellular non-membrane-bounded organelle;intracellular organelle;microtubule organizing center;nucleus;organelle				4.67222	1.1026
1048	SF3B1	Splicing factor 3B subunit 1	O75533	+		cellular metabolic process;cellular nitrogen compound metabolic process;cellular process;developmental process;macromolecule metabolic process;metabolic process;mRNA metabolic process;mRNA processing;nitrogen compound metabolic process;nucleobase-containing compound metabolic process;primary metabolic process;RNA metabolic process;RNA processing;RNA splicing	cell part;intracellular membrane-bounded organelle;intracellular organelle;macromolecular complex;nucleoplasm;nucleus;organelle;ribonucleoprotein complex;spliceosomal complex	Spliceosome			5.23134	1.28629
1050	SNRNP200	U5 small nuclear ribonucleoprotein 200 kDa helicase	O75643;A0A494C1A5	+		cell differentiation;cellular component assembly;cellular component organization;cellular macromolecular complex assembly;cellular metabolic process;cellular nitrogen compound metabolic process;cellular process;developmental process;macromolecular complex assembly;macromolecule metabolic process;metabolic process;mRNA metabolic process;mRNA processing;nitrogen compound metabolic process;nucleobas…	cell part;intracellular membrane-bounded organelle;intracellular organelle;macromolecular complex;membrane;nucleoplasm;nucleus;organelle;ribonucleoprotein complex;small nuclear ribonucleoprotein complex;spliceosomal complex	Spliceosome			7.16232	1.06837
1052	TIPRL	TIP41-like protein	O75663;O75663-2	+		biological regulation;cellular process;regulation of cell cycle;response to DNA damage stimulus;response to stimulus;response to stress	cell part;cytoplasm;intracellular membrane-bounded organelle;intracellular organelle;organelle				3.52831	1.14225
1055	NUP155	Nuclear pore complex protein Nup155	O75694;E9PF10;O75694-2	+		biological regulation;biosynthetic process;carbohydrate metabolic process;carbohydrate transport;cell cycle;cellular component disassembly;cellular component organization;cellular membrane organization;cellular metabolic process;cellular nitrogen compound metabolic process;cellular process;establishment of localization;macromolecule metabolic process;macromolecule modification;membrane organizati…	cell part;macromolecular complex;membrane;nuclear envelope;nuclear pore;protein complex	RNA transport			5.98093	1.87133
1058	BCAR3	Breast cancer anti-estrogen resistance protein 3	O75815;O75815-3;O75815-2	+		anatomical structure morphogenesis;biological regulation;cellular process;developmental process;regulation of protein modification process;response to chemical stimulus;response to drug;response to stimulus;signal transduction					2.61093	1.35895
1059	EIF3G	Eukaryotic translation initiation factor 3 subunit G	O75821;K7EL20;K7ER90;K7ENA8	+		biological regulation;biosynthetic process;cellular component assembly;cellular component organization;cellular macromolecular complex assembly;cellular metabolic process;cellular process;macromolecular complex assembly;macromolecule metabolic process;metabolic process;primary metabolic process;protein metabolic process;regulation of translation;ribonucleoprotein complex assembly;translation;tran…	cell part;cytoplasm;cytosol;macromolecular complex;protein complex;ribonucleoprotein complex	RNA transport			3.74887	1.49216
1070	MTA2	Metastasis-associated protein MTA2	O94776;O94776-2	+		biological regulation;cellular component organization;cellular metabolic process;cellular nitrogen compound metabolic process;cellular process;chromatin modification;chromatin organization;chromosome organization;DNA metabolic process;DNA modification;macromolecule metabolic process;macromolecule modification;metabolic process;nitrogen compound metabolic process;nucleobase-containing compound met…	cell part;chromatin remodeling complex;macromolecular complex;membrane;nucleoplasm;protein complex;transcription factor complex;transcriptional repressor complex				4.68995	1.29232
1073	SEC24D	Protein transport protein Sec24D	O94855;O94855-2;E9PC44;E9PDM8	+		carbohydrate metabolic process;cellular component organization;cellular metabolic process;cellular process;developmental process;embryo development;establishment of localization;Golgi vesicle transport;immune system process;macromolecule metabolic process;macromolecule modification;membrane organization;metabolic process;organelle organization;peptidyl-amino acid modification;primary metabolic pr…	cell part;cytosol;macromolecular complex;membrane;protein complex	Protein processing in endoplasmic reticulum			3.48974	0.88672
1081	YIF1A	Protein YIF1A	O95070;A6NGW1;E9PIZ0;C9JST7	+		biological regulation;cellular metabolic process;cellular process;establishment of localization;macromolecule metabolic process;metabolic process;primary metabolic process;protein metabolic process;protein transport;response to chemical stimulus;response to stimulus;response to stress;signal transduction;transport;vesicle-mediated transport	cell part;Golgi apparatus;intracellular membrane-bounded organelle;intracellular organelle;membrane;microtubule organizing center;organelle				3.1584	0.898465
1087	RTN3	Reticulon-3;Reticulon	O95197-3;O95197-4;O95197-7;O95197-2;O95197;F5H617;O95197-6;O95197-5	+		cell death;cellular component organization;cellular process;death;endoplasmic reticulum organization;establishment of localization;organelle organization;transport;vesicle-mediated transport;viral reproduction	cell part;endoplasmic reticulum;extracellular organelle;extracellular space;intracellular membrane-bounded organelle;intracellular organelle;membrane;organelle;vesicle				5.72534	1.75998
1089	KIF20A	Kinesin-like protein KIF20A	O95235-2;O95235	+		cell cycle;cellular component movement;cellular component organization;cellular process;cytokinesis;cytoskeleton organization;establishment of localization;metabolic process;mitotic cell cycle;organelle organization;protein transport;transport;vesicle-mediated transport	cell part;Golgi apparatus;intracellular membrane-bounded organelle;intracellular non-membrane-bounded organelle;intracellular organelle;macromolecular complex;midbody;nucleoplasm;organelle;protein complex				3.63369	0.903043
1091	SMC2	Structural maintenance of chromosomes protein 2	O95347;O95347-2	+		cell cycle;cell division;cellular component organization;cellular metabolic process;cellular nitrogen compound metabolic process;cellular process;chromosome organization;chromosome segregation;DNA metabolic process;DNA packaging;macromolecule metabolic process;metabolic process;mitotic cell cycle;nitrogen compound metabolic process;nucleobase-containing compound metabolic process;organelle organi…	cell part;chromosome;condensin complex;cytoplasm;cytosol;extracellular organelle;intracellular membrane-bounded organelle;intracellular non-membrane-bounded organelle;intracellular organelle;macromolecular complex;nuclear chromosome;nucleoplasm;nucleus;organelle;protein complex;vesicle	Cell cycle - yeast			5.01239	1.39097
1094	IPO7	Importin-7	O95373	+		biological regulation;cellular process;establishment of localization;immune system process;nuclear transport;nucleocytoplasmic transport;protein targeting;protein transport;response to stimulus;response to stress;signal transduction;transport;viral reproduction	cell part;cytoplasm;macromolecular complex;membrane;nuclear pore;nucleoplasm;protein complex				9.83392	1.9086
1095	AHSA1	Activator of 90 kDa heat shock protein ATPase homolog 1	O95433;O95433-2;H0YJG7;G3V438	+		biological regulation;response to stimulus;response to stress	cell part;cytoplasm;cytosol;endoplasmic reticulum;extracellular organelle;intracellular membrane-bounded organelle;intracellular organelle;organelle;vesicle				3.49675	0.913907
1098	SEC24A	Protein transport protein Sec24A	O95486	+		biological regulation;carbohydrate metabolic process;cellular component organization;cellular metabolic process;cellular process;establishment of localization;Golgi vesicle transport;immune system process;macromolecule metabolic process;macromolecule modification;membrane organization;metabolic process;organelle organization;peptidyl-amino acid modification;primary metabolic process;protein glyco…	cell part;cytosol;macromolecular complex;membrane;protein complex	Protein processing in endoplasmic reticulum			4.55285	1.23679
1108	BAG3	BAG family molecular chaperone regulator 3	O95817;C9JFK9	+		anatomical structure development;biological regulation;cellular metabolic process;cellular process;developmental process;macromolecule metabolic process;metabolic process;primary metabolic process;protein folding;protein metabolic process;regulation of protein stability;response to abiotic stimulus;response to external stimulus;response to heat;response to stimulus;response to stress	cell part;cell projection;cytoplasm;cytosol;membrane;neuron projection;plasma membrane				4.28106	1.26028
1111	TOMM40	Mitochondrial import receptor subunit TOM40 homolog	O96008;O96008-2;K7EKG4;K7EJ57	+		cellular metabolic process;cellular process;establishment of localization;ion transport;macromolecule metabolic process;metabolic process;primary metabolic process;protein metabolic process;protein targeting;protein transport;transmembrane transport;transport	cell part;cytoplasm;extracellular organelle;intracellular membrane-bounded organelle;intracellular organelle;macromolecular complex;membrane;mitochondrion;nucleoplasm;organelle;protein complex;vesicle	Amyotrophic lateral sclerosis (ALS)	MitoCarta3.0	MOM	3.57256	1.1996
1119	HPRT1	Hypoxanthine-guanine phosphoribosyltransferase	P00492	+		alcohol metabolic process;amine metabolic process;anatomical structure development;anatomical structure morphogenesis;behavior;biological regulation;biosynthetic process;catabolic process;cell activation;cell death;cell development;cell differentiation;cell proliferation;cellular aromatic compound metabolic process;cellular component assembly;cellular component morphogenesis;cellular component or…	cell part;cytoplasm;cytosol;extracellular organelle;organelle;vesicle	Drug metabolism - other enzymes;Purine metabolism			7.79918	1.64278
1121	EGFR	Epidermal growth factor receptor;Receptor protein-tyrosine kinase	P00533;C9JYS6;Q504U8;P00533-4;P00533-3	+		anatomical structure development;anatomical structure morphogenesis;behavior;biological adhesion;biological regulation;biosynthetic process;cell activation;cell adhesion;cell motility;cell proliferation;cellular component movement;cellular component organization;cellular lipid metabolic process;cellular localization;cellular membrane organization;cellular metabolic process;cellular process;develo…	cell part;cell surface;cytoplasm;cytoplasmic membrane-bounded vesicle;endosome;extracellular space;intracellular membrane-bounded organelle;intracellular organelle;macromolecular complex;membrane;nucleus;organelle;plasma membrane;protein complex;receptor complex;vesicle	Adherens junction;Bladder cancer;Calcium signaling pathway;Cytokine-cytokine receptor interaction;Dorso-ventral axis formation;Endocytosis;Endometrial cancer;Epithelial cell signaling in Helicobacter pylori infection;ErbB signaling pathway;Focal adhesion;Gap junction;Glioma;GnRH signaling pathway;Hepatitis C;MAPK signaling pathway;MAPK signaling pathway - fly;Melanoma;Non-small cell lung cancer;P…			3.59866	1.22717
1125	ASS1	Argininosuccinate synthase	P00966;Q5T6L6;Q5T6L5	+		aging;amine metabolic process;anatomical structure development;biological regulation;biosynthetic process;cellular amide metabolic process;cellular amino acid metabolic process;cellular ketone metabolic process;cellular metabolic process;cellular nitrogen compound metabolic process;cellular process;developmental process;metabolic process;nitrogen compound metabolic process;nitrogen cycle metaboli…	cell part;cell projection;cytoplasm;cytosol;endoplasmic reticulum;extracellular organelle;intracellular membrane-bounded organelle;intracellular organelle;lysosome;membrane;neuron projection;nucleus;organelle;vacuole;vesicle	Alanine, aspartate and glutamate metabolism;Arginine and proline metabolism			7.44419	0.657093
1133	ALDOA	Fructose-bisphosphate aldolase A;Fructose-bisphosphate aldolase	P04075;J3KPS3;H3BQN4;P04075-2;H3BPS8	+		alcohol metabolic process;biological regulation;biosynthetic process;carbohydrate metabolic process;catabolic process;cell activation;cellular component assembly;cellular component organization;cellular homeostasis;cellular metabolic process;cellular nitrogen compound metabolic process;cellular process;coagulation;cytoskeleton organization;establishment of localization;exocytosis;generation of pr…	cell part;cytoskeleton;cytosol;extracellular organelle;extracellular region;extracellular space;intracellular membrane-bounded organelle;intracellular non-membrane-bounded organelle;intracellular organelle;membrane;nucleus;organelle;vesicle	Carbon fixation in photosynthetic organisms;Fructose and mannose metabolism;Glycolysis / Gluconeogenesis;Pentose phosphate pathway			4.352	2.29254
1134	CSTB	Cystatin-B	P04080;A0A1W2PQG6	+		behavior;biological regulation;multicellular organismal process;response to stimulus	cell part;cytoplasm;extracellular organelle;extracellular space;intracellular non-membrane-bounded organelle;intracellular organelle;nucleolus;organelle;vesicle				3.85938	1.59612
1135	ANXA1	Annexin A1	P04083	+		anatomical structure development;biological regulation;cell activation;cell differentiation;cellular component movement;cellular metabolic process;cellular nitrogen compound metabolic process;cellular process;developmental process;DNA geometric change;DNA metabolic process;establishment of localization;homeostatic process;hormone transport;immune system process;lipid transport;macromolecule metab…	cell part;cell projection;cell surface;cilium;cytoplasm;cytoskeleton;endosome;extracellular organelle;extracellular region;extracellular space;intracellular membrane-bounded organelle;intracellular non-membrane-bounded organelle;intracellular organelle;lysosome;macromolecular complex;membrane;nucleus;organelle;plasma membrane;protein complex;vacuole;vesicle				3.29638	1.09921
1137	TK1	Thymidine kinase, cytosolic;Thymidine kinase	P04183;K7ERV3;K7ES52;K7ERJ1	+		anatomical structure development;biosynthetic process;cell proliferation;cellular aromatic compound metabolic process;cellular component assembly;cellular component organization;cellular metabolic compound salvage;cellular metabolic process;cellular nitrogen compound metabolic process;cellular process;developmental process;DNA metabolic process;heterocycle metabolic process;macromolecular complex…	cell part;cytosol	Drug metabolism - other enzymes;Pyrimidine metabolism			6.21926	2.19123
1145	RPN1	Dolichyl-diphosphooligosaccharide--protein glycosyltransferase subunit 1	P04843;B7Z4L4	+		biosynthetic process;carbohydrate metabolic process;cellular metabolic process;cellular process;establishment of localization;macromolecule metabolic process;macromolecule modification;metabolic process;peptidyl-amino acid modification;primary metabolic process;protein glycosylation;protein metabolic process;protein modification process;protein targeting;protein transport;translation;transport	cell part;cytoplasmic membrane-bounded vesicle;endoplasmic reticulum;intracellular membrane-bounded organelle;intracellular organelle;macromolecular complex;membrane;organelle;protein complex;vesicle	N-Glycan biosynthesis;Protein processing in endoplasmic reticulum;Various types of N-glycan biosynthesis			4.79276	0.918695
1146	RPN2	Dolichyl-diphosphooligosaccharide--protein glycosyltransferase subunit 2	P04844-2;P04844	+		aging;biosynthetic process;carbohydrate metabolic process;cellular metabolic process;cellular process;developmental process;establishment of localization;macromolecule metabolic process;macromolecule modification;metabolic process;peptidyl-amino acid modification;primary metabolic process;protein glycosylation;protein metabolic process;protein modification process;protein targeting;protein transp…	cell part;endoplasmic reticulum;intracellular membrane-bounded organelle;intracellular organelle;macromolecular complex;membrane;nucleus;organelle;protein complex	N-Glycan biosynthesis;Protein processing in endoplasmic reticulum;Various types of N-glycan biosynthesis			3.92754	0.59092
1147	GNAI2;GNAI1	Guanine nucleotide-binding protein G(i) subunit alpha-2;Guanine nucleotide-binding protein G(i) subunit alpha-1	P04899-4;P04899;P04899-5;P04899-6;P04899-3;P04899-2;P63096;P63096-2	+		biological regulation;cell activation;cell communication;cell cycle;cell division;cell proliferation;cell-cell signaling;cellular metabolic process;cellular process;coagulation;macromolecule metabolic process;macromolecule modification;metabolic process;multicellular organismal process;phosphorus metabolic process;primary metabolic process;protein metabolic process;protein modification process;pr…	cell part;centrosome;cytoplasm;cytosol;extracellular organelle;intracellular membrane-bounded organelle;intracellular non-membrane-bounded organelle;intracellular organelle;macromolecular complex;membrane;microtubule organizing center;midbody;nucleoplasm;nucleus;organelle;plasma membrane;protein complex;vesicle	Axon guidance;Chagas disease (American trypanosomiasis);Chemokine signaling pathway;Gap junction;Gastric acid secretion;Leukocyte transendothelial migration;Long-term depression;Melanogenesis;Progesterone-mediated oocyte maturation;Tight junction;Toxoplasmosis			4.44854	1.29818
1154	EIF2S1	Eukaryotic translation initiation factor 2 subunit 1	P05198;G3V4T5;H0YJS4	+		biological regulation;biosynthetic process;cellular metabolic process;cellular process;establishment of localization;macromolecule metabolic process;macromolecule modification;metabolic process;phosphorus metabolic process;primary metabolic process;protein metabolic process;protein modification process;protein phosphorylation;regulation of translation;response to chemical stimulus;response to sti…	cell part;cytosol;extracellular organelle;intracellular membrane-bounded organelle;intracellular non-membrane-bounded organelle;intracellular organelle;macromolecular complex;membrane;nucleus;organelle;polysome;protein complex;ribonucleoprotein complex;ribosome;vesicle	Hepatitis C;Measles;Protein processing in endoplasmic reticulum;RNA transport			4.81664	1.43316
1158	KRT18	Keratin, type I cytoskeletal 18	P05783;F8VZY9	+		anatomical structure morphogenesis;biological regulation;cell cycle;cellular component organization;cellular process;cytoskeleton organization;developmental process;establishment of localization;Golgi vesicle transport;organelle organization;protein transport;response to chemical stimulus;response to stimulus;signal transduction;transport;vesicle-mediated transport;viral reproduction	cell part;cytoplasm;extracellular organelle;intracellular non-membrane-bounded organelle;intracellular organelle;macromolecular complex;microtubule organizing center;nucleolus;organelle;protein complex;vesicle				4.68973	0.541876
1162	S100A6	Protein S100;Protein S100-A6	R4GN98;P06703	+		anatomical structure morphogenesis;biological regulation;cellular component morphogenesis;cellular component organization;cellular process;developmental process;response to stimulus;signal transduction	cell part;cell projection;cytoplasm;cytosol;extracellular organelle;intracellular membrane-bounded organelle;intracellular organelle;nuclear envelope;nucleus;organelle;vesicle				5.13528	1.75924
1164	PYGL	Glycogen phosphorylase, liver form;Alpha-1,4 glucan phosphorylase	P06737-2;P06737;E9PK47	+		alcohol metabolic process;biological regulation;biosynthetic process;carbohydrate metabolic process;catabolic process;cell death;cellular metabolic process;cellular process;death;energy reserve metabolic process;generation of precursor metabolites and energy;heterocycle metabolic process;homeostatic process;macromolecule metabolic process;metabolic process;polysaccharide metabolic process;primary…	cell part;cytoplasm;cytosol;extracellular organelle;membrane;organelle;plasma membrane;vesicle	Insulin signaling pathway;Starch and sucrose metabolism			4.79191	0.998854
1165	TPM3	Tropomyosin alpha-3 chain	P06753-2;A0A087WWU8;P06753-3;P06753-6;P06753-5;P06753-4	+		cellular component movement;cellular process;multicellular organismal process;muscle contraction	cell part;cytoskeleton;cytosol;extracellular organelle;intracellular non-membrane-bounded organelle;intracellular organelle;organelle;vesicle	Cardiac muscle contraction;Dilated cardiomyopathy;Hypertrophic cardiomyopathy (HCM);Pathways in cancer;Thyroid cancer			6.07254	1.7517
1168	ANXA2;ANXA2P2	Annexin A2;Annexin;Putative annexin A2-like protein	P07355;P07355-2;H0YMW4;H0YN42;A6NMY6;H0YMU9;H0YMD0;H0YM50;H0YL33;H0YNB8;H0YKS4	+		anatomical structure formation involved in morphogenesis;biological regulation;cellular component assembly;cellular component organization;cellular membrane organization;cellular process;developmental process;establishment of localization;extracellular matrix organization;extracellular structure organization;macromolecular complex assembly;membrane organization;multicellular organismal process;or…	cell cortex;cell part;cell projection;cell surface;cytoplasmic membrane-bounded vesicle;endosome;extracellular organelle;extracellular space;intracellular membrane-bounded organelle;intracellular organelle;lipid particle;membrane;midbody;nucleus;organelle;plasma membrane;vesicle				4.78868	0.832933
1170	TUBB	Tubulin beta chain	Q5JP53;P07437;Q5ST81	+		biological regulation;cell cycle;cell division;cell killing;cellular component assembly;cellular component movement;cellular component organization;cellular macromolecular complex assembly;cellular process;cytoskeleton organization;cytoskeleton-dependent intracellular transport;establishment of localization;immune system process;macromolecular complex assembly;mitotic cell cycle;organelle assembl…	cell body;cell part;cytoskeleton;cytosol;extracellular organelle;intracellular membrane-bounded organelle;intracellular non-membrane-bounded organelle;intracellular organelle;macromolecular complex;nucleus;organelle;protein complex;vesicle	Gap junction;Pathogenic Escherichia coli infection;Phagosome			5.73576	0.429018
1171	PFN1	Profilin-1	P07737;K7EJ44	+		anatomical structure formation involved in morphogenesis;biological regulation;cell activation;cellular component organization;cellular process;coagulation;cytoskeleton organization;developmental process;establishment of localization;exocytosis;multicellular organismal process;organelle organization;regulation of body fluid levels;regulation of DNA metabolic process;regulation of organelle organi…	cell cortex;cell part;cell projection;cytoplasm;cytoskeleton;cytosol;extracellular organelle;intracellular membrane-bounded organelle;intracellular non-membrane-bounded organelle;intracellular organelle;membrane;neuron projection;nucleus;organelle;synapse;vesicle	Regulation of actin cytoskeleton;Shigellosis			4.46518	1.45156
1173	EPRS	Bifunctional glutamate/proline--tRNA ligase;Glutamate--tRNA ligase;Proline--tRNA ligase	P07814;V9GYZ6	+		amine metabolic process;biological regulation;cellular amino acid metabolic process;cellular component assembly;cellular component organization;cellular ketone metabolic process;cellular metabolic process;cellular nitrogen compound metabolic process;cellular process;macromolecular complex assembly;macromolecule metabolic process;metabolic process;nitrogen compound metabolic process;nucleobase-con…	cell part;cytoplasm;cytosol;macromolecular complex;membrane;protein complex;ribonucleoprotein complex	Aminoacyl-tRNA biosynthesis;Porphyrin and chlorophyll metabolism			5.84751	1.91255
1178	SRPR	Signal recognition particle receptor subunit alpha	P08240-2;P08240	+		biological regulation;biosynthetic process;cellular metabolic process;cellular process;establishment of localization;macromolecule metabolic process;metabolic process;primary metabolic process;protein metabolic process;protein targeting;protein transport;response to chemical stimulus;response to stimulus;response to stress;signal transduction;translation;transport	cell part;endoplasmic reticulum;extracellular organelle;intracellular membrane-bounded organelle;intracellular organelle;macromolecular complex;membrane;organelle;protein complex;receptor complex;vesicle	Protein export			4.82092	1.12272
1185	ANXA5	Annexin A5;Annexin	P08758;D6RBE9;D6RBL5;E9PHT9	+		biological regulation;cellular process;coagulation;multicellular organismal process;regulation of body fluid levels;response to chemical stimulus;response to stimulus;signal transduction	cell part;cytoplasm;extracellular organelle;intracellular;membrane;organelle;vesicle				4.17225	1.31978
1187	LGALS1	Galectin-1	P09382	+		biological regulation;cell activation;cell death;cell differentiation;cellular homeostasis;cellular process;death;developmental process;homeostatic process;immune system process;multicellular organismal process;response to chemical stimulus;response to drug;response to stimulus;response to stress;signal transduction	cell part;cell surface;cytoplasm;extracellular matrix;extracellular organelle;extracellular space;intracellular;intracellular membrane-bounded organelle;intracellular organelle;nucleus;organelle;proteinaceous extracellular matrix;vesicle				6.62125	1.85072
1189	CNP	2,3-cyclic-nucleotide 3-phosphodiesterase	P09543-2;P09543	+		aging;anatomical structure development;anatomical structure morphogenesis;behavior;biological regulation;catabolic process;cell communication;cell differentiation;cell-cell signaling;cellular component morphogenesis;cellular component organization;cellular membrane organization;cellular metabolic process;cellular nitrogen compound metabolic process;cellular process;cytoskeleton organization;devel…	cell part;cell projection;cytoplasm;cytoplasmic membrane-bounded vesicle;extracellular organelle;extracellular space;intracellular membrane-bounded organelle;intracellular organelle;macromolecular complex;membrane;microvillus;nucleoplasm;nucleus;organelle;plasma membrane;protein complex;pseudopodium;vesicle				3.43207	1.09359
1193	PABPC4L	Polyadenylate-binding protein 4-like	P0CB38	+							5.51897	1.63114
1201	HSPD1	60 kDa heat shock protein, mitochondrial	P10809;A0A7I2V599;A0A7I2V2X6;A0A7I2YQK6;A0A7I2V5M1	+		biological regulation;cell activation;cell proliferation;cellular component assembly;cellular component organization;cellular macromolecular complex assembly;cellular metabolic process;cellular nitrogen compound metabolic process;cellular process;cytokine production;DNA metabolic process;DNA recombination;immune system process;macromolecular complex assembly;macromolecule metabolic process;metabo…	cell part;cell surface;cytoplasm;cytoplasmic membrane-bounded vesicle;cytosol;endosome;extracellular organelle;extracellular space;intracellular membrane-bounded organelle;intracellular organelle;macromolecular complex;membrane;mitochondrion;organelle;plasma membrane;protein complex;receptor complex;vesicle	ko05152;RNA degradation;Type I diabetes mellitus	MitoCarta3.0	Matrix	5.11961	0.616154
1203	HSPA8	Heat shock cognate 71 kDa protein	P11142;E9PKE3;P11142-2;E9PNE6;A8K7Q2;E9PN89	+		biological regulation;biosynthetic process;cell communication;cell-cell signaling;cellular component disassembly;cellular component organization;cellular metabolic process;cellular nitrogen compound metabolic process;cellular process;establishment of localization;Golgi vesicle transport;locomotion;macromolecule metabolic process;membrane organization;metabolic process;mRNA metabolic process;mRNA …	cell part;cytoplasmic membrane-bounded vesicle;cytosol;extracellular organelle;extracellular space;intracellular;intracellular membrane-bounded organelle;intracellular non-membrane-bounded organelle;intracellular organelle;macromolecular complex;membrane;nucleolus;nucleoplasm;nucleus;organelle;plasma membrane;protein complex;ribonucleoprotein complex;spliceosomal complex;vesicle	Antigen processing and presentation;Endocytosis;MAPK signaling pathway;Measles;Protein processing in endoplasmic reticulum;Spliceosome;Toxoplasmosis			7.03529	0.908194
1205	UMPS	Uridine 5-monophosphate synthase;Orotate phosphoribosyltransferase;Orotidine 5-phosphate decarboxylase	P11172;P11172-3;E9PFD2;P11172-2	+		biological regulation;biosynthetic process;cellular aromatic compound metabolic process;cellular metabolic process;cellular nitrogen compound metabolic process;cellular process;establishment of localization;heterocycle metabolic process;metabolic process;multicellular organismal process;multi-organism process;nitrogen compound metabolic process;nucleobase-containing compound metabolic process;nuc…	cell part;cytoplasm;cytosol;intracellular membrane-bounded organelle;intracellular organelle;nucleus;organelle	Drug metabolism - other enzymes;Pyrimidine metabolism			3.3739	0.86946
1213	CDK4	Cyclin-dependent kinase 4	P11802;F8VYH9;F8VTV8;F8VWX7;F8W1L8;F8VXD2;F8VZZ0;F8VZ51;P11802-2	+		anatomical structure development;anatomical structure morphogenesis;biological regulation;cell cycle;cell division;cellular component organization;cellular metabolic process;cellular process;chromatin organization;chromosome organization;developmental process;macromolecule metabolic process;macromolecule modification;metabolic process;mitotic cell cycle;organelle organization;phosphorus metabolic…	cell part;cyclin-dependent protein kinase holoenzyme complex;cytosol;intracellular membrane-bounded organelle;intracellular non-membrane-bounded organelle;intracellular organelle;macromolecular complex;membrane;nucleolus;nucleoplasm;nucleus;organelle;protein complex;transcription factor complex	Bladder cancer;Cell cycle;Chronic myeloid leukemia;Glioma;Measles;Melanoma;Non-small cell lung cancer;p53 signaling pathway;Pancreatic cancer;Pathways in cancer;Small cell lung cancer;T cell receptor signaling pathway;Tight junction			5.02602	1.27358
1214	PRPS2	Ribose-phosphate pyrophosphokinase 2	P11908;P11908-2;H7C540	+		alcohol metabolic process;anatomical structure morphogenesis;biosynthetic process;carbohydrate metabolic process;cellular metabolic process;cellular nitrogen compound metabolic process;cellular process;developmental process;heterocycle metabolic process;metabolic process;nitrogen compound metabolic process;nucleobase-containing compound metabolic process;nucleobase-containing small molecule metab…	extracellular organelle;macromolecular complex;organelle;protein complex;vesicle	Pentose phosphate pathway;Purine metabolism			3.992	1.37362
1220	XRCC5	X-ray repair cross-complementing protein 5	P13010	+		anatomical structure development;biological regulation;biosynthetic process;cell differentiation;cell proliferation;cellular component organization;cellular metabolic process;cellular nitrogen compound metabolic process;cellular process;chromosome organization;developmental process;DNA geometric change;DNA metabolic process;DNA recombination;DNA repair;homeostatic process;immune system process;ma…	cell part;cytosol;intracellular membrane-bounded organelle;intracellular non-membrane-bounded organelle;intracellular organelle;macromolecular complex;membrane;nucleolus;nucleoplasm;nucleus;organelle;plasma membrane;protein complex;telomere cap complex	Non-homologous end-joining			3.25795	1.17641
1223	RNH1	Ribonuclease inhibitor	P13489;E9PMJ3;E9PLZ3;E9PIM9	+		biological regulation;catabolic process;cellular metabolic process;cellular nitrogen compound metabolic process;cellular process;macromolecule metabolic process;metabolic process;mRNA metabolic process;nitrogen compound metabolic process;nucleobase-containing compound metabolic process;primary metabolic process;RNA catabolic process;RNA metabolic process	cell part;cytoplasm;extracellular organelle;macromolecular complex;organelle;protein complex;vesicle				5.40699	1.06024
1224	EEF2	Elongation factor 2	P13639	+		biological regulation;biosynthetic process;cell differentiation;cellular metabolic process;cellular process;developmental process;macromolecule metabolic process;macromolecule modification;metabolic process;peptidyl-amino acid modification;primary metabolic process;protein metabolic process;protein modification process;regulation of translation;translation;translational elongation	cell part;cytoplasm;cytosol;extracellular organelle;intracellular membrane-bounded organelle;intracellular organelle;macromolecular complex;membrane;nucleus;organelle;plasma membrane;polysome;ribonucleoprotein complex;vesicle				6.95227	1.297
1231	FDPS	Farnesyl pyrophosphate synthase	P14324-2;P14324;A0A087X1D8;A0A087WVN4	+		alcohol metabolic process;biosynthetic process;cellular lipid metabolic process;cellular metabolic process;cellular process;lipid metabolic process;metabolic process;primary metabolic process;small molecule metabolic process;viral reproduction	cell part;cytoplasm;cytosol;intracellular membrane-bounded organelle;intracellular organelle;mitochondrion;nucleoplasm;organelle	Terpenoid backbone biosynthesis	MitoCarta3.0	MIM	6.08887	1.69545
1235	DARS	Aspartate--tRNA ligase, cytoplasmic	P14868;P14868-2	+		amine metabolic process;biosynthetic process;cellular amino acid metabolic process;cellular component assembly;cellular component organization;cellular ketone metabolic process;cellular metabolic process;cellular nitrogen compound metabolic process;cellular process;macromolecular complex assembly;macromolecule metabolic process;metabolic process;nitrogen compound metabolic process;nucleobase-cont…	cell part;cytoplasm;cytosol;extracellular organelle;membrane;organelle;vesicle	Aminoacyl-tRNA biosynthesis			6.09498	1.11811
1238	GSPT1;GSPT2	Eukaryotic peptide chain release factor GTP-binding subunit ERF3A;Eukaryotic peptide chain release factor GTP-binding subunit ERF3B	P15170-2;P15170-3;P15170;H3BR35;Q8IYD1	+		biosynthetic process;catabolic process;cell cycle;cellular component disassembly;cellular component organization;cellular metabolic process;cellular nitrogen compound metabolic process;cellular process;macromolecule metabolic process;macromolecule modification;metabolic process;mRNA metabolic process;nitrogen compound metabolic process;nucleobase-containing compound metabolic process;one-carbon m…	cell part;cytosol;intracellular	mRNA surveillance pathway			7.13721	2.0963
1246	ATP2A2	Sarcoplasmic/endoplasmic reticulum calcium ATPase 2	P16615;P16615-5;P16615-2;P16615-3;P16615-4;H7C5W9	+		anatomical structure development;biological adhesion;biological regulation;cell adhesion;cellular homeostasis;cellular ion homeostasis;cellular process;coagulation;developmental process;establishment of localization;homeostatic process;ion transport;multicellular organismal process;regulation of body fluid levels;response to stimulus;response to stress;signal transduction;transmembrane transport;…	cell part;endoplasmic reticulum;intracellular membrane-bounded organelle;intracellular organelle;membrane;organelle	Alzheimer's disease;Calcium signaling pathway;Pancreatic secretion			6.36327	1.21078
1247	YBX3	Y-box-binding protein 3	P16989-2;P16989-3;P16989	+		anatomical structure development;biological regulation;cellular metabolic process;cellular nitrogen compound metabolic process;cellular process;developmental process;embryo development;macromolecule metabolic process;metabolic process;mRNA metabolic process;multicellular organismal process;nitrogen compound metabolic process;nucleobase-containing compound metabolic process;primary metabolic proce…	cell part;cytoplasm;intracellular membrane-bounded organelle;intracellular organelle;macromolecular complex;nucleus;organelle;polysome;ribonucleoprotein complex	Tight junction			2.99254	1.18146
1248	HSPA6;HSPA7	Heat shock 70 kDa protein 6;Putative heat shock 70 kDa protein 7	P17066;P48741	+		cellular metabolic process;cellular process;macromolecule metabolic process;metabolic process;primary metabolic process;protein folding;protein metabolic process;response to abiotic stimulus;response to chemical stimulus;response to heat;response to stimulus;response to stress	cell part;cytoplasm;cytosol;extracellular organelle;intracellular non-membrane-bounded organelle;intracellular organelle;organelle;vesicle	Antigen processing and presentation;Endocytosis;MAPK signaling pathway;Measles;Protein processing in endoplasmic reticulum;Spliceosome;Toxoplasmosis			2.74589	1.64962
1251	CTPS1	CTP synthase 1;CTP synthase	P17812;A0A3B3IRI2;A0A8Q3WKZ7;A0A8Q3WL40;A0A3B3IRQ8;A0A3B3ITF6;B4E1E0;P17812-2;A0A3B3ITB8	+		amine metabolic process;biosynthetic process;cell activation;cell proliferation;cellular amino acid metabolic process;cellular ketone metabolic process;cellular metabolic process;cellular nitrogen compound metabolic process;cellular process;heterocycle metabolic process;immune system process;metabolic process;nitrogen compound metabolic process;nucleobase-containing compound metabolic process;nuc…	cell part;cytosol;membrane	Pyrimidine metabolism			3.90433	0.702326
1253	LGALS3	Galectin-3;Galectin	P17931;G3V3R6	+		anatomical structure development;biological regulation;cell differentiation;cell motility;cellular component movement;cellular component organization;cellular metabolic process;cellular nitrogen compound metabolic process;cellular process;developmental process;extracellular matrix organization;extracellular structure organization;immune system process;locomotion;macromolecule metabolic process;me…	cell part;cytoplasm;extracellular matrix;extracellular organelle;extracellular space;intracellular membrane-bounded organelle;intracellular organelle;macromolecular complex;membrane;nucleus;organelle;plasma membrane;proteinaceous extracellular matrix;ribonucleoprotein complex;spliceosomal complex;vesicle				4.27751	2.03665
1254	PSMC3	26S protease regulatory subunit 6A	R4GNH3;P17980;E9PM69;E9PKD5;E9PN50;E9PMD8	+		anatomical structure development;biological regulation;catabolic process;cell cycle;cell death;cellular metabolic process;cellular nitrogen compound metabolic process;cellular process;death;developmental process;immune system process;macromolecule metabolic process;macromolecule modification;metabolic process;mitotic cell cycle;nitrogen compound metabolic process;primary metabolic process;protein…	cell part;cytoplasm;cytosol;intracellular membrane-bounded organelle;intracellular non-membrane-bounded organelle;intracellular organelle;macromolecular complex;membrane;nucleoplasm;nucleus;organelle;proteasome complex;protein complex;ribonucleoprotein complex	Proteasome			5.53518	1.33996
1256	PTPN1	Tyrosine-protein phosphatase non-receptor type 1;Tyrosine-protein phosphatase non-receptor type	P18031;B4DSN5	+		biological regulation;cell activation;cellular component organization;cellular metabolic process;cellular process;coagulation;cytoskeleton organization;macromolecule metabolic process;macromolecule modification;metabolic process;multicellular organismal process;organelle organization;phosphorus metabolic process;primary metabolic process;protein dephosphorylation;protein metabolic process;protein…	cell part;cytosol;endoplasmic reticulum;endosome;intracellular membrane-bounded organelle;intracellular organelle;organelle;vesicle	Adherens junction;Insulin signaling pathway			4.52183	1.27035
1260	VCL	Vinculin	P18206;P18206-2	+		anatomical structure morphogenesis;biological adhesion;biological regulation;cell activation;cell adhesion;cell growth;cell junction organization;cellular component assembly;cellular component movement;cellular component organization;cellular localization;cellular process;coagulation;developmental process;establishment of localization;exocytosis;growth;localization;multicellular organismal proces…	cell part;cytoskeleton;cytosol;extracellular organelle;extracellular region;intracellular non-membrane-bounded organelle;intracellular organelle;macromolecular complex;membrane;organelle;plasma membrane;protein complex;vesicle	Adherens junction;Amoebiasis;Bacterial invasion of epithelial cells;Focal adhesion;Leukocyte transendothelial migration;Regulation of actin cytoskeleton;Shigellosis			3.49101	1.63364
1263	HK1	Hexokinase-1	P19367-4;P19367-2;P19367;P19367-3	+		alcohol metabolic process;biological regulation;carbohydrate metabolic process;carbohydrate transport;catabolic process;cellular homeostasis;cellular metabolic process;cellular process;establishment of localization;generation of precursor metabolites and energy;homeostatic process;metabolic process;phosphorus metabolic process;primary metabolic process;small molecule metabolic process;transmembra…	cell part;cytosol;intracellular membrane-bounded organelle;intracellular organelle;membrane;mitochondrion;organelle	Amino sugar and nucleotide sugar metabolism;Butirosin and neomycin biosynthesis;Carbohydrate digestion and absorption;Fructose and mannose metabolism;Galactose metabolism;Glycolysis / Gluconeogenesis;Insulin signaling pathway;Starch and sucrose metabolism;Streptomycin biosynthesis;Type II diabetes mellitus			4.70869	1.1259
1266	CSNK2A2	Casein kinase II subunit alpha	P19784;H3BSA1;H3BNI9	+		biological regulation;biosynthetic process;cell cycle;cell death;cellular metabolic process;cellular nitrogen compound metabolic process;cellular process;death;locomotion;macromolecule metabolic process;metabolic process;mitotic cell cycle;nitrogen compound metabolic process;nucleobase-containing compound metabolic process;primary metabolic process;regulation of cell cycle;regulation of mitotic c…	cell part;cytosol;intracellular membrane-bounded organelle;intracellular organelle;nucleus;organelle	Adherens junction;Circadian rhythm - plant;Measles;Ribosome biogenesis in eukaryotes;Tight junction;Wnt signaling pathway			3.11471	0.883665
1268	ANXA7	Annexin A7	P20073-2;P20073	+		autophagy;behavior;behavioral interaction between organisms;biological regulation;catabolic process;cell differentiation;cell proliferation;cellular component organization;cellular homeostasis;cellular ion homeostasis;cellular metabolic process;cellular process;developmental process;homeostatic process;membrane fusion;membrane organization;metabolic process;multicellular organismal process;multi-…	cell part;cytosol;extracellular organelle;intracellular membrane-bounded organelle;intracellular organelle;membrane;nuclear envelope;nucleus;organelle;plasma membrane;vesicle				3.17932	1.81338
1273	FLNA	Filamin-A	P21333-2;P21333;Q60FE5;A0A7P0NMY4	+		anatomical structure formation involved in morphogenesis;anatomical structure morphogenesis;biological adhesion;biological regulation;biosynthetic process;cell activation;cell adhesion;cell junction organization;cell morphogenesis;cellular component assembly;cellular component morphogenesis;cellular component organization;cellular localization;cellular membrane organization;cellular metabolic pro…	cell body;cell part;cytoplasm;cytoskeleton;cytosol;extracellular organelle;extracellular region;intracellular membrane-bounded organelle;intracellular non-membrane-bounded organelle;intracellular organelle;macromolecular complex;membrane;neuronal cell body;nucleus;organelle;plasma membrane;protein complex;vesicle	Focal adhesion;MAPK signaling pathway			9.88322	2.06589
1274	VDAC1	Voltage-dependent anion-selective channel protein 1	P21796;C9JI87	+		behavior;cell communication;cell death;cell differentiation;cell-cell signaling;cellular process;death;developmental process;establishment of localization;ion transport;multicellular organismal process;neurological system process;response to stimulus;response to stress;signaling;transport;viral reproduction	cell part;extracellular organelle;intracellular membrane-bounded organelle;intracellular non-membrane-bounded organelle;intracellular organelle;macromolecular complex;membrane;mitochondrion;nucleus;organelle;plasma membrane;protein complex;vesicle	Calcium signaling pathway;Huntington's disease;Parkinson's disease	MitoCarta3.0	MOM	4.6297	0.808643
1280	PCMT1	Protein-L-isoaspartate(D-aspartate) O-methyltransferase;Protein-L-isoaspartate O-methyltransferase	P22061;P22061-2;F6S8N6;A0A3F2YNX8	+		cellular metabolic process;cellular process;macromolecule metabolic process;macromolecule modification;metabolic process;one-carbon metabolic process;primary metabolic process;protein alkylation;protein metabolic process;protein modification process;small molecule metabolic process	cell part;cytoplasm;endoplasmic reticulum;extracellular organelle;intracellular membrane-bounded organelle;intracellular organelle;organelle;vesicle				6.20519	1.23698
1281	GART	Trifunctional purine biosynthetic protein adenosine-3;Phosphoribosylamine--glycine ligase;Phosphoribosylformylglycinamidine cyclo-ligase;Phosphoribosylglycinamide formyltransferase	P22102;P22102-2	+		amine metabolic process;anatomical structure development;biosynthetic process;cellular amino acid metabolic process;cellular aromatic compound metabolic process;cellular ketone metabolic process;cellular metabolic process;cellular nitrogen compound metabolic process;cellular process;cofactor metabolic process;developmental process;heterocycle metabolic process;metabolic process;nitrogen compound …	cell part;cytosol;extracellular organelle;organelle;vesicle	One carbon pool by folate;Purine metabolism			5.46443	1.78593
1282	PAICS	Multifunctional protein ADE2;Phosphoribosylaminoimidazole-succinocarboxamide synthase;Phosphoribosylaminoimidazole carboxylase	P22234;P22234-2;E9PBS1;D6RF62	+		biosynthetic process;cellular aromatic compound metabolic process;cellular metabolic process;cellular nitrogen compound metabolic process;cellular process;heterocycle metabolic process;metabolic process;nitrogen compound metabolic process;nucleobase-containing compound metabolic process;nucleobase-containing small molecule metabolic process;nucleotide metabolic process;pigment metabolic process;p…	cell part;cytosol;extracellular organelle;membrane;organelle;vesicle	Purine metabolism	MitoCarta3.0	Matrix	6.08744	1.84415
1283	UBA1	Ubiquitin-like modifier-activating enzyme 1	P22314-2;P22314	+		catabolic process;cellular metabolic process;cellular process;macromolecule metabolic process;macromolecule modification;metabolic process;primary metabolic process;protein metabolic process;protein modification by small protein conjugation or removal;protein modification process;proteolysis;proteolysis involved in cellular protein catabolic process;response to DNA damage stimulus;response to sti…	cell part;cytoplasm;cytosol;extracellular organelle;intracellular membrane-bounded organelle;intracellular organelle;mitochondrion;nucleus;organelle;vesicle	Parkinson's disease;Ubiquitin mediated proteolysis			2.83223	1.04629
1284	NME1-NME2;NME2;NME1	Nucleoside diphosphate kinase;Nucleoside diphosphate kinase B	Q32Q12;P22392-2;J3KPD9;E7ERL0;P22392	+		biological adhesion;biological regulation;biosynthetic process;cell adhesion;cellular metabolic process;cellular nitrogen compound metabolic process;cellular process;heterocycle metabolic process;macromolecule metabolic process;metabolic process;nitrogen compound metabolic process;nucleobase-containing compound metabolic process;nucleobase-containing small molecule interconversion;nucleobase-cont…	cell part;cell projection;cytoplasm;cytosol;extracellular organelle;intracellular membrane-bounded organelle;intracellular organelle;mitochondrion;nucleus;organelle;vesicle	Purine metabolism;Pyrimidine metabolism			5.04493	1.28013
1292	AHCY	Adenosylhomocysteinase	P23526;P23526-2	+		amine metabolic process;cellular amino acid metabolic process;cellular ketone metabolic process;cellular metabolic process;cellular nitrogen compound metabolic process;cellular process;cofactor metabolic process;heterocycle metabolic process;metabolic process;nitrogen compound metabolic process;nucleobase-containing compound metabolic process;nucleobase-containing small molecule metabolic process…	cell part;cytoplasm;cytoplasmic membrane-bounded vesicle;cytosol;extracellular organelle;intracellular membrane-bounded organelle;intracellular organelle;organelle;vesicle	Cysteine and methionine metabolism			6.78224	1.52444
1293	CFL1	Cofilin-1	P23528;G3V1A4;E9PK25;E9PP50;E9PQB7;E9PLJ3;E9PS23	+		anatomical structure morphogenesis;biological regulation;cell activation;cell motility;cellular component disassembly;cellular component movement;cellular component organization;cellular metabolic process;cellular process;coagulation;cytokinesis;cytoskeleton organization;developmental process;establishment of localization;establishment or maintenance of cell polarity;exocytosis;immune system proc…	cell part;cytoplasm;cytoskeleton;extracellular organelle;extracellular space;intracellular membrane-bounded organelle;intracellular non-membrane-bounded organelle;intracellular organelle;membrane;nucleus;organelle;vesicle	Axon guidance;Fc gamma R-mediated phagocytosis;Regulation of actin cytoskeleton			4.91978	0.942407
1294	RRM1	Ribonucleoside-diphosphate reductase large subunit	P23921;E9PL69	+		anatomical structure development;biosynthetic process;cell cycle;cell proliferation;cellular aromatic compound metabolic process;cellular component assembly;cellular component organization;cellular metabolic process;cellular nitrogen compound metabolic process;cellular process;developmental process;DNA metabolic process;DNA replication;heterocycle metabolic process;macromolecular complex assembly…	cell body;cell part;cell projection;cytoplasm;cytosol;extracellular organelle;neuronal cell body;nuclear envelope;nucleoplasm;organelle;vesicle	Glutathione metabolism;Purine metabolism;Pyrimidine metabolism			7.9845	2.28786
1295	EEF1B2	Elongation factor 1-beta	P24534	+		biosynthetic process;cellular metabolic process;cellular process;macromolecule metabolic process;metabolic process;primary metabolic process;protein metabolic process;translation;translational elongation	cell part;cytoplasm;cytosol;macromolecular complex;protein complex				3.77724	1.5045
1297	ACP1	Low molecular weight phosphotyrosine protein phosphatase	P24666;F2Z2Q9;G5E9R5;P24666-4;P24666-3;P24666-2	+			cell part;cytoplasm;extracellular organelle;organelle;vesicle	Riboflavin metabolism			4.43173	1.10161
1301	RPS12	40S ribosomal protein S12	P25398	+		biosynthetic process;catabolic process;cellular component disassembly;cellular component organization;cellular metabolic process;cellular nitrogen compound metabolic process;cellular process;establishment of localization;macromolecule metabolic process;metabolic process;mRNA metabolic process;nitrogen compound metabolic process;nucleobase-containing compound metabolic process;primary metabolic pr…	cell part;cytosol;macromolecular complex;membrane;ribonucleoprotein complex;small ribosomal subunit	Ribosome			3.3941	0.961159
1305	DDX6	Probable ATP-dependent RNA helicase DDX6	P26196	+		biological regulation;catabolic process;cellular component assembly;cellular component organization;cellular macromolecular complex assembly;cellular metabolic process;cellular nitrogen compound metabolic process;cellular process;macromolecular complex assembly;macromolecule metabolic process;metabolic process;mRNA metabolic process;nitrogen compound metabolic process;nucleobase-containing compou…	cell part;cytoplasm;cytosol;intracellular membrane-bounded organelle;intracellular non-membrane-bounded organelle;intracellular organelle;macromolecular complex;membrane;nucleolus;organelle;ribonucleoprotein complex;RNAi effector complex	RNA degradation			3.49411	1.2903
1309	PTBP1	Polypyrimidine tract-binding protein 1	P26599-1;P26599-2;P26599;A6NLN1;A0A7I2V621;A0A0U1RRM4;A0A7I2V4H6;A0A6Q8PEX4	+		biological regulation;cellular metabolic process;cellular nitrogen compound metabolic process;cellular process;macromolecule metabolic process;metabolic process;mRNA metabolic process;mRNA processing;nitrogen compound metabolic process;nucleobase-containing compound metabolic process;primary metabolic process;RNA metabolic process;RNA processing;RNA splicing	cell part;extracellular organelle;intracellular membrane-bounded organelle;intracellular non-membrane-bounded organelle;intracellular organelle;membrane;nucleolus;nucleoplasm;nucleus;organelle;vesicle				4.52329	1.37332
1310	TARS	Threonine--tRNA ligase, cytoplasmic	P26639;P26639-2	+		amine metabolic process;biosynthetic process;cellular amino acid metabolic process;cellular ketone metabolic process;cellular metabolic process;cellular nitrogen compound metabolic process;cellular process;macromolecule metabolic process;metabolic process;nitrogen compound metabolic process;nucleobase-containing compound metabolic process;organic acid metabolic process;primary metabolic process;p…	cell part;cytoplasm;cytoskeleton;cytosol;extracellular organelle;intracellular non-membrane-bounded organelle;intracellular organelle;organelle;vesicle	Aminoacyl-tRNA biosynthesis			5.28683	1.41051
1311	VARS	Valine--tRNA ligase	P26640;A0A140T936	+		amine metabolic process;cellular amino acid metabolic process;cellular ketone metabolic process;cellular metabolic process;cellular nitrogen compound metabolic process;cellular process;macromolecule metabolic process;metabolic process;nitrogen compound metabolic process;nucleobase-containing compound metabolic process;organic acid metabolic process;primary metabolic process;RNA metabolic process;…	cell part;cytosol;intracellular membrane-bounded organelle;intracellular organelle;mitochondrion;organelle	Aminoacyl-tRNA biosynthesis;Valine, leucine and isoleucine biosynthesis			4.22893	0.900433
1312	EEF1G	Elongation factor 1-gamma	P26641;P26641-2	+		biosynthetic process;cellular metabolic process;cellular process;macromolecule metabolic process;metabolic process;multi-organism process;primary metabolic process;protein metabolic process;response to biotic stimulus;response to stimulus;translation;translational elongation	cell part;cytoplasm;cytosol;extracellular organelle;intracellular membrane-bounded organelle;intracellular organelle;membrane;nucleus;organelle;vesicle				6.19252	1.65741
1313	STOM	Erythrocyte band 7 integral membrane protein	P27105;F8VSL7	+		biological regulation;cellular component assembly;cellular component organization;macromolecular complex assembly;protein complex assembly	cell part;cytoplasm;cytoplasmic membrane-bounded vesicle;cytoskeleton;endoplasmic reticulum;extracellular organelle;extracellular space;intracellular membrane-bounded organelle;intracellular non-membrane-bounded organelle;intracellular organelle;membrane;mitochondrion;organelle;vesicle		MitoCarta3.0	Membrane	4.72096	0.860591
1315	YWHAQ	14-3-3 protein theta	P27348;E9PG15	+		anatomical structure development;biological regulation;biosynthetic process;cell death;cellular component organization;cellular metabolic process;cellular nitrogen compound metabolic process;cellular process;death;developmental process;establishment of localization;macromolecule metabolic process;membrane organization;metabolic process;nitrogen compound metabolic process;nucleobase-containing com…	cell part;cytoplasm;cytosol;extracellular organelle;macromolecular complex;membrane;organelle;protein complex;vesicle	Cell cycle;Neurotrophin signaling pathway;Oocyte meiosis			4.8267	1.42662
1317	RPA1	Replication protein A 70 kDa DNA-binding subunit;Replication protein A 70 kDa DNA-binding subunit, N-terminally processed	P27694	+		anatomical structure development;biological regulation;biosynthetic process;catabolic process;cell cycle;cellular component assembly;cellular component organization;cellular macromolecular complex assembly;cellular metabolic process;cellular nitrogen compound metabolic process;cellular process;chromosome organization;detection of stimulus;developmental process;DNA metabolic process;DNA recombinat…	cell part;intracellular membrane-bounded organelle;intracellular organelle;macromolecular complex;nucleoplasm;nucleus;organelle;protein complex	DNA replication;Homologous recombination;Mismatch repair;Nucleotide excision repair			5.98575	1.19336
1323	TKT	Transketolase	P29401;P29401-2	+		alcohol metabolic process;biological regulation;biosynthetic process;carbohydrate metabolic process;catabolic process;cellular aldehyde metabolic process;cellular metabolic process;cellular nitrogen compound metabolic process;cellular process;cofactor metabolic process;energy reserve metabolic process;generation of precursor metabolites and energy;heterocycle metabolic process;metabolic process;n…	cell part;cytosol;extracellular organelle;intracellular membrane-bounded organelle;intracellular organelle;microbody;nucleoplasm;nucleus;organelle;peroxisome;vesicle	Biosynthesis of ansamycins;Carbon fixation in photosynthetic organisms;Pentose phosphate pathway			5.03082	0.504092
1325	EEF1D	Elongation factor 1-delta	P29692;P29692-2;E9PRY8;E9PK01;P29692-4;A0A087X1X7;E9PQZ1;E9PI39;E9PQ49;E9PPR1;E9PL12	+		biological regulation;biosynthetic process;cellular metabolic process;cellular nitrogen compound metabolic process;cellular process;macromolecule metabolic process;metabolic process;nitrogen compound metabolic process;nucleobase-containing compound metabolic process;primary metabolic process;protein metabolic process;response to abiotic stimulus;response to stimulus;RNA metabolic process;signal t…	cell part;cytoplasm;cytosol;intracellular membrane-bounded organelle;intracellular non-membrane-bounded organelle;intracellular organelle;macromolecular complex;nucleolus;nucleus;organelle;protein complex				7.04592	2.43484
1328	MARCKS	Myristoylated alanine-rich C-kinase substrate	P29966	+		biological regulation;cellular metabolic process;cellular process;energy reserve metabolic process;generation of precursor metabolites and energy;metabolic process;regulation of transport;small molecule metabolic process	cell cortex;cell part;centrosome;cytoskeleton;extracellular organelle;intracellular membrane-bounded organelle;intracellular non-membrane-bounded organelle;intracellular organelle;membrane;microtubule organizing center;nucleus;organelle;plasma membrane;vesicle	Fc gamma R-mediated phagocytosis			5.25611	1.13711
1329	PRDX6	Peroxiredoxin-6	P30041	+		catabolic process;cellular lipid metabolic process;cellular metabolic process;cellular process;lipid metabolic process;metabolic process;primary metabolic process;response to chemical stimulus;response to oxidative stress;response to stimulus;response to stress	cell part;cytoplasm;cytoplasmic membrane-bounded vesicle;cytosol;extracellular organelle;extracellular space;intracellular membrane-bounded organelle;intracellular organelle;lysosome;membrane;organelle;vacuole;vesicle	Methane metabolism;Phenylalanine metabolism;Phenylpropanoid biosynthesis	MitoCarta3.0	unknown	3.87549	0.761142
1331	PRDX3	Thioredoxin-dependent peroxide reductase, mitochondrial	P30048-2;P30048	+		anatomical structure development;biological regulation;catabolic process;cell differentiation;cellular component organization;cellular homeostasis;cellular ion homeostasis;cellular metabolic process;cellular process;developmental process;homeostatic process;macromolecule metabolic process;macromolecule modification;metabolic process;mitochondrion organization;organelle organization;peptidyl-amino…	cell part;cytoplasm;cytosol;endosome;extracellular organelle;intracellular membrane-bounded organelle;intracellular organelle;mitochondrion;organelle;vesicle		MitoCarta3.0	Matrix	3.68406	0.726216
1337	PPP2R1A	Serine/threonine-protein phosphatase 2A 65 kDa regulatory subunit A alpha isoform	P30153;B3KQV6;C9J9C1	+		biological regulation;catabolic process;cell cycle;cell death;cellular component assembly;cellular component organization;cellular lipid metabolic process;cellular membrane organization;cellular metabolic process;cellular nitrogen compound metabolic process;cellular process;chromosome segregation;death;lipid metabolic process;macromolecular complex assembly;macromolecule metabolic process;macromo…	cell part;cytoskeleton;cytosol;extracellular organelle;intracellular membrane-bounded organelle;intracellular non-membrane-bounded organelle;intracellular organelle;macromolecular complex;membrane;mitochondrion;nucleus;organelle;protein complex;protein serine/threonine phosphatase complex;vesicle	Cell cycle - yeast;Chagas disease (American trypanosomiasis);Hepatitis C;Long-term depression;Meiosis - yeast;mRNA surveillance pathway;Oocyte meiosis;TGF-beta signaling pathway;Tight junction;Wnt signaling pathway			2.78925	1.14807
1339	ADSS	Adenylosuccinate synthetase isozyme 2	P30520	+		amine metabolic process;biosynthetic process;cellular amino acid metabolic process;cellular aromatic compound metabolic process;cellular ketone metabolic process;cellular metabolic process;cellular nitrogen compound metabolic process;cellular process;heterocycle metabolic process;immune system process;metabolic process;nitrogen compound metabolic process;nucleobase-containing compound metabolic p…	cell part;cytoplasm;cytosol;extracellular organelle;membrane;organelle;plasma membrane;vesicle	Alanine, aspartate and glutamate metabolism;Purine metabolism			4.44392	1.56443
1344	MAT2A	S-adenosylmethionine synthase isoform type-2	P31153;P31153-2	+		amine metabolic process;biosynthetic process;cellular amino acid metabolic process;cellular ketone metabolic process;cellular metabolic process;cellular nitrogen compound metabolic process;cellular process;cofactor metabolic process;heterocycle metabolic process;metabolic process;nitrogen compound metabolic process;nucleobase-containing compound metabolic process;nucleobase-containing small molec…	cell part;cytosol;macromolecular complex;protein complex	Cysteine and methionine metabolism			4.98033	0.534841
1345	CPS1	Carbamoyl-phosphate synthase [ammonia], mitochondrial	P31327;P31327-3;P31327-2	+		amine metabolic process;anatomical structure development;biological regulation;biosynthetic process;carbohydrate metabolic process;catabolic process;cell differentiation;cellular amide metabolic process;cellular amino acid metabolic process;cellular ketone metabolic process;cellular lipid metabolic process;cellular metabolic process;cellular nitrogen compound metabolic process;cellular process;de…	cell part;intracellular non-membrane-bounded organelle;intracellular organelle;macromolecular complex;membrane;nucleolus;organelle;protein complex	Alanine, aspartate and glutamate metabolism;Arginine and proline metabolism;Nitrogen metabolism	MitoCarta3.0	Matrix	6.27863	0.463857
1346	DNAJA1	DnaJ homolog subfamily A member 1	P31689;P31689-2	+		biological regulation;cell motility;cellular component movement;cellular localization;cellular metabolic process;cellular process;detection of stimulus;localization;locomotion;macromolecule metabolic process;metabolic process;multicellular organismal process;primary metabolic process;protein folding;protein metabolic process;regulation of protein modification process;regulation of transport;respo…	cell part;cytosol;extracellular organelle;intracellular membrane-bounded organelle;intracellular organelle;membrane;mitochondrion;nucleus;organelle;vesicle	Protein processing in endoplasmic reticulum			4.79761	1.48954
1351	YWHAB	14-3-3 protein beta/alpha;14-3-3 protein beta/alpha, N-terminally processed	P31946-2;P31946	+		biological regulation;biosynthetic process;cell death;cellular component assembly;cellular component organization;cellular metabolic process;cellular nitrogen compound metabolic process;cellular process;death;establishment of localization;immune system process;locomotion;macromolecular complex assembly;macromolecule metabolic process;macromolecule modification;membrane organization;metabolic proc…	cell part;cytoplasm;cytoplasmic membrane-bounded vesicle;cytosol;extracellular organelle;intracellular membrane-bounded organelle;intracellular organelle;macromolecular complex;membrane;nucleus;organelle;protein complex;transcriptional repressor complex;vesicle	Cell cycle;Neurotrophin signaling pathway;Oocyte meiosis			6.07247	1.50582
1352	SFN	14-3-3 protein sigma	P31947-2;P31947	+		anatomical structure development;biological regulation;biosynthetic process;cell death;cell development;cellular component organization;cellular metabolic process;cellular nitrogen compound metabolic process;cellular process;death;developmental process;macromolecule metabolic process;membrane organization;metabolic process;mitochondrion organization;nitrogen compound metabolic process;nucleobase-…	cell part;cytoplasm;cytosol;extracellular organelle;extracellular space;intracellular membrane-bounded organelle;intracellular organelle;membrane;nucleus;organelle;vesicle	Aldosterone-regulated sodium reabsorption;Cell cycle;p53 signaling pathway			6.95754	2.07588
1353	STIP1	Stress-induced-phosphoprotein 1	P31948;P31948-2;P31948-3	+		response to stimulus;response to stress	cell part;Golgi apparatus;intracellular membrane-bounded organelle;intracellular organelle;nucleus;organelle	Prion diseases			6.74693	2.34773
1357	KIF5B	Kinesin-1 heavy chain	P33176	+		biological regulation;cellular component disassembly;cellular component movement;cellular component organization;cellular homeostasis;cellular ion homeostasis;cellular localization;cellular metabolic process;cellular process;cytoplasm organization;cytoskeleton-dependent intracellular transport;establishment of localization;homeostatic process;localization;locomotion;macromolecule metabolic proces…	cell part;cell projection;cytoplasm;cytoplasmic membrane-bounded vesicle;intracellular membrane-bounded organelle;intracellular organelle;macromolecular complex;membrane;microtubule organizing center;neuron projection;organelle;protein complex;vesicle				5.15191	1.58759
1360	TTK	Dual specificity protein kinase TTK	P33981-2;P33981	+		biological regulation;cellular component organization;cellular metabolic process;cellular process;cytoskeleton organization;macromolecule metabolic process;macromolecule modification;metabolic process;organelle organization;peptidyl-amino acid modification;phosphorus metabolic process;primary metabolic process;protein metabolic process;protein modification process;protein phosphorylation;regulati…	cell part;intracellular non-membrane-bounded organelle;intracellular organelle;membrane;organelle	Cell cycle;Cell cycle - yeast			3.16528	1.02857
1365	HSPA4	Heat shock 70 kDa protein 4	P34932	+		cellular component assembly;cellular component organization;cellular macromolecular complex assembly;cellular membrane organization;cellular process;establishment of localization;macromolecular complex assembly;membrane organization;mitochondrion organization;organelle organization;protein complex assembly;protein targeting;protein transport;response to chemical stimulus;response to stimulus;resp…	cell part;cytosol;extracellular organelle;intracellular membrane-bounded organelle;intracellular organelle;mitochondrion;organelle;vesicle	Antigen processing and presentation			5.37975	1.67275
1367	RFC2	Replication factor C subunit 2	P35250-2;P35250;H7C5P4;A0A087WVY3	+		biological regulation;biosynthetic process;cell cycle;cellular component organization;cellular metabolic process;cellular nitrogen compound metabolic process;cellular process;chromosome organization;detection of stimulus;DNA metabolic process;DNA recombination;DNA repair;DNA replication;homeostatic process;macromolecule metabolic process;metabolic process;mitotic cell cycle;nitrogen compound meta…	cell part;DNA replication factor C complex;Golgi apparatus;intracellular membrane-bounded organelle;intracellular organelle;macromolecular complex;nucleoplasm;organelle;protein complex	DNA replication;Mismatch repair;Nucleotide excision repair			3.8772	1.12037
1370	CBS	Cystathionine beta-synthase	P35520;P35520-2	+		amine metabolic process;biosynthetic process;catabolic process;cell communication;cellular amino acid metabolic process;cellular ketone metabolic process;cellular metabolic process;cellular nitrogen compound metabolic process;cellular process;DNA metabolic process;macromolecule metabolic process;metabolic process;nitrogen compound metabolic process;nucleobase-containing compound metabolic process…	cell part;cytosol;intracellular membrane-bounded organelle;intracellular non-membrane-bounded organelle;intracellular organelle;nucleolus;nucleus;organelle	Cysteine and methionine metabolism;Glycine, serine and threonine metabolism			5.16812	1.5457
1376	MAP2K2	Dual specificity mitogen-activated protein kinase kinase 2	P36507	+		biological regulation;cellular metabolic process;cellular process;immune system process;locomotion;macromolecule metabolic process;macromolecule modification;metabolic process;phosphorus metabolic process;primary metabolic process;protein metabolic process;protein modification process;protein phosphorylation;regulation of organelle organization;regulation of protein modification process;regulatio…	cell cortex;cell part;cytoplasm;cytosol;endoplasmic reticulum;endosome;extracellular region;Golgi apparatus;intracellular membrane-bounded organelle;intracellular organelle;macromolecular complex;membrane;microbody;mitochondrion;nucleus;organelle;protein complex	Acute myeloid leukemia;B cell receptor signaling pathway;Bladder cancer;Chronic myeloid leukemia;Endometrial cancer;ErbB signaling pathway;Fc epsilon RI signaling pathway;Gap junction;Glioma;GnRH signaling pathway;Insulin signaling pathway;Long-term depression;Long-term potentiation;MAPK signaling pathway;Melanogenesis;Melanoma;Natural killer cell mediated cytotoxicity;Neurotrophin signaling path…			5.01904	0.899991
1380	TAGLN2	Transgelin-2	X6RJP6;P37802;P37802-2	+		cell differentiation;cellular process;developmental process	extracellular organelle;organelle;vesicle				5.98207	2.22224
1383	COIL	Coilin	P38432	+			cell part;cytoplasm;intracellular membrane-bounded organelle;intracellular non-membrane-bounded organelle;intracellular organelle;membrane;nucleolus;nucleoplasm;nucleus;organelle				2.881	1.3877
1384	ATP6V1A	V-type proton ATPase catalytic subunit A	P38606-2;P38606	+		biological regulation;cellular component organization;cellular homeostasis;cellular ion homeostasis;cellular metabolic process;cellular nitrogen compound metabolic process;cellular process;establishment of localization;heterocycle metabolic process;homeostatic process;hydrogen transport;interspecies interaction between organisms;ion transport;metabolic process;multi-organism process;nitrogen comp…	cell part;cell projection;cytosol;extracellular organelle;intracellular membrane-bounded organelle;intracellular organelle;macromolecular complex;membrane;microvillus;mitochondrion;organelle;plasma membrane;protein complex;proton-transporting two-sector ATPase complex;vesicle	Collecting duct acid secretion;Epithelial cell signaling in Helicobacter pylori infection;Oxidative phosphorylation;Phagosome;Rheumatoid arthritis;Vibrio cholerae infection			4.47139	1.05666
1385	EIF4A3	Eukaryotic initiation factor 4A-III;Eukaryotic initiation factor 4A-III, N-terminally processed	P38919;I3L3H2	+		anatomical structure morphogenesis;biological regulation;catabolic process;cellular metabolic process;cellular nitrogen compound metabolic process;cellular process;developmental process;establishment of localization;macromolecule metabolic process;metabolic process;mRNA metabolic process;mRNA processing;nitrogen compound metabolic process;nucleobase-containing compound metabolic process;nucleobas…	cell part;cytoplasm;cytosol;intracellular non-membrane-bounded organelle;intracellular organelle;macromolecular complex;membrane;nucleolus;nucleoplasm;organelle;protein complex;ribonucleoprotein complex;spliceosomal complex	mRNA surveillance pathway;RNA transport;Spliceosome			4.64745	0.470587
1388	TXLNA	Alpha-taxilin	P40222	+		cell activation;cell proliferation;cellular process;establishment of localization;exocytosis;immune system process;secretion;transport;vesicle-mediated transport	cell part;cytoplasm;extracellular region;membrane				8.23906	2.09724
1390	ARL1	ADP-ribosylation factor-like protein 1	P40616-2;P40616;B4DZG7;F8VYN9	+		biological regulation;cellular component organization;cellular localization;cellular metabolic process;cellular process;endosome transport;establishment of localization;Golgi organization;Golgi vesicle transport;localization;metabolic process;organelle organization;response to stimulus;secondary metabolic process;signal transduction;toxin metabolic process;transport;vesicle-mediated transport	cell part;cytoplasm;extracellular organelle;Golgi apparatus;intracellular;intracellular membrane-bounded organelle;intracellular organelle;membrane;organelle;vesicle				3.36362	1.17491
1391	USP8	Ubiquitin carboxyl-terminal hydrolase 8	P40818;P40818-2;A0A075B720	+		biological regulation;catabolic process;cell proliferation;cellular component organization;cellular metabolic process;cellular process;cytokinesis;endosome organization;macromolecule metabolic process;macromolecule modification;metabolic process;organelle organization;primary metabolic process;protein metabolic process;protein modification by small protein conjugation or removal;protein modificat…	cell part;cytoplasm;cytoplasmic membrane-bounded vesicle;cytosol;endosome;Golgi apparatus;intracellular membrane-bounded organelle;intracellular organelle;midbody;nucleoplasm;organelle;vesicle	Endocytosis			4.05256	0.985414
1395	EIF2S3;EIF2S3L	Eukaryotic translation initiation factor 2 subunit 3;Putative eukaryotic translation initiation factor 2 subunit 3-like protein	P41091;Q2VIR3;Q2VIR3-2	+		biosynthetic process;cellular metabolic process;cellular process;establishment of localization;macromolecule metabolic process;metabolic process;primary metabolic process;protein metabolic process;translation;translational initiation;transmembrane transport;transport	cell part;cytoplasm;cytosol;extracellular organelle;organelle;vesicle	RNA transport			4.54739	0.639644
1397	NAA10	N-alpha-acetyltransferase 10	P41227;P41227-2;F8W808;A8MWP7	+		cellular component organization;cellular metabolic process;cellular nitrogen compound metabolic process;cellular process;DNA metabolic process;DNA packaging;macromolecule metabolic process;macromolecule modification;metabolic process;nitrogen compound metabolic process;nucleobase-containing compound metabolic process;peptidyl-amino acid modification;primary metabolic process;protein acylation;pro…	cell part;cytoplasm;intracellular;intracellular membrane-bounded organelle;intracellular non-membrane-bounded organelle;intracellular organelle;macromolecular complex;membrane;nucleolus;nucleus;organelle;protein acetyltransferase complex;protein complex;ribonucleoprotein complex;ribosome				6.02822	1.31658
1399	IARS	Isoleucine--tRNA ligase, cytoplasmic	P41252;A0A804HL54;A0A804HJN6;A0A0A0MSX9;A0A804HHW9;J3KR24;A0A804HJ36;A0A804HIV9	+		amine metabolic process;cell differentiation;cellular amino acid metabolic process;cellular ketone metabolic process;cellular metabolic process;cellular nitrogen compound metabolic process;cellular process;developmental process;macromolecule metabolic process;metabolic process;nitrogen compound metabolic process;nucleobase-containing compound metabolic process;organic acid metabolic process;prima…	cell part;cytoplasm;cytosol;extracellular organelle;membrane;nucleoplasm;organelle;vesicle	Aminoacyl-tRNA biosynthesis;Valine, leucine and isoleucine biosynthesis			8.0835	1.65762
1400	PRKCI	Protein kinase C iota type	P41743	+		anatomical structure development;biological regulation;cell development;cell junction organization;cell motility;cellular component assembly;cellular component movement;cellular component organization;cellular membrane organization;cellular metabolic process;cellular process;cytoskeleton organization;developmental process;establishment of localization;establishment or maintenance of cell polarity…	cell leading edge;cell part;cytoplasm;cytoskeleton;cytosol;endosome;extracellular organelle;intracellular membrane-bounded organelle;intracellular non-membrane-bounded organelle;intracellular organelle;macromolecular complex;membrane;nucleus;organelle;plasma membrane;protein complex;vesicle	Endocytosis;Insulin signaling pathway;Tight junction			7.68985	1.94435
1402	TMPO	Lamina-associated polypeptide 2, isoform alpha;Thymopoietin;Thymopentin	P42166	+		biological regulation	cell part;intracellular membrane-bounded organelle;intracellular organelle;membrane;nuclear envelope;nucleus;organelle				4.3471	1.68221
1404	RPS27	40S ribosomal protein S27	P42677	+		biological regulation;biosynthetic process;catabolic process;cell cycle;cell proliferation;cellular component disassembly;cellular component organization;cellular metabolic process;cellular nitrogen compound metabolic process;cellular process;establishment of localization;macromolecule metabolic process;metabolic process;mitotic cell cycle;mRNA metabolic process;nitrogen compound metabolic proces…	cell part;cytosol;intracellular membrane-bounded organelle;intracellular non-membrane-bounded organelle;intracellular organelle;macromolecular complex;nucleus;organelle;ribonucleoprotein complex;ribosome;small ribosomal subunit	Ribosome			4.32304	0.485115
1406	MSH2	DNA mismatch repair protein Msh2	P43246;P43246-2;A0A2R8YFH0;E9PHA6;A0A2R8Y6P0;A0A2R8YG02;A0A2R8Y7S8	+		anatomical structure development;biological regulation;cell activation;cell development;cell differentiation;cellular component organization;cellular metabolic process;cellular nitrogen compound metabolic process;cellular process;chromosome organization;developmental process;DNA metabolic process;DNA recombination;DNA repair;embryo development;generation of precursor metabolites and energy;immune…	cell part;chromosome;intracellular non-membrane-bounded organelle;intracellular organelle;macromolecular complex;membrane;mismatch repair complex;nuclear chromosome;nucleoplasm;organelle;protein complex	Colorectal cancer;Mismatch repair;Pathways in cancer			5.66235	1.52025
1407	GPD2	Glycerol-3-phosphate dehydrogenase, mitochondrial	P43304;P43304-2	+		alcohol metabolic process;anatomical structure development;biosynthetic process;carbohydrate metabolic process;catabolic process;cellular lipid metabolic process;cellular metabolic process;cellular process;developmental process;growth;lipid metabolic process;metabolic process;multicellular organismal process;phosphorus metabolic process;primary metabolic process;small molecule metabolic process	cell part;macromolecular complex;membrane;protein complex	Glycerophospholipid metabolism	MitoCarta3.0	MIM	5.53765	1.17837
1408	MAGEA1;MAGEA4;MAGEA8	Melanoma-associated antigen 1;Melanoma-associated antigen 4;Melanoma-associated antigen 8	P43355;P43358;P43361	+		biological regulation;biosynthetic process;cellular metabolic process;cellular nitrogen compound metabolic process;cellular process;macromolecule metabolic process;metabolic process;nitrogen compound metabolic process;nucleobase-containing compound metabolic process;primary metabolic process;RNA metabolic process	cell part;cytoplasm;intracellular membrane-bounded organelle;intracellular organelle;membrane;nucleus;organelle;plasma membrane				3.0558	1.31673
1409	PSMC4	26S protease regulatory subunit 6B	P43686;P43686-2	+		anatomical structure development;biological regulation;catabolic process;cell cycle;cell death;cellular metabolic process;cellular nitrogen compound metabolic process;cellular process;death;developmental process;immune system process;macromolecule metabolic process;macromolecule modification;metabolic process;mitotic cell cycle;nitrogen compound metabolic process;primary metabolic process;protein…	cell part;cytoplasm;cytosol;intracellular membrane-bounded organelle;intracellular organelle;macromolecular complex;membrane;nucleoplasm;nucleus;organelle;proteasome complex;protein complex	Proteasome			7.3622	1.49381
1411	VDAC2	Voltage-dependent anion-selective channel protein 2	P45880;A0A0A0MR02;P45880-2;P45880-1;Q5JSD2;Q5JSD1	+		biological regulation;establishment of localization;ion transport;transport	cell part;extracellular organelle;intracellular membrane-bounded organelle;intracellular non-membrane-bounded organelle;intracellular organelle;macromolecular complex;membrane;mitochondrion;nucleus;organelle;protein complex;vesicle	Calcium signaling pathway;Huntington's disease;Parkinson's disease	MitoCarta3.0	MOM	5.25481	0.717663
1413	CBX5	Chromobox protein homolog 5	P45973	+		biological regulation;coagulation;multicellular organismal process;regulation of body fluid levels;viral reproduction	cell part;chromatin remodeling complex;histone methyltransferase complex;intracellular membrane-bounded organelle;intracellular non-membrane-bounded organelle;intracellular organelle;kinetochore;macromolecular complex;nuclear envelope;nucleolus;nucleoplasm;nucleus;organelle;protein complex;transcriptional repressor complex				4.83576	1.37748
1415	MKI67	Antigen KI-67	P46013;P46013-2	+		cell proliferation;cellular process;meiosis	cell part;chromosome;cytoplasm;intracellular membrane-bounded organelle;intracellular non-membrane-bounded organelle;intracellular organelle;membrane;nucleolus;nucleus;organelle				5.19273	1.13652
1417	RECQL	ATP-dependent DNA helicase Q1	P46063	+		biosynthetic process;cellular metabolic process;cellular nitrogen compound metabolic process;cellular process;DNA geometric change;DNA metabolic process;DNA recombination;DNA repair;DNA replication;macromolecule metabolic process;metabolic process;nitrogen compound metabolic process;nucleobase-containing compound metabolic process;primary metabolic process;response to DNA damage stimulus;response…	cell part;intracellular membrane-bounded organelle;intracellular organelle;membrane;nucleoplasm;nucleus;organelle				5.66289	1.30484
1424	GNPDA1;GNPDA2	Glucosamine-6-phosphate isomerase 1;Glucosamine-6-phosphate isomerase;Glucosamine-6-phosphate isomerase 2	P46926;D6R9P4;P46926-2;D6RAY7;D6RFF8;D6R917;D6RB13;Q8TDQ7-3;Q8TDQ7-2;Q8TDQ7	+		alcohol metabolic process;carbohydrate metabolic process;catabolic process;cellular metabolic process;cellular process;generation of precursor metabolites and energy;metabolic process;primary metabolic process;small molecule metabolic process	cell part;cytoplasm;extracellular organelle;intracellular membrane-bounded organelle;intracellular organelle;nucleus;organelle;vesicle	Amino sugar and nucleotide sugar metabolism			3.1186	1.0384
1425	IQGAP1	Ras GTPase-activating-like protein IQGAP1	P46940;H0YLE8;A0A0J9YXZ5	+		anatomical structure development;biological regulation;cell development;cellular metabolic process;cellular process;developmental process;energy reserve metabolic process;generation of precursor metabolites and energy;metabolic process;regulation of protein modification process;regulation of transport;response to chemical stimulus;response to endogenous stimulus;response to stimulus;signal transd…	cell leading edge;cell part;cell projection;cytoplasm;cytosol;extracellular organelle;intracellular;macromolecular complex;membrane;midbody;neuron projection;nucleoplasm;organelle;plasma membrane;protein complex;site of polarized growth;vesicle	Regulation of actin cytoskeleton			9.34464	1.70193
1427	PLA2G4A	Cytosolic phospholipase A2;Phospholipase A2;Lysophospholipase	P47712	+		alcohol metabolic process;amine metabolic process;biological regulation;biosynthetic process;catabolic process;cell activation;cellular ketone metabolic process;cellular lipid metabolic process;cellular metabolic process;cellular nitrogen compound metabolic process;cellular process;coagulation;establishment of localization;lipid metabolic process;lipid transport;metabolic process;multicellular or…	cell part;cytoplasm;cytoplasmic membrane-bounded vesicle;cytosol;Golgi apparatus;intracellular membrane-bounded organelle;intracellular organelle;membrane;organelle;vesicle	alpha-Linolenic acid metabolism;Arachidonic acid metabolism;Ether lipid metabolism;Fat digestion and absorption;Fc epsilon RI signaling pathway;Glycerophospholipid metabolism;GnRH signaling pathway;Linoleic acid metabolism;Long-term depression;MAPK signaling pathway;Pancreatic secretion;Toxoplasmosis;Vascular smooth muscle contraction;VEGF signaling pathway			4.13818	1.50921
1428	CAPZA2	F-actin-capping protein subunit alpha-2	P47755;C9JUG7;F8W9N7;P47755-2	+		biological regulation;cellular component assembly;cellular component movement;cellular component organization;cellular process;coagulation;immune system process;macromolecular complex assembly;multicellular organismal process;protein complex assembly;regulation of body fluid levels;regulation of organelle organization;response to stimulus;response to stress	cell part;cytoskeleton;cytosol;extracellular organelle;extracellular region;F-actin capping protein complex;intracellular non-membrane-bounded organelle;intracellular organelle;macromolecular complex;membrane;organelle;protein complex;vesicle				4.03592	0.970413
1429	CAPZB	F-actin-capping protein subunit beta	P47756;B1AK88;B1AK87;P47756-1;B1AK85	+		anatomical structure development;biological regulation;cell development;cellular component assembly;cellular component movement;cellular component organization;cellular process;coagulation;cytoskeleton organization;developmental process;multicellular organismal process;organelle organization;regulation of body fluid levels;regulation of organelle organization	cell part;cell projection;cytoplasm;cytoplasmic membrane-bounded vesicle;cytoskeleton;cytosol;extracellular organelle;F-actin capping protein complex;intracellular membrane-bounded organelle;intracellular non-membrane-bounded organelle;intracellular organelle;macromolecular complex;membrane;organelle;protein complex;vesicle				4.36234	1.58017
1430	QARS	Glutamine--tRNA ligase	P47897;P47897-2	+		amine metabolic process;anatomical structure development;cellular amino acid metabolic process;cellular ketone metabolic process;cellular metabolic process;cellular nitrogen compound metabolic process;cellular process;developmental process;macromolecule metabolic process;metabolic process;nitrogen compound metabolic process;nucleobase-containing compound metabolic process;organic acid metabolic p…	cell part;cytoplasm;cytosol	Aminoacyl-tRNA biosynthesis			4.74453	1.24197
1436	CCT5	T-complex protein 1 subunit epsilon	P48643;E7ENZ3	+		cell recognition;cellular metabolic process;cellular process;macromolecule metabolic process;metabolic process;multi-organism process;primary metabolic process;protein folding;protein metabolic process;response to biotic stimulus;response to stimulus	cell body;cell part;centrosome;cytoplasm;cytosol;extracellular organelle;intracellular non-membrane-bounded organelle;intracellular organelle;macromolecular complex;microtubule organizing center;nucleolus;organelle;protein complex;vesicle				5.36653	1.04001
1438	NES	Nestin	P48681	+		anatomical structure development;anatomical structure morphogenesis;biological regulation;cell proliferation;cellular component morphogenesis;cellular component organization;cellular process;developmental process;regulation of organelle organization	cell part;cytoplasm;cytoskeleton;intracellular non-membrane-bounded organelle;intracellular organelle;macromolecular complex;organelle;protein complex				6.2765	1.25247
1441	NASP	Nuclear autoantigenic sperm protein	P49321;P49321-2;P49321-3;Q5T624;P49321-4;E9PI86;E9PRH9;H0YF33	+		anatomical structure development;biosynthetic process;cell cycle;cell proliferation;cellular component assembly;cellular component organization;cellular macromolecular complex assembly;cellular metabolic process;cellular nitrogen compound metabolic process;cellular process;chromatin modification;chromatin organization;chromosome organization;developmental process;DNA metabolic process;DNA replica…	cell part;cytoplasm;intracellular membrane-bounded organelle;intracellular organelle;macromolecular complex;nucleoplasm;nucleus;organelle;protein complex				6.09868	1.48989
1442	FASN	Fatty acid synthase;[Acyl-carrier-protein] S-acetyltransferase;[Acyl-carrier-protein] S-malonyltransferase;3-oxoacyl-[acyl-carrier-protein] synthase;3-oxoacyl-[acyl-carrier-protein] reductase;3-hydroxyacyl-[acyl-carrier-protein] dehydratase;Enoyl-[acyl-carrier-protein] reductase;Oleoyl-[acyl-carrier-protein] hydrolase	P49327;A0A0U1RQF0	+		amine metabolic process;biological regulation;biosynthetic process;cell differentiation;cellular amino acid metabolic process;cellular ketone metabolic process;cellular lipid metabolic process;cellular metabolic process;cellular nitrogen compound metabolic process;cellular process;cofactor metabolic process;developmental process;energy reserve metabolic process;generation of precursor metabolites…	cell part;cytoplasm;cytoplasmic membrane-bounded vesicle;cytosol;extracellular organelle;Golgi apparatus;intracellular membrane-bounded organelle;intracellular organelle;membrane;mitochondrion;organelle;plasma membrane;vesicle	Fatty acid biosynthesis;Insulin signaling pathway	MitoCarta3.0	IMS	4.07862	1.58464
1443	CCT3	T-complex protein 1 subunit gamma	P49368;B4DUR8;P49368-2	+		cell recognition;cellular component assembly;cellular component organization;cellular metabolic process;cellular process;macromolecule metabolic process;metabolic process;primary metabolic process;protein folding;protein metabolic process	cell body;cell part;cytoplasm;cytoskeleton;cytosol;extracellular organelle;intracellular non-membrane-bounded organelle;intracellular organelle;macromolecular complex;membrane;organelle;plasma membrane;protein complex;vesicle				4.63976	0.539275
1445	TUFM	Elongation factor Tu, mitochondrial	P49411	+		biosynthetic process;cellular component organization;cellular metabolic process;cellular process;macromolecule metabolic process;metabolic process;mitochondrial translation;mitochondrion organization;organelle organization;primary metabolic process;protein metabolic process;translation;translational elongation	cell part;extracellular organelle;intracellular membrane-bounded organelle;intracellular non-membrane-bounded organelle;intracellular organelle;membrane;mitochondrion;organelle;vesicle	Plant-pathogen interaction	MitoCarta3.0	Matrix	3.94966	0.556185
1449	MCM2	DNA replication licensing factor MCM2	P49736;H0Y8E6	+		biosynthetic process;cell cycle;cellular component assembly;cellular component organization;cellular macromolecular complex assembly;cellular metabolic process;cellular nitrogen compound metabolic process;cellular process;chromatin organization;chromosome organization;DNA geometric change;DNA metabolic process;DNA replication;macromolecular complex assembly;macromolecule metabolic process;metabol…	cell part;cytoplasm;cytoskeleton;intracellular membrane-bounded organelle;intracellular non-membrane-bounded organelle;intracellular organelle;macromolecular complex;nucleoplasm;nucleus;organelle;origin recognition complex;protein complex	Cell cycle;Cell cycle - yeast;DNA replication;Meiosis - yeast			3.40466	0.978666
1454	NUP153	Nuclear pore complex protein Nup153	P49790-2;P49790;P49790-3	+		biological regulation;biosynthetic process;carbohydrate metabolic process;carbohydrate transport;cell cycle;cellular component assembly;cellular component disassembly;cellular component organization;cellular macromolecular complex assembly;cellular membrane organization;cellular metabolic process;cellular nitrogen compound metabolic process;cellular process;establishment of localization;interspec…	cell part;cytoplasm;intracellular non-membrane-bounded organelle;intracellular organelle;macromolecular complex;membrane;nuclear pore;nucleolus;nucleoplasm;organelle;protein complex	RNA transport			3.76221	0.964232
1455	RANBP2	E3 SUMO-protein ligase RanBP2	P49792;A0A8V8TLN4	+		biological regulation;biosynthetic process;carbohydrate metabolic process;carbohydrate transport;cell cycle;cellular component disassembly;cellular component organization;cellular membrane organization;cellular metabolic process;cellular nitrogen compound metabolic process;cellular process;establishment of localization;macromolecule metabolic process;macromolecule modification;membrane organizati…	cell part;cytosol;intracellular membrane-bounded organelle;intracellular organelle;macromolecular complex;membrane;mitochondrion;nuclear pore;organelle;protein complex	RNA transport			4.59809	1.75997
1456	GMPS	GMP synthase [glutamine-hydrolyzing]	P49915;P49915-2	+		amine metabolic process;biosynthetic process;cellular amino acid metabolic process;cellular aromatic compound metabolic process;cellular ketone metabolic process;cellular metabolic process;cellular nitrogen compound metabolic process;cellular process;heterocycle metabolic process;metabolic process;nitrogen compound metabolic process;nucleobase-containing compound metabolic process;nucleobase-cont…	cell part;cytoplasm;cytosol	Drug metabolism - other enzymes;Purine metabolism			4.84411	1.47759
1458	GDI2	Rab GDP dissociation inhibitor beta	P50395;P50395-2;Q5SX86	+		biological regulation;cellular process;establishment of localization;protein transport;response to stimulus;signal transduction;transport;vesicle-mediated transport	cell part;cytoplasm;cytosol;extracellular organelle;Golgi apparatus;intracellular membrane-bounded organelle;intracellular organelle;membrane;organelle;vesicle				3.19518	0.898949
1459	EMD	Emerin	P50402;A0A804HIV7;A0A804HLA2;Q5HY57	+		anatomical structure development;biological regulation;cell cycle;cell differentiation;cellular component disassembly;cellular component organization;cellular membrane organization;cellular process;developmental process;membrane organization;mitotic cell cycle;multicellular organismal process;muscle contraction;regulation of transport;response to chemical stimulus;response to stimulus	cell part;endoplasmic reticulum;intracellular membrane-bounded organelle;intracellular organelle;macromolecular complex;membrane;nuclear envelope;organelle;protein complex	Arrhythmogenic right ventricular cardiomyopathy (ARVC);Dilated cardiomyopathy;Hypertrophic cardiomyopathy (HCM)			4.65834	1.5128
1460	CPT1A	Carnitine O-palmitoyltransferase 1, liver isoform	P50416-2;P50416	+		alcohol metabolic process;amine metabolic process;amine transport;amino acid transport;behavior;biological regulation;carbohydrate metabolic process;catabolic process;cell differentiation;cellular amino acid metabolic process;cellular component assembly;cellular component organization;cellular ketone metabolic process;cellular lipid metabolic process;cellular metabolic process;cellular nitrogen c…	cell part;intracellular membrane-bounded organelle;intracellular organelle;membrane;mitochondrion;organelle	Adipocytokine signaling pathway;Fatty acid metabolism;PPAR signaling pathway	MitoCarta3.0	MOM	3.42409	1.26465
1462	ST13;ST13P5;ST13P4	Hsc70-interacting protein;Putative protein FAM10A5;Putative protein FAM10A4	P50502;H7C3I1;Q8NFI4;F6VDH7;Q8IZP2	+		biological regulation;cellular component assembly;cellular component organization;cellular metabolic process;cellular process;macromolecular complex assembly;macromolecule metabolic process;metabolic process;primary metabolic process;protein complex assembly;protein folding;protein metabolic process	cell part;cytoplasm;cytosol;extracellular organelle;macromolecular complex;organelle;protein complex;vesicle				4.20635	1.38855
1463	DNM2	Dynamin-2	P50570-3;P50570-2;P50570-5;P50570-4;P50570	+		anatomical structure morphogenesis;biological regulation;cellular component morphogenesis;cellular component organization;cellular membrane organization;cellular metabolic process;cellular process;developmental process;endocytosis;establishment of localization;Golgi vesicle transport;immune system process;ion transport;macromolecule metabolic process;membrane invagination;membrane organization;me…	cell part;cytoplasm;cytosol;extracellular organelle;Golgi apparatus;intracellular membrane-bounded organelle;intracellular organelle;macromolecular complex;membrane;midbody;organelle;plasma membrane;protein complex;vesicle	Bacterial invasion of epithelial cells;Endocrine and other factor-regulated calcium reabsorption;Endocytosis;Fc gamma R-mediated phagocytosis			4.95725	1.1008
1465	CCT8	T-complex protein 1 subunit theta	P50990;P50990-2;P50990-3;H7C4C8	+		cell recognition;cellular component assembly;cellular component organization;cellular metabolic process;cellular process;macromolecule metabolic process;metabolic process;primary metabolic process;protein folding;protein metabolic process	cell body;cell part;centrosome;cytoplasm;cytoskeleton;cytosol;extracellular organelle;intracellular non-membrane-bounded organelle;intracellular organelle;macromolecular complex;microtubule organizing center;organelle;protein complex;vesicle				5.77623	1.35715
1466	CCT4	T-complex protein 1 subunit delta	P50991;P50991-2	+		cell recognition;cellular metabolic process;cellular process;macromolecule metabolic process;metabolic process;primary metabolic process;protein folding;protein metabolic process	cell body;cell part;centrosome;cytoplasm;cytoplasmic membrane-bounded vesicle;cytosol;extracellular organelle;intracellular membrane-bounded organelle;intracellular non-membrane-bounded organelle;intracellular organelle;macromolecular complex;microtubule organizing center;nucleoplasm;organelle;protein complex;vesicle				4.52299	1.14761
1467	ANXA11	Annexin A11	P50995-2;P50995	+		cell cycle;cell division;cellular component organization;cellular membrane organization;cellular process;endocytosis;establishment of localization;membrane invagination;membrane organization;response to chemical stimulus;response to stimulus;transport;vesicle-mediated transport	cell part;cytoplasm;cytoplasmic membrane-bounded vesicle;extracellular organelle;intracellular membrane-bounded organelle;intracellular non-membrane-bounded organelle;intracellular organelle;lysosome;membrane;midbody;nuclear envelope;nucleoplasm;organelle;vacuole;vesicle				4.38538	1.80747
1468	FXR2	Fragile X mental retardation syndrome-related protein 2	P51116	+		biological regulation;regulation of translation	cell part;cytoplasm;extracellular organelle;intracellular membrane-bounded organelle;intracellular organelle;macromolecular complex;membrane;nucleus;organelle;polysome;ribonucleoprotein complex;vesicle				3.05284	0.90276
1469	RAB5C	Ras-related protein Rab-5C	P51148;P51148-2;K7ENY4;K7ERI8;K7ERQ8	+		biological regulation;cellular process;establishment of localization;metabolic process;protein transport;regulation of transport;response to stimulus;signal transduction;transport	cell part;cytoplasmic membrane-bounded vesicle;endosome;extracellular organelle;intracellular membrane-bounded organelle;intracellular organelle;lipid particle;membrane;nucleus;organelle;plasma membrane;vesicle	Amoebiasis;Endocytosis;ko05152;Phagosome;Vasopressin-regulated water reabsorption			4.62323	1.29347
1470	RAB7A	Ras-related protein Rab-7a	P51149;C9J8S3;A0A6Q8PGE6;A0A6Q8PG52;A0A6Q8PH84;C9J4V0;C9J592;C9IZZ0;C9J4S4	+		biological regulation;catabolic process;cellular component organization;cellular homeostasis;cellular ion homeostasis;cellular membrane organization;cellular metabolic process;cellular process;endocytosis;endosome transport;establishment of localization;homeostatic process;immune system process;macromolecule metabolic process;membrane docking;membrane invagination;membrane organization;metabolic …	cell part;cytoplasmic membrane-bounded vesicle;endosome;extracellular organelle;Golgi apparatus;intracellular membrane-bounded organelle;intracellular organelle;lysosome;membrane;organelle;vacuole;vesicle	Amoebiasis;Endocytosis;ko05152;Phagosome			4.6945	1.90937
1472	RAB13	Ras-related protein Rab-13	P51153;A0A087WWB9	+		biological regulation;cell junction organization;cell motility;cellular component assembly;cellular component movement;cellular component organization;cellular process;cytoskeleton organization;endosome transport;establishment of localization;locomotion;membrane organization;metabolic process;organelle organization;protein transport;response to chemical stimulus;response to endogenous stimulus;re…	cell part;cell projection;cytoplasm;cytoplasmic membrane-bounded vesicle;endosome;extracellular organelle;intracellular;intracellular membrane-bounded organelle;intracellular organelle;membrane;neuron projection;organelle;plasma membrane;vesicle	Tight junction			3.8949	1.13025
1479	HDGF	Hepatoma-derived growth factor	P51858;P51858-2;P51858-3	+		biological regulation;cell proliferation;cellular metabolic process;cellular process;macromolecule metabolic process;metabolic process;primary metabolic process;protein metabolic process;response to chemical stimulus;response to stimulus;response to stress;signal transduction	cell part;cytoplasm;extracellular space;macromolecular complex;nucleoplasm;protein complex;transcriptional repressor complex				4.4778	1.27502
1481	PGD	6-phosphogluconate dehydrogenase, decarboxylating	P52209-2;P52209;K7EMN2;K7EM49;K7EPF6	+		alcohol metabolic process;biosynthetic process;carbohydrate metabolic process;catabolic process;cellular ketone metabolic process;cellular metabolic process;cellular nitrogen compound metabolic process;cellular process;cofactor metabolic process;heterocycle metabolic process;metabolic process;nitrogen compound metabolic process;nucleobase-containing compound metabolic process;nucleobase-containin…	cell part;cytosol;extracellular organelle;intracellular membrane-bounded organelle;intracellular organelle;nucleus;organelle;vesicle	Glutathione metabolism;Pentose phosphate pathway			3.09433	1.36691
1482	KPNA1	Importin subunit alpha-5;Importin subunit alpha-5, N-terminally processed	P52294	+		biological regulation;catabolic process;cell death;cellular component disassembly;cellular component organization;cellular metabolic process;cellular nitrogen compound metabolic process;cellular process;death;DNA metabolic process;establishment of localization;macromolecule metabolic process;metabolic process;nitrogen compound metabolic process;nuclear transport;nucleobase-containing compound met…	cell part;cell projection;cytoplasm;cytosol;intracellular membrane-bounded organelle;intracellular organelle;macromolecular complex;neuron projection;nuclear pore;nucleoplasm;nucleus;organelle;protein complex				5.22807	1.40457
1486	HK2	Hexokinase-2;Hexokinase	P52789;E9PB90	+		alcohol metabolic process;biological regulation;carbohydrate metabolic process;carbohydrate transport;catabolic process;cellular component organization;cellular homeostasis;cellular metabolic process;cellular process;establishment of localization;generation of precursor metabolites and energy;homeostatic process;metabolic process;mitochondrion organization;multicellular organismal process;organel…	cell part;cytosol;membrane	Amino sugar and nucleotide sugar metabolism;Butirosin and neomycin biosynthesis;Carbohydrate digestion and absorption;Fructose and mannose metabolism;Galactose metabolism;Glycolysis / Gluconeogenesis;Insulin signaling pathway;Starch and sucrose metabolism;Streptomycin biosynthesis;Type II diabetes mellitus			5.92009	1.49035
1489	CAPZA1	F-actin-capping protein subunit alpha-1	P52907	+		biological regulation;cellular component assembly;cellular component movement;cellular component organization;cellular process;coagulation;immune system process;macromolecular complex assembly;multicellular organismal process;protein complex assembly;regulation of body fluid levels;regulation of organelle organization;response to stimulus;response to stress	cell part;cytoskeleton;cytosol;extracellular organelle;extracellular region;F-actin capping protein complex;intracellular non-membrane-bounded organelle;intracellular organelle;macromolecular complex;organelle;protein complex;vesicle				3.38321	1.39533
1491	SLC25A1	Tricarboxylate transport protein, mitochondrial	P53007;B4DP62	+		alcohol metabolic process;biosynthetic process;carbohydrate metabolic process;cellular lipid metabolic process;cellular metabolic process;cellular process;cofactor metabolic process;establishment of localization;glycerol ether metabolic process;ion transport;lipid metabolic process;metabolic process;organic acid transport;primary metabolic process;small molecule metabolic process;transport	cell part;extracellular organelle;intracellular membrane-bounded organelle;intracellular organelle;membrane;nucleus;organelle;vesicle		MitoCarta3.0	MIM	4.74988	1.1696
1493	NUBP1	Cytosolic Fe-S cluster assembly factor NUBP1	P53384-2;P53384	+		biological regulation;biosynthetic process;cell growth;cellular homeostasis;cellular ion homeostasis;cellular localization;cellular metabolic process;cellular process;cofactor metabolic process;growth;homeostatic process;localization;metabolic process;organelle localization;regulation of cell cycle;regulation of organelle organization;small molecule metabolic process	cell part;cytoplasm;cytosol;extracellular organelle;membrane;organelle;plasma membrane;vesicle				4.18408	1.05727
1495	SUCLG1	Succinyl-CoA ligase [ADP/GDP-forming] subunit alpha, mitochondrial	P53597;A0A494C0D1	+		catabolic process;cellular ketone metabolic process;cellular metabolic process;cellular process;cofactor metabolic process;metabolic process;organic acid metabolic process;small molecule metabolic process	cell part;cytoplasm;extracellular organelle;intracellular membrane-bounded organelle;intracellular organelle;macromolecular complex;membrane;mitochondrion;organelle;plasma membrane;protein complex;tricarboxylic acid cycle enzyme complex;vesicle	Citrate cycle (TCA cycle);Propanoate metabolism	MitoCarta3.0	Matrix	4.3499	1.0607
1497	COPB1	Coatomer subunit beta	P53618	+		cellular component organization;cellular process;establishment of localization;Golgi vesicle transport;membrane organization;organelle organization;protein transport;transport;vesicle organization;vesicle-mediated transport;viral reproduction	cell part;cytoplasm;cytoplasmic membrane-bounded vesicle;cytosol;Golgi apparatus;intracellular membrane-bounded organelle;intracellular organelle;macromolecular complex;membrane;organelle;plasma membrane;protein complex;vesicle				8.07948	1.2036
1498	COPA	Coatomer subunit alpha;Xenin;Proxenin	P53621;P53621-2;A0A3B3IS84;A0A3B3IT15;A0A3B3ISC6;A0A3B3IU89	+		biological regulation;cellular component organization;cellular process;establishment of localization;Golgi vesicle transport;membrane organization;multicellular organismal process;organelle organization;protein transport;regulation of body fluid levels;secretion;transport;vesicle organization;vesicle-mediated transport	cell part;cytoplasm;cytosol;extracellular organelle;extracellular space;macromolecular complex;membrane;organelle;protein complex;vesicle	Neuroactive ligand-receptor interaction			7.79611	1.23133
1500	HCCS	Cytochrome c-type heme lyase	P53701	+		anatomical structure morphogenesis;developmental process;metabolic process	cell part;intracellular membrane-bounded organelle;intracellular organelle;membrane;mitochondrion;organelle	Porphyrin and chlorophyll metabolism	MitoCarta3.0	IMS	3.20869	1.1159
1502	SEC24C	Protein transport protein Sec24C	P53992;G5EA31	+		carbohydrate metabolic process;cellular component organization;cellular metabolic process;cellular process;establishment of localization;Golgi vesicle transport;immune system process;macromolecule metabolic process;macromolecule modification;membrane organization;metabolic process;organelle organization;peptidyl-amino acid modification;primary metabolic process;protein glycosylation;protein metab…	cell part;cytosol;macromolecular complex;membrane;protein complex	Protein processing in endoplasmic reticulum			5.5164	1.5369
1503	RARS	Arginine--tRNA ligase, cytoplasmic	P54136;P54136-2	+		amine metabolic process;cellular amino acid metabolic process;cellular ketone metabolic process;cellular metabolic process;cellular nitrogen compound metabolic process;cellular process;macromolecule metabolic process;metabolic process;nitrogen compound metabolic process;nucleobase-containing compound metabolic process;organic acid metabolic process;primary metabolic process;RNA metabolic process;…	cell part;cytoplasm;cytosol;extracellular organelle;intracellular membrane-bounded organelle;intracellular organelle;macromolecular complex;membrane;mitochondrion;nucleoplasm;organelle;protein complex;vesicle	Aminoacyl-tRNA biosynthesis			6.87919	1.75637
1505	YARS	Tyrosine--tRNA ligase, cytoplasmic;Tyrosine--tRNA ligase, cytoplasmic, N-terminally processed;Tyrosine--tRNA ligase	P54577;A0A6Q8PFX2;A0A0C4DGZ5;A0A6Q8PFX4	+		amine metabolic process;biological regulation;cell death;cellular amino acid metabolic process;cellular ketone metabolic process;cellular metabolic process;cellular nitrogen compound metabolic process;cellular process;death;macromolecule metabolic process;metabolic process;nitrogen compound metabolic process;nucleobase-containing compound metabolic process;organic acid metabolic process;primary m…	cell part;cytoplasm;cytosol;extracellular space;intracellular membrane-bounded organelle;intracellular organelle;nucleus;organelle	Aminoacyl-tRNA biosynthesis			4.18424	1.1722
1507	PRKAG1	5-AMP-activated protein kinase subunit gamma-1	P54619;P54619-3;P54619-2;F8VYY9;H0YIC9;H0YHF8	+		biological regulation;biosynthetic process;cellular component assembly;cellular component organization;cellular ketone metabolic process;cellular lipid metabolic process;cellular metabolic process;cellular nitrogen compound metabolic process;cellular process;lipid metabolic process;macromolecular complex assembly;macromolecule metabolic process;macromolecule modification;membrane organization;met…	cell part;cytosol;extracellular organelle;intracellular membrane-bounded organelle;intracellular organelle;macromolecular complex;membrane;nucleus;organelle;protein complex;vesicle	Adipocytokine signaling pathway;Hypertrophic cardiomyopathy (HCM);Insulin signaling pathway			3.10097	1.30583
1508	HSPA2	Heat shock-related 70 kDa protein 2	P54652	+		anatomical structure development;biological regulation;cell development;cellular component disassembly;cellular component organization;cellular metabolic process;cellular process;chromosome organization;developmental process;macromolecule metabolic process;meiosis;metabolic process;organelle organization;primary metabolic process;protein folding;protein metabolic process;regulation of cell cycle;…	cell part;cell surface;cytosol;extracellular organelle;intracellular membrane-bounded organelle;intracellular organelle;membrane;mitochondrion;nucleus;organelle;vesicle	Antigen processing and presentation;Endocytosis;MAPK signaling pathway;Measles;Protein processing in endoplasmic reticulum;Spliceosome;Toxoplasmosis			3.87642	1.32276
1510	ALDH18A1	Delta-1-pyrroline-5-carboxylate synthase;Glutamate 5-kinase;Gamma-glutamyl phosphate reductase	P54886;P54886-2	+		amine metabolic process;biosynthetic process;cellular amino acid metabolic process;cellular ketone metabolic process;cellular metabolic process;cellular nitrogen compound metabolic process;cellular process;heterocycle metabolic process;metabolic process;nitrogen compound metabolic process;organic acid metabolic process;primary metabolic process;small molecule metabolic process	cell part;cytoplasm;intracellular membrane-bounded organelle;intracellular organelle;membrane;mitochondrion;organelle	Arginine and proline metabolism	MitoCarta3.0	Matrix	7.50665	1.20988
1511	EIF5	Eukaryotic translation initiation factor 5	P55010	+		biological regulation;biosynthetic process;cellular metabolic process;cellular process;macromolecule metabolic process;metabolic process;primary metabolic process;protein metabolic process;regulation of translation;translation;translational initiation	cell part;cytoplasm;cytosol;membrane;plasma membrane	RNA transport			6.48829	1.83122
1512	PSMD4	26S proteasome non-ATPase regulatory subunit 4	Q5VWC4;P55036;A6PVX3;P55036-2	+		biological regulation;catabolic process;cell cycle;cell death;cellular metabolic process;cellular nitrogen compound metabolic process;cellular process;death;immune system process;macromolecule metabolic process;macromolecule modification;metabolic process;mitotic cell cycle;nitrogen compound metabolic process;primary metabolic process;protein metabolic process;protein modification by small protei…	cell part;cytoplasm;cytosol;macromolecular complex;nucleoplasm;proteasome complex;protein complex	Proteasome			3.74995	1.19682
1513	DRG2	Developmentally-regulated GTP-binding protein 2	P55039;A8MZF9	+		biological regulation;cellular process;response to stimulus;signal transduction	cell part;cytoplasm;intracellular membrane-bounded organelle;intracellular organelle;membrane;mitochondrion;organelle				6.39102	0.876804
1516	SEC13	Protein SEC13 homolog	P55735;A8MXL6;P55735-2;P55735-4;P55735-3	+		biological regulation;carbohydrate metabolic process;cell cycle;cellular component organization;cellular metabolic process;cellular process;establishment of localization;Golgi vesicle transport;immune system process;macromolecule metabolic process;macromolecule modification;membrane organization;metabolic process;mitotic cell cycle;nucleobase-containing compound transport;organelle organization;p…	cell part;cytosol;extracellular organelle;macromolecular complex;membrane;nuclear envelope;organelle;protein complex;vesicle	Protein processing in endoplasmic reticulum;RNA transport			5.6524	1.31306
1519	EIF3B	Eukaryotic translation initiation factor 3 subunit B	P55884;P55884-2	+		biological regulation;biosynthetic process;cellular component assembly;cellular component organization;cellular macromolecular complex assembly;cellular metabolic process;cellular process;macromolecular complex assembly;macromolecule metabolic process;metabolic process;primary metabolic process;protein metabolic process;regulation of translation;ribonucleoprotein complex assembly;translation;tran…	cell part;cytoplasm;cytosol;extracellular organelle;macromolecular complex;nucleoplasm;organelle;protein complex;ribonucleoprotein complex;vesicle	RNA transport			4.33269	1.35658
1521	MARS	Methionine--tRNA ligase, cytoplasmic	P56192	+		amine metabolic process;cellular amino acid metabolic process;cellular ketone metabolic process;cellular metabolic process;cellular nitrogen compound metabolic process;cellular process;macromolecule metabolic process;metabolic process;nitrogen compound metabolic process;nucleobase-containing compound metabolic process;organic acid metabolic process;primary metabolic process;RNA metabolic process;…	cell part;cytoplasm;cytosol;extracellular organelle;intracellular membrane-bounded organelle;intracellular organelle;membrane;mitochondrion;organelle;vesicle	Aminoacyl-tRNA biosynthesis;Selenocompound metabolism			5.6975	0.739887
1523	EIF6	Eukaryotic translation initiation factor 6	P56537;B7ZBH1	+		cellular component assembly;cellular component organization;cellular localization;cellular macromolecular complex assembly;cellular process;establishment of localization;localization;macromolecular complex assembly;nuclear transport;nucleocytoplasmic transport;organelle assembly;ribonucleoprotein complex assembly;ribosomal large subunit biogenesis;ribosomal subunit export from nucleus;ribosome as…	cell part;cytoplasm;extracellular organelle;intracellular membrane-bounded organelle;intracellular non-membrane-bounded organelle;intracellular organelle;macromolecular complex;nucleolus;nucleoplasm;nucleus;organelle;protein complex;vesicle	Ribosome biogenesis in eukaryotes			3.55611	1.36661
1525	BCAR1	Breast cancer anti-estrogen resistance protein 1	P56945;P56945-7;P56945-5;P56945-4;P56945-8;P56945-3;P56945-2;P56945-6;A0A2R8Y4C2;A0A2R8Y5E4;A0A2R8YFK2;A0A2R8Y596;A0A2R8Y6M6;A0A2R8Y5C9;A0A2R8Y8C4;A0A2R8YFS8	+		biological adhesion;biological regulation;cell activation;cell adhesion;cell division;cell motility;cell proliferation;cellular component movement;cellular component organization;cellular process;coagulation;cytoskeleton organization;immune system process;locomotion;multicellular organismal process;organelle organization;regulation of body fluid levels;response to chemical stimulus;response to en…	cell part;cell projection;cytoplasm;cytoskeleton;cytosol;intracellular non-membrane-bounded organelle;intracellular organelle;membrane;nucleolus;organelle;plasma membrane	Bacterial invasion of epithelial cells;Chemokine signaling pathway;Focal adhesion;Leukocyte transendothelial migration;Regulation of actin cytoskeleton			4.1668	1.19894
1526	TMEM33	Transmembrane protein 33	P57088;D6RAA6	+		cellular component assembly;cellular component organization;cellular localization;cellular macromolecular complex assembly;cellular process;endoplasmic reticulum organization;localization;macromolecular complex assembly;nucleus organization;organelle organization;protein complex assembly	cell part;cytoplasmic membrane-bounded vesicle;endoplasmic reticulum;extracellular organelle;intracellular membrane-bounded organelle;intracellular organelle;macromolecular complex;nuclear pore;organelle;protein complex;vesicle				4.61323	0.52245
1528	MTPN	Myotrophin	P58546;C9JL85	+		alcohol metabolic process;amine metabolic process;anatomical structure development;anatomical structure morphogenesis;biological regulation;cell differentiation;cell growth;cellular aromatic compound metabolic process;cellular metabolic process;cellular nitrogen compound metabolic process;cellular process;developmental process;growth;metabolic process;nitrogen compound metabolic process;regulatio…	cell part;cell projection;cytosol;extracellular organelle;F-actin capping protein complex;intracellular membrane-bounded organelle;intracellular organelle;macromolecular complex;neuron projection;nucleus;organelle;protein complex;vesicle				4.19716	1.26679
1534	CDC42	Cell division control protein 42 homolog	P60953;A0A8Q3WLC5;A0A590UJK8;A0A8Q3SI43;P60953-1;Q5JYX0	+		anatomical structure development;anatomical structure formation involved in morphogenesis;anatomical structure morphogenesis;biological adhesion;biological regulation;cell adhesion;cell communication;cell development;cell differentiation;cell junction organization;cell-cell signaling;cellular component assembly;cellular component movement;cellular component organization;cellular localization;cell…	apical part of cell;cell body;cell part;cell projection;cytoplasm;cytoplasmic membrane-bounded vesicle;cytosol;extracellular organelle;filopodium;intracellular;intracellular membrane-bounded organelle;intracellular non-membrane-bounded organelle;intracellular organelle;membrane;microtubule organizing center;midbody;neuron projection;neuronal cell body;organelle;plasma membrane;vesicle	Adherens junction;Axon guidance;Bacterial invasion of epithelial cells;Chemokine signaling pathway;Endocytosis;Epithelial cell signaling in Helicobacter pylori infection;Fc gamma R-mediated phagocytosis;Focal adhesion;GnRH signaling pathway;Leukocyte transendothelial migration;MAPK signaling pathway;MAPK signaling pathway - yeast;Neurotrophin signaling pathway;Pancreatic cancer;Pathogenic Escheri…			4.44658	1.49523
1535	DSTN	Destrin	P60981;F6RFD5;P60981-2	+		biological regulation;cellular component disassembly;cellular component organization;cellular process;cytoskeleton organization;organelle organization;protein depolymerization;regulation of organelle organization	cell part;cytoskeleton;extracellular organelle;intracellular non-membrane-bounded organelle;intracellular organelle;organelle;vesicle				4.98244	1.83861
1540	UBE2M	NEDD8-conjugating enzyme Ubc12	P61081;M0QYI6	+		biological regulation;cellular metabolic process;cellular process;immune system process;macromolecule metabolic process;macromolecule modification;metabolic process;primary metabolic process;protein metabolic process;protein modification by small protein conjugation or removal;protein modification process;response to stimulus;response to stress;signal transduction	cell part;cytoplasm;cytosol;extracellular organelle;organelle;vesicle	Ubiquitin mediated proteolysis			2.8661	1.02341
1542	RAB14	Ras-related protein Rab-14	P61106;X6RFL8	+		biological regulation;cellular component assembly;cellular component organization;cellular membrane organization;cellular process;developmental process;embryo development;endosome transport;establishment of localization;Golgi vesicle transport;membrane fusion;membrane organization;metabolic process;organelle assembly;organelle fusion;organelle organization;protein transport;response to chemical s…	cell part;cytoplasmic membrane-bounded vesicle;cytosol;endoplasmic reticulum;endosome;extracellular organelle;Golgi apparatus;intracellular;intracellular membrane-bounded organelle;intracellular organelle;lysosome;membrane;organelle;plasma membrane;vacuole;vesicle				2.70106	1.24012
1543	ACTR2	Actin-related protein 2	P61160;P61160-2	+		anatomical structure formation involved in morphogenesis;biological regulation;cell division;cellular component assembly;cellular component movement;cellular component organization;cellular localization;cellular process;cytokinesis;cytoskeleton organization;developmental process;establishment of localization;establishment or maintenance of cell polarity;immune system process;localization;locomoti…	cell part;cell projection;cytoplasm;cytoskeleton;cytosol;extracellular organelle;intracellular non-membrane-bounded organelle;intracellular organelle;macromolecular complex;membrane;organelle;protein complex;vesicle				5.85677	1.98474
1545	ABCE1	ATP-binding cassette sub-family E member 1	P61221;D6R9I9;D6RGF4	+		biological regulation;catabolic process;cellular metabolic process;cellular nitrogen compound metabolic process;cellular process;establishment of localization;macromolecule metabolic process;metabolic process;multi-organism process;nitrogen compound metabolic process;nucleobase-containing compound metabolic process;primary metabolic process;response to biotic stimulus;response to stimulus;RNA cat…	cell part;cytoplasm;intracellular membrane-bounded organelle;intracellular organelle;membrane;mitochondrion;organelle				5.26561	1.76641
1553	HNRNPK	Heterogeneous nuclear ribonucleoprotein K	P61978-3;P61978;P61978-2;Q5T6W2	+		biological regulation;cellular metabolic process;cellular nitrogen compound metabolic process;cellular process;macromolecule metabolic process;metabolic process;mRNA metabolic process;mRNA processing;nitrogen compound metabolic process;nucleobase-containing compound metabolic process;primary metabolic process;regulation of transport;response to stimulus;RNA metabolic process;RNA processing;RNA sp…	cell part;cell projection;cytoplasm;extracellular organelle;intracellular membrane-bounded organelle;intracellular non-membrane-bounded organelle;intracellular organelle;macromolecular complex;membrane;nucleoplasm;nucleus;organelle;protein complex;ribonucleoprotein complex;spliceosomal complex;vesicle	Spliceosome			4.87352	0.916222
1556	PPP1CA;PPP1CC	Serine/threonine-protein phosphatase PP1-alpha catalytic subunit;Serine/threonine-protein phosphatase	P62136;P62136-2;E9PMD7;A0A7I2V4F7;F8W0W8;P62136-3	+		anatomical structure development;anatomical structure morphogenesis;biological regulation;carbohydrate metabolic process;catabolic process;cell cycle;cell division;cellular lipid metabolic process;cellular metabolic process;cellular process;developmental process;energy reserve metabolic process;generation of precursor metabolites and energy;glycerol ether metabolic process;lipid metabolic process…	cell part;cell projection;cytoplasm;cytosol;extracellular organelle;histone methyltransferase complex;intracellular membrane-bounded organelle;intracellular non-membrane-bounded organelle;intracellular organelle;macromolecular complex;membrane;neuron projection;nucleolus;nucleoplasm;nucleus;organelle;plasma membrane;protein complex;protein serine/threonine phosphatase complex;vesicle	Focal adhesion;Insulin signaling pathway;Long-term potentiation;Meiosis - yeast;Oocyte meiosis;Regulation of actin cytoskeleton;Vascular smooth muscle contraction			5.18544	0.966879
1557	PPP1CB	Serine/threonine-protein phosphatase PP1-beta catalytic subunit;Serine/threonine-protein phosphatase	P62140;A0A8V8TQ71;A0A8V8TRH9;H0Y3Y6;B4DJ75;C9J9S3;C9JP48	+		biological regulation;carbohydrate metabolic process;catabolic process;cell cycle;cell division;cellular lipid metabolic process;cellular metabolic process;cellular process;energy reserve metabolic process;generation of precursor metabolites and energy;glycerol ether metabolic process;lipid metabolic process;macromolecule metabolic process;macromolecule modification;metabolic process;mitotic cell…	cell part;cytosol;extracellular organelle;histone methyltransferase complex;intracellular membrane-bounded organelle;intracellular non-membrane-bounded organelle;intracellular organelle;macromolecular complex;nucleolus;nucleoplasm;nucleus;organelle;protein complex;protein serine/threonine phosphatase complex;vesicle	Focal adhesion;Insulin signaling pathway;Long-term potentiation;Meiosis - yeast;Oocyte meiosis;Regulation of actin cytoskeleton;Vascular smooth muscle contraction			3.71727	0.926846
1558	PSMC1	26S protease regulatory subunit 4	P62191;P62191-2	+		biological regulation;catabolic process;cell cycle;cell death;cellular metabolic process;cellular nitrogen compound metabolic process;cellular process;death;immune system process;macromolecule metabolic process;macromolecule modification;metabolic process;mitotic cell cycle;nitrogen compound metabolic process;primary metabolic process;protein metabolic process;protein modification by small protei…	cell part;cytoplasm;cytosol;intracellular membrane-bounded organelle;intracellular organelle;macromolecular complex;membrane;nucleoplasm;nucleus;organelle;proteasome complex;protein complex	Proteasome			3.25948	1.31851
1563	YWHAE	14-3-3 protein epsilon	P62258;P62258-2	+		anatomical structure development;biological regulation;biosynthetic process;cell cycle;cell death;cell motility;cellular component movement;cellular component organization;cellular homeostasis;cellular ion homeostasis;cellular metabolic process;cellular nitrogen compound metabolic process;cellular process;death;developmental process;establishment of localization;homeostatic process;locomotion;mac…	cell part;cell projection;cytoplasmic membrane-bounded vesicle;cytosol;extracellular organelle;intracellular membrane-bounded organelle;intracellular organelle;macromolecular complex;membrane;mitochondrion;neuron projection;organelle;protein complex;vesicle	Cell cycle;Neurotrophin signaling pathway;Oocyte meiosis			6.29672	1.30392
1567	RPS11	40S ribosomal protein S11	P62280;M0QZC5	+		biosynthetic process;catabolic process;cellular component disassembly;cellular component organization;cellular metabolic process;cellular nitrogen compound metabolic process;cellular process;establishment of localization;macromolecule metabolic process;metabolic process;mRNA metabolic process;nitrogen compound metabolic process;nucleobase-containing compound metabolic process;primary metabolic pr…	cell part;cytoplasm;cytosol;extracellular organelle;intracellular non-membrane-bounded organelle;intracellular organelle;macromolecular complex;membrane;nucleolus;organelle;ribonucleoprotein complex;ribosome;small ribosomal subunit;vesicle	Ribosome			4.4882	0.692377
1575	ETF1	Eukaryotic peptide chain release factor subunit 1	P62495;B7Z7P8;P62495-2	+		biological regulation;biosynthetic process;catabolic process;cellular component disassembly;cellular component organization;cellular metabolic process;cellular nitrogen compound metabolic process;cellular process;macromolecule metabolic process;macromolecule modification;metabolic process;mRNA metabolic process;nitrogen compound metabolic process;nucleobase-containing compound metabolic process;o…	cell part;cytoplasm;cytosol;macromolecular complex;protein complex	mRNA surveillance pathway			3.45108	1.30516
1579	RAB1A	Ras-related protein Rab-1A	P62820;E7END7;P62820-2;P62820-3	+		anatomical structure morphogenesis;autophagy;biological adhesion;biological regulation;catabolic process;cell adhesion;cell cycle;cell morphogenesis;cell motility;cellular component assembly;cellular component morphogenesis;cellular component movement;cellular component organization;cellular localization;cellular macromolecular complex assembly;cellular membrane organization;cellular metabolic pr…	cell part;cytoplasmic membrane-bounded vesicle;cytosol;endosome;extracellular organelle;Golgi apparatus;intracellular membrane-bounded organelle;intracellular organelle;membrane;organelle;vesicle				2.71871	1.73018
1581	RAP1A;RAP1B	Ras-related protein Rap-1A;Ras-related protein Rap-1b	P62834;F5H6R7;F5H7Y6;E7ESV4;F5GX62;F5GYB5;F5H4H0;F5H004;F5H500;F5H0B7;F5H491;F5GWU8;F5H077;F5GYH7;P61224-2;P61224-3;P61224	+		anatomical structure development;biological regulation;cell activation;cell development;cell proliferation;cellular metabolic process;cellular process;coagulation;developmental process;energy reserve metabolic process;establishment of localization;generation of precursor metabolites and energy;macromolecule metabolic process;macromolecule modification;metabolic process;multicellular organismal pr…	cell part;cell projection;cytoplasm;cytosol;endosome;extracellular organelle;intracellular;intracellular membrane-bounded organelle;intracellular organelle;lipid particle;macromolecular complex;membrane;neuron projection;organelle;plasma membrane;protein complex;vesicle	Chemokine signaling pathway;Focal adhesion;Leukocyte transendothelial migration;Long-term potentiation;MAPK signaling pathway;Neurotrophin signaling pathway;Pancreatic secretion;Renal cell carcinoma			4.32513	1.2266
1591	RPL11	60S ribosomal protein L11	Q5VVC8;P62913-2;P62913	+		biosynthetic process;catabolic process;cellular component disassembly;cellular component organization;cellular localization;cellular metabolic process;cellular nitrogen compound metabolic process;cellular process;establishment of localization;localization;macromolecule metabolic process;metabolic process;mRNA metabolic process;nitrogen compound metabolic process;nucleobase-containing compound met…	cell part;cytoplasm;cytosol;extracellular organelle;intracellular non-membrane-bounded organelle;intracellular organelle;macromolecular complex;membrane;nucleolus;organelle;ribonucleoprotein complex;ribosome;vesicle	Ribosome			5.82804	0.518567
1594	RPS27A;UBC;UBB;UBA52	Ubiquitin-40S ribosomal protein S27a;Ubiquitin;40S ribosomal protein S27a;Polyubiquitin-C;Ubiquitin;Ubiquitin-60S ribosomal protein L40;Ubiquitin;60S ribosomal protein L40;Polyubiquitin-B;Ubiquitin	P62979;P0CG48;F5GYU3;Q96C32;J3QKN0;F5GXK7;F5H747;F5H388;B4DV12;F5H265;F5H2Z3;F5H6Q2;J3QTR3;J3QS39;P62987;P0CG47;M0R2S1;M0R1M6;M0R1V7	+		alcohol metabolic process;anatomical structure development;anatomical structure morphogenesis;biological regulation;biosynthetic process;carbohydrate metabolic process;catabolic process;cell cycle;cell death;cell development;cellular component assembly;cellular component disassembly;cellular component morphogenesis;cellular component movement;cellular component organization;cellular homeostasis;c…	cell body;cell part;cell projection;cytoplasm;cytosol;extracellular organelle;intracellular membrane-bounded organelle;intracellular non-membrane-bounded organelle;intracellular organelle;macromolecular complex;membrane;mitochondrion;neuron projection;neuronal cell body;nucleolus;nucleoplasm;organelle;plasma membrane;ribonucleoprotein complex;ribosome;small ribosomal subunit;vesicle	Parkinson's disease;PPAR signaling pathway;Ribosome			5.3826	0.725111
1596	YWHAZ	14-3-3 protein zeta/delta	P63104;E7EX29;B0AZS6;P63104-2;B7Z2E6;H0YB80	+		amine transport;biological regulation;biosynthetic process;cell activation;cell death;cellular component assembly;cellular component organization;cellular metabolic process;cellular nitrogen compound metabolic process;cellular process;coagulation;death;establishment of localization;Golgi organization;hormone transport;macromolecule metabolic process;membrane organization;metabolic process;multice…	cell leading edge;cell part;cytoplasm;cytoplasmic membrane-bounded vesicle;cytosol;extracellular organelle;extracellular space;intracellular membrane-bounded organelle;intracellular organelle;lysosome;macromolecular complex;membrane;mitochondrion;nucleoplasm;nucleus;organelle;protein complex;vacuole;vesicle	Cell cycle;Neurotrophin signaling pathway;Oocyte meiosis			4.06305	0.709585
1597	PPP2R2A;PPP2R2D	Serine/threonine-protein phosphatase 2A 55 kDa regulatory subunit B alpha isoform;Serine/threonine-protein phosphatase 2A 55 kDa regulatory subunit B delta isoform	P63151;P63151-2;A0A590UJJ1;A0A590UJY3;Q66LE6	+		biological regulation;catabolic process;cell cycle;cell division;cellular component organization;cellular membrane organization;cellular metabolic process;cellular nitrogen compound metabolic process;cellular process;macromolecule metabolic process;macromolecule modification;membrane organization;metabolic process;mitosis;mitotic cell cycle;mRNA metabolic process;nitrogen compound metabolic proce…	cell part;cytoplasm;cytosol;macromolecular complex;nucleoplasm;protein complex;protein serine/threonine phosphatase complex	Cell cycle - yeast;Chagas disease (American trypanosomiasis);Hepatitis C;mRNA surveillance pathway;Tight junction			6.40104	1.36785
1598	DYNLL1;DYNLL2	Dynein light chain 1, cytoplasmic;Dynein light chain 2, cytoplasmic	P63167;F8VXI7;F8VXL2;F8VRV5;Q96FJ2	+		anatomical structure development;anatomical structure morphogenesis;biological regulation;biosynthetic process;cell cycle;cell death;cell recognition;cellular component organization;cellular metabolic process;cellular nitrogen compound metabolic process;cellular process;cytoskeleton organization;death;developmental process;establishment of localization;immune system process;macromolecule metaboli…	cell part;cell projection;centrosome;cilium;cytoplasm;cytosol;extracellular organelle;intracellular membrane-bounded organelle;intracellular non-membrane-bounded organelle;intracellular organelle;kinetochore;macromolecular complex;membrane;microtubule organizing center;mitochondrion;nucleus;organelle;plasma membrane;protein complex;vesicle	Vasopressin-regulated water reabsorption			3.5401	1.04961
1603	YBX1	Nuclease-sensitive element-binding protein 1	P67809;H0Y449;C9J5V9	+		biological regulation;biosynthetic process;cellular metabolic process;cellular nitrogen compound metabolic process;cellular process;developmental process;embryo development;macromolecule metabolic process;metabolic process;mRNA metabolic process;mRNA processing;nitrogen compound metabolic process;nucleobase-containing compound metabolic process;primary metabolic process;RNA metabolic process;RNA …	cell part;cytoplasm;extracellular organelle;intracellular membrane-bounded organelle;intracellular non-membrane-bounded organelle;intracellular organelle;macromolecular complex;membrane;nucleoplasm;nucleus;organelle;protein complex;ribonucleoprotein complex;spliceosomal complex;vesicle				6.75011	0.923001
1606	EEF1A1;EEF1A1P5	Elongation factor 1-alpha 1;Putative elongation factor 1-alpha-like 3;Elongation factor 1-alpha	P68104;A0A7I2V659;A0A087WVQ9;Q5VTE0;A0A7I2V5N4;A0A7I2V3H3;A0A087WV01	+		biological regulation;biosynthetic process;cellular metabolic process;cellular nitrogen compound metabolic process;cellular process;macromolecule metabolic process;metabolic process;nitrogen compound metabolic process;nucleobase-containing compound metabolic process;primary metabolic process;protein metabolic process;response to chemical stimulus;response to endogenous stimulus;response to stimul…	cell part;cytoplasm;cytoskeleton;cytosol;extracellular organelle;extracellular space;intracellular membrane-bounded organelle;intracellular non-membrane-bounded organelle;intracellular organelle;macromolecular complex;membrane;nucleolus;nucleus;organelle;protein complex;vesicle	RNA transport			7.62628	0.642093
1607	TUBA1B	Tubulin alpha-1B chain	P68363;P68363-2	+		cell division;cellular component assembly;cellular component organization;cellular macromolecular complex assembly;cellular metabolic process;cellular process;cytoskeleton organization;cytoskeleton-dependent intracellular transport;establishment of localization;macromolecular complex assembly;macromolecule metabolic process;metabolic process;organelle organization;primary metabolic process;protei…	cell part;extracellular organelle;macromolecular complex;organelle;protein complex;vesicle	Gap junction;Pathogenic Escherichia coli infection;Phagosome			4.72113	0.792343
1611	CCT2	T-complex protein 1 subunit beta	P78371;F5GWF6;P78371-2;F8VQ14	+		cell recognition;cellular component assembly;cellular component organization;cellular macromolecular complex assembly;cellular metabolic process;cellular process;macromolecular complex assembly;macromolecule metabolic process;metabolic process;primary metabolic process;protein complex assembly;protein folding;protein metabolic process	cell body;cell part;cytoplasm;cytosol;extracellular organelle;macromolecular complex;organelle;protein complex;vesicle				5.74722	2.10575
1612	PRKDC	DNA-dependent protein kinase catalytic subunit	P78527;P78527-2	+		anatomical structure development;anatomical structure formation involved in morphogenesis;biological regulation;cell activation;cell death;cell differentiation;cellular component organization;cellular metabolic process;cellular nitrogen compound metabolic process;cellular process;chromosome organization;death;developmental process;DNA metabolic process;DNA recombination;DNA repair;homeostatic pro…	cell part;cytosol;intracellular non-membrane-bounded organelle;intracellular organelle;macromolecular complex;membrane;nucleolus;nucleoplasm;organelle;protein complex;transcription factor complex	Cell cycle;Non-homologous end-joining			5.55369	1.47061
1621	ERH	Enhancer of rudimentary homolog	P84090;G3V279	+		biological regulation;biosynthetic process;cell cycle;cell differentiation;cellular metabolic process;cellular nitrogen compound metabolic process;cellular process;developmental process;heterocycle metabolic process;metabolic process;nitrogen compound metabolic process;nucleobase-containing compound metabolic process;nucleobase-containing small molecule metabolic process;nucleoside metabolic proc…	cell part;membrane;midbody				5.40142	1.093
1624	DAB2	Disabled homolog 2	P98082-3;P98082;P98082-2	+		anatomical structure development;anatomical structure morphogenesis;biological regulation;cell death;cell differentiation;cell morphogenesis;cell proliferation;cellular component assembly;cellular component morphogenesis;cellular component organization;cellular macromolecular complex assembly;cellular membrane organization;cellular metabolic process;cellular process;death;developmental process;em…	cell part;cytoplasmic membrane-bounded vesicle;extracellular organelle;intracellular membrane-bounded organelle;intracellular non-membrane-bounded organelle;intracellular organelle;macromolecular complex;membrane;nucleolus;organelle;plasma membrane;protein complex;vesicle	Endocytosis			4.47495	1.16633
1627	SLC25A3	Phosphate carrier protein, mitochondrial	Q00325-2;Q00325;F8VVM2	+		cellular metabolic process;cellular process;establishment of localization;generation of precursor metabolites and energy;ion transport;metabolic process;transmembrane transport;transport	cell part;extracellular organelle;intracellular membrane-bounded organelle;intracellular organelle;membrane;mitochondrion;organelle;vesicle		MitoCarta3.0	MIM	6.5888	0.774481
1629	NFKB2	Nuclear factor NF-kappa-B p100 subunit;Nuclear factor NF-kappa-B p52 subunit	Q00653;Q00653-4;Q00653-3	+		anatomical structure development;biological regulation;cell activation;cell differentiation;cellular component organization;cellular process;developmental process;extracellular matrix organization;extracellular structure organization;immune system process;response to chemical stimulus;response to stimulus;response to stress;rhythmic process;signal transduction	cell part;cytoplasm;cytosol;I-kappaB/NF-kappaB complex;intracellular membrane-bounded organelle;intracellular organelle;macromolecular complex;nucleoplasm;nucleus;organelle;protein complex	MAPK signaling pathway;Osteoclast differentiation;Pathways in cancer			7.75034	1.36596
1632	TIAL1	Nucleolysin TIAR	Q01085;Q01085-2;A6NKZ9;E7ETJ9;E7ETC0	+		anatomical structure development;biological regulation;cell death;cell development;cell division;cellular process;death;developmental process;response to stimulus;response to stress	cell part;cytoplasm;extracellular organelle;intracellular membrane-bounded organelle;intracellular non-membrane-bounded organelle;intracellular organelle;lysosome;macromolecular complex;nucleus;organelle;ribonucleoprotein complex;vacuole;vesicle				3.85148	0.943309
1636	HMGCS1	Hydroxymethylglutaryl-CoA synthase, cytoplasmic	Q01581	+		alcohol metabolic process;anatomical structure development;biosynthetic process;cellular lipid metabolic process;cellular metabolic process;cellular process;developmental process;lipid metabolic process;metabolic process;primary metabolic process;response to abiotic stimulus;response to chemical stimulus;response to drug;response to endogenous stimulus;response to external stimulus;response to ex…	cell part;cytoplasm;cytosol;intracellular membrane-bounded organelle;intracellular organelle;membrane;nucleoplasm;nucleus;organelle;plasma membrane	Butanoate metabolism;Synthesis and degradation of ketone bodies;Terpenoid backbone biosynthesis;Valine, leucine and isoleucine degradation			4.42778	1.39065
1642	FKBP4	Peptidyl-prolyl cis-trans isomerase FKBP4;Peptidyl-prolyl cis-trans isomerase FKBP4, N-terminally processed	Q02790	+		anatomical structure development;biological regulation;cellular component assembly;cellular component organization;cellular macromolecular complex assembly;cellular metabolic process;cellular process;developmental process;establishment of localization;ion transport;localization;macromolecular complex assembly;macromolecule metabolic process;macromolecule modification;metabolic process;peptidyl-am…	cell body;cell part;cytoplasm;cytosol;extracellular organelle;intracellular membrane-bounded organelle;intracellular organelle;macromolecular complex;membrane;mitochondrion;neuronal cell body;nucleoplasm;organelle;protein complex;site of polarized growth;vesicle				4.47006	1.38768
1647	GBE1	1,4-alpha-glucan-branching enzyme	Q04446;E9PGM4	+		alcohol metabolic process;biosynthetic process;carbohydrate metabolic process;cellular metabolic process;cellular process;energy reserve metabolic process;generation of precursor metabolites and energy;macromolecule metabolic process;metabolic process;polysaccharide metabolic process;primary metabolic process;small molecule metabolic process	cell part;cytosol;extracellular organelle;organelle;vesicle	Starch and sucrose metabolism			4.25567	1.16659
1653	PPAT	Amidophosphoribosyltransferase	Q06203	+		amine metabolic process;anatomical structure development;anatomical structure morphogenesis;biological regulation;biosynthetic process;catabolic process;cellular amino acid metabolic process;cellular aromatic compound metabolic process;cellular component assembly;cellular component organization;cellular ketone metabolic process;cellular metabolic process;cellular nitrogen compound metabolic proce…	cell part;cytosol	Alanine, aspartate and glutamate metabolism;Purine metabolism			3.7332	0.952943
1654	GFPT1	Glutamine--fructose-6-phosphate aminotransferase [isomerizing] 1	Q06210-2;Q06210;A0A6I8PTT9;A0A6I8PRN4	+		alcohol metabolic process;amine metabolic process;biological regulation;biosynthetic process;carbohydrate metabolic process;cellular amino acid metabolic process;cellular component assembly;cellular component organization;cellular ketone metabolic process;cellular metabolic process;cellular nitrogen compound metabolic process;cellular process;energy reserve metabolic process;generation of precurs…	cell part;cytosol;extracellular organelle;organelle;vesicle	Alanine, aspartate and glutamate metabolism;Amino sugar and nucleotide sugar metabolism			4.2363	1.92114
1656	PRDX1	Peroxiredoxin-1	Q06830;A0A0A0MSI0;A0A0A0MRQ5	+		anatomical structure development;biological regulation;biosynthetic process;catabolic process;cell killing;cell proliferation;cellular metabolic process;cellular nitrogen compound metabolic process;cellular process;developmental process;homeostatic process;immune system process;macromolecule metabolic process;metabolic process;nitrogen compound metabolic process;nucleobase-containing compound met…	cell part;cytoplasm;cytoplasmic membrane-bounded vesicle;cytosol;extracellular organelle;extracellular space;intracellular membrane-bounded organelle;intracellular non-membrane-bounded organelle;intracellular organelle;nucleolus;nucleus;organelle;vesicle	Peroxisome			6.72344	1.03976
1658	KHDRBS1	KH domain-containing, RNA-binding, signal transduction-associated protein 1	Q07666;Q07666-3;Q07666-2	+		biological regulation;biosynthetic process;cell proliferation;cellular metabolic process;cellular nitrogen compound metabolic process;cellular process;macromolecule metabolic process;metabolic process;mRNA metabolic process;mRNA processing;nitrogen compound metabolic process;nucleobase-containing compound metabolic process;primary metabolic process;regulation of cell cycle;regulation of translati…	cell part;cytoplasm;intracellular membrane-bounded organelle;intracellular organelle;macromolecular complex;membrane;nucleoplasm;nucleus;organelle;protein complex				4.17667	0.661846
1665	NSUN2	tRNA (cytosine(34)-C(5))-methyltransferase	Q08J23;Q08J23-2;Q08J23-3	+		cell division;cellular component organization;cellular metabolic process;cellular nitrogen compound metabolic process;cellular process;macromolecule metabolic process;macromolecule modification;metabolic process;mitosis;nitrogen compound metabolic process;nuclear division;nucleobase-containing compound metabolic process;one-carbon metabolic process;organelle fission;organelle organization;primary…	cell part;cytoplasm;intracellular membrane-bounded organelle;intracellular non-membrane-bounded organelle;intracellular organelle;nucleolus;nucleus;organelle		MitoCarta3.0	Matrix	5.91146	1.40191
1666	NCBP1	Nuclear cap-binding protein subunit 1	Q09161	+		biological regulation;biosynthetic process;catabolic process;cellular component assembly;cellular component organization;cellular macromolecular complex assembly;cellular metabolic process;cellular nitrogen compound metabolic process;cellular process;establishment of localization;gene silencing;macromolecular complex assembly;macromolecule metabolic process;metabolic process;mRNA metabolic proces…	cell part;cytoplasm;cytosol;intracellular membrane-bounded organelle;intracellular organelle;macromolecular complex;mitochondrion;nucleoplasm;nucleus;organelle;protein complex;ribonucleoprotein complex	mRNA surveillance pathway;RNA transport;Spliceosome			3.20652	1.1337
1667	AHNAK	Neuroblast differentiation-associated protein AHNAK	Q09666	+		biological regulation;cellular component assembly;cellular component organization;macromolecular complex assembly;protein complex assembly	cell part;cytoplasm;cytoskeleton;cytosol;extracellular organelle;intracellular membrane-bounded organelle;intracellular non-membrane-bounded organelle;intracellular organelle;membrane;nucleus;organelle;plasma membrane;vesicle				5.6325	1.40781
1672	TWF1	Twinfilin-1	Q12792;Q12792-4;Q12792-3;F8VS81	+		biological regulation;cellular component organization;regulation of organelle organization;regulation of protein modification process	cell part;cell projection;cytoplasm;cytoskeleton;filopodium;intracellular non-membrane-bounded organelle;intracellular organelle;organelle				4.15222	1.12483
1673	AKAP13	A-kinase anchor protein 13	Q12802-4;Q12802;Q12802-2;H0YMW2	+		biological regulation;cellular metabolic process;cellular process;establishment of localization;macromolecule metabolic process;macromolecule modification;metabolic process;nuclear transport;nucleocytoplasmic transport;phosphorus metabolic process;primary metabolic process;protein metabolic process;protein modification process;protein phosphorylation;regulation of protein modification process;res…	cell part;cytoplasm;cytosol;intracellular membrane-bounded organelle;intracellular organelle;membrane;nucleus;organelle				4.03134	1.03979
1676	AIMP1	Aminoacyl tRNA synthase complex-interacting multifunctional protein 1;Endothelial monocyte-activating polypeptide 2	Q12904;Q12904-2;A0A8C8MUD1;A0A804HJ47;A0A5F9ZHC5;A0A8C8KIA0	+		alcohol metabolic process;amine metabolic process;anatomical structure formation involved in morphogenesis;biological adhesion;biological regulation;carbohydrate metabolic process;cell adhesion;cell communication;cell death;cell motility;cell-cell signaling;cellular amino acid metabolic process;cellular component movement;cellular ketone metabolic process;cellular metabolic process;cellular nitro…	cell part;cell surface;cytoplasm;cytoplasmic membrane-bounded vesicle;cytosol;endoplasmic reticulum;extracellular space;Golgi apparatus;intracellular membrane-bounded organelle;intracellular organelle;macromolecular complex;membrane;nucleus;organelle;protein complex;vesicle				3.69189	1.24357
1679	TRAP1	Heat shock protein 75 kDa, mitochondrial	Q12931;Q12931-2;I3L0K7	+		biological regulation;cellular metabolic process;cellular process;macromolecule metabolic process;metabolic process;primary metabolic process;protein folding;protein metabolic process;regulation of translation;response to stimulus;response to stress	cell part;extracellular organelle;intracellular membrane-bounded organelle;intracellular organelle;lipid particle;membrane;mitochondrion;nucleoplasm;organelle;vesicle		MitoCarta3.0	Matrix	6.53964	1.45562
1690	PAK2	Serine/threonine-protein kinase PAK 2;PAK-2p27;PAK-2p34	Q13177	+		biological regulation;cell death;cell motility;cellular component disassembly;cellular component movement;cellular component organization;cellular metabolic process;cellular process;cytoskeleton organization;death;immune system process;locomotion;macromolecule metabolic process;macromolecule modification;metabolic process;organelle organization;peptidyl-amino acid modification;phosphorus metaboli…	cell part;cytoplasm;cytosol;membrane;nucleoplasm;plasma membrane	Axon guidance;ErbB signaling pathway;Focal adhesion;MAPK signaling pathway;Regulation of actin cytoskeleton;Renal cell carcinoma;T cell receptor signaling pathway			4.05407	1.14551
1694	TRIM28	Transcription intermediary factor 1-beta	Q13263;Q13263-2;M0R0K9	+		anatomical structure morphogenesis;biological regulation;biosynthetic process;cell morphogenesis;cellular component assembly;cellular component morphogenesis;cellular component organization;cellular metabolic process;cellular nitrogen compound metabolic process;cellular process;developmental process;DNA metabolic process;DNA modification;DNA repair;immune system process;macromolecular complex ass…	cell part;intracellular membrane-bounded organelle;intracellular organelle;nucleoplasm;nucleus;organelle				2.89657	1.1626
1696	NNT	NAD(P) transhydrogenase, mitochondrial	Q13423;A0A590UK15;E9PCX7;A0A590UJM2;A0A590UK29;A0A590UJI3	+		biological regulation;catabolic process;cellular homeostasis;cellular metabolic process;cellular process;cofactor metabolic process;establishment of localization;homeostatic process;hydrogen transport;ion transport;metabolic process;small molecule metabolic process;transport	cell part;intracellular membrane-bounded organelle;intracellular organelle;membrane;mitochondrion;organelle	Nicotinate and nicotinamide metabolism	MitoCarta3.0	MIM	3.55243	1.30801
1698	SQSTM1	Sequestosome-1	Q13501-2;Q13501;E7EMC7;E9PFW8	+		autophagy;biological regulation;catabolic process;cell communication;cell differentiation;cellular component assembly;cellular component organization;cellular metabolic process;cellular process;developmental process;endosome transport;establishment of localization;immune system process;localization;macromolecular complex assembly;macromolecule metabolic process;macromolecule modification;metaboli…	cell part;cytoplasm;cytosol;endoplasmic reticulum;endosome;extracellular organelle;intracellular membrane-bounded organelle;intracellular non-membrane-bounded organelle;intracellular organelle;lysosome;macromolecular complex;nucleoplasm;organelle;ribonucleoprotein complex;vacuole;vesicle	Osteoclast differentiation			4.1858	1.50342
1704	CUL4A	Cullin-4A	Q13619;A0A0A0MR50;Q13619-2	+		anatomical structure development;biological regulation;biosynthetic process;catabolic process;cellular metabolic process;cellular nitrogen compound metabolic process;cellular process;detection of stimulus;developmental process;DNA metabolic process;DNA repair;macromolecule metabolic process;macromolecule modification;metabolic process;nitrogen compound metabolic process;nucleobase-containing comp…	cell part;macromolecular complex;nucleoplasm;protein complex;ubiquitin ligase complex	Nucleotide excision repair;Ubiquitin mediated proteolysis			3.62075	1.19716
1706	FHL1	Four and a half LIM domains protein 1	Q13642-4;Q13642-5;Q13642-1;Q5JXI8;Q13642;Q5JXH7;A0A494C0D6;Q5JXI2;Q5JXI3;A0A0D9SFZ9;Q5JXH8;Q5JXH9;A0A0D9SFB0;A0A0D9SFI6;Q13642-3	+		anatomical structure development;anatomical structure morphogenesis;biological regulation;cell differentiation;cellular process;developmental process;regulation of cell cycle;regulation of mitotic cell cycle;regulation of transport	cell part;cytoplasm;cytosol;intracellular membrane-bounded organelle;intracellular organelle;membrane;nucleus;organelle;plasma membrane				4.5056	1.66314
1707	FHL3	Four and a half LIM domains protein 3	Q13643	+		anatomical structure development;cellular component organization;cellular process;cytoskeleton organization;developmental process;organelle organization	cell part;intracellular membrane-bounded organelle;intracellular organelle;nucleus;organelle				2.99892	1.13347
1715	CKAP5	Cytoskeleton-associated protein 5	Q14008-2;Q14008;Q14008-3	+		biological regulation;cell cycle;cell division;cellular component organization;cellular process;cytoskeleton organization;establishment of localization;establishment or maintenance of cell polarity;microtubule organizing center organization;mitosis;mitotic cell cycle;nuclear division;nucleobase-containing compound transport;organelle fission;organelle organization;response to stimulus;signal tran…	cell part;centrosome;cytosol;intracellular non-membrane-bounded organelle;intracellular organelle;macromolecular complex;membrane;microtubule organizing center;organelle;protein complex				4.09183	1.50834
1720	EIF3A	Eukaryotic translation initiation factor 3 subunit A	Q14152;Q14152-2	+		biological regulation;biosynthetic process;cellular component assembly;cellular component organization;cellular macromolecular complex assembly;cellular metabolic process;cellular process;macromolecular complex assembly;macromolecule metabolic process;metabolic process;primary metabolic process;protein metabolic process;regulation of translation;ribonucleoprotein complex assembly;translation;tran…	cell part;cytoplasm;cytosol;intracellular membrane-bounded organelle;intracellular non-membrane-bounded organelle;intracellular organelle;macromolecular complex;membrane;nucleolus;nucleus;organelle;protein complex;ribonucleoprotein complex	RNA transport			5.98685	1.53615
1722	FHL2	Four and a half LIM domains protein 2	Q14192	+		anatomical structure development;anatomical structure formation involved in morphogenesis;biological regulation;biosynthetic process;cell development;cell differentiation;cellular lipid metabolic process;cellular metabolic process;cellular nitrogen compound metabolic process;cellular process;developmental process;lipid metabolic process;macromolecule metabolic process;metabolic process;nitrogen c…	cell part;cytoskeleton;intracellular membrane-bounded organelle;intracellular non-membrane-bounded organelle;intracellular organelle;nucleoplasm;nucleus;organelle	Osteoclast differentiation			5.79151	1.21883
1726	CTTN	Src substrate cortactin	Q14247;Q14247-3;Q14247-2	+		anatomical structure morphogenesis;biological regulation;cell junction organization;cell motility;cellular component assembly;cellular component morphogenesis;cellular component movement;cellular component organization;cellular macromolecular complex assembly;cellular membrane organization;cellular process;cytoskeleton organization;developmental process;endocytosis;establishment of localization;l…	cell cortex;cell part;cell projection;cytoplasm;cytoskeleton;extracellular organelle;intracellular non-membrane-bounded organelle;intracellular organelle;macromolecular complex;membrane;neuron projection;organelle;plasma membrane;protein complex;vesicle	Bacterial invasion of epithelial cells;Pathogenic Escherichia coli infection;Shigellosis;Tight junction			6.89402	2.48787
1727	TRIM25	E3 ubiquitin/ISG15 ligase TRIM25	Q14258;A0A3B3IUA7	+		biological regulation;biosynthetic process;cellular metabolic process;cellular nitrogen compound metabolic process;cellular process;DNA metabolic process;DNA repair;immune system process;macromolecule metabolic process;macromolecule modification;metabolic process;multi-organism process;nitrogen compound metabolic process;nucleobase-containing compound metabolic process;primary metabolic process;p…	cell part;cytoplasm;cytosol;nucleoplasm	RIG-I-like receptor signaling pathway			6.67347	1.73291
1728	FLNC	Filamin-C	Q14315-2;Q14315	+		anatomical structure development;cell development;cell junction organization;cellular component assembly;cellular component organization;cellular process;developmental process	cell part;cytoplasm;cytoskeleton;cytosol;intracellular non-membrane-bounded organelle;intracellular organelle;membrane;organelle;plasma membrane	Focal adhesion;MAPK signaling pathway			5.58478	1.72208
1729	FKBP8	Peptidyl-prolyl cis-trans isomerase FKBP8	Q14318;Q14318-2;U3KQ64	+		anatomical structure development;biological regulation;cell death;cellular metabolic process;cellular process;death;developmental process;growth;macromolecule metabolic process;macromolecule modification;metabolic process;multicellular organismal process;peptidyl-amino acid modification;primary metabolic process;protein folding;protein metabolic process;protein modification process;response to st…	cell part;membrane		MitoCarta3.0	MOM	4.89404	1.33345
1730	PDE3A	cGMP-inhibited 3,5-cyclic phosphodiesterase A	Q14432	+		biological regulation;catabolic process;cell maturation;cellular lipid metabolic process;cellular metabolic process;cellular nitrogen compound metabolic process;cellular process;circulatory system process;coagulation;developmental maturation;developmental process;heterocycle metabolic process;lipid metabolic process;metabolic process;multicellular organismal process;nitrogen compound metabolic pr…	cell part;cytosol	Insulin signaling pathway;Progesterone-mediated oocyte maturation;Purine metabolism			5.91741	1.34373
1731	CAPRIN1	Caprin-1	Q14444-2;Q14444;G3V153;E9PLA9	+		biological regulation;regulation of translation	cell part;cell projection;cytoplasm;cytosol;intracellular non-membrane-bounded organelle;intracellular organelle;macromolecular complex;membrane;neuron projection;organelle;ribonucleoprotein complex				4.77903	2.05794
1738	CLINT1	Clathrin interactor 1	Q14677-2;Q14677;Q14677-3	+		cellular component assembly;cellular component organization;cellular macromolecular complex assembly;cellular membrane organization;cellular process;endocytosis;establishment of localization;Golgi vesicle transport;macromolecular complex assembly;membrane invagination;membrane organization;organelle organization;protein complex assembly;transport;vesicle organization;vesicle-mediated transport	cell part;cytoplasmic membrane-bounded vesicle;cytosol;Golgi apparatus;intracellular membrane-bounded organelle;intracellular organelle;membrane;nucleoplasm;organelle;vesicle				4.19711	1.07018
1742	USP10	Ubiquitin carboxyl-terminal hydrolase 10	Q14694;Q14694-3;Q14694-2	+		autophagy;biological regulation;biosynthetic process;catabolic process;cellular metabolic process;cellular nitrogen compound metabolic process;cellular process;DNA metabolic process;DNA repair;macromolecule metabolic process;macromolecule modification;metabolic process;nitrogen compound metabolic process;nucleobase-containing compound metabolic process;primary metabolic process;protein metabolic …	cell part;cytoplasm;endosome;intracellular membrane-bounded organelle;intracellular organelle;nucleoplasm;nucleus;organelle				8.49192	1.91629
1744	LASP1	LIM and SH3 domain protein 1	Q14847;Q14847-2;C9J9W2;Q14847-3	+		biological regulation;establishment of localization;ion transport;transport	cell part;cytoskeleton;extracellular organelle;intracellular non-membrane-bounded organelle;intracellular organelle;organelle;vesicle				3.44037	1.08649
1745	KPNB1	Importin subunit beta-1	Q14974;J3KTM9;Q14974-2	+		biological regulation;catabolic process;cell death;cellular component disassembly;cellular component organization;cellular metabolic process;cellular nitrogen compound metabolic process;cellular process;death;DNA metabolic process;establishment of localization;macromolecule metabolic process;metabolic process;nitrogen compound metabolic process;nuclear transport;nucleobase-containing compound met…	cell part;cytoplasm;cytosol;extracellular organelle;macromolecular complex;membrane;nuclear envelope;nuclear pore;nucleoplasm;organelle;protein complex;vesicle	RNA transport			6.21047	2.39159
1746	NUMA1	Nuclear mitotic apparatus protein 1	Q14980;Q14980-3;Q14980-4	+		cell cycle;cell differentiation;cell division;cellular component organization;cellular process;cytoskeleton organization;developmental process;establishment of localization;meiotic cell cycle;mitosis;mitotic cell cycle;nuclear division;nucleus organization;organelle fission;organelle organization	apical part of cell;cell body;cell part;cell projection;chromosome;cytoplasm;cytosol;extracellular organelle;intracellular membrane-bounded organelle;intracellular non-membrane-bounded organelle;intracellular organelle;macromolecular complex;membrane;neuron projection;neuronal cell body;nucleoplasm;nucleus;organelle;protein complex;vesicle				3.32838	1.53033
1751	EFTUD2	116 kDa U5 small nuclear ribonucleoprotein component	Q15029-2;Q15029-3;Q15029	+		cellular metabolic process;cellular nitrogen compound metabolic process;cellular process;macromolecule metabolic process;metabolic process;mRNA metabolic process;mRNA processing;nitrogen compound metabolic process;nucleobase-containing compound metabolic process;primary metabolic process;RNA metabolic process;RNA processing;RNA splicing	cell part;cytoplasm;macromolecular complex;membrane;nucleoplasm;ribonucleoprotein complex;spliceosomal complex	Spliceosome			6.46989	1.41174
1753	KARS	Lysine--tRNA ligase	Q15046;Q15046-2	+		amine metabolic process;biosynthetic process;cellular amino acid metabolic process;cellular ketone metabolic process;cellular metabolic process;cellular nitrogen compound metabolic process;cellular process;heterocycle metabolic process;macromolecule metabolic process;metabolic process;nitrogen compound metabolic process;nucleobase-containing compound metabolic process;nucleobase-containing small …	cell part;cytoplasm;cytoskeleton;cytosol;extracellular region;intracellular membrane-bounded organelle;intracellular non-membrane-bounded organelle;intracellular organelle;macromolecular complex;membrane;mitochondrion;nucleus;organelle;plasma membrane;protein complex	Aminoacyl-tRNA biosynthesis	MitoCarta3.0	Matrix	3.47565	1.35104
1755	EEA1	Early endosome antigen 1	Q15075	+		cellular component organization;cellular membrane organization;cellular process;endocytosis;endosome transport;establishment of localization;membrane fusion;membrane invagination;membrane organization;organelle fusion;organelle organization;transport;vesicle organization;vesicle-mediated transport	cell part;cell projection;cytoplasm;cytosol;endosome;extracellular organelle;intracellular membrane-bounded organelle;intracellular organelle;macromolecular complex;membrane;neuron projection;organelle;protein complex;vesicle	Endocytosis;ko05152;Phagosome			4.95511	1.12308
1762	PPA1	Inorganic pyrophosphatase	Q15181;Q5SQT6	+		amine metabolic process;cellular amino acid metabolic process;cellular ketone metabolic process;cellular metabolic process;cellular nitrogen compound metabolic process;cellular process;macromolecule metabolic process;metabolic process;nitrogen compound metabolic process;nucleobase-containing compound metabolic process;organic acid metabolic process;phosphorus metabolic process;primary metabolic p…	cell part;cytoplasm;cytosol;extracellular organelle;organelle;vesicle	Oxidative phosphorylation			3.35695	1.66822
1763	PCBP1	Poly(rC)-binding protein 1	Q15365	+		cellular metabolic process;cellular nitrogen compound metabolic process;cellular process;macromolecule metabolic process;metabolic process;mRNA metabolic process;mRNA processing;nitrogen compound metabolic process;nucleobase-containing compound metabolic process;primary metabolic process;RNA metabolic process;RNA processing;RNA splicing	cell part;cytoplasm;extracellular organelle;intracellular membrane-bounded organelle;intracellular organelle;macromolecular complex;membrane;nucleoplasm;organelle;ribonucleoprotein complex;vesicle	Spliceosome			10.173	1.2962
1764	PCBP2	Poly(rC)-binding protein 2	Q15366-6;Q15366-3;Q15366;Q15366-2	+		biological regulation;catabolic process;cellular metabolic process;cellular nitrogen compound metabolic process;cellular process;immune system process;macromolecule metabolic process;metabolic process;mRNA metabolic process;mRNA processing;multi-organism process;nitrogen compound metabolic process;nucleobase-containing compound metabolic process;primary metabolic process;protein metabolic process…	cell part;cytoplasm;cytosol;extracellular organelle;intracellular membrane-bounded organelle;intracellular organelle;macromolecular complex;membrane;nucleoplasm;nucleus;organelle;ribonucleoprotein complex;vesicle				5.8009	0.963609
1766	RHEB	GTP-binding protein Rheb	Q15382;C9J931	+		biological regulation;biosynthetic process;cellular metabolic process;cellular nitrogen compound metabolic process;cellular process;macromolecule metabolic process;metabolic process;nitrogen compound metabolic process;nucleobase-containing compound metabolic process;primary metabolic process;regulation of cell cycle;response to chemical stimulus;response to endogenous stimulus;response to stimulu…	cell body;cell part;cell projection;cytosol;extracellular organelle;macromolecular complex;membrane;neuron projection;neuronal cell body;organelle;plasma membrane;ribonucleoprotein complex;spliceosomal complex;vesicle	Insulin signaling pathway;mTOR signaling pathway			3.61333	0.847213
1770	CNN3	Calponin-3;Calponin	Q15417;Q15417-3;Q15417-2;E9PDU6	+		cell differentiation;cellular component organization;cellular process;cytoskeleton organization;developmental process;organelle organization	cell part;cytoplasm;cytoskeleton;intracellular non-membrane-bounded organelle;intracellular organelle;organelle				2.85622	1.21428
1772	MAPRE2	Microtubule-associated protein RP/EB family member 2	Q15555-4;Q15555-5;Q15555-3;Q15555	+		biological regulation;cell division;cell proliferation;cellular component organization;cellular process;mitosis;nuclear division;organelle fission;organelle organization;response to stimulus;signal transduction	cell part;cytoplasm;cytoskeleton;intracellular non-membrane-bounded organelle;intracellular organelle;organelle				4.67004	1.44471
1773	TRIP13	Pachytene checkpoint protein 2 homolog	Q15645	+		anatomical structure development;biosynthetic process;cell development;cell maturation;cellular component assembly;cellular component organization;cellular metabolic process;cellular nitrogen compound metabolic process;cellular process;chromosome organization;developmental maturation;developmental process;DNA metabolic process;DNA recombination;DNA repair;macromolecule metabolic process;metabolic…	cell part;intracellular membrane-bounded organelle;intracellular organelle;nucleus;organelle				6.59578	1.5425
1774	TRIP6	Thyroid receptor-interacting protein 6	Q15654;H7BZE2	+		biological regulation;biosynthetic process;cell junction organization;cellular component assembly;cellular component organization;cellular metabolic process;cellular nitrogen compound metabolic process;cellular process;macromolecule metabolic process;metabolic process;nitrogen compound metabolic process;nucleobase-containing compound metabolic process;primary metabolic process;regulation of trans…	cell part;cytoplasm;cytoskeleton;intracellular membrane-bounded organelle;intracellular non-membrane-bounded organelle;intracellular organelle;membrane;nucleus;organelle;plasma membrane	NOD-like receptor signaling pathway			4.51604	1.10215
1775	MAPRE1	Microtubule-associated protein RP/EB family member 1	Q15691	+		biological regulation;cell cycle;cell division;cell proliferation;cellular component organization;cellular localization;cellular process;localization;mitosis;mitotic cell cycle;nuclear division;organelle fission;organelle organization;regulation of organelle organization;response to stimulus;signal transduction	cell part;centrosome;cytoplasm;cytoskeleton;cytosol;Golgi apparatus;intracellular membrane-bounded organelle;intracellular non-membrane-bounded organelle;intracellular organelle;macromolecular complex;microtubule organizing center;organelle;protein complex				4.93314	1.77703
1776	ELAVL1	ELAV-like protein 1	Q15717-2;Q15717;M0QZR9	+		biological regulation;cellular metabolic process;cellular nitrogen compound metabolic process;cellular process;developmental process;macromolecule metabolic process;metabolic process;mRNA metabolic process;multicellular organismal development;multicellular organismal process;nitrogen compound metabolic process;nucleobase-containing compound metabolic process;primary metabolic process;regulation o…	cell part;cytoplasm;cytosol;intracellular membrane-bounded organelle;intracellular organelle;membrane;nucleoplasm;nucleus;organelle				6.94481	0.836187
1780	CCDC6	Coiled-coil domain-containing protein 6	Q16204	+			cell part;cytoplasm;cytoskeleton;intracellular non-membrane-bounded organelle;intracellular organelle;organelle	Pathways in cancer;Thyroid cancer			5.12241	1.34921
1781	PSMD5	26S proteasome non-ATPase regulatory subunit 5	Q16401;Q16401-2	+		biological regulation;catabolic process;cell cycle;cell death;cellular component assembly;cellular component organization;cellular macromolecular complex assembly;cellular metabolic process;cellular nitrogen compound metabolic process;cellular process;death;immune system process;macromolecular complex assembly;macromolecule metabolic process;macromolecule modification;metabolic process;mitotic ce…	cell part;cytosol;macromolecular complex;nucleoplasm;proteasome complex;protein complex				6.17509	1.22601
1786	DBN1	Drebrin	Q16643;Q16643-3;Q16643-2;D6R9W4;D6RFI1	+		biological regulation;cell communication;cell proliferation;cellular component organization;cellular process;cytoskeleton organization;organelle organization	cell cortex;cell part;cell projection;cytoplasm;cytoskeleton;intracellular;intracellular non-membrane-bounded organelle;intracellular organelle;membrane;neuron projection;organelle;plasma membrane				5.48484	1.22476
1787	FSCN1	Fascin	Q16658	+		cell motility;cell proliferation;cellular component assembly;cellular component movement;cellular component organization;cellular process;cytoskeleton organization;locomotion;organelle organization	cell part;cell projection;cytoplasm;cytoskeleton;cytosol;extracellular organelle;filopodium;intracellular non-membrane-bounded organelle;intracellular organelle;organelle;vesicle				5.36798	1.22266
1792	IMMT	MICOS complex subunit MIC60	Q16891-2;Q16891;B9A067;Q16891-4;Q16891-3;H7C463	+		biological regulation;cellular homeostasis;cellular ion homeostasis;cellular process;homeostatic process;response to abiotic stimulus;response to stimulus;response to stress	cell part;intracellular membrane-bounded organelle;intracellular organelle;membrane;mitochondrion;organelle		MitoCarta3.0	MIM	5.14585	1.35583
1795	LRRFIP1	Leucine-rich repeat flightless-interacting protein 1	Q32MZ4-3;Q32MZ4-2;Q32MZ4	+		biological regulation;biosynthetic process;cellular metabolic process;cellular nitrogen compound metabolic process;cellular process;immune system process;macromolecule metabolic process;metabolic process;nitrogen compound metabolic process;nucleobase-containing compound metabolic process;primary metabolic process;response to stimulus;response to stress;RNA metabolic process	cell part;cytoplasm;cytoskeleton;cytosol;intracellular membrane-bounded organelle;intracellular non-membrane-bounded organelle;intracellular organelle;membrane;nucleus;organelle;plasma membrane				4.62233	1.30354
1798	HSDL1	Inactive hydroxysteroid dehydrogenase-like protein 1	Q3SXM5-2;Q3SXM5	+			cell part;intracellular membrane-bounded organelle;intracellular organelle;mitochondrion;organelle		MitoCarta3.0	unknown	3.44618	0.84047
1800	TIMM50	Mitochondrial import inner membrane translocase subunit TIM50	Q3ZCQ8;Q3ZCQ8-2;M0QXC3;M0R2Z3;M0R303;M0R2D2;M0R047;M0R1Y4;M0R003	+		cellular component organization;cellular membrane organization;cellular metabolic process;cellular process;establishment of localization;macromolecule metabolic process;macromolecule modification;membrane organization;metabolic process;mitochondrion organization;organelle organization;phosphorus metabolic process;primary metabolic process;protein dephosphorylation;protein metabolic process;protei…	cell part;intracellular membrane-bounded organelle;intracellular organelle;macromolecular complex;membrane;mitochondrial inner membrane presequence translocase complex;mitochondrion;nucleoplasm;organelle;protein complex		MitoCarta3.0	MIM	3.85733	1.07566
1805	FAM98B	Protein FAM98B	Q52LJ0-1;Q52LJ0	+			cell part;cytoplasm;intracellular membrane-bounded organelle;intracellular organelle;macromolecular complex;nucleus;organelle;protein complex				3.99133	0.867359
1823	NUP188	Nucleoporin NUP188 homolog	Q5SRE5;Q5SRE5-2	+		biological regulation;biosynthetic process;carbohydrate metabolic process;carbohydrate transport;cell cycle;cellular component disassembly;cellular component organization;cellular membrane organization;cellular metabolic process;cellular nitrogen compound metabolic process;cellular process;establishment of localization;macromolecule metabolic process;macromolecule modification;membrane organizati…	cell part;macromolecular complex;membrane;nuclear envelope;nuclear pore;protein complex	RNA transport			4.02506	0.958326
1824	ABCF1	ATP-binding cassette sub-family F member 1	Q5STZ8;Q8NE71;Q8NE71-2;H0YGW7	+		biological regulation;biosynthetic process;cellular metabolic process;cellular process;establishment of localization;macromolecule metabolic process;metabolic process;primary metabolic process;protein metabolic process;regulation of translation;response to stimulus;response to stress;translation;translational initiation;transmembrane transport;transport	cell part;cytoplasm;cytosol;intracellular non-membrane-bounded organelle;intracellular organelle;macromolecular complex;membrane;nuclear envelope;nucleoplasm;organelle;ribonucleoprotein complex;ribosome				5.44765	1.50429
1825	CEP170	Centrosomal protein of 170 kDa	Q5SW79-2;Q5SW79-3;Q5SW79;H0Y2V6	+			cell part;centrosome;cytoplasm;intracellular non-membrane-bounded organelle;intracellular organelle;macromolecular complex;membrane;microtubule organizing center;organelle;protein complex				4.89553	0.968437
1828	UBR4	E3 ubiquitin-protein ligase UBR4	Q5T4S7-3;Q5T4S7-4;Q5T4S7;Q5T4S7-2	+		cellular metabolic process;cellular process;macromolecule metabolic process;macromolecule modification;metabolic process;primary metabolic process;protein metabolic process;protein modification by small protein conjugation or removal;protein modification process;viral reproduction	cell part;centrosome;cytoplasm;intracellular non-membrane-bounded organelle;intracellular organelle;membrane;microtubule organizing center;nucleoplasm;organelle				3.03078	1.08934
1839	NT5DC1	5-nucleotidase domain-containing protein 1	Q5TFE4;Q5QPD0;Q5TFE4-2	+		cellular metabolic process;cellular process;metabolic process;phosphorus metabolic process					4.64225	1.11076
1843	HAUS6	HAUS augmin-like complex subunit 6	Q5VY60;Q7Z4H7-3;Q7Z4H7	+		cell division;cellular component assembly;cellular component organization;cellular process;cytoskeleton organization;microtubule organizing center organization;mitosis;nuclear division;organelle assembly;organelle fission;organelle organization	cell part;centrosome;cytoplasm;intracellular non-membrane-bounded organelle;intracellular organelle;macromolecular complex;microtubule organizing center;nucleoplasm;organelle;protein complex				4.11355	0.813664
1846	RNF219	RING finger protein 219	Q5W0B1	+		biological regulation					3.71409	0.912863
1847	KANK2	KN motif and ankyrin repeat domain-containing protein 2	Q63ZY3-3;Q63ZY3;Q63ZY3-2;K7ERU2	+		biological regulation;biosynthetic process;cell death;cellular metabolic process;cellular nitrogen compound metabolic process;cellular process;death;macromolecule metabolic process;metabolic process;nitrogen compound metabolic process;nucleobase-containing compound metabolic process;primary metabolic process;regulation of cell cycle;regulation of mitotic cell cycle;RNA metabolic process	cell part;cytoplasm;intracellular membrane-bounded organelle;intracellular organelle;mitochondrion;organelle				3.34621	0.814717
1862	METTL2B;METTL2A	Methyltransferase-like protein 2B;Methyltransferase-like protein 2A	Q6P1Q9-2;Q6P1Q9;H7C552;A0A087WW35;Q96IZ6-2;Q96IZ6	+		cellular metabolic process;cellular nitrogen compound metabolic process;cellular process;macromolecule metabolic process;macromolecule modification;metabolic process;nitrogen compound metabolic process;nucleobase-containing compound metabolic process;one-carbon metabolic process;primary metabolic process;RNA metabolic process;RNA modification;RNA processing;small molecule metabolic process;tRNA m…		Histidine metabolism;Polycyclic aromatic hydrocarbon degradation;Tyrosine metabolism			4.19381	1.11342
1863	EDC4	Enhancer of mRNA-decapping protein 4	Q6P2E9;Q6P2E9-2	+		catabolic process;cellular metabolic process;cellular nitrogen compound metabolic process;cellular process;macromolecule metabolic process;metabolic process;mRNA metabolic process;nitrogen compound metabolic process;nucleobase-containing compound metabolic process;primary metabolic process;RNA catabolic process;RNA metabolic process	cell part;cytoplasm;cytosol;intracellular membrane-bounded organelle;intracellular non-membrane-bounded organelle;intracellular organelle;macromolecular complex;membrane;nucleoplasm;nucleus;organelle;ribonucleoprotein complex	RNA degradation			5.96993	1.37572
1870	LARP1	La-related protein 1	Q6PKG0;Q6PKG0-3;A0A8I5KWU3;A0A8I5KSP1;A0A0B4J210	+		biological regulation;cell proliferation;cellular process;regulation of translation;response to stimulus;signal transduction;translational initiation	cell part;cytoplasm;membrane;nucleoplasm				7.05436	1.88925
1874	POTEE;POTEI;POTEKP;POTEJ	POTE ankyrin domain family member E;POTE ankyrin domain family member I;Putative beta-actin-like protein 3;Putative beta-actin-like protein 3, N-terminally processed;POTE ankyrin domain family member J	Q6S8J3;P0CG38;Q9BYX7;P0CG39	+		anatomical structure development;biological regulation;cell activation;cellular process;coagulation;developmental process;establishment of localization;exocytosis;homeostatic process;multicellular organismal process;regulation of body fluid levels;secretion;transport;vesicle-mediated transport	cell part;cytoskeleton;cytosol;extracellular organelle;extracellular region;extracellular space;intracellular non-membrane-bounded organelle;intracellular organelle;organelle;vesicle				5.89503	0.556296
1881	LARP4	La-related protein 4	Q71RC2;Q71RC2-4;Q71RC2-5;Q71RC2-3;Q71RC2-6;Q71RC2-7;Q71RC2-2;Q96J85;X6RLN4	+		biological regulation;cellular component organization;cellular process;cytoskeleton organization;organelle organization	cell part;membrane				5.74998	1.88483
1883	SND1	Staphylococcal nuclease domain-containing protein 1	Q7KZF4	+		biological regulation;biosynthetic process;cell differentiation;cellular metabolic process;cellular nitrogen compound metabolic process;cellular process;developmental process;gene silencing;macromolecule metabolic process;metabolic process;nitrogen compound metabolic process;nucleobase-containing compound metabolic process;primary metabolic process;regulation of gene expression, epigenetic;RNA me…	cell part;cytoplasm;cytoplasmic membrane-bounded vesicle;extracellular organelle;intracellular membrane-bounded organelle;intracellular organelle;macromolecular complex;membrane;mitochondrion;nucleus;organelle;ribonucleoprotein complex;RNAi effector complex;vesicle		MitoCarta3.0	unknown	5.54711	1.60999
1885	BZW1	Basic leucine zipper and W2 domain-containing protein 1	Q7L1Q6-2;Q7L1Q6;Q7L1Q6-4;Q7L1Q6-3;C9IZ80	+		biological regulation;biosynthetic process;cellular metabolic process;cellular nitrogen compound metabolic process;cellular process;macromolecule metabolic process;metabolic process;nitrogen compound metabolic process;nucleobase-containing compound metabolic process;primary metabolic process;RNA metabolic process	cell part;cytoplasm;membrane				3.19662	1.33342
1886	EIF3M	Eukaryotic translation initiation factor 3 subunit M	Q7L2H7;Q7L2H7-2;J3KNJ2;H0YCQ8	+		biological regulation;cellular component assembly;cellular component organization;cellular macromolecular complex assembly;cellular process;macromolecular complex assembly;regulation of translation;ribonucleoprotein complex assembly;translational initiation	cell part;macromolecular complex;protein complex;ribonucleoprotein complex				4.84334	1.588
1891	ZC3HAV1	Zinc finger CCCH-type antiviral protein 1	Q7Z2W4;C9J6P4;A0A7P0T8C6;Q7Z2W4-2;Q7Z2W4-3	+		biological regulation;immune system process;multi-organism process;response to biotic stimulus;response to stimulus;response to stress	cell part;cytoplasm;Golgi apparatus;intracellular membrane-bounded organelle;intracellular organelle;nucleus;organelle				5.4747	1.31693
1893	ZFYVE16	Zinc finger FYVE domain-containing protein 16	Q7Z3T8;Q7Z3T8-3	+		biological regulation;cellular component organization;cellular process;endosome transport;establishment of localization;organelle organization;protein targeting;protein transport;regulation of transport;response to stimulus;signal transduction;transport;vacuolar transport;vesicle organization;vesicle-mediated transport	cell part;cytoplasm;endosome;intracellular membrane-bounded organelle;intracellular organelle;membrane;organelle	Endocytosis;TGF-beta signaling pathway			5.0474	1.11232
1895	MYH14	Myosin-14	Q7Z406;Q7Z406-6;Q7Z406-2;Q7Z406-4;Q7Z406-5;M0QY43	+		anatomical structure development;anatomical structure morphogenesis;behavior;biological regulation;cellular component morphogenesis;cellular component movement;cellular component organization;cellular homeostasis;cellular ion homeostasis;cellular process;cytoskeleton organization;developmental process;homeostatic process;locomotion;metabolic process;mitochondrion organization;multicellular organi…	cell part;cell projection;cytosol;extracellular organelle;macromolecular complex;membrane;neuron projection;organelle;protein complex;site of polarized growth;vesicle	Tight junction;Viral myocarditis			2.6878	1.33827
1896	NUFIP2	Nuclear fragile X mental retardation-interacting protein 2	Q7Z417	+			cell part;cytoplasm;intracellular membrane-bounded organelle;intracellular non-membrane-bounded organelle;intracellular organelle;macromolecular complex;membrane;nucleus;organelle;ribonucleoprotein complex;ribosome				5.56322	1.79558
1897	MAVS	Mitochondrial antiviral-signaling protein	Q7Z434-4;Q7Z434	+		biological regulation;cellular process;immune system process;multi-organism process;regulation of protein modification process;regulation of transport;response to biotic stimulus;response to chemical stimulus;response to stimulus;response to stress;signal transduction;viral reproduction	cell part;intracellular membrane-bounded organelle;intracellular organelle;membrane;microbody;mitochondrion;organelle	Cytosolic DNA-sensing pathway;Hepatitis C;Measles;RIG-I-like receptor signaling pathway	MitoCarta3.0	MOM	5.40478	1.48326
1899	WAPAL	Wings apart-like protein homolog	Q7Z5K2;Q7Z5K2-2;Q7Z5K2-3;F6QZY1	+		biological regulation;cell cycle;cell division;cellular component organization;cellular localization;cellular process;localization;mitosis;mitotic cell cycle;nuclear division;organelle fission;organelle organization;regulation of cell cycle;regulation of DNA metabolic process;regulation of organelle organization;response to chemical stimulus;response to stimulus;viral reproduction	cell part;chromosome;cohesin complex;cytoplasm;cytoskeleton;cytosol;intracellular membrane-bounded organelle;intracellular non-membrane-bounded organelle;intracellular organelle;macromolecular complex;nucleoplasm;nucleus;organelle;protein complex				3.37293	0.934102
1900	HUWE1	E3 ubiquitin-protein ligase HUWE1	Q7Z6Z7-2;Q7Z6Z7-3;Q7Z6Z7	+		cell differentiation;cellular component organization;cellular metabolic process;cellular nitrogen compound metabolic process;cellular process;chromatin modification;chromatin organization;chromosome organization;developmental process;DNA metabolic process;DNA repair;histone modification;macromolecule metabolic process;macromolecule modification;metabolic process;nitrogen compound metabolic proces…	cell part;cytoplasm;extracellular organelle;intracellular membrane-bounded organelle;intracellular organelle;membrane;nucleoplasm;nucleus;organelle;vesicle	Ubiquitin mediated proteolysis			4.44659	1.55525
1906	KTN1	Kinectin	Q86UP2;Q86UP2-2;Q86UP2-4;Q86UP2-3	+		biological regulation;cellular component movement;cellular process;response to stimulus;signal transduction	cell part;endoplasmic reticulum;intracellular membrane-bounded organelle;intracellular organelle;membrane;organelle				3.3576	1.0739
1909	CAND1	Cullin-associated NEDD8-dissociated protein 1	Q86VP6;Q86VP6-2;A0A0C4DGH5	+		biological regulation;cell differentiation;cellular component assembly;cellular component organization;cellular macromolecular complex assembly;cellular metabolic process;cellular process;developmental process;macromolecular complex assembly;macromolecule metabolic process;macromolecule modification;metabolic process;primary metabolic process;protein complex assembly;protein metabolic process;pro…	cell part;cytoplasm;extracellular organelle;intracellular membrane-bounded organelle;intracellular organelle;macromolecular complex;membrane;nucleoplasm;nucleus;organelle;protein complex;ubiquitin ligase complex;vesicle				7.92695	1.3526
1911	ANKLE2	Ankyrin repeat and LEM domain-containing protein 2	Q86XL3;Q86XL3-2	+		biological regulation;cell cycle;cell division;cellular component organization;cellular membrane organization;cellular process;membrane organization;mitosis;mitotic cell cycle;nuclear division;organelle fission;organelle organization;regulation of protein modification process	cell part;membrane				7.05167	1.41669
1916	CCDC50	Coiled-coil domain-containing protein 50	Q8IVM0;Q8IVM0-2	+			cell part;cytoplasm				3.07248	1.17946
1918	MISP	Mitotic interactor and substrate of PLK1	Q8IVT2	+		cell division;cellular component organization;cellular process;mitosis;nuclear division;organelle fission;organelle organization	cell cortex;cell part;cytoskeleton;intracellular membrane-bounded organelle;intracellular non-membrane-bounded organelle;intracellular organelle;membrane;organelle;plasma membrane				3.34967	1.19233
1921	MFN1	Mitofusin-1	Q8IWA4;H7C5H5;Q8IWA4-2;Q8IWA4-3	+		cellular component organization;cellular membrane organization;cellular process;membrane fusion;membrane organization;mitochondrion organization;organelle fusion;organelle organization	cell part;intracellular membrane-bounded organelle;intracellular organelle;membrane;mitochondrion;organelle		MitoCarta3.0	MOM	5.01955	0.998211
1930	SPG20	Spartin	Q8N0X7	+		abscission;anatomical structure development;biological regulation;cell division;cellular component organization;cellular homeostasis;cellular ion homeostasis;cellular process;developmental process;homeostatic process;multicellular organismal process;neurological system process;organelle organization	cell part;cytoplasm;lipid particle;membrane;midbody;plasma membrane;synapse				4.85809	1.32771
1932	NUP93	Nuclear pore complex protein Nup93	Q8N1F7;H3BVG0;Q8N1F7-2	+		biological regulation;biosynthetic process;carbohydrate metabolic process;carbohydrate transport;cell cycle;cellular component assembly;cellular component disassembly;cellular component organization;cellular macromolecular complex assembly;cellular membrane organization;cellular metabolic process;cellular nitrogen compound metabolic process;cellular process;establishment of localization;macromole…	cell part;macromolecular complex;membrane;nuclear envelope;nuclear pore;protein complex	RNA transport			4.1408	0.671076
1944	MLKL	Mixed lineage kinase domain-like protein	Q8NB16;I3L2T9;I3L4A6;Q8NB16-2	+		cell death;cellular component assembly;cellular component organization;cellular process;death;macromolecular complex assembly;protein complex assembly	cell part;cytoplasm;cytosol;membrane;plasma membrane				3.38994	0.921379
1946	SERBP1	Plasminogen activator inhibitor 1 RNA-binding protein	Q8NC51;Q8NC51-3;Q8NC51-2;Q8NC51-4	+		biological regulation;cellular metabolic process;cellular nitrogen compound metabolic process;cellular process;macromolecule metabolic process;metabolic process;mRNA metabolic process;nitrogen compound metabolic process;nucleobase-containing compound metabolic process;primary metabolic process;RNA metabolic process	cell part;cytoplasm;extracellular organelle;intracellular membrane-bounded organelle;intracellular organelle;membrane;nucleus;organelle;plasma membrane;vesicle				4.47235	0.81661
1950	MAPK1IP1L	MAPK-interacting and spindle-stabilizing protein-like	Q8NDC0	+							3.63438	1.66744
1955	LPCAT1	Lysophosphatidylcholine acyltransferase 1	Q8NF37;A0A0G2JRI7;A0A0G2JQ62	+		anatomical structure development;biological regulation;biosynthetic process;cellular ketone metabolic process;cellular lipid metabolic process;cellular metabolic process;cellular process;developmental process;glycerol ether metabolic process;homeostatic process;lipid metabolic process;metabolic process;organic acid metabolic process;primary metabolic process;small molecule metabolic process	cell part;endoplasmic reticulum;Golgi apparatus;intracellular membrane-bounded organelle;intracellular organelle;lipid particle;membrane;organelle	Ether lipid metabolism;Glycerophospholipid metabolism			4.97448	1.52973
1956	TOR1AIP2	Torsin-1A-interacting protein 2	Q8NFQ8	+		biological regulation;cellular component organization;cellular process;endoplasmic reticulum organization;organelle organization	cell part;cytoplasm;endoplasmic reticulum;intracellular membrane-bounded organelle;intracellular organelle;membrane;nucleus;organelle				5.57978	1.78385
1960	NPLOC4	Nuclear protein localization protein 4 homolog	Q8TAT6;Q8TAT6-2	+		biosynthetic process;catabolic process;cellular component organization;cellular metabolic process;cellular nitrogen compound metabolic process;cellular process;DNA metabolic process;DNA repair;Golgi organization;macromolecule metabolic process;membrane fusion;membrane organization;metabolic process;nitrogen compound metabolic process;nucleobase-containing compound metabolic process;organelle orga…	cell part;cytosol;endoplasmic reticulum;intracellular membrane-bounded organelle;intracellular organelle;membrane;nucleoplasm;nucleus;organelle	Protein processing in endoplasmic reticulum			3.54958	1.02312
1963	TBC1D15	TBC1 domain family member 15	Q8TC07-2;Q8TC07-3;Q8TC07	+		biological regulation	cell part;cytoplasm;extracellular organelle;intracellular membrane-bounded organelle;intracellular organelle;mitochondrion;organelle;vesicle				7.52653	1.82123
1979	NUP133	Nuclear pore complex protein Nup133	Q8WUM0	+		anatomical structure development;biological regulation;biosynthetic process;carbohydrate metabolic process;carbohydrate transport;cell cycle;cellular component disassembly;cellular component organization;cellular membrane organization;cellular metabolic process;cellular nitrogen compound metabolic process;cellular process;developmental process;establishment of localization;macromolecule metabolic…	cell part;cytosol;intracellular non-membrane-bounded organelle;intracellular organelle;kinetochore;macromolecular complex;membrane;nuclear envelope;nuclear pore;organelle;protein complex	RNA transport			5.93691	1.12808
1980	PDCD6IP	Programmed cell death 6-interacting protein	Q8WUM4;Q8WUM4-2	+		biological regulation;cell cycle;cell death;cellular process;death;establishment of localization;protein transport;regulation of cell cycle;regulation of organelle organization;transport;viral reproduction	cell part;cytoplasm;cytoplasmic membrane-bounded vesicle;cytosol;extracellular organelle;intracellular membrane-bounded organelle;intracellular organelle;membrane;microtubule organizing center;organelle;vesicle	Endocytosis			6.66583	1.63153
1983	UBLCP1	Ubiquitin-like domain-containing CTD phosphatase 1	Q8WVY7	+			cell part;intracellular membrane-bounded organelle;intracellular non-membrane-bounded organelle;intracellular organelle;nucleolus;nucleus;organelle				4.25528	1.00619
1992	HSPH1	Heat shock protein 105 kDa	Q92598-2;Q92598;Q92598-3;Q92598-4;A0A0A0MSM0	+		biological regulation;cellular component organization;cellular membrane organization;cellular metabolic process;cellular process;endocytosis;establishment of localization;macromolecule metabolic process;membrane invagination;membrane organization;metabolic process;primary metabolic process;protein folding;protein metabolic process;response to abiotic stimulus;response to chemical stimulus;respons…	cell part;cytoplasm;cytosol;extracellular organelle;extracellular region;macromolecular complex;nucleoplasm;organelle;protein complex;vesicle	Protein processing in endoplasmic reticulum			9.63677	1.96988
1994	GCN1L1	Translational activator GCN1	Q92616	+		biological regulation;biosynthetic process;cellular metabolic process;cellular process;macromolecule metabolic process;metabolic process;primary metabolic process;protein metabolic process;regulation of translation;translation	cell part;cytoplasm;intracellular non-membrane-bounded organelle;intracellular organelle;macromolecular complex;membrane;organelle;ribonucleoprotein complex;ribosome				6.17767	1.52166
1995	NUP205	Nuclear pore complex protein Nup205	Q92621	+		biological regulation;biosynthetic process;carbohydrate metabolic process;carbohydrate transport;cell cycle;cellular component assembly;cellular component disassembly;cellular component organization;cellular macromolecular complex assembly;cellular membrane organization;cellular metabolic process;cellular nitrogen compound metabolic process;cellular process;establishment of localization;macromole…	cell part;cytoplasm;macromolecular complex;membrane;nuclear envelope;nuclear pore;nucleoplasm;protein complex	RNA transport			4.46846	1.39345
1999	STAM	Signal transducing adapter molecule 1	Q92783-2;Q92783	+		biological regulation;cellular component organization;cellular process;endosome transport;establishment of localization;membrane organization;protein transport;response to stimulus;signal transduction;transport;vesicle-mediated transport	cell part;cytosol;membrane	Endocytosis;Jak-STAT signaling pathway			2.97928	1.18971
2001	RAD50	DNA repair protein RAD50	Q92878;Q92878-2;A0A494C1B7;A0A1W2PQ90;Q92878-3;E7EN38;E7ESD9;A0A494BZX5;A0A494C122	+		biological regulation;biosynthetic process;cellular component organization;cellular metabolic process;cellular nitrogen compound metabolic process;cellular process;chromosome organization;DNA geometric change;DNA metabolic process;DNA recombination;DNA repair;DNA replication;homeostatic process;macromolecule metabolic process;metabolic process;nitrogen compound metabolic process;nucleobase-contai…	cell part;intracellular membrane-bounded organelle;intracellular organelle;macromolecular complex;membrane;nucleoplasm;nucleus;organelle;protein complex	Homologous recombination;Non-homologous end-joining			6.2149	1.61229
2002	UPF1	Regulator of nonsense transcripts 1	Q92900-2;Q92900	+		biological regulation;biosynthetic process;catabolic process;cellular metabolic process;cellular nitrogen compound metabolic process;cellular process;DNA metabolic process;DNA repair;DNA replication;establishment of localization;macromolecule metabolic process;metabolic process;mRNA metabolic process;nitrogen compound metabolic process;nuclear transport;nucleobase-containing compound metabolic pr…	cell part;cytoplasm;cytosol;intracellular membrane-bounded organelle;intracellular non-membrane-bounded organelle;intracellular organelle;macromolecular complex;nucleoplasm;nucleus;organelle;protein complex;ribonucleoprotein complex	mRNA surveillance pathway;RNA transport			7.10172	1.12393
2005	TNPO1	Transportin-1	Q92973-2;Q92973;A0A7P0TBF0;A0A7P0Z4D3;A0A7P0T9C0;Q92973-3;A0A7P0T944	+		cellular component organization;cellular process;establishment of localization;macromolecule metabolic process;metabolic process;organelle organization;protein transport;transport;viral reproduction	cell part;cell projection;cilium;cytoplasm;cytosol;extracellular organelle;intracellular membrane-bounded organelle;intracellular organelle;nucleus;organelle;vesicle				7.76545	1.56002
2006	USP9X	Probable ubiquitin carboxyl-terminal hydrolase FAF-X	Q93008;Q93008-3	+		anatomical structure development;biological regulation;biosynthetic process;catabolic process;cell division;cell growth;cell motility;cellular component movement;cellular component organization;cellular metabolic process;cellular nitrogen compound metabolic process;cellular process;chromosome segregation;developmental process;embryo development;growth;locomotion;macromolecule metabolic process;ma…	apical part of cell;cell part;cytoplasm;cytosol;membrane;site of polarized growth				6.3505	1.41267
2008	LPP	Lipoma-preferred partner	Q93052;C9JUT4;A0A087WZF1;C9JXK9	+		biological adhesion;cell adhesion;cellular process	cell part;cytoplasm;intracellular membrane-bounded organelle;intracellular organelle;membrane;nucleus;organelle;plasma membrane				5.91197	1.36807
2019	SYAP1	Synapse-associated protein 1	Q96A49	+			cell part;cytoplasm;extracellular organelle;Golgi apparatus;intracellular membrane-bounded organelle;intracellular organelle;nucleoplasm;organelle;vesicle				5.48635	1.60725
2022	FERMT2	Fermitin family homolog 2	Q96AC1-2;Q96AC1;Q96AC1-3;H0YJ34;A0A0U1RRM8	+		anatomical structure morphogenesis;biological adhesion;biological regulation;cell adhesion;cell junction organization;cell morphogenesis;cellular component assembly;cellular component morphogenesis;cellular component organization;cellular localization;cellular membrane organization;cellular process;developmental process;localization;macromolecular complex assembly;membrane organization;protein co…	cell cortex;cell part;cell surface;cytoplasm;cytosol;intracellular membrane-bounded organelle;intracellular organelle;macromolecular complex;nucleoplasm;nucleus;organelle;protein complex				4.85839	1.34009
2025	OTULIN	Ubiquitin thioesterase otulin	Q96BN8	+		anatomical structure formation involved in morphogenesis;biological regulation;cellular process;developmental process;immune system process;response to stimulus;response to stress;signal transduction	cell part;cytoplasm;macromolecular complex;protein complex;ubiquitin ligase complex				3.93985	0.797985
2029	FAF2	FAS-associated factor 2	Q96CS3	+		biological regulation;cellular component organization;cellular process;organelle organization;response to chemical stimulus;response to stimulus;response to stress	cell part;endoplasmic reticulum;intracellular membrane-bounded organelle;intracellular organelle;lipid particle;macromolecular complex;organelle;protein complex				3.93907	1.16783
2030	CMBL	Carboxymethylenebutenolidase homolog	Q96DG6	+			cell part;cytosol;extracellular organelle;organelle;vesicle	Chlorocyclohexane and chlorobenzene degradation;Fluorobenzoate degradation;Toluene degradation			3.05406	1.2374
2041	OTUB1	Ubiquitin thioesterase OTUB1	Q96FW1;F5GYN4;F5H6Q1;F5GYJ8;F5H3F0	+		biological regulation;cellular metabolic process;cellular nitrogen compound metabolic process;cellular process;DNA metabolic process;DNA repair;immune system process;macromolecule metabolic process;macromolecule modification;metabolic process;nitrogen compound metabolic process;nucleobase-containing compound metabolic process;primary metabolic process;protein metabolic process;protein modificatio…	cell part;cytoplasm;extracellular organelle;organelle;vesicle				6.48493	1.33959
2045	TOE1	Target of EGR1 protein 1	Q96GM8-2;Q96GM8	+			cell part;intracellular membrane-bounded organelle;intracellular non-membrane-bounded organelle;intracellular organelle;nucleolus;nucleoplasm;nucleus;organelle				5.04916	1.05604
2047	APIP	Methylthioribulose-1-phosphate dehydratase	Q96GX9;S4R3D6;Q96GX9-3	+		amine metabolic process;biological regulation;biosynthetic process;cell death;cellular amino acid metabolic process;cellular ketone metabolic process;cellular metabolic compound salvage;cellular metabolic process;cellular nitrogen compound metabolic process;cellular process;cofactor metabolic process;death;heterocycle metabolic process;metabolic process;nitrogen compound metabolic process;nucleob…	cell part;cytoplasm	Cysteine and methionine metabolism			6.26572	1.25496
2049	PDLIM5	PDZ and LIM domain protein 5	Q96HC4;Q96HC4-4;Q96HC4-6;Q96HC4-7	+		biological regulation	cell part;cell projection;cytoskeleton;cytosol;intracellular non-membrane-bounded organelle;intracellular organelle;membrane;neuron projection;organelle				5.42634	1.24882
2050	PGAM5	Serine/threonine-protein phosphatase PGAM5, mitochondrial	Q96HS1;Q96HS1-2	+		biological regulation;cell death;cellular metabolic process;cellular process;death;metabolic process;phosphorus metabolic process;response to stimulus;signal transduction	cell part;intracellular membrane-bounded organelle;intracellular organelle;membrane;mitochondrion;organelle		MitoCarta3.0	MOM	3.09753	1.35179
2051	FUBP3	Far upstream element-binding protein 3	Q96I24	+		biological regulation;biosynthetic process;cellular metabolic process;cellular nitrogen compound metabolic process;cellular process;macromolecule metabolic process;metabolic process;nitrogen compound metabolic process;nucleobase-containing compound metabolic process;primary metabolic process;RNA metabolic process	cell part;cytoplasm;intracellular membrane-bounded organelle;intracellular organelle;membrane;nucleus;organelle				3.79253	1.08713
2060	PBK	Lymphokine-activated killer T-cell-originated protein kinase	Q96KB5;Q96KB5-2;E5RFX4	+		biological regulation;cellular component organization;cellular process;mitosis;nuclear division;organelle fission;organelle organization;regulation of protein modification process;response to abiotic stimulus;response to stimulus					5.94359	1.63575
2062	SNX27	Sorting nexin-27	Q96L92-3;Q96L92;A0A2R8Y8A7;Q96L92-2;A0A5H1ZRP6	+		biological regulation;cellular process;endosome transport;establishment of localization;establishment or maintenance of cell polarity;protein transport;response to stimulus;signal transduction;transport;vacuolar transport;vesicle-mediated transport	cell part;cytoplasm;cytosol;endosome;intracellular membrane-bounded organelle;intracellular organelle;membrane;nucleoplasm;organelle				5.31992	1.09659
2065	MBOAT7	Lysophospholipid acyltransferase 7	Q96N66-3;Q96N66;H7C2M4;C9J4E9;A0A0G2JNX6;A9C4B8;Q96N66-2	+		anatomical structure development;anatomical structure formation involved in morphogenesis;biosynthetic process;cellular lipid metabolic process;cellular metabolic process;cellular process;developmental process;lipid metabolic process;metabolic process;primary metabolic process;small molecule metabolic process	cell part;membrane	Glycerophospholipid metabolism			5.29607	0.675851
2068	IPO9	Importin-9	Q96P70	+		establishment of localization;nuclear transport;nucleocytoplasmic transport;protein targeting;protein transport;transport	cell part;cytoplasm;intracellular membrane-bounded organelle;intracellular organelle;membrane;nucleus;organelle				3.3671	1.28547
2074	VPS35	Vacuolar protein sorting-associated protein 35	Q96QK1	+		cellular process;endosome transport;establishment of localization;protein transport;transport;vesicle-mediated transport	cell part;cytosol;endosome;extracellular organelle;intracellular membrane-bounded organelle;intracellular organelle;macromolecular complex;membrane;organelle;protein complex;retromer complex;vesicle				4.33635	1.09921
2081	NUDCD1	NudC domain-containing protein 1	Q96RS6-3;Q96RS6-2;Q96RS6	+		immune system process	cell part;cytoplasm;intracellular membrane-bounded organelle;intracellular organelle;nucleoplasm;nucleus;organelle				3.16574	0.964607
2083	SRPK1	SRSF protein kinase 1	Q96SB4;Q96SB4-3;H3BLV9;Q96SB4-4	+		biological regulation;cellular component organization;cellular metabolic process;cellular nitrogen compound metabolic process;cellular process;chromatin organization;chromosome organization;chromosome segregation;DNA metabolic process;DNA packaging;immune system process;macromolecule metabolic process;macromolecule modification;metabolic process;mRNA metabolic process;mRNA processing;nitrogen com…	cell part;cytoplasm;endoplasmic reticulum;intracellular membrane-bounded organelle;intracellular organelle;membrane;nucleoplasm;nucleus;organelle;plasma membrane				4.2869	1.45279
2085	OSBPL9	Oxysterol-binding protein-related protein 9	Q96SU4-7;Q96SU4-2;Q96SU4;Q96SU4-5;Q96SU4-4;Q96SU4-3;Q96SU4-6	+		establishment of localization;lipid transport;transport	cell part;cytoplasm;Golgi apparatus;intracellular membrane-bounded organelle;intracellular organelle;membrane;organelle				4.22102	1.06715
2087	RUFY1	RUN and FYVE domain-containing protein 1	Q96T51;Q96T51-2;Q96T51-3	+		biological regulation;cellular component organization;cellular membrane organization;cellular process;endocytosis;establishment of localization;membrane invagination;membrane organization;regulation of transport;transport;vesicle-mediated transport	cell part;cytoplasm;intracellular membrane-bounded organelle;intracellular organelle;membrane;nucleus;organelle	Endocytosis			3.24577	0.819897
2089	RMDN3	Regulator of microtubule dynamics protein 3	Q96TC7;H0YMB1;Q96TC7-2	+		biological regulation;cell death;cell differentiation;cellular homeostasis;cellular ion homeostasis;cellular process;death;developmental process;homeostatic process	cell part;intracellular membrane-bounded organelle;intracellular organelle;macromolecular complex;membrane;mitochondrion;nucleus;organelle;protein complex		MitoCarta3.0	MOM	5.36368	1.47071
2093	PIK3R4	Phosphoinositide 3-kinase regulatory subunit 4	Q99570;D6RJ98	+		autophagy;biological regulation;biosynthetic process;catabolic process;cell communication;cellular component organization;cellular lipid metabolic process;cellular metabolic process;cellular process;endosome transport;establishment of localization;immune system process;lipid metabolic process;macromolecule metabolic process;macromolecule modification;metabolic process;organelle organization;perox…	cell part;cytosol;endosome;intracellular membrane-bounded organelle;intracellular organelle;macromolecular complex;membrane;nuclear pore;organelle;phosphatidylinositol 3-kinase complex;protein complex	Regulation of autophagy			4.12543	1.08903
2097	KIF2C	Kinesin-like protein KIF2C	Q99661-2;Q99661	+		biological regulation;cell cycle;cell division;cell proliferation;cellular component disassembly;cellular component movement;cellular component organization;cellular process;coagulation;cytoskeleton organization;establishment of localization;establishment or maintenance of cell polarity;immune system process;metabolic process;mitosis;mitotic cell cycle;multicellular organismal process;nuclear div…	cell part;cytoskeleton;cytosol;intracellular membrane-bounded organelle;intracellular non-membrane-bounded organelle;intracellular organelle;kinetochore;macromolecular complex;membrane;nucleus;organelle;protein complex				4.61626	1.59513
2101	CCT7	T-complex protein 1 subunit eta	Q99832;Q99832-3;Q99832-4;Q99832-2	+		cell recognition;cellular metabolic process;cellular process;macromolecule metabolic process;metabolic process;primary metabolic process;protein folding;protein metabolic process	cell body;cell part;cytoplasm;cytosol;extracellular organelle;intracellular membrane-bounded organelle;intracellular organelle;macromolecular complex;mitochondrion;organelle;protein complex;vesicle				5.67725	0.644008
2102	SH3GL1;SH3GL2	Endophilin-A2;Endophilin-A1	Q99961;M0QYE0;M0R0I3;Q99961-3;Q99961-2;Q99962	+		anatomical structure development;biological regulation;cellular component organization;cellular membrane organization;cellular process;developmental process;endocytosis;establishment of localization;Golgi vesicle transport;immune system process;locomotion;membrane invagination;membrane organization;regulation of transport;response to chemical stimulus;response to external stimulus;response to sti…	cell part;cell projection;cytoplasm;cytosol;extracellular organelle;intracellular non-membrane-bounded organelle;intracellular organelle;macromolecular complex;membrane;organelle;plasma membrane;protein complex;vesicle	Endocytosis			4.28565	1.16239
2112	PELO	Protein pelota homolog	Q9BRX2	+		catabolic process;cell cycle;cell division;cell proliferation;cellular component organization;cellular metabolic process;cellular nitrogen compound metabolic process;cellular process;chromosome organization;macromolecule metabolic process;metabolic process;mRNA metabolic process;nitrogen compound metabolic process;nucleobase-containing compound metabolic process;organelle organization;primary met…	cell part;cytoplasm;intracellular membrane-bounded organelle;intracellular organelle;nucleus;organelle	mRNA surveillance pathway			5.21834	1.17467
2115	ESYT1	Extended synaptotagmin-1	Q9BSJ8-2;Q9BSJ8	+		establishment of localization;lipid transport;transport	cell part;membrane;plasma membrane				5.7107	1.6734
2118	MCMBP	Mini-chromosome maintenance complex-binding protein	Q9BTE3;Q9BTE3-2;Q9BTE3-3	+		biosynthetic process;cell division;cellular component organization;cellular metabolic process;cellular nitrogen compound metabolic process;cellular process;chromosome organization;DNA metabolic process;DNA replication;macromolecule metabolic process;metabolic process;mitosis;nitrogen compound metabolic process;nuclear division;nucleobase-containing compound metabolic process;organelle fission;org…	cell part;cytoplasm;intracellular membrane-bounded organelle;intracellular organelle;membrane;nucleoplasm;nucleus;organelle;plasma membrane				5.71709	1.82687
2126	THUMPD3	THUMP domain-containing protein 3	Q9BV44;H7C3J3	+			cell part;cytoplasm;intracellular non-membrane-bounded organelle;intracellular organelle;nucleolus;organelle				4.80112	1.11753
2129	RIOK2	Serine/threonine-protein kinase RIO2	Q9BVS4-2;Q9BVS4	+				Ribosome biogenesis in eukaryotes			3.90532	1.05012
2130	ELOVL1	Elongation of very long chain fatty acids protein 1	Q9BW60-2;Q9BW60	+		biosynthetic process;cellular ketone metabolic process;cellular lipid metabolic process;cellular metabolic process;cellular process;cofactor metabolic process;glycerol ether metabolic process;lipid metabolic process;metabolic process;organic acid metabolic process;primary metabolic process;small molecule metabolic process	cell part;endoplasmic reticulum;intracellular membrane-bounded organelle;intracellular organelle;membrane;organelle				4.17901	1.18291
2134	BCL2L13	Bcl-2-like protein 13	Q9BXK5-2;Q9BXK5;E9PDD6;A0A087WX97	+		biological regulation;cell death;cellular process;death	cell part;intracellular membrane-bounded organelle;intracellular organelle;membrane;mitochondrion;nucleus;organelle		MitoCarta3.0	MOM	4.51248	1.25217
2139	ITPA	Inosine triphosphate pyrophosphatase	Q9BY32;Q9BY32-3	+		catabolic process;cellular component organization;cellular metabolic process;cellular nitrogen compound metabolic process;cellular process;chromosome organization;heterocycle metabolic process;metabolic process;nitrogen compound metabolic process;nucleobase-containing compound catabolic process;nucleobase-containing compound metabolic process;nucleobase-containing small molecule metabolic process…	cell part;cytoplasm;cytosol	Drug metabolism - other enzymes;Purine metabolism;Pyrimidine metabolism			5.50093	1.15525
2140	EIF2A	Eukaryotic translation initiation factor 2A;Eukaryotic translation initiation factor 2A, N-terminally processed	Q9BY44-3;Q9BY44;F8WAE5;Q9BY44-4;C9IZE1	+		biological regulation;cellular component assembly;cellular component organization;cellular macromolecular complex assembly;cellular metabolic process;cellular process;macromolecular complex assembly;macromolecule metabolic process;macromolecule modification;metabolic process;organelle assembly;phosphorus metabolic process;primary metabolic process;protein metabolic process;protein modification pr…	cell part;cytoplasm;extracellular space;macromolecular complex;protein complex				5.55067	1.32621
2146	YTHDF1	YTH domain-containing family protein 1	Q9BYJ9	+							3.15371	1.01249
2154	TNKS1BP1	182 kDa tankyrase-1-binding protein	Q9C0C2;Q9C0C2-2	+		biological regulation;biosynthetic process;catabolic process;cellular component organization;cellular metabolic process;cellular nitrogen compound metabolic process;cellular process;chromosome organization;DNA metabolic process;DNA replication;homeostatic process;macromolecule metabolic process;metabolic process;mRNA metabolic process;mRNA processing;nitrogen compound metabolic process;nucleobase…	cell part;cytoplasm;cytoskeleton;cytosol;intracellular membrane-bounded organelle;intracellular non-membrane-bounded organelle;intracellular organelle;macromolecular complex;membrane;nucleoplasm;nucleus;organelle;plasma membrane;protein complex;transcription factor complex				5.64649	1.16059
2165	DDX47	Probable ATP-dependent RNA helicase DDX47	Q9H0S4;Q9H0S4-2	+		biological regulation;cellular metabolic process;cellular nitrogen compound metabolic process;cellular process;macromolecule metabolic process;metabolic process;mRNA metabolic process;mRNA processing;nitrogen compound metabolic process;nucleobase-containing compound metabolic process;primary metabolic process;RNA metabolic process;RNA processing;RNA splicing;rRNA processing	cell part;cytoplasm;intracellular non-membrane-bounded organelle;intracellular organelle;membrane;nucleolus;organelle				5.87289	1.08861
2171	DHX36	ATP-dependent RNA helicase DHX36	Q9H2U1-2;Q9H2U1;E7EWK3;Q9H2U1-3	+		biological regulation;biosynthetic process;cellular metabolic process;cellular nitrogen compound metabolic process;cellular process;immune system process;macromolecule metabolic process;metabolic process;multicellular organismal process;multi-organism process;nitrogen compound metabolic process;nucleobase-containing compound metabolic process;primary metabolic process;regulation of DNA metabolic …	cell part;cytoplasm;cytosol;extracellular organelle;intracellular membrane-bounded organelle;intracellular organelle;nucleus;organelle;vesicle	RNA degradation			6.08515	1.58757
2174	BOLA2	BolA-like protein 2	Q9H3K6;A0A499FJE1;H3BTW0;H3BVE0;Q9H3K6-2	+			extracellular organelle;organelle;vesicle				4.5185	1.56611
2184	HEATR1	HEAT repeat-containing protein 1;HEAT repeat-containing protein 1, N-terminally processed	Q9H583;Q5T3Q7	+		biological regulation;cellular metabolic process;cellular nitrogen compound metabolic process;cellular process;macromolecule metabolic process;metabolic process;nitrogen compound metabolic process;nucleobase-containing compound metabolic process;primary metabolic process;RNA metabolic process;RNA processing;rRNA processing	cell part;intracellular membrane-bounded organelle;intracellular non-membrane-bounded organelle;intracellular organelle;macromolecular complex;membrane;mitochondrion;nucleolus;nucleus;organelle;preribosome;protein complex;ribonucleoprotein complex	Ribosome biogenesis in eukaryotes			3.30824	0.987366
2190	SH2D4A	SH2 domain-containing protein 4A	Q9H788;Q9H788-2	+		biological regulation	cell part;cytoplasm				3.49571	0.903531
2194	DDX31	Probable ATP-dependent RNA helicase DDX31	Q9H8H2;Q9H8H2-2;Q9H8H2-4	+		cellular metabolic process;cellular nitrogen compound metabolic process;cellular process;macromolecule metabolic process;metabolic process;nitrogen compound metabolic process;nucleobase-containing compound metabolic process;primary metabolic process;RNA metabolic process	cell part;Golgi apparatus;intracellular membrane-bounded organelle;intracellular non-membrane-bounded organelle;intracellular organelle;nucleolus;organelle				4.90395	0.886423
2197	SFXN1	Sideroflexin-1	Q9H9B4;D6RFI0	+		biological regulation;cell differentiation;cellular process;developmental process;establishment of localization;homeostatic process;ion transport;transport	cell part;intracellular membrane-bounded organelle;intracellular organelle;membrane;mitochondrion;organelle		MitoCarta3.0	MIM	3.04814	1.1255
2202	XPO5	Exportin-5	Q9HAV4	+		establishment of localization;macromolecule metabolic process;metabolic process;nuclear transport;nucleobase-containing compound transport;nucleocytoplasmic transport;protein targeting;protein transport;transport	cell part;cytoplasm;cytosol;intracellular membrane-bounded organelle;intracellular organelle;macromolecular complex;nucleocytoplasmic shuttling complex;nucleoplasm;nucleus;organelle;protein complex	RNA transport			4.03996	1.1862
2204	CACYBP	Calcyclin-binding protein	Q9HB71;Q9HB71-3	+		aging;biological regulation;cell differentiation;cellular process;developmental process;regulation of DNA metabolic process;response to chemical stimulus;response to endogenous stimulus;response to stimulus	cell body;cell part;cell projection;cytoplasm;extracellular organelle;macromolecular complex;neuron projection;nucleoplasm;organelle;protein complex;vesicle	Wnt signaling pathway			5.54702	1.9918
2207	GLOD4	Glyoxalase domain-containing protein 4	Q9HC38-2;Q9HC38;I3L3Q4	+			cell part;extracellular organelle;intracellular membrane-bounded organelle;intracellular organelle;mitochondrion;organelle;vesicle		MitoCarta3.0	Matrix	4.92293	1.41586
2219	RTN4	Reticulon-4;Reticulon	Q9NQC3-2;Q9NQC3-5;Q9NQC3;H7C106;Q9NQC3-3;Q9NQC3-4;Q9NQC3-6;A0A0U1RQR6	+		anatomical structure formation involved in morphogenesis;anatomical structure morphogenesis;biological regulation;cell death;cell morphogenesis;cell motility;cell recognition;cellular component morphogenesis;cellular component movement;cellular component organization;cellular process;death;developmental process;endoplasmic reticulum organization;locomotion;organelle organization;response to stimu…	cell body;cell part;cell projection;endoplasmic reticulum;extracellular organelle;intracellular;intracellular membrane-bounded organelle;intracellular organelle;membrane;neuronal cell body;nuclear envelope;organelle;plasma membrane;vesicle				3.72906	1.33483
2222	PDLIM7	PDZ and LIM domain protein 7	Q9NR12;Q9NR12-2;D6RF83;H7BYK4;D6RH06;Q9NR12-3;Q9NR12-5;Q9NR12-6;Q9NR12-4	+		biological regulation;cell differentiation;cellular component organization;cellular membrane organization;cellular process;cytoskeleton organization;developmental process;endocytosis;establishment of localization;membrane invagination;membrane organization;multicellular organismal development;multicellular organismal process;organelle organization;transport;vesicle-mediated transport	cell part;cell projection;cytoplasm;cytoskeleton;intracellular membrane-bounded organelle;intracellular non-membrane-bounded organelle;intracellular organelle;nucleus;organelle				3.8235	1.55032
2233	FARSB	Phenylalanine--tRNA ligase beta subunit	Q9NSD9;Q9NSD9-2	+		amine metabolic process;biosynthetic process;cellular amino acid metabolic process;cellular ketone metabolic process;cellular metabolic process;cellular nitrogen compound metabolic process;cellular process;macromolecule metabolic process;metabolic process;nitrogen compound metabolic process;nucleobase-containing compound metabolic process;organic acid metabolic process;primary metabolic process;p…	cell part;cytoplasm;cytosol;macromolecular complex;membrane;protein complex	Aminoacyl-tRNA biosynthesis			4.49207	1.13887
2240	TXLNG	Gamma-taxilin	Q9NUQ3;Q9NUQ3-2	+		biological regulation;biosynthetic process;cell cycle;cellular metabolic process;cellular nitrogen compound metabolic process;cellular process;macromolecule metabolic process;metabolic process;nitrogen compound metabolic process;nucleobase-containing compound metabolic process;primary metabolic process;regulation of cell cycle;RNA metabolic process	cell part;cytosol;membrane				6.32964	1.47921
2243	PANK4	Pantothenate kinase 4	Q9NVE7;E9PHT6;H0YA26	+		biosynthetic process;cellular metabolic process;cellular nitrogen compound metabolic process;cellular process;cofactor metabolic process;heterocycle metabolic process;metabolic process;nitrogen compound metabolic process;nucleobase-containing compound metabolic process;nucleobase-containing small molecule metabolic process;nucleoside metabolic process;nucleotide metabolic process;primary metaboli…	cell part;cytoplasm	Pantothenate and CoA biosynthesis			3.58164	1.08066
2244	DNAJC11	DnaJ homolog subfamily C member 11	Q9NVH1-3;Q9NVH1;Q9NVH1-2	+			cell part;extracellular organelle;membrane;organelle;vesicle		MitoCarta3.0	MOM	4.87167	0.909918
2245	ATAD3A	ATPase family AAA domain-containing protein 3A	Q9NVI7-2;Q9NVI7;Q9NVI7-3	+		biological regulation;cell growth;cellular process;growth	cell part;intracellular membrane-bounded organelle;intracellular non-membrane-bounded organelle;intracellular organelle;membrane;mitochondrion;organelle		MitoCarta3.0	MIM	5.11876	1.15189
2251	OCIAD1	OCIA domain-containing protein 1	Q9NX40;D6RBN5;D6RDK6;Q9NX40-4;Q9NX40-2;Q9NX40-3;D6RIT9;D6RG39	+			cell part;endosome;intracellular membrane-bounded organelle;intracellular organelle;membrane;mitochondrion;organelle		MitoCarta3.0	MOM	4.46906	0.59466
2260	CISD1	CDGSH iron-sulfur domain-containing protein 1	Q9NZ45	+		biological regulation	cell part;extracellular organelle;intracellular membrane-bounded organelle;intracellular organelle;membrane;mitochondrion;organelle;vesicle		MitoCarta3.0	MOM	6.47172	1.85018
2261	FAM120A	Constitutive coactivator of PPAR-gamma-like protein 1	Q9NZB2;Q9NZB2-6;A0A8V8TNY3;Q9NZB2-4	+			cell part;cytoplasm;membrane;plasma membrane				5.55607	1.74414
2265	HSPBP1	Hsp70-binding protein 1	Q9NZL4-3;Q9NZL4	+		biological regulation;cellular metabolic process;cellular process;macromolecule metabolic process;metabolic process;primary metabolic process;protein folding;protein metabolic process;regulation of protein modification process		Protein processing in endoplasmic reticulum			4.20114	1.12526
2270	HACD3	Very-long-chain (3R)-3-hydroxyacyl-CoA dehydratase 3	Q9P035;H3BS72;Q9P035-2;H3BPZ1	+		biological regulation;biosynthetic process;cellular ketone metabolic process;cellular lipid metabolic process;cellular metabolic process;cellular process;homeostatic process;interspecies interaction between organisms;lipid metabolic process;macromolecule metabolic process;macromolecule modification;metabolic process;multi-organism process;organic acid metabolic process;phosphorus metabolic proces…	cell part;endoplasmic reticulum;intracellular membrane-bounded organelle;intracellular organelle;membrane;organelle				4.27762	1.40753
[truncated: 818 more rows]
