# Supplementary material for: Proximity Labeling Reveals RNA-Binding Proteins Associating with the Human Mitochondrial Import Receptor TOMM20
Source: J Proteome Res. 2025 Dec 22;25(2):1055–70. doi: 10.1021/acs.jproteome.5c00905 (PMC12888002; doi:10.1021/acs.jproteome.5c00905)
Supplement: Supplementary file 2 [file pr5c00905_si_002.zip › Suppl. Tables Excel Tables S3-S16/Suppl. Table S3.xlsx]

## Sheet: Table S3_All_PearsonCorrelation
Table S3: All Pearson Correlation
	Mito_R1	Mito_R2	Mito_R3	NES_R1	NES_R2	NES_R3	TOMM20_DOX_R1	TOMM20_DOX_R2	TOMM20_DOX_R3	TOMM70_Dox_R1	TOMM70_Dox_R2	TOMM70_Dox_R3	TOMM20_R1	TOMM20_R2	TOMM20_R3	TOMM20_R4	TOMM20_R5	TOMM20_R6	TOMM70_R1	TOMM70_R2	TOMM70_R3	TOMM20_Puro_R1	TOMM20_Puro_R2	TOMM20_Puro_R3	TOMM70_Puro_R1	TOMM70_Puro_R2	TOMM70_Puro_R3
Mito_R1	NaN	0.940535	0.94147	0.187036	0.143791	0.139724	0.509808	0.501367	0.448533	0.459622	0.460175	0.519509	0.190192	0.149299	0.14965	0.104935	0.0955068	0.0744792	0.304407	0.292599	0.282367	0.11933	0.106053	0.0731362	0.191207	0.225139	0.209342
Mito_R2	0.940535	NaN	0.926071	0.201339	0.158201	0.156893	0.498139	0.494445	0.435519	0.444727	0.454852	0.492804	0.203809	0.153807	0.155773	0.111164	0.104757	0.0839253	0.315692	0.314647	0.297429	0.139242	0.122414	0.0956266	0.215403	0.246645	0.222202
Mito_R3	0.94147	0.926071	NaN	0.226161	0.19075	0.182563	0.483282	0.483446	0.410501	0.426772	0.43323	0.486824	0.241591	0.192458	0.194225	0.136589	0.132187	0.114494	0.347977	0.345578	0.330127	0.168475	0.141064	0.119956	0.232523	0.263764	0.243366
NES_R1	0.187036	0.201339	0.226161	NaN	0.976722	0.975787	0.594684	0.582304	0.551273	0.560235	0.560128	0.555148	0.873516	0.898427	0.899604	0.870382	0.845902	0.859558	0.925561	0.934755	0.943141	0.864045	0.812124	0.868963	0.906181	0.889722	0.900208
NES_R2	0.143791	0.158201	0.19075	0.976722	NaN	0.976881	0.607537	0.595227	0.561418	0.569867	0.573426	0.543142	0.872473	0.896481	0.897582	0.869482	0.852807	0.865778	0.921275	0.929787	0.935442	0.86675	0.816898	0.879099	0.905606	0.8963	0.897169
NES_R3	0.139724	0.156893	0.182563	0.975787	0.976881	NaN	0.59487	0.579127	0.558028	0.545535	0.562995	0.532125	0.871542	0.895593	0.89469	0.867093	0.84027	0.857151	0.921646	0.929005	0.939158	0.855054	0.809666	0.870636	0.907262	0.894125	0.896852
TOMM20_DOX_R1	0.509808	0.498139	0.483282	0.594684	0.607537	0.59487	NaN	0.962174	0.936594	0.791871	0.776407	0.799546	0.691361	0.668519	0.665206	0.535946	0.534791	0.524795	0.613948	0.668776	0.653602	0.534979	0.541021	0.531159	0.549097	0.565675	0.559514
TOMM20_DOX_R2	0.501367	0.494445	0.483446	0.582304	0.595227	0.579127	0.962174	NaN	0.936142	0.779505	0.787697	0.796536	0.67143	0.655377	0.654315	0.53099	0.512177	0.504975	0.589123	0.653803	0.632083	0.521449	0.515347	0.525999	0.519815	0.547926	0.534853
TOMM20_DOX_R3	0.448533	0.435519	0.410501	0.551273	0.561418	0.558028	0.936594	0.936142	NaN	0.805335	0.798642	0.790984	0.640272	0.611922	0.610689	0.491172	0.496258	0.48899	0.570601	0.629738	0.614604	0.516345	0.508691	0.510949	0.534056	0.54302	0.540565
TOMM70_Dox_R1	0.459622	0.444727	0.426772	0.560235	0.569867	0.545535	0.791871	0.779505	0.805335	NaN	0.94164	0.923813	0.579461	0.545605	0.528413	0.50099	0.488519	0.498509	0.601059	0.627757	0.66423	0.516934	0.514441	0.489003	0.533979	0.577328	0.563216
TOMM70_Dox_R2	0.460175	0.454852	0.43323	0.560128	0.573426	0.562995	0.776407	0.787697	0.798642	0.94164	NaN	0.893771	0.555142	0.540922	0.536244	0.532077	0.537078	0.539759	0.615073	0.655917	0.680309	0.52968	0.529133	0.498822	0.560086	0.61682	0.572836
TOMM70_Dox_R3	0.519509	0.492804	0.486824	0.555148	0.543142	0.532125	0.799546	0.796536	0.790984	0.923813	0.893771	NaN	0.52341	0.515346	0.517515	0.504095	0.491355	0.494662	0.628326	0.647387	0.656168	0.49015	0.481917	0.456645	0.563697	0.584305	0.548115
TOMM20_R1	0.190192	0.203809	0.241591	0.873516	0.872473	0.871542	0.691361	0.67143	0.640272	0.579461	0.555142	0.52341	NaN	0.952271	0.958759	0.847865	0.829002	0.83615	0.81258	0.846886	0.860317	0.843643	0.80482	0.848417	0.818334	0.802055	0.80132
TOMM20_R2	0.149299	0.153807	0.192458	0.898427	0.896481	0.895593	0.668519	0.655377	0.611922	0.545605	0.540922	0.515346	0.952271	NaN	0.963784	0.863782	0.838973	0.848725	0.845623	0.87017	0.881096	0.851632	0.8168	0.865145	0.850057	0.836672	0.829454
TOMM20_R3	0.14965	0.155773	0.194225	0.899604	0.897582	0.89469	0.665206	0.654315	0.610689	0.528413	0.536244	0.517515	0.958759	0.963784	NaN	0.862039	0.836512	0.847032	0.852228	0.870015	0.876951	0.853632	0.803753	0.863045	0.846494	0.829315	0.825314
TOMM20_R4	0.104935	0.111164	0.136589	0.870382	0.869482	0.867093	0.535946	0.53099	0.491172	0.50099	0.532077	0.504095	0.847865	0.863782	0.862039	NaN	0.957227	0.952721	0.822129	0.835706	0.85519	0.956179	0.914841	0.952271	0.864758	0.859532	0.844309
TOMM20_R5	0.0955068	0.104757	0.132187	0.845902	0.852807	0.84027	0.534791	0.512177	0.496258	0.488519	0.537078	0.491355	0.829002	0.838973	0.836512	0.957227	NaN	0.96979	0.797789	0.804755	0.829064	0.95926	0.94883	0.955162	0.833494	0.827826	0.820163
TOMM20_R6	0.0744792	0.0839253	0.114494	0.859558	0.865778	0.857151	0.524795	0.504975	0.48899	0.498509	0.539759	0.494662	0.83615	0.848725	0.847032	0.952721	0.96979	NaN	0.817808	0.823505	0.850186	0.952319	0.949854	0.953509	0.843943	0.839265	0.830042
TOMM70_R1	0.304407	0.315692	0.347977	0.925561	0.921275	0.921646	0.613948	0.589123	0.570601	0.601059	0.615073	0.628326	0.81258	0.845623	0.852228	0.822129	0.797789	0.817808	NaN	0.940858	0.940583	0.819032	0.767916	0.81136	0.897919	0.906691	0.888653
TOMM70_R2	0.292599	0.314647	0.345578	0.934755	0.929787	0.929005	0.668776	0.653803	0.629738	0.627757	0.655917	0.647387	0.846886	0.87017	0.870015	0.835706	0.804755	0.823505	0.940858	NaN	0.962146	0.828211	0.783163	0.830393	0.915122	0.901883	0.910379
TOMM70_R3	0.282367	0.297429	0.330127	0.943141	0.935442	0.939158	0.653602	0.632083	0.614604	0.66423	0.680309	0.656168	0.860317	0.881096	0.876951	0.85519	0.829064	0.850186	0.940583	0.962146	NaN	0.841753	0.812703	0.848711	0.914831	0.910223	0.915629
TOMM20_Puro_R1	0.11933	0.139242	0.168475	0.864045	0.86675	0.855054	0.534979	0.521449	0.516345	0.516934	0.52968	0.49015	0.843643	0.851632	0.853632	0.956179	0.95926	0.952319	0.819032	0.828211	0.841753	NaN	0.936102	0.961974	0.84954	0.843597	0.840236
TOMM20_Puro_R2	0.106053	0.122414	0.141064	0.812124	0.816898	0.809666	0.541021	0.515347	0.508691	0.514441	0.529133	0.481917	0.80482	0.8168	0.803753	0.914841	0.94883	0.949854	0.767916	0.783163	0.812703	0.936102	NaN	0.929275	0.785124	0.791703	0.780523
TOMM20_Puro_R3	0.0731362	0.0956266	0.119956	0.868963	0.879099	0.870636	0.531159	0.525999	0.510949	0.489003	0.498822	0.456645	0.848417	0.865145	0.863045	0.952271	0.955162	0.953509	0.81136	0.830393	0.848711	0.961974	0.929275	NaN	0.856188	0.840314	0.842407
TOMM70_Puro_R1	0.191207	0.215403	0.232523	0.906181	0.905606	0.907262	0.549097	0.519815	0.534056	0.533979	0.560086	0.563697	0.818334	0.850057	0.846494	0.864758	0.833494	0.843943	0.897919	0.915122	0.914831	0.84954	0.785124	0.856188	NaN	0.954777	0.961754
TOMM70_Puro_R2	0.225139	0.246645	0.263764	0.889722	0.8963	0.894125	0.565675	0.547926	0.54302	0.577328	0.61682	0.584305	0.802055	0.836672	0.829315	0.859532	0.827826	0.839265	0.906691	0.901883	0.910223	0.843597	0.791703	0.840314	0.954777	NaN	0.941821
TOMM70_Puro_R3	0.209342	0.222202	0.243366	0.900208	0.897169	0.896852	0.559514	0.534853	0.540565	0.563216	0.572836	0.548115	0.80132	0.829454	0.825314	0.844309	0.820163	0.830042	0.888653	0.910379	0.915629	0.840236	0.780523	0.842407	0.961754	0.941821	NaN
						0	1
