# Supplementary material for: Proximity Labeling Reveals RNA-Binding Proteins Associating with the Human Mitochondrial Import Receptor TOMM20
Source: J Proteome Res. 2025 Dec 22;25(2):1055–70. doi: 10.1021/acs.jproteome.5c00905 (PMC12888002; doi:10.1021/acs.jproteome.5c00905)
Supplement: Supplementary file 2 [file pr5c00905_si_002.zip › Suppl. Tables Excel Tables S3-S16/Suppl. Table S11.xlsx]

## Sheet: Table S11 Description
Sheet Name	Description
TOMM20 candidates	Significantly abundant candidiates of TOMM20, based on two sample student` t-test (p-value: 5%, Difference: 3 in various interactomes
Name	Description
Gene names	Names of the genes associated to protein group
Protein names	Name of the proteins associcated to protein group
TOMM20 vs TOMM70	Significantly abundant candidates identified in TOMM20 vs TOMM70 interactome
TOMM20 vs -dox	Significantly abundant candidates identified in TOMM20 vs -dox nteractome
TOMM20 vs NES	Significantly abundant candidates identified in TOMM20 vs NES interactome
TOMM20 vs Mito	Significantly abundant candidates identified in TOMM20 vs Mito interactome
TOMM70 vs -dox	Significantly abundant candidates identified in TOMM70 vs -dox interactome
TOMM70 vs NES	Significantly abundant candidates identified in TOMM70 vs NES interactome
TOMM70 vs Mito	Significantly abundant candidates identified in TOMM20 vs Mito interactome

## Sheet: Table S11_TOMM20 candidates 
Gene name	Protein name	TOMM20 vs TOMM70	TOMM20 vs -dox	TOMM20 vs NES	TOMM20 vs Mtio
DLAT	Acetyltransferase component of pyruvate dehydrogenase complex;Dihydrolipoyllysine-residue acetyltransferase component of pyruvate dehydrogenase complex, mitochondrial	+
TST	Thiosulfate sulfurtransferase	+		+
TXNRD2	Thioredoxin reductase 2, mitochondrial	+	+
DNAJA1	DnaJ homolog subfamily A member 1	+	+		+
PAIP1	Polyadenylate-binding protein-interacting protein 1	+	+	+	+
KHSRP/FUBP2	Far upstream element-binding protein 2	+	+		+
PABPC4L	Polyadenylate-binding protein 4-like	+	+	+	+
CSPR1	Cysteine and glycine-rich protein 1	+	+		+
ZYX	Zyxin	+	+		+
ANKRD17	Ankyrin repeat domain-containing protein 17	+	+		+
CHERP	Calcium homeostasis endoplasmic reticulum protein	+
LRRC59	Leucine-rich repeat-containing protein 59	+		+	+
TIAL1	Nucleolysin TIAR	+	+
PARN	Peroxiredoxin-1	+	+
DDX46	Probable ATP-dependent RNA helicase DDX46	+
RCC2	Protein RCC2	+		+	+
RPL10A	60S ribosomal protein L10a	+
EIF5	Eukaryotic translation initiation factor 5	+	+	+	+
PRDX1	Peroxiredoxin-1	+	+		+
PFN2	Profilin-2	+	+	+	+
CLASP2	CLIP-associating protein 2	+	+		+
FHL3	Four and a half LIM domains protein 3	+	+	+	+
TUBAL3	Tubulin alpha chain-like 3	+	+	+	+
KATNAL2	Katanin p60 ATPase-containing subunit A-like 2	+	+	+	+
NASP	Nuclear autoantigenic sperm protein	+	+		+
C1orf174	UPF0688 protein C1orf174	+	+	+	+
PPP2R2A	Serine/threonine-protein phosphatase 2A 55 kDa regulatory subunit B alpha isoform;Serine/threonine-protein phosphatase 2A 55 kDa regulatory subunit B delta isoform	+	+		+
SYNGR2	Synaptogyrin-2	+	+	+	+
APIP	Methylthioribulose-1-phosphate dehydratase	+	+		+
PCMT1	Protein-L-isoaspartate(D-aspartate) O-methyltransferase;Protein-L-isoaspartate O-methyltransferase	+	+
PSME2	Proteasome activator complex subunit 2	+	+		+
OTULIN	Ubiquitin thioesterase otulin	+	+		+
UBXN1	UBX domain-containing protein 1	+	+	+
UBXN4	UBX domain-containing protein 4	+	+	+	+
RAD23B/RAD23A	UV excision repair protein RAD23 homolog B;UV excision repair protein RAD23 homolog A	+
