# Supplementary material for: Proximity Labeling Reveals RNA-Binding Proteins Associating with the Human Mitochondrial Import Receptor TOMM20
Source: J Proteome Res. 2025 Dec 22;25(2):1055–70. doi: 10.1021/acs.jproteome.5c00905 (PMC12888002; doi:10.1021/acs.jproteome.5c00905)
Supplement: Supplementary file 2 [file pr5c00905_si_002.zip › Suppl. Tables Excel Tables S3-S16/Suppl. Table S16.xlsx]

## Sheet: Table S16 combined_Annotated
ID	Difference TOMM20/Ctrl_Ralf	Difference TOMM20/Ctrl_Oezdemir	Difference TOMM20/Ctrl_Meurant	GOBP slim name	MitoCarta3.0_List	MitoCarta3.0_SubMitoLocalization	p-Value_Ralf	p-Value_Oezdemir	p-Value_Meurant	Gene names	Protein names	Majority Protein IDs	ENSG	219 common elements in "Akram" and "Oezdemir":	86 common elements in "Oezdemir" and "Meurant":	211 common elements in "Akram" and "Meurant":	104 common elements in "Akram", "Oezdemir" and "Meurant":
1	0.634339	-0.193	NaN	anatomical structure formation involved in morphogenesis;biological regulation;cellular process;developmental process;establishment of localization;macromolecule metabolic process;metabolic process;primary metabolic process;protein metabolic process;protein transport;proteolysis;response to abiotic stimulus;response to chemical stimulus;response to heat;response to stimulus;response to stress;tra…			2.82798	7e-05	NaN	PDCD6	Programmed cell death protein 6	A0A024QZ42;O75340;O75340-2	ENSG00000249915	#N/A	#N/A	#N/A	#N/A
2	0.751371	NaN	NaN	biological regulation;cellular process;multicellular organismal process;neurological system process;response to abiotic stimulus;response to osmotic stress;response to stimulus;response to stress			5.29082	NaN	NaN	SERPINB6	Serpin B6	A0A024QZX5;A0A087X1N8;A0A2R8Y6A7;A0A2R8YD12;P35237	ENSG00000124570	#N/A	#N/A	#N/A	#N/A
3	0.603841	NaN	1.09761	alcohol metabolic process;establishment of localization;lipid metabolic process;lipid transport;metabolic process;primary metabolic process;small molecule metabolic process;transport			2.79043	NaN	48.08	HDLBP	High density lipoprotein binding protein (Vigilin) isoform CRA_a OS=Homo sapiens OX=9606 GN=HDLBP PE=1 SV=1;Vigilin	A0A024R4E5;H0Y394;Q00341;Q00341-2	ENSG00000115677	#N/A	#N/A	3	#N/A
4	1.0252	0.564	NaN				2.13736	2.8023	NaN	EPPK1	Epiplakin	A0A075B730;P58107	ENSG00000261150	4	#N/A	#N/A	#N/A
5	0.798742	NaN	NaN	anatomical structure development;anatomical structure morphogenesis;biological adhesion;biological regulation;cell adhesion;cell morphogenesis;cell motility;cellular component assembly;cellular component morphogenesis;cellular component movement;cellular component organization;cellular process;developmental process;locomotion;response to chemical stimulus;response to external stimulus;response to…			3.67282	NaN	NaN	SRGAP2;SRGAP1	SLIT-ROBO Rho GTPase-activating protein 1;SLIT-ROBO Rho GTPase-activating protein 2	A0A075B7B5;B7ZM87;G5EA48;O75044;Q5VZB4;Q7Z6B7;Q7Z6B7-2	ENSG00000196935;ENSG00000266028	#N/A	#N/A	#N/A	#N/A
6	0.834983	NaN	NaN	biological regulation;catabolic process;cellular homeostasis;cellular ion homeostasis;cellular metabolic process;cellular nitrogen compound metabolic process;cellular process;cofactor metabolic process;establishment of localization;heterocycle metabolic process;homeostatic process;metabolic process;nitrogen compound metabolic process;pigment metabolic process;response to chemical stimulus;respons…			3.91455	NaN	NaN	HMOX2	Heme oxygenase 2	A0A087WT44;I3L159;I3L1F5;P30519;P30519-2	ENSG00000103415;ENSG00000277424	#N/A	#N/A	#N/A	#N/A
7	0.980924	NaN	NaN	biological regulation;biosynthetic process;cell cycle;cell proliferation;cellular component organization;cellular metabolic process;cellular nitrogen compound metabolic process;cellular process;chromatin modification;chromatin organization;chromosome organization;DNA metabolic process;DNA modification;DNA repair;histone modification;macromolecule metabolic process;macromolecule modification;metab…			4.31677	NaN	NaN	UHRF1	E3 ubiquitin-protein ligase UHRF1	A0A087WTW0;A0A087WVR3;Q96T88;Q96T88-2	ENSG00000276043	#N/A	#N/A	#N/A	#N/A
8	1.31018	NaN	NaN	biological regulation;catabolic process;cellular metabolic process;cellular process;macromolecule metabolic process;metabolic process;primary metabolic process;protein metabolic process;proteolysis;proteolysis involved in cellular protein catabolic process;regulation of protein modification process			6.02892	NaN	NaN	UBXN1	UBX domain-containing protein 1	A0A087WTZ5;E9PJ81;E9PRQ7;Q04323;Q04323-2	ENSG00000162191	#N/A	#N/A	#N/A	#N/A
9	1.29062	NaN	0.594549	biological regulation;biosynthetic process;cellular metabolic process;cellular nitrogen compound metabolic process;cellular process;macromolecule metabolic process;metabolic process;nitrogen compound metabolic process;nucleobase-containing compound metabolic process;primary metabolic process;RNA metabolic process;RNA processing			2.12516	NaN	17.01	HNRNPDL	Heterogeneous nuclear ribonucleoprotein D-like;Isoform 2 of Heterogeneous nuclear ribonucleoprotein D-like OS=Homo sapiens OX=9606 GN=HNRNPDL	A0A087WUK2;O14979;O14979-2;O14979-3	ENSG00000152795	#N/A	#N/A	9	#N/A
10	1.24386	NaN	NaN	biological regulation;cell death;cell differentiation;cellular process;death;developmental process			4.01238	NaN	NaN	PEG10	Retrotransposon-derived protein PEG10	A0A087WUL4;A0A087WX23;A0A087WXK2;Q86TG7;Q86TG7-4	ENSG00000242265	#N/A	#N/A	#N/A	#N/A
11	1.09677	NaN	NaN	biological regulation;biosynthetic process;cellular metabolic process;cellular process;macromolecule metabolic process;metabolic process;primary metabolic process;protein metabolic process;regulation of translation;translation;translational initiation			6.24843	NaN	NaN	EIF5B	Eukaryotic translation initiation factor 5B	A0A087WUT6;O60841	ENSG00000158417	#N/A	#N/A	#N/A	#N/A
12	1.08109	-0.092	NaN	biological regulation;cellular component assembly;cellular component organization;cellular membrane organization;cellular metabolic process;cellular process;cytokinesis;establishment of localization;Golgi vesicle transport;locomotion;macromolecule metabolic process;macromolecule modification;membrane organization;metabolic process;nuclear transport;nucleocytoplasmic transport;phosphorus metabolic…			5.09905	0.00019	NaN	SPTBN1	Spectrin beta chain, non-erythrocytic 1	A0A087WUZ3;Q01082;Q01082-2;Q01082-3	ENSG00000115306	#N/A	#N/A	#N/A	#N/A
13	0.853357	0.155	NaN	alcohol metabolic process;anatomical structure formation involved in morphogenesis;biological regulation;biosynthetic process;carbohydrate metabolic process;catabolic process;cell communication;cell cycle;cell maturation;cell-cell signaling;cellular component organization;cellular homeostasis;cellular ion homeostasis;cellular lipid metabolic process;cellular metabolic process;cellular process;coa…	MitoCarta3.0	MIM	2.40241	NaN	NaN	PRKACA;KIN27;PRKACB;PRKACB;PRKACA	cAMP-dependent protein kinase catalytic subunit alpha;cAMP-dependent protein kinase catalytic subunit beta;cAMP-dependent protein kinase catalytic subunit beta;cAMP-dependent protein kinase catalytic subunit alpha	A0A087WVC4;A0A0A0MS54;A0A7I2V5J4;A0A8V8TL59;B1APF7;B1APF8;B1APF9;B1APG0;B1APG1;B1APG2;B1APG3;P17612;P17612-2;P22694;P22694-10;P22694-2;P22694-3;P22694-4;P22694-5;P22694-6;P22694-7;P22694-8;P22694-9;Q15136	ENSG00000072062;ENSG00000142875	13	#N/A	#N/A	#N/A
14	1.75773	NaN	NaN	anatomical structure development;biological regulation;developmental process;establishment of localization;nucleobase-containing compound transport;regulation of translation;transport			3.82483	NaN	NaN	FMR1	Fragile X mental retardation protein 1	A0A087WVL8;A0A087WXI3;A0A087WY29;A0A8I5KS01;A0A8I5KT56;A0A8I5KTT6;A0A8I5KTZ9;A0A8I5KUC2;A0A8I5KWH0;A0A8I5KYA7;A0A8I5KZ21;A8MQB8;G3V0J0;Q06787;Q06787-10;Q06787-11;Q06787-2;Q06787-3;Q06787-4;Q06787-5;Q06787-6;Q06787-7;Q06787-8;Q06787-9	ENSG00000102081	#N/A	#N/A	#N/A	#N/A
15	2.18958	-0.068	0.250962	cell differentiation;cellular component organization;cellular membrane organization;cellular metabolic process;cellular process;developmental process;endocytosis;establishment of localization;Golgi vesicle transport;immune system process;ion transport;macromolecule metabolic process;membrane invagination;membrane organization;metabolic process;mitosis;nuclear division;organelle fission;organelle …			8.20061	0.00217	22.87	CLTC	Clathrin heavy chain 1 OS=Homo sapiens OX=9606 GN=CLTC PE=1 SV=5;Clathrin heavy chain 1;Clathrin heavy chain	A0A087WVQ6;A0A8V8TQ14;A0A8V8TQ18;A0A8V8TQK1;A0A8V8TQK3;A0A8V8TR47;A0A8V8TRE8;A0A8V8TRF0;K7EJJ5;Q00610;Q00610-2	ENSG00000141367	#N/A	#N/A	15	#N/A
16	0.761387	NaN	NaN	biological adhesion;biological regulation;cell adhesion;cell death;cell growth;cellular component assembly;cellular component organization;cellular process;death;developmental process;growth;immune system process;multicellular organismal process;neurological system process;regulation of organelle organization;response to chemical stimulus;response to stimulus;response to stress;signal transduction			3.00115	NaN	NaN	CYFIP1;CYFIP2	Cytoplasmic FMR1-interacting protein 1;Cytoplasmic FMR1-interacting protein 2	A0A087WVZ5;A0A0G2JQT1;A0A0G2JR96;A0A8V8TNU3;E7EVJ5;H7C229;Q7L576;Q7L576-2;Q96F07;Q96F07-2	ENSG00000055163;ENSG00000273749	#N/A	#N/A	#N/A	#N/A
17	0.702438	NaN	NaN	biological regulation;biosynthetic process;cell cycle;cellular component organization;cellular metabolic process;cellular nitrogen compound metabolic process;cellular process;chromosome organization;detection of stimulus;DNA metabolic process;DNA recombination;DNA repair;DNA replication;homeostatic process;macromolecule metabolic process;metabolic process;mitotic cell cycle;nitrogen compound meta…			1.73803	NaN	NaN	POLD2	DNA polymerase delta subunit 2	A0A087WWF6;A0A8V8TMJ0;A0A8V8TMJ5;A0A8V8TPA6;A0A8V8TPB6;C9JHC7;C9JLE1;H7C1B3;P49005	ENSG00000106628	#N/A	#N/A	#N/A	#N/A
18	0.617634	NaN	0.31034	biological regulation;cellular component organization;cellular membrane organization;cellular metabolic process;cellular process;endocytosis;establishment of localization;macromolecule metabolic process;membrane invagination;membrane organization;metabolic process;primary metabolic process;protein metabolic process;response to chemical stimulus;response to stimulus;response to stress;signal trans…			2.0654	NaN	22.42	HYOU1	Hypoxia up-regulated protein 1;Hypoxia up-regulated protein 1 OS=Homo sapiens OX=9606 GN=HYOU1 PE=1 SV=1	A0A087WWI4;A0A087X054;A0A0G2JRS0;A0A494C039;A0A8Q3SHG4;E9PJ21;J3KTF1;J3QL06;J3QLE9;J3QQH7;K7EQK2;Q9Y4L1;Q9Y4L1-2	ENSG00000149428;ENSG00000280682	#N/A	#N/A	18	#N/A
19	0.702087	NaN	0.83996	anatomical structure development;anatomical structure morphogenesis;biological regulation;developmental process;multicellular organismal process;viral reproduction			1.48198	NaN	24.02	RBM15	Putative RNA-binding protein 15;RNA-binding protein 15 OS=Homo sapiens OX=9606 GN=RBM15 PE=1 SV=2	A0A087WWP4;A0A494C001;A0A499FJY3;Q96T37;Q96T37-2;Q96T37-3;Q96T37-4	ENSG00000162775	#N/A	#N/A	19	#N/A
20	1.15343	NaN	NaN	cell division;cellular component organization;cellular process;mitosis;nuclear division;organelle fission;organelle organization			5.16738	NaN	NaN	FAM83D	Protein FAM83D	A0A087WXK8;Q9H4H8;Q9H4H8-2	ENSG00000101447	#N/A	#N/A	#N/A	#N/A
21	0.261079	-0.144	NaN	biosynthetic process;catabolic process;cellular component disassembly;cellular component organization;cellular metabolic process;cellular nitrogen compound metabolic process;cellular process;establishment of localization;macromolecule metabolic process;metabolic process;mRNA metabolic process;nitrogen compound metabolic process;nucleobase-containing compound metabolic process;primary metabolic pr…			1.76259	0.00027	NaN	RPL17;RPL17-C18orf32	60S ribosomal protein L17	A0A087WWH0;A0A087WXM6;A0A087WY81;A0A0A0MRF8;A0A0A6YYL6;J3KRB3;J3KRX5;J3QLC8;J3QQT2;J3QS96;P18621;P18621-2;P18621-3	ENSG00000177576;ENSG00000215472;ENSG00000265681	#N/A	#N/A	#N/A	#N/A
22	1.10545	NaN	NaN	cellular component organization;cellular process;endosome transport;establishment of localization;membrane organization;protein transport;transport;vesicle-mediated transport;viral reproduction			4.26146	NaN	NaN	VTA1	Vacuolar protein sorting-associated protein VTA1 homolog	A0A087WY55;Q9NP79	ENSG00000009844	#N/A	#N/A	#N/A	#N/A
23	-0.121396	NaN	NaN	biological regulation;cell communication;cell-cell signaling;cellular component organization;cellular membrane organization;cellular process;endocytosis;establishment of localization;immune system process;locomotion;membrane invagination;membrane organization;protein transport;response to chemical stimulus;response to external stimulus;response to stimulus;signal transduction;signaling;transport;…			0.218066	NaN	NaN	AP2M1	AP-2 complex subunit mu	A0A087WY71;A0A8I5KWD3;A0A8I5QJU5;C9JGT8;C9JJ47;C9JJD3;C9JPV8;C9JTK4;E9PFW3;H7C4C3;Q96CW1;Q96CW1-2	ENSG00000161203	#N/A	#N/A	#N/A	#N/A
24	1.88035	NaN	NaN	biological regulation;cell cycle;cellular process;mitotic cell cycle			6.04702	NaN	NaN	GOLGA2	Golgin subfamily A member 2	A0A087WYC0;A0A1W2PQY5;A0A6Q8KRG2;A0A8I5KNZ1;A0A8I5KT73;A0A8I5KZ68;A0A8I5QJQ7;A0A8J9BZL8;B7ZC06;Q08379;Q08379-2	ENSG00000167110	#N/A	#N/A	#N/A	#N/A
25	0.962228	NaN	NaN	alcohol metabolic process;biosynthetic process;carbohydrate metabolic process;cellular ketone metabolic process;cellular metabolic process;cellular nitrogen compound metabolic process;cellular process;energy reserve metabolic process;generation of precursor metabolites and energy;macromolecule metabolic process;metabolic process;nitrogen compound metabolic process;nucleobase-containing compound m…			5.73457	NaN	NaN	UGP2	UTP--glucose-1-phosphate uridylyltransferase	A0A087WYS1;A0A7I2YQ74;E7EUC7;Q16851;Q16851-2	ENSG00000169764	#N/A	#N/A	#N/A	#N/A
26	1.49764	NaN	0.941106	anatomical structure development;biological regulation;biosynthetic process;carbohydrate metabolic process;cell proliferation;cellular component organization;cellular ketone metabolic process;cellular lipid metabolic process;cellular metabolic process;cellular nitrogen compound metabolic process;cellular process;chromosome organization;developmental process;DNA metabolic process;DNA replication;e…			5.56162	NaN	25.67	PTGES3	Prostaglandin E synthase 3;Prostaglandin E synthase 3 OS=Homo sapiens OX=9606 GN=PTGES3 PE=1 SV=1	A0A087WYT3;B4DDC6;Q15185;Q15185-2;Q15185-3;Q15185-4	ENSG00000110958	#N/A	#N/A	26	#N/A
27	1.20814	0.853	NaN	cellular component organization;cellular localization;cellular process;localization;mitochondrion organization;organelle localization;organelle organization	MitoCarta3.0	MOM	4.95439	3.26097	NaN	SYNJ2BP;SYNJ2BP-COX16;SYNJ2BP	Synaptojanin-2-binding protein	A0A087WYV9;A0A087X1F5;P57105	ENSG00000213463;ENSG00000258644	27	#N/A	#N/A	#N/A
28	0.593178	0.027	NaN	biological regulation;biosynthetic process;cellular component organization;cellular membrane organization;cellular metabolic process;cellular nitrogen compound metabolic process;cellular process;interspecies interaction between organisms;macromolecule metabolic process;membrane organization;metabolic process;mRNA metabolic process;mRNA processing;multi-organism process;nitrogen compound metabolic…			1.87405	0.49369	NaN	TARDBP;TDP43	TAR DNA-binding protein 43	A0A087WV68;A0A087WW61;A0A087WX29;A0A087WX67;A0A087WXQ5;A0A087WXV3;A0A087WYY0;A0A087X260;A0A0A0N0M3;B1AKP7;G3V162;K7EJM5;K7EN94;Q13148;Q13148-4	ENSG00000120948;ENSG00000277726	28	#N/A	#N/A	#N/A
29	0.740271	NaN	NaN	biological regulation			3.06269	NaN	NaN	PLEKHA2	Pleckstrin homology domain-containing family A member 2	A0A087WZ32;A0A087X038;A8K727;E5RGP3;E5RHB5;Q9HB19	ENSG00000169499	#N/A	#N/A	#N/A	#N/A
30	0.808618	-0.282	3.59455	catabolic process;cellular ketone metabolic process;cellular metabolic process;cellular nitrogen compound metabolic process;cellular process;cofactor metabolic process;heterocycle metabolic process;metabolic process;nitrogen compound metabolic process;nucleobase-containing compound metabolic process;nucleobase-containing small molecule metabolic process;nucleotide metabolic process;organic acid m…	MitoCarta3.0	Matrix	4.04578	0.00172	43.35	IDH3B	Isocitrate dehydrogenase [NAD] subunit mitochondrial OS=Homo sapiens OX=9606 GN=IDH3B PE=1 SV=1;Isocitrate dehydrogenase [NAD] subunit beta, mitochondrial;Isocitrate dehydrogenase [NAD] subunit, mitochondrial;Isocitrate dehydrogenase [NAD] subunit, mitochondrial;Isocitrate dehydrogenase [NAD] subunit beta, mitochondrial	A0A087WZN1;A0A087X2E5;O43837;O43837-2;O43837-3	ENSG00000101365	#N/A	#N/A	30	#N/A
31	0.956691	NaN	NaN	anatomical structure formation involved in morphogenesis;biological regulation;cell death;cell junction organization;cellular component assembly;cellular component disassembly;cellular component organization;cellular homeostasis;cellular process;circulatory system process;death;developmental process;homeostatic process;membrane organization;multicellular organismal process;neurological system pro…			2.28502	NaN	NaN	TJP1	Tight junction protein ZO-1	A0A087X0K9;A0A0G2JNH2;A0A7I2V5U5;G3V1L9;G5E9E7;Q07157;Q07157-2	ENSG00000104067;ENSG00000277401	#N/A	#N/A	#N/A	#N/A
32	0.353533	0.442	6	biological regulation;cellular component assembly;cellular component organization;cellular localization;cellular macromolecular complex assembly;cellular metabolic process;cellular process;cellular respiration;generation of precursor metabolites and energy;localization;macromolecular complex assembly;metabolic process;protein complex assembly;protein complex biogenesis	MitoCarta3.0	MIM	1.48489	3.83569	51.4	OXA1L	Isoform 2 of Mitochondrial inner membrane protein OXA1L OS=Homo sapiens OX=9606 GN=OXA1L;Mitochondrial inner membrane protein OXA1L	A0A087X0L7;C9JC63;E7EVY0;J3KNA0;Q15070;Q15070-2;Q15070-3	ENSG00000155463	#N/A	#N/A	#N/A	32
33	1.49851	NaN	NaN				4.5038	NaN	NaN	YTHDF3	YTH domain-containing family protein 3	A0A024R7W5;A0A087WY31;A0A087X0Q1;Q7Z739	ENSG00000185728	#N/A	#N/A	#N/A	#N/A
34	1.49107	NaN	NaN	aging;anatomical structure development;anatomical structure morphogenesis;biological regulation;cellular aldehyde metabolic process;cellular metabolic process;cellular process;developmental process;immune system process;macromolecule metabolic process;metabolic process;molting cycle;multicellular organismal process;multi-organism process;primary metabolic process;protein metabolic process;proteol…			4.82382	NaN	NaN	RELA	Transcription factor p65	A0A087X0W8;E9PI38;E9PKH5;E9PKV4;E9PQS6;Q04206;Q04206-2;Q04206-3;Q04206-4;Q2TAM5	ENSG00000173039	#N/A	#N/A	#N/A	#N/A
35	-0.0265055	0.024	0.669027	cellular metabolic process;cellular nitrogen compound metabolic process;cellular process;macromolecule metabolic process;metabolic process;mRNA metabolic process;mRNA processing;nitrogen compound metabolic process;nucleobase-containing compound metabolic process;primary metabolic process;RNA metabolic process;RNA processing;RNA splicing			0.0408058	0.62358	19.08	HNRNPM	Heterogeneous nuclear ribonucleoprotein M;Heterogeneous nuclear ribonucleoprotein M OS=Homo sapiens OX=9606 GN=HNRNPM PE=1 SV=3	A0A087X0X3;M0R019;M0R2T0;P52272;P52272-2	ENSG00000099783	#N/A	35	#N/A	#N/A
36	1.18671	NaN	1.22033	biological regulation;cellular component organization;cellular process;cytoskeleton organization;organelle organization;regulation of organelle organization			4.90887	NaN	33.7	INF2	Inverted formin-2;Inverted formin-2 OS=Homo sapiens OX=9606 GN=INF2 PE=1 SV=2	A0A087X118;A0A0A0MQU1;A0A6Q8PF29;A0A6Q8PF44;A0A6Q8PFB9;A0A6Q8PFN5;A0A6Q8PFW4;A0A6Q8PGC7;A0A6Q8PGN3;A0A6Q8PGU8;A0A6Q8PGY8;A0A6Q8PH25;A0A6Q8PH59;A0A6Q8PH63;A0A6Q8PH71;A0A6Q8PHA2;A0A6Q8PHG2;A0A6Q8PHS8;Q27J81;Q27J81-2	ENSG00000203485	#N/A	#N/A	36	#N/A
37	1.39614	NaN	NaN	biological regulation;catabolic process;cell cycle;cell death;cellular metabolic process;cellular nitrogen compound metabolic process;cellular process;death;immune system process;macromolecule metabolic process;macromolecule modification;metabolic process;mitotic cell cycle;nitrogen compound metabolic process;primary metabolic process;protein metabolic process;protein modification by small protei…			4.88896	NaN	NaN	PSME2	Proteasome activator complex subunit 2	A0A087X1Z3;H0YM70;Q9UL46	ENSG00000100911	#N/A	#N/A	#N/A	#N/A
38	1.66571	NaN	NaN	biological regulation;cell communication;cell-cell signaling;cellular component organization;cellular membrane organization;cellular process;endocytosis;establishment of localization;immune system process;locomotion;membrane invagination;membrane organization;protein transport;response to chemical stimulus;response to external stimulus;response to stimulus;signal transduction;signaling;transport;…			5.90128	NaN	NaN	AP2B1	AP-2 complex subunit beta	A0A087WU93;A0A087WYD1;A0A087WZQ6;A0A087X253;P63010;P63010-2;P63010-3	ENSG00000006125	#N/A	#N/A	#N/A	#N/A
39	0.736175	NaN	NaN	biological regulation;cellular component organization;cellular localization;cellular process;cytoskeleton organization;developmental process;localization;organelle organization;regulation of organelle organization;response to chemical stimulus;response to stimulus;signal transduction			3.64995	NaN	NaN	MID1	E3 ubiquitin-protein ligase Midline-1	A0A087X255;A0A6Q8PF94;A0A8I5KPB2;A0A8I5KPE0;A0A8I5KR14;C9J453;O15344;O15344-2	ENSG00000101871	#N/A	#N/A	#N/A	#N/A
40	0.0273139	0.044	4.1035	biosynthetic process;cellular component disassembly;cellular component organization;cellular metabolic process;cellular process;macromolecule metabolic process;metabolic process;mitochondrial translation;mitochondrion organization;organelle organization;primary metabolic process;protein metabolic process;translation;translational elongation;translational initiation			0.0299187	0.6563	56.36	MRPL45	39S ribosomal protein L45 mitochondrial OS=Homo sapiens OX=9606 GN=MRPL45 PE=1 SV=2;39S ribosomal protein L45, mitochondrial	A0A087WU62;A0A087X2D5;A0A0G2JMS5;Q9BRJ2	ENSG00000278845	#N/A	#N/A	#N/A	40
41	1.22019	NaN	NaN	anatomical structure formation involved in morphogenesis;cellular metabolic process;cellular process;developmental process;macromolecule metabolic process;macromolecule modification;metabolic process;primary metabolic process;protein metabolic process;protein modification by small protein conjugation or removal;protein modification process			4.36806	NaN	NaN	HECTD1	E3 ubiquitin-protein ligase HECTD1	A0A087X2H1;A0A8I5KU01;A0A8I5KUD6;A0A8I5QJU2;H0YJD4;H0YJP0;Q9ULT8	ENSG00000092148	#N/A	#N/A	#N/A	#N/A
42	0.901459	0.061	NaN	biological regulation;catabolic process;cell cycle;cell death;cellular metabolic process;cellular nitrogen compound metabolic process;cellular process;death;immune system process;macromolecule metabolic process;macromolecule modification;metabolic process;mitotic cell cycle;nitrogen compound metabolic process;primary metabolic process;protein catabolic process;protein metabolic process;protein mo…			2.23196	0.92887	NaN	PSMC6	26S protease regulatory subunit 10B	A0A087X2I1;H0YJC0;P62333	ENSG00000100519	42	#N/A	#N/A	#N/A
43	1.53144	NaN	NaN	biosynthetic process;cellular aromatic compound metabolic process;cellular component assembly;cellular component organization;cellular metabolic process;cellular nitrogen compound metabolic process;cellular process;cellular respiration;generation of precursor metabolites and energy;heterocycle metabolic process;macromolecular complex assembly;metabolic process;nitrogen compound metabolic process;…			4.95959	NaN	NaN	ADSL	Adenylosuccinate lyase	A0A096LNY5;A0A096LNY6;A0A096LP92;A0A0A6YY92;A0A1B0GTG9;A0A1B0GTJ7;A0A1B0GWF8;A0A1B0GWJ0;A0A7P0T8E4;A0A7P0T9A7;A0A7P0Z472;P30566;P30566-2	ENSG00000239900	#N/A	#N/A	#N/A	#N/A
44	1.49634	NaN	NaN	biological regulation;cellular homeostasis;cellular process;homeostatic process;response to chemical stimulus;response to oxidative stress;response to stimulus;response to stress	MitoCarta3.0	Matrix	4.80972	NaN	NaN	TXNRD2	Thioredoxin reductase 2, mitochondrial	A0A096LPD9;A0A096LPK7;A0A0U1RQX0;A0A182DWF2;A0A182DWF3;D3YTF8;E7EWK1;Q9NNW7;Q9NNW7-2;Q9NNW7-3;Q9NNW7-4	ENSG00000184470	#N/A	#N/A	#N/A	#N/A
45	0.953655	NaN	NaN	amine metabolic process;biosynthetic process;cellular amino acid metabolic process;cellular ketone metabolic process;cellular metabolic process;cellular nitrogen compound metabolic process;cellular process;heterocycle metabolic process;metabolic process;nitrogen compound metabolic process;organic acid metabolic process;primary metabolic process;small molecule metabolic process			2.10602	NaN	NaN	PYCRL	Pyrroline-5-carboxylate reductase;Pyrroline-5-carboxylate reductase 3	A0A0A0MQS1;B5MD87;Q53H96;Q53H96-2	ENSG00000104524	#N/A	#N/A	#N/A	#N/A
46	0.806317	NaN	NaN	developmental process;multicellular organismal development;multicellular organismal process			5.37046	NaN	NaN	WDR18	WD repeat-containing protein 18	A0A0A0MQU0;K7EIR0;K7EML4;Q9BV38;U3KQC1	ENSG00000065268	#N/A	#N/A	#N/A	#N/A
47	0.696061	NaN	NaN	biological regulation;cellular process;cytoskeleton-dependent intracellular transport;establishment of localization;immune system process;locomotion;metabolic process;response to chemical stimulus;response to external stimulus;response to stimulus;response to stress;signal transduction;transport			3.34692	NaN	NaN	MYO10	Unconventional myosin-X	A0A0A0MQX1;E9PEW5;Q9HD67;Q9HD67-3	ENSG00000145555	#N/A	#N/A	#N/A	#N/A
48	-0.638883	NaN	NaN	anatomical structure development;biological regulation;cell communication;cell cycle;cell development;cell-cell signaling;cellular component organization;cellular homeostasis;cellular ion homeostasis;cellular process;developmental process;establishment of localization;homeostatic process;mitotic cell cycle;multicellular organismal process;organelle organization;regulation of protein modification …			0.733784	NaN	NaN	AKAP9	A-kinase anchor protein 9	A0A0A0MRF6;A0A7P0T8N5;A0A7P0T928;A0A7P0T939;A0A7P0T9A9;A0A7P0TAA2;A0A7P0TAD6;A0A7P0TAX3;A0A7P0TBH8;A0A7P0TBI4;A0A7P0Z4N5;A0A7P0Z4Q5;Q99996;Q99996-1;Q99996-3;Q99996-4;Q99996-5;Q99996-6	ENSG00000127914	#N/A	#N/A	#N/A	#N/A
49	0.702111	NaN	NaN	biological regulation;cellular component organization;cellular membrane organization;cellular process;endocytosis;endosome transport;establishment of localization;membrane invagination;membrane organization;organelle organization;protein transport;regulation of protein modification process;transport;vesicle organization;vesicle-mediated transport			1.60859	NaN	NaN	SNX6	Sorting nexin-6;Sorting nexin-6, N-terminally processed	A0A0A0MRI2;G3V5X9;Q9UNH7;Q9UNH7-2	ENSG00000129515	#N/A	#N/A	#N/A	#N/A
50	0.218458	NaN	NaN	cellular metabolic process;cellular nitrogen compound metabolic process;cellular process;macromolecule metabolic process;metabolic process;mRNA metabolic process;mRNA processing;nitrogen compound metabolic process;nucleobase-containing compound metabolic process;primary metabolic process;RNA metabolic process;RNA processing;RNA splicing			0.325124	NaN	NaN	PRPF38B	Pre-mRNA-splicing factor 38B	A0A0A0MRN0;Q5VTL8;Q5VTL8-2	ENSG00000134186	#N/A	#N/A	#N/A	#N/A
51	0.850533	NaN	NaN	cellular component assembly;cellular component organization;cellular macromolecular complex assembly;cellular process;cytoskeleton organization;macromolecular complex assembly;organelle organization;protein complex assembly;protein polymerization			4.55856	NaN	NaN	MAP7D3	MAP7 domain-containing protein 3	A0A0A0MRP0;Q8IWC1;Q8IWC1-2;Q8IWC1-3;Q8IWC1-4	ENSG00000129680	#N/A	#N/A	#N/A	#N/A
52	0.749776	-0.006	NaN	cellular metabolic process;cellular process;macromolecule metabolic process;macromolecule modification;metabolic process;primary metabolic process;protein metabolic process;protein modification by small protein conjugation or removal;protein modification process			1.86264	NaN	NaN	RNF213	E3 ubiquitin-protein ligase RNF213	A0A0A0MTC1;A0A0A0MTR7;Q63HN8;Q63HN8-4;Q63HN8-6	ENSG00000173821	#N/A	#N/A	#N/A	#N/A
53	0.944188	NaN	0.687061	aging;anatomical structure development;anatomical structure formation involved in morphogenesis;anatomical structure morphogenesis;biological adhesion;biological regulation;cell adhesion;cell junction organization;cell morphogenesis;cell motility;cell proliferation;cellular component assembly;cellular component morphogenesis;cellular component movement;cellular component organization;cellular met…			1.94132	NaN	50.47	ILK	Integrin-linked protein kinase;Integrin-linked protein kinase OS=Homo sapiens OX=9606 GN=ILK PE=1 SV=1	A0A0A0MTH3;Q13418;Q13418-2;Q13418-3	ENSG00000166333	#N/A	#N/A	53	#N/A
54	1.03699	NaN	NaN	alcohol metabolic process;anatomical structure development;biological regulation;biosynthetic process;catabolic process;cell death;cellular component organization;cellular metabolic process;cellular process;death;developmental process;lipid metabolic process;localization;macromolecule metabolic process;membrane organization;metabolic process;primary metabolic process;protein maturation;protein me…			2.64404	NaN	NaN	DHCR24	Delta(24)-sterol reductase	A0A0A0MTI1;Q15392;Q15392-2	ENSG00000116133	#N/A	#N/A	#N/A	#N/A
55	0.635336	NaN	NaN	biological regulation;catabolic process;cell communication;cell cycle;cell proliferation;cellular metabolic process;cellular process;macromolecule metabolic process;macromolecule modification;metabolic process;mitotic cell cycle;primary metabolic process;protein metabolic process;protein modification by small protein conjugation or removal;protein modification process;proteolysis;proteolysis invo…			2.21751	NaN	NaN	SKP2	S-phase kinase-associated protein 2	A0A0A0MTL5;A0A7I2V2J7;A0A7I2V5B8;A0A7I2YQB7;A0A7I2YQC7;D6R9R7;D6RF40;Q13309;Q13309-2	ENSG00000145604	#N/A	#N/A	#N/A	#N/A
56	0.65909	0.279	NaN	biological regulation;catabolic process;cellular metabolic process;cellular process;macromolecule metabolic process;macromolecule modification;metabolic process;primary metabolic process;protein metabolic process;protein modification by small protein conjugation or removal;protein modification process;proteolysis;proteolysis involved in cellular protein catabolic process;regulation of cell cycle;…			3.5255	1.07732	NaN	CUL2	Cullin-2	A0A0A0MTN0;A0A0D9SET6;A0A8I5KPX0;A0A8I5KQQ5;A0A8I5KS98;A0A8I5KTY5;A0A8I5KU22;A0A8I5KUA9;A0A8I5KVE2;A0A8I5KVR3;A0A8I5KXB2;A0A8I5KY75;A0A8I5KYP8;A0A8I5KYZ8;A0A8I5QJI3;A0A8I5QKN3;Q13617;Q13617-2;Q5T2B5	ENSG00000108094	56	#N/A	#N/A	#N/A
57	1.12095	NaN	NaN	anatomical structure development;anatomical structure formation involved in morphogenesis;anatomical structure morphogenesis;biological regulation;cell activation;cell development;cellular component assembly;cellular component movement;cellular component organization;cellular macromolecular complex assembly;cellular metabolic process;cellular nitrogen compound metabolic process;cellular process;c…			0.650814	NaN	NaN	TTN	Titin	A0A0A0MTS7;Q8WZ42;Q8WZ42-11;Q8WZ42-12;Q8WZ42-13;Q8WZ42-2;Q8WZ42-4;Q8WZ42-5;Q8WZ42-7;Q8WZ42-8	ENSG00000155657	#N/A	#N/A	#N/A	#N/A
58	0.766539	NaN	NaN	biological regulation;cellular component assembly;cellular component organization;cellular macromolecular complex assembly;cellular metabolic process;cellular process;cytoskeleton organization;immune system process;locomotion;macromolecular complex assembly;macromolecule metabolic process;macromolecule modification;metabolic process;organelle organization;primary metabolic process;protein complex…			2.06928	NaN	NaN	ARPC4;ARPC4-TTLL3	Actin-related protein 2/3 complex subunit 4	A0A0A6YYG9;F8WCF6;F8WDD7;H7C0A3;P59998;P59998-2;P59998-3;P59998-4;R4GN08	ENSG00000241553;ENSG00000250151	#N/A	#N/A	#N/A	#N/A
59	0.278806	NaN	NaN				0.934741	NaN	NaN	PPAN-P2RY11;PPAN	Suppressor of SWI4 1 homolog	A0A0A6YYI3;A0A0B4J1V8;A8MV53;H7C446;Q9NQ55;Q9NQ55-2;Q9NQ55-3	ENSG00000130810;ENSG00000243207	#N/A	#N/A	#N/A	#N/A
60	1.14294	NaN	NaN	anatomical structure formation involved in morphogenesis;biological regulation;biosynthetic process;cell differentiation;cellular metabolic process;cellular nitrogen compound metabolic process;cellular process;developmental process;macromolecule metabolic process;macromolecule modification;metabolic process;nitrogen compound metabolic process;nucleobase-containing compound metabolic process;prima…			5.54769	NaN	NaN	NAA15	N-alpha-acetyltransferase 15, NatA auxiliary subunit	A0A0B4J1W3;A0A8V8TPI7;A0A8V8TQ34;A0A8V8TQT7;Q9BXJ9;Q9BXJ9-4	ENSG00000164134	#N/A	#N/A	#N/A	#N/A
61	-0.49592	-0.032	NaN	biological regulation;biosynthetic process;cellular metabolic process;cellular nitrogen compound metabolic process;cellular process;establishment of localization;macromolecule metabolic process;metabolic process;mRNA metabolic process;mRNA processing;nitrogen compound metabolic process;nuclear transport;nucleobase-containing compound metabolic process;nucleobase-containing compound transport;nucl…			0.44537	0.21925	NaN	SRSF7	Serine/arginine-rich splicing factor 7	A0A0B4J1Z1;C9JAB2;Q16629;Q16629-2;Q16629-3;Q16629-4	ENSG00000115875	#N/A	#N/A	#N/A	#N/A
62	-0.619838	NaN	NaN	biological regulation;cell death;cellular process;death;homeostatic process;multi-organism process;response to biotic stimulus;response to stimulus;response to stress			0.743767	NaN	NaN	LYZ	Lysozyme;Lysozyme C	A0A0B4J259;F8VV32;P61626	ENSG00000090382	#N/A	#N/A	#N/A	#N/A
63	1.32461	NaN	1.13093	biological regulation;cellular homeostasis;cellular ion homeostasis;cellular process;establishment of localization;homeostatic process;ion transport;multi-organism process;response to biotic stimulus;response to stimulus;transport			4.29357	NaN	43.03	TPT1	Translationally-controlled tumor protein OS=Homo sapiens OX=9606 GN=TPT1 PE=1 SV=1;Translationally-controlled tumor protein;TPT1-like protein	A0A0B4J2C3;E9PJF7;J3KPG2;P13693;P13693-2;Q56UQ5;Q5W0H4	ENSG00000133112	#N/A	#N/A	63	#N/A
64	1.83123	-0.089	2.26303	biological adhesion;biosynthetic process;catabolic process;cell adhesion;cellular component assembly;cellular component disassembly;cellular component organization;cellular macromolecular complex assembly;cellular metabolic process;cellular nitrogen compound metabolic process;cellular process;establishment of localization;macromolecular complex assembly;macromolecule metabolic process;metabolic p…			5.76291	0.02391	61.76	RPSA	40S ribosomal protein SA;40S ribosomal protein SA OS=Homo sapiens OX=9606 GN=RPSA PE=1 SV=1	A0A0C4DG17;A0A8I5KQE6;A0A8V8TLA4;A0A8V8TMX1;C9J9K3;F8WD59;P08865	ENSG00000168028	#N/A	#N/A	64	#N/A
65	-0.513027	-0.059	-0.836501	cellular metabolic process;cellular nitrogen compound metabolic process;cellular process;macromolecule metabolic process;metabolic process;mRNA metabolic process;mRNA processing;nitrogen compound metabolic process;nucleobase-containing compound metabolic process;primary metabolic process;RNA metabolic process;RNA processing;RNA splicing			1.56062	0.13521	17.67	ARL6IP4	ADP-ribosylation factor-like protein 6-interacting protein 4;ADP-ribosylation factor-like protein 6-interacting protein 4 OS=Homo sapiens OX=9606 GN=ARL6IP4 PE=1 SV=1	A0A0C4DG62;A0A8C8KBE9;F5GYV5;F5H7X4;F8WCT1;H7BZV4;Q66PJ3;Q66PJ3-1;Q66PJ3-10;Q66PJ3-2;Q66PJ3-3;Q66PJ3-4;Q66PJ3-7;Q66PJ3-9	ENSG00000182196	#N/A	#N/A	#N/A	#N/A
66	0.370719	NaN	NaN	biological regulation;cellular metabolic process;cellular nitrogen compound metabolic process;cellular process;macromolecule metabolic process;metabolic process;mRNA metabolic process;mRNA processing;nitrogen compound metabolic process;nucleobase-containing compound metabolic process;primary metabolic process;RNA metabolic process;RNA processing;RNA splicing			0.304566	NaN	NaN	DDX46	Probable ATP-dependent RNA helicase DDX46	A0A0C4DG89;Q7L014	ENSG00000145833	#N/A	#N/A	#N/A	#N/A
67	1.08702	NaN	NaN	cellular metabolic process;cellular nitrogen compound metabolic process;cellular process;establishment of localization;interspecies interaction between organisms;macromolecule metabolic process;metabolic process;mRNA metabolic process;mRNA processing;multi-organism process;nitrogen compound metabolic process;nuclear transport;nucleobase-containing compound metabolic process;nucleobase-containing …			8.29495	NaN	NaN	THOC2	THO complex subunit 2	A0A0C4DG98;Q8NI27	ENSG00000125676	#N/A	#N/A	#N/A	#N/A
68	0.446398	NaN	NaN	catabolic process;cellular ketone metabolic process;cellular lipid metabolic process;cellular metabolic process;cellular process;lipid metabolic process;metabolic process;organic acid metabolic process;primary metabolic process;small molecule metabolic process	MitoCarta3.0	Matrix	1.52927	NaN	NaN	ECI2	Enoyl-CoA delta isomerase 2, mitochondrial	A0A0C4DGA2;C9JB63;F1LLU7;F8W6J1;F8WAW4;O75521;O75521-2	ENSG00000198721	#N/A	#N/A	#N/A	#N/A
69	1.11469	NaN	NaN	biological regulation;biosynthetic process;cellular component organization;cellular metabolic process;cellular nitrogen compound metabolic process;cellular process;chromatin modification;chromatin organization;chromosome organization;DNA metabolic process;DNA repair;macromolecule metabolic process;macromolecule modification;metabolic process;nitrogen compound metabolic process;nucleobase-containi…			3.46056	NaN	NaN	HLTF	Helicase-like transcription factor	A0A0C4DGA6;Q14527;Q14527-2	ENSG00000071794	#N/A	#N/A	#N/A	#N/A
70	1.61107	NaN	1.9855	biological regulation			5.48462	NaN	49.17	CAST	Calpastatin;Isoform 5 of Calpastatin OS=Homo sapiens OX=9606 GN=CAST	A0A0C4DGB5;A0A6Q8PFE5;A0A6Q8PFF6;A0A6Q8PFL0;A0A6Q8PG72;A0A6Q8PGG5;A0A6Q8PGN6;A0A6Q8PH20;B7Z574;E7EQ12;E7EQA0;E7ES10;E7EVY3;E9PCH5;E9PDE4;H0Y7F0;H0Y9H6;H0YD33;P20810;P20810-10;P20810-2;P20810-3;P20810-4;P20810-5;P20810-6;P20810-7;P20810-8;P20810-9	ENSG00000153113	#N/A	#N/A	70	#N/A
71	0.426421	NaN	NaN	biological regulation;biosynthetic process;cellular component assembly;cellular component organization;cellular metabolic process;cellular nitrogen compound metabolic process;cellular process;chromatin modification;chromatin organization;chromosome organization;cytoskeleton organization;DNA geometric change;DNA metabolic process;macromolecule metabolic process;metabolic process;nitrogen compound …			1.77167	NaN	NaN	CHD4	Chromodomain-helicase-DNA-binding protein 4	A0A0C4DGG9;A0A2R8Y212;A0A2R8Y425;A0A2R8Y445;A0A2R8Y4X2;A0A2R8Y521;A0A2R8Y5J0;A0A2R8Y5Z7;A0A2R8Y685;A0A2R8Y8B3;A0A2R8Y8C1;A0A2R8YD40;A0A2R8YDJ9;A0A2R8YDW2;A0A2R8YER1;A0A2R8YFD8;A0A2R8YFK9;A0A2U3TZM0;F5GWX5;Q14839;Q14839-2	ENSG00000111642	#N/A	#N/A	#N/A	#N/A
72	0.462614	NaN	NaN	biological regulation;homeostatic process			0.99939	NaN	NaN	ZG16B	Zymogen granule protein 16 homolog B	A0A0C4DGN4;A0A0U1RQF6;A0A0U1RQZ6;A0A0U1RRM3;I3L1H9;I3L3X0;Q96DA0	ENSG00000162078	#N/A	#N/A	#N/A	#N/A
73	0.69037	-0.204	0.464668	biosynthetic process;carbohydrate metabolic process;cell activation;cellular metabolic process;cellular process;establishment of localization;immune system process;macromolecule metabolic process;macromolecule modification;metabolic process;peptidyl-amino acid modification;primary metabolic process;protein glycosylation;protein metabolic process;protein modification process;protein targeting;prot…			2.23746	8e-05	29.86	DDOST	Dolichyl-diphosphooligosaccharide--protein glycosyltransferase 48 kDa subunit;Dolichyl-diphosphooligosaccharide--protein glycosyltransferase 48 kDa subunit OS=Homo sapiens OX=9606 GN=DDOST PE=1 SV=4	A0A0C4DGS1;P39656;P39656-2;P39656-3;U3KQ84	ENSG00000244038	#N/A	#N/A	73	#N/A
74	0.76672	NaN	NaN	biological regulation;biosynthetic process;cell differentiation;cellular metabolic process;cellular nitrogen compound metabolic process;cellular process;developmental process;macromolecule metabolic process;metabolic process;nitrogen compound metabolic process;nucleobase-containing compound metabolic process;primary metabolic process;RNA metabolic process			2.95163	NaN	NaN	FAM120B	Constitutive coactivator of peroxisome proliferator-activated receptor gamma	A0A0D9SEJ5;F5GY05;Q96EK7;Q96EK7-2	ENSG00000112584;ENSG00000275333	#N/A	#N/A	#N/A	#N/A
75	0.567055	NaN	NaN				1.57556	NaN	NaN	DDX39A		A0A0D9SEM9	ENSG00000123136	#N/A	#N/A	#N/A	#N/A
76	0.38416	-0.16	0.545968	biological regulation;biosynthetic process;cellular component assembly;cellular component organization;cellular macromolecular complex assembly;cellular metabolic process;cellular nitrogen compound metabolic process;cellular process;chromosome segregation;DNA geometric change;DNA metabolic process;immune system process;macromolecular complex assembly;macromolecule metabolic process;metabolic proc…			4.59383	0.00015	22.2	DDX3X;DDX3X;DDX3Y	ATP-dependent RNA helicase DDX3X OS=Homo sapiens OX=9606 GN=DDX3X PE=1 SV=1;ATP-dependent RNA helicase DDX3X;ATP-dependent RNA helicase DDX3Y	A0A0D9SF53;A0A0D9SFB3;A0A0D9SG12;A0A2R8Y4A4;A0A2R8Y5G6;A0A2R8Y645;A0A2R8Y7T2;A0A2R8YCW1;A0A2R8YDH3;A0A2R8YDT5;A0A2R8YF78;A0A2R8YFR4;A0A2R8YFS5;A0A2U3TZJ9;F6S8Q4;O00571;O00571-2;O15523;O15523-2	ENSG00000067048;ENSG00000215301	#N/A	#N/A	76	#N/A
77	0.957615	-0.087	NaN	biological regulation;cell death;cellular component disassembly;cellular component organization;cellular process;death;locomotion;regulation of organelle organization;response to chemical stimulus;response to external stimulus;response to stimulus			3.70981	0.00039	NaN	SPTAN1	Spectrin alpha chain, non-erythrocytic 1	A0A0D9SF54;A0A0D9SGF6;Q13813;Q13813-2;Q13813-3	ENSG00000197694	#N/A	#N/A	#N/A	#N/A
78	0.868498	0.637	NaN				7.14843	3.36985	NaN	HSPA1A;HSPA1B;HSPA1B;HSPA1A	Heat shock 70 kDa protein 1A;Heat shock 70 kDa protein 1B;Heat shock 70 kDa protein 1B;Heat shock 70 kDa protein 1A	A0A0G2JIW1;P0DMV8;P0DMV8-2;P0DMV9;V9GZ37	ENSG00000204388;ENSG00000204389;ENSG00000212866;ENSG00000215328;ENSG00000224501;ENSG00000231555;ENSG00000232804;ENSG00000234475;ENSG00000235941;ENSG00000237724	78	#N/A	#N/A	#N/A
79	1.37517	0.245	NaN	anatomical structure development;anatomical structure formation involved in morphogenesis;anatomical structure morphogenesis;biological adhesion;biological regulation;cell adhesion;cell death;cell motility;cell proliferation;cellular component movement;cellular component organization;cellular membrane organization;cellular process;death;developmental process;endocytosis;establishment of localizat…			4.58933	2.58082	NaN	SCRIB	Protein scribble homolog	A0A0G2JMS7;A0A0G2JNZ2;A0A0G2JPP5;A0A669KB89;H0YCG0;Q14160;Q14160-2;Q14160-3	ENSG00000180900	79	#N/A	#N/A	#N/A
80	0.940748	0.631	NaN	biological regulation	MitoCarta3.0	MOM	3.44853	1.76965	NaN	ARMC10	Armadillo repeat-containing protein 10	A0A0J9YWR7;A0A0J9YXE4;A0A0J9YXV5;C9J5N7;H7BXQ8;H7C2M7;Q8N2F6;Q8N2F6-2;Q8N2F6-3;Q8N2F6-4;Q8N2F6-5;Q8N2F6-6	ENSG00000170632	80	#N/A	#N/A	#N/A
81	1.10269	NaN	NaN	aging;biological regulation;cell junction organization;cellular component assembly;cellular component organization;cellular process;developmental process;establishment of localization;response to chemical stimulus;response to endogenous stimulus;response to stimulus			3.44041	NaN	NaN	LIMS1	LIM and senescent cell antigen-like-containing domain protein 1	A0A0J9YXC7;A0A0M3HER1;A0A8Q3WKI3;A0A8Q3WKJ2;A0A8Q3WKK6;A0A8Q3WKP0;A0A8Q3WLN4;A0A8Q3WLX8;P48059;P48059-2;P48059-3;P48059-4;P48059-5	ENSG00000169756	#N/A	#N/A	#N/A	#N/A
82	-0.164807	NaN	NaN	biological regulation;cellular metabolic process;cellular nitrogen compound metabolic process;cellular process;macromolecule metabolic process;metabolic process;mRNA metabolic process;mRNA processing;nitrogen compound metabolic process;nucleobase-containing compound metabolic process;primary metabolic process;RNA metabolic process;RNA processing;RNA splicing			0.755569	NaN	NaN	TAF15;FUS	TATA-binding protein-associated factor 2N;RNA-binding protein FUS	A0A0J9YYE0;H3BPE7;P35637;P35637-2;Q92804;Q92804-2	ENSG00000089280;ENSG00000270647;ENSG00000276833	#N/A	#N/A	#N/A	#N/A
83	0.402709	-0.22	0.411426	biological regulation			1.86546	0.00155	24.27	MATR3	Matrin-3;Matrin-3 OS=Homo sapiens OX=9606 GN=MATR3 PE=1 SV=1	A0A0R4J2E8;A8MXP9;B3KM87;D6R991;D6REM6;H0Y8T4;P43243;P43243-2	ENSG00000015479;ENSG00000280987	#N/A	#N/A	83	#N/A
84	1.20691	NaN	NaN	biological regulation;cellular component assembly;cellular component organization;cellular process;establishment of localization;ion transport;macromolecular complex assembly;protein complex assembly;transmembrane transport;transport			3.00099	NaN	NaN	ANXA6	Annexin A6;Annexin	A0A0S2Z377;E5RK69;E7EMC6;P08133;P08133-2	ENSG00000197043	#N/A	#N/A	#N/A	#N/A
85	1.18969	NaN	NaN	anatomical structure morphogenesis;biological regulation;cellular component assembly;cellular component morphogenesis;cellular component organization;cellular membrane organization;cellular process;cytoskeleton organization;developmental process;endocytosis;establishment of localization;membrane invagination;membrane organization;organelle organization;regulation of transport;transport;vesicle-me…			1.72241	NaN	NaN	PACSIN2	Protein kinase C and casein kinase substrate in neurons protein 2	A0A0U1RR22;Q9UNF0;Q9UNF0-2	ENSG00000100266	#N/A	#N/A	#N/A	#N/A
86	-0.790191	-0.042	NaN	biological regulation;cell cycle;cellular component assembly;cellular component disassembly;cellular component organization;cellular macromolecular complex assembly;cellular metabolic process;cellular nitrogen compound metabolic process;cellular process;chromatin organization;chromosome organization;DNA metabolic process;DNA recombination;DNA repair;macromolecular complex assembly;macromolecule m…			1.2827	0.16988	NaN	HIST1H2AC;HIST1H2AD;HIST1H2AG;HIST1H2AH;HIST3H2A;HIST1H2AB;HIST2H2AC;HIST1H2AJ;H2AFJ;HIST2H2AA3;H2AFV;H2AFX;H2AFZ;HIST1H2AA;HIST1H2AG;H2AFV;HIST1H2AD;H2AFJ;H2AFX;HIST1H2AA;HIST2H2AA3;HIST1H2AB;HIST1H2AC;HIST3H2A;H2AFZ;HIST1H2AH;HIST1H2AJ;HIST2H2AC;HIST2H2AB	Histone H2A type 1-C;Histone H2A type 1-D;Histone H2A type 1;Histone H2A type 1-H;Histone H2A type 3;Histone H2A type 1-B/E;Histone H2A type 2-C;Histone H2A type 1-J;Histone H2A.J;Histone H2A type 2-A;Histone H2A;Histone H2AX;Histone H2A.V;Histone H2A.Z;Histone H2A type 1-A;Histone H2A type 1;Histone H2A;Histone H2A type 1-D;Histone H2A.J;Histone H2AX;Histone H2A type 1-A;Histone H2A type 2-A;His…	A0A0U1RR32;A0A0U1RRH7;A0A3B3IS11;A0A494C189;C9J0D1;C9J386;H0YFX9;P04908;P0C0S5;P0C0S8;P16104;P20671;Q16777;Q6FI13;Q71UI9;Q71UI9-2;Q71UI9-3;Q71UI9-4;Q71UI9-5;Q7L7L0;Q8IUE6;Q93077;Q96KK5;Q96QV6;Q99878;Q9BTM1;Q9BTM1-2	ENSG00000105968;ENSG00000164032;ENSG00000164508;ENSG00000180573;ENSG00000181218;ENSG00000184260;ENSG00000184270;ENSG00000188486;ENSG00000196747;ENSG00000196787;ENSG00000196866;ENSG00000203812;ENSG00000246705;ENSG00000272196;ENSG00000274997;ENSG00000275221;ENSG00000276368;ENSG00000276903;ENSG00000277075;ENSG00000278463;ENSG00000278677	#N/A	#N/A	#N/A	#N/A
87	1.32599	-0.169	NaN	biological regulation;cellular process;immune system process;response to chemical stimulus;response to stimulus;signal transduction;viral reproduction			4.13805	0.03162	NaN	HLA-A;HLA-A;HLA-H;HLA-C;HLA-C	HLA class I histocompatibility antigen, A-3 alpha chain;HLA class I histocompatibility antigen, A-3 alpha chain;Putative HLA class I histocompatibility antigen, alpha chain H;HLA class I histocompatibility antigen, Cw-7 alpha chain	A0A0G2JH50;A0A0G2JI36;A0A0G2JIF0;A0A0G2JIF2;A0A0G2JL56;A0A0G2JPD3;A0A140T8W8;A0A140T8Y4;A0A140T912;A0A140T913;A0A140T921;A0A140T930;A0A140T933;A0A140T937;A0A140T941;A0A140T942;A0A140T955;A0A140T962;A0A140T975;A0A140T9B3;A0A140T9E1;A0A140T9H5;A0A140T9I0;A0A140T9J9;A0A140T9L3;A0A140T9M5;A0A140T9U8;A0A140T9X5;A0A140T9Z6;A0A140TA05;A0A1W2PP77;A0A1W2PPF8;A0A1W2PPQ2;A0A1W2PQD0;A0A1W2PQS8;A0A1W2PR11;A0A…	ENSG00000204525;ENSG00000206452;ENSG00000206503	#N/A	#N/A	#N/A	#N/A
88	1.58705	NaN	NaN	anatomical structure formation involved in morphogenesis;biological regulation;biosynthetic process;cell proliferation;cellular homeostasis;cellular lipid metabolic process;cellular metabolic process;cellular nitrogen compound metabolic process;cellular process;developmental process;homeostatic process;lipid metabolic process;macromolecule metabolic process;metabolic process;nitrogen compound met…	MitoCarta3.0	unknown	5.89648	NaN	NaN	TXNRD1	Thioredoxin reductase 1, cytoplasmic	A0A182DWI3;E9PIR7;Q16881;Q16881-2;Q16881-3;Q16881-4;Q16881-5;Q16881-6;Q16881-7	ENSG00000198431	#N/A	#N/A	#N/A	#N/A
89	1.41912	NaN	1.41143	anatomical structure morphogenesis;biological adhesion;biological regulation;cell adhesion;cell junction organization;cell morphogenesis;cellular component assembly;cellular component morphogenesis;cellular component organization;cellular macromolecular complex assembly;cellular metabolic process;cellular process;cytoskeleton organization;developmental process;macromolecular complex assembly;macr…			5.00909	NaN	44.39	PXN	Isoform Alpha of Paxillin OS=Homo sapiens OX=9606 GN=PXN;Paxillin	A0A1B0GTU4;F5GZ78;P49023;P49023-2;P49023-3;P49023-4	ENSG00000089159	#N/A	#N/A	89	#N/A
90	0.139051	NaN	NaN	autophagy;catabolic process;cellular component disassembly;cellular component organization;cellular metabolic process;cellular process;extracellular matrix organization;extracellular structure organization;immune system process;macromolecule metabolic process;metabolic process;multicellular organismal process;primary metabolic process;protein catabolic process;protein metabolic process;proteolysis			0.253153	NaN	NaN	CTSD	Cathepsin D;Cathepsin D light chain;Cathepsin D heavy chain	A0A1B0GU03;A0A1B0GU92;A0A1B0GV23;A0A1B0GVD5;A0A1B0GVP3;A0A1B0GW44;A0A1B0GWE8;C9JH19;F8W787;F8WD96;H7C469;P07339	ENSG00000117984;ENSG00000250644	#N/A	#N/A	#N/A	#N/A
91	-0.619742	NaN	NaN	biological regulation;biosynthetic process;cellular component organization;cellular ketone metabolic process;cellular lipid metabolic process;cellular metabolic process;cellular process;cofactor metabolic process;extracellular matrix organization;extracellular structure organization;glycerol ether metabolic process;hormone metabolic process;lipid metabolic process;metabolic process;organic acid m…			1.68086	NaN	NaN	HSD17B12	Very-long-chain 3-oxoacyl-CoA reductase	A0A1B0GVY6;Q53GQ0	ENSG00000149084	#N/A	#N/A	#N/A	#N/A
92	0.86343	0.167	NaN	anatomical structure development;cell differentiation;cellular metabolic process;cellular process;developmental process;macromolecule metabolic process;metabolic process;primary metabolic process;protein folding;protein metabolic process			4.06158	1.59432	NaN	UNC45A	Protein unc-45 homolog A	A0A1W2PNX8;Q9H3U1;Q9H3U1-2	ENSG00000140553	92	#N/A	#N/A	#N/A
93	1.09244	NaN	NaN	anatomical structure development;anatomical structure formation involved in morphogenesis;anatomical structure morphogenesis;biological regulation;cell cycle;cell development;cell differentiation;cell motility;cellular component movement;cellular lipid metabolic process;cellular metabolic process;cellular process;coagulation;developmental process;glycerol ether metabolic process;growth;homeostati…			2.89984	NaN	NaN	PTPN11	Tyrosine-protein phosphatase non-receptor type 11	A0A0U1RRI0;A0A1W2PPU4;A0A8I5KRZ3;A0A8I5KVS6;A0A8I5KW48;A0A8I5QJ58;A0A8I5QL30;Q06124;Q06124-1;Q06124-3	ENSG00000179295	#N/A	#N/A	#N/A	#N/A
94	-0.00392532	-0.079	NaN	biological regulation;biosynthetic process;cell death;cellular metabolic process;cellular nitrogen compound metabolic process;cellular process;death;macromolecule metabolic process;metabolic process;nitrogen compound metabolic process;nucleobase-containing compound metabolic process;primary metabolic process;response to stimulus;response to stress;RNA metabolic process			0.00605155	0.00049	NaN	BCLAF1	Bcl-2-associated transcription factor 1	A0A1W2PQ43;E9PJA7;E9PK09;E9PK91;E9PKI6;E9PQN2;Q9NYF8;Q9NYF8-2;Q9NYF8-3;Q9NYF8-4	ENSG00000029363	#N/A	#N/A	#N/A	#N/A
95	1.57046	-0.043	0.454176	anatomical structure development;cellular component assembly;cellular component organization;cellular macromolecular complex assembly;cellular metabolic process;cellular nitrogen compound metabolic process;cellular process;developmental process;macromolecular complex assembly;macromolecule metabolic process;metabolic process;mRNA metabolic process;mRNA processing;nitrogen compound metabolic proce…			4.16251	0.0604	19.71	SMN1;SMN1;SMN2	Survival motor neuron protein;Survival motor neuron protein OS=Homo sapiens OX=9606 GN=SMN1 PE=1 SV=1	A0A1W2PRV5;B4DP61;E7EQZ4;Q16637;Q16637-2;Q16637-3;Q16637-4	ENSG00000172062;ENSG00000205571;ENSG00000273772;ENSG00000275349;ENSG00000277773	#N/A	#N/A	95	#N/A
96	0.27927	-0.114	NaN	biological regulation;biosynthetic process;cellular metabolic process;cellular nitrogen compound metabolic process;cellular process;macromolecule metabolic process;metabolic process;mRNA metabolic process;mRNA processing;nitrogen compound metabolic process;nucleobase-containing compound metabolic process;primary metabolic process;RNA metabolic process;RNA processing;RNA splicing			2.08488	0.00012	NaN	DDX17	Probable ATP-dependent RNA helicase DDX17	A0A1W2PQ51;A0A1X7SBZ2;A0A5H1ZRQ2;Q92841;Q92841-1;Q92841-2;Q92841-3	ENSG00000100201	#N/A	#N/A	#N/A	#N/A
97	-0.0176404	NaN	NaN	biological regulation;cellular component organization;cellular membrane organization;cellular metabolic process;cellular process;endocytosis;establishment of localization;homeostatic process;immune system process;macromolecule metabolic process;macromolecule modification;membrane invagination;membrane organization;metabolic process;multicellular organismal process;multi-organism process;primary m…			0.0149408	NaN	NaN	IGHA1	Ig alpha-1 chain C region	A0A286YEY1;P01876	ENSG00000211895	#N/A	#N/A	#N/A	#N/A
98	2.22601	0.377	1.75702	amine metabolic process;anatomical structure development;biological regulation;biosynthetic process;cell development;cellular amino acid metabolic process;cellular component organization;cellular ketone metabolic process;cellular metabolic process;cellular nitrogen compound metabolic process;cellular process;developmental process;metabolic process;nitrogen compound metabolic process;organic acid …			7.47076	3.31819	43.38	PHGDH	D-3-phosphoglycerate dehydrogenase;D-3-phosphoglycerate dehydrogenase OS=Homo sapiens OX=9606 GN=PHGDH PE=1 SV=4	A0A286YF22;A0A286YFA2;A0A286YFL2;A0A286YFM8;A0A2C9F2M7;O43175	ENSG00000092621	#N/A	#N/A	#N/A	98
99	0.815161	NaN	NaN	anatomical structure development;biological regulation;cell communication;cell differentiation;cell-cell signaling;cellular component assembly;cellular component organization;cellular metabolic process;cellular process;developmental process;establishment of localization;hormone transport;ion transport;macromolecular complex assembly;macromolecule metabolic process;macromolecule modification;metab…			4.84226	NaN	NaN	CAMK2G;CAMK2A;CAMK2B	Calcium/calmodulin-dependent protein kinase type II subunit gamma;Calcium/calmodulin-dependent protein kinase type II subunit beta;Calcium/calmodulin-dependent protein kinase type II subunit alpha	A0A2Q3DQE3;A0A5F9ZH21;A0A5F9ZH50;A0A5F9ZHM9;A0A5F9ZHR5;A0A5F9ZHY2;A0A5K1VW76;A0A804HIC9;A0A8V8TNN9;A0A8V8TPG6;A0A8V8TPH1;A0A8V8TPJ7;A0A8V8TPM4;A0A8V8TPN2;A0A8V8TPW6;A0A8V8TPX9;A0A8V8TQ06;A0A8V8TQ12;A0A8V8TQ13;A0A8V8TQ39;A0A8V8TQ60;A0A8V8TQR5;A0A8V8TQS2;A0A8V8TR22;D6RFJ0;H0Y6G2;H7BXS4;Q13554;Q13554-2;Q13554-3;Q13554-4;Q13554-5;Q13554-6;Q13554-7;Q13554-8;Q13555;Q13555-10;Q13555-11;Q13555-2;Q13555-3…	ENSG00000058404;ENSG00000070808;ENSG00000148660	#N/A	#N/A	#N/A	#N/A
100	0.574811	NaN	NaN	amine metabolic process;biosynthetic process;cellular amino acid metabolic process;cellular ketone metabolic process;cellular metabolic process;cellular nitrogen compound metabolic process;cellular process;macromolecule metabolic process;metabolic process;nitrogen compound metabolic process;nucleobase-containing compound metabolic process;organic acid metabolic process;primary metabolic process;p…	MitoCarta3.0	Matrix	4.60712	NaN	NaN	HARS2	Probable histidine--tRNA ligase, mitochondrial	A0A2R8Y3N3;A0A2R8Y5P7;A0A2R8Y6I1;B4DQ67;D6RB22;D6RJE6;P49590;P49590-2	ENSG00000112855	#N/A	#N/A	#N/A	#N/A
101	0.92674	0.803	NaN	aging;anatomical structure formation involved in morphogenesis;biological regulation;cell death;cellular component movement;cellular component organization;cellular membrane organization;cellular process;cytoskeleton-dependent intracellular transport;death;developmental process;establishment of localization;membrane fusion;membrane organization;metabolic process;mitochondrion organization;multice…	MitoCarta3.0	MIM	2.06452	4.9187	NaN	OPA1	Dynamin-like 120 kDa protein, mitochondrial;Dynamin-like 120 kDa protein, form S1	A0A2R8Y3X5;A0A2R8Y4G4;A0A2R8Y4Q3;A0A2R8YD53;A0A2R8YDM2;A0A2R8YE54;A0A2R8YE78;A0A2R8YFD1;A0A2R8YGE5;C9JMB8;E5KLJ9;O60313;O60313-10;O60313-11;O60313-13;O60313-2;O60313-9	ENSG00000198836	101	#N/A	#N/A	#N/A
102	0.714412	NaN	1.17632	anatomical structure morphogenesis;biological regulation;cell differentiation;cellular component assembly;cellular component morphogenesis;cellular component organization;cellular macromolecular complex assembly;cellular metabolic process;cellular nitrogen compound metabolic process;cellular process;developmental process;establishment of localization;homeostatic process;macromolecular complex ass…			1.05483	NaN	36.58	ATXN2	Ataxin-2;Ataxin-2 OS=Homo sapiens OX=9606 GN=ATXN2 PE=1 SV=2	A0A2R8Y5A6;A0A2R8Y7E6;A0A2R8Y7P6;A0A2R8YDM9;A0A5F9ZH85;A0A5F9ZHH4;A0A5F9ZHW5;A0A5F9ZHX3;A0A5F9ZI57;F8VQP2;F8W0B5;F8WB06;H0YH87;Q99700;Q99700-2;Q99700-4;Q99700-5;V9GY86	ENSG00000204842	#N/A	#N/A	102	#N/A
103	1.02531	NaN	NaN	anatomical structure morphogenesis;behavior;cellular component morphogenesis;cellular component organization;cellular metabolic process;cellular process;cytoskeleton organization;developmental process;growth;macromolecule metabolic process;metabolic process;multicellular organismal process;muscle adaptation;organelle organization;post-embryonic development;primary metabolic process;protein foldin…			2.57465	NaN	NaN	TBCE	Tubulin-specific chaperone E	A0A2R8Y4P2;A0A2R8Y4V6;A0A2R8Y5H6;A0A2R8Y5Q8;A0A2R8Y6G3;A0A2R8Y6Q1;A0A2R8Y784;A0A2R8Y787;A0A2R8Y7E7;A0A2R8Y7H8;A0A2R8Y809;A0A2R8YER9;A0A2R8YFL4;A0A2R8YFM3;A0A2R8YHI9;A0A2U3TZJ6;Q15813;Q15813-2	ENSG00000116957	#N/A	#N/A	#N/A	#N/A
104	2.05975	-0.02	0.111031	cell cycle;cellular component assembly;cellular component movement;cellular component organization;cellular macromolecular complex assembly;cellular process;cytoskeleton organization;establishment of localization;immune system process;macromolecular complex assembly;mitotic cell cycle;organelle organization;ribonucleoprotein complex assembly;transport			6.42669	0.06411	17.19	DYNC1H1	Cytoplasmic dynein 1 heavy chain 1;Cytoplasmic dynein 1 heavy chain 1 OS=Homo sapiens OX=9606 GN=DYNC1H1 PE=1 SV=5	A0A2R8Y5T0;A0A2R8Y6H2;A0A2R8Y706;A0A2R8YFZ7;A0A2R8YGC7;A0A7P0T7V5;A0A7P0T825;A0A7P0T8N2;A0A7P0T8W5;A0A7P0T916;A0A7P0T934;A0A7P0T942;A0A7P0T990;A0A7P0T9C4;A0A7P0T9F1;A0A7P0T9K2;A0A7P0T9R4;A0A7P0T9S3;A0A7P0TA13;A0A7P0TAF3;A0A7P0TAM4;A0A7P0TAV5;A0A7P0TAW9;A0A7P0TB64;A0A7P0TB75;A0A7P0TBJ7;A0A804HHY6;Q14204	ENSG00000197102	#N/A	#N/A	104	#N/A
105	-0.0853341	-0.199	NaN	biosynthetic process;catabolic process;cellular component disassembly;cellular component organization;cellular metabolic process;cellular nitrogen compound metabolic process;cellular process;establishment of localization;macromolecule metabolic process;metabolic process;mRNA metabolic process;nitrogen compound metabolic process;nucleobase-containing compound metabolic process;primary metabolic pr…			0.418714	6e-05	NaN	RPL5	60S ribosomal protein L5	A0A2R8Y6J3;P46777;Q5T7N0	ENSG00000122406	#N/A	#N/A	#N/A	#N/A
106	0.36228	NaN	NaN	biosynthetic process;catabolic process;cellular ketone metabolic process;cellular metabolic process;cellular nitrogen compound metabolic process;cellular process;cofactor metabolic process;heterocycle metabolic process;metabolic process;nitrogen compound metabolic process;organic acid metabolic process;small molecule metabolic process	MitoCarta3.0	Matrix	0.914206	NaN	NaN	SUCLA2	Succinyl-CoA ligase [ADP-forming] subunit beta, mitochondrial	A0A2R8Y6Y7;A0A2R8YDQ9;Q5T9Q5;Q9P2R7;Q9P2R7-2	ENSG00000136143	#N/A	#N/A	#N/A	#N/A
107	-0.391485	NaN	NaN	anatomical structure development;biological regulation;biosynthetic process;cellular component organization;cellular metabolic process;cellular nitrogen compound metabolic process;cellular process;chromatin modification;chromatin organization;chromosome organization;developmental process;macromolecule metabolic process;metabolic process;nitrogen compound metabolic process;nucleobase-containing co…			0.938787	NaN	NaN	BPTF	Nucleosome-remodeling factor subunit BPTF	A0A2R8Y7Q1;E7ETD6;E9PE19;F5GXF5;Q12830;Q12830-2;Q12830-4	ENSG00000171634	#N/A	#N/A	#N/A	#N/A
108	0.137893	-0.01	NaN	biological regulation;biosynthetic process;catabolic process;cell differentiation;cellular component assembly;cellular component disassembly;cellular component organization;cellular macromolecular complex assembly;cellular metabolic process;cellular nitrogen compound metabolic process;cellular process;developmental process;establishment of localization;macromolecular complex assembly;macromolecul…			0.723315	0.2395	NaN	RPS14	40S ribosomal protein S14	A0A2R8Y811;E5RH77;P62263	ENSG00000164587	#N/A	#N/A	#N/A	#N/A
109	-0.414355	-0.094	NaN	biological regulation;biosynthetic process;catabolic process;cellular component disassembly;cellular component organization;cellular metabolic process;cellular nitrogen compound metabolic process;cellular process;establishment of localization;homeostatic process;macromolecule metabolic process;metabolic process;mRNA metabolic process;nitrogen compound metabolic process;nucleobase-containing compo…			0.766161	0.00042	NaN	RPS24	40S ribosomal protein S24	A0A2R8Y849;A0A2R8Y8A0;A0A2R8YD14;E7ETK0;P62847;P62847-2;P62847-3;P62847-4	ENSG00000138326	#N/A	#N/A	#N/A	#N/A
110	0.730651	NaN	0.765535	alcohol metabolic process;biological regulation;carbohydrate metabolic process;catabolic process;cellular component assembly;cellular component organization;cellular homeostasis;cellular metabolic process;cellular process;generation of precursor metabolites and energy;homeostatic process;macromolecular complex assembly;metabolic process;phosphorus metabolic process;primary metabolic process;prote…			1.50887	NaN	33.01	PFKM	ATP-dependent 6-phosphofructokinase OS=Homo sapiens OX=9606 GN=PFKM PE=1 SV=1;ATP-dependent 6-phosphofructokinase, muscle type	A0A2R8Y891;F8VZI0;P08237;P08237-2;P08237-3	ENSG00000152556	#N/A	#N/A	110	#N/A
111	0.726916	0.221	NaN	anatomical structure development;biological regulation;biosynthetic process;catabolic process;cell development;cell differentiation;cellular ketone metabolic process;cellular lipid metabolic process;cellular metabolic process;cellular process;developmental process;hormone metabolic process;lipid metabolic process;metabolic process;organic acid metabolic process;primary metabolic process;small mol…	MitoCarta3.0	unknown	4.34446	NaN	NaN	HSD17B4	Peroxisomal multifunctional enzyme type 2;(3R)-hydroxyacyl-CoA dehydrogenase;Enoyl-CoA hydratase 2	A0A2R8Y7L2;A0A2R8YD50;A0A2R8YDT8;A0A2R8YF45;A0A804HK65;A0A804HK88;A0A804HKU2;E7EPL9;E7ER27;E7ET17;E7EWE5;G5E9S2;P51659;P51659-2;P51659-3	ENSG00000133835	111	#N/A	#N/A	#N/A
112	1.11367	-0.34	NaN	carbohydrate metabolic process;cellular component organization;cellular metabolic process;cellular process;establishment of localization;Golgi vesicle transport;immune system process;macromolecule metabolic process;macromolecule modification;membrane organization;metabolic process;organelle organization;peptidyl-amino acid modification;primary metabolic process;protein glycosylation;protein metab…			5.66678	NaN	NaN	SEC23A;SEC23A;SEC23B;SEC23B	Protein transport protein Sec23A;Protein transport protein Sec23A;Protein transport protein Sec23B;Protein transport protein Sec23B	A0A2R8YFH5;F5H365;G3V1W4;G3V2R6;G3V3G5;G3V4V1;Q15436;Q15436-2;Q15437;Q5QPE2	ENSG00000100934;ENSG00000101310	#N/A	#N/A	#N/A	#N/A
113	0.564506	-0.049	0.918386	biological regulation;biosynthetic process;cellular metabolic process;cellular nitrogen compound metabolic process;cellular process;macromolecule metabolic process;metabolic process;nitrogen compound metabolic process;nucleobase-containing compound metabolic process;primary metabolic process;protein metabolic process;response to chemical stimulus;response to endogenous stimulus;response to stimul…			2.26204	0.03539	37.81	EEF1A1;EEF1A1P5;EEF1A1;EEF1A1P5;EEF1A2;EEF1A2	Elongation factor 1-alpha 1;Putative elongation factor 1-alpha-like 3;Elongation factor 1-alpha;Elongation factor 1-alpha 1;Putative elongation factor 1-alpha-like 3;Elongation factor 1-alpha;Elongation factor 1-alpha 2;Elongation factor 1-alpha 2;Elongation factor 1-alpha OS=Homo sapiens OX=9606 GN=EEF1A2 PE=1 SV=1	A0A087WV01;A0A087WVQ9;A0A2U3TZH3;A0A7I2V3H3;A0A7I2V5N4;A0A7I2V659;P68104;P68104-2;Q05639;Q5VTE0	ENSG00000101210;ENSG00000156508	#N/A	#N/A	113	#N/A
114	-0.210394	0.09	6	cellular metabolic process;cellular process;generation of precursor metabolites and energy;metabolic process;response to chemical stimulus;response to oxidative stress;response to stimulus;response to stress;small molecule metabolic process	MitoCarta3.0	MIM	0.527869	1.12657	86.25	NDUFA6	NADH dehydrogenase [ubiquinone] 1 alpha subcomplex subunit 6;NADH dehydrogenase [ubiquinone] 1 alpha subcomplex subunit 6 OS=Homo sapiens OX=9606 GN=NDUFA6 PE=1 SV=1	A0A2Y9D025;P56556;R4GN43	ENSG00000184983;ENSG00000272765;ENSG00000273397;ENSG00000277365;ENSG00000281013	#N/A	114	#N/A	#N/A
115	1.10421	NaN	NaN	biosynthetic process;cell activation;cell proliferation;cellular aromatic compound metabolic process;cellular metabolic process;cellular nitrogen compound metabolic process;cellular process;heterocycle metabolic process;immune system process;metabolic process;nitrogen compound metabolic process;nucleobase-containing compound metabolic process;nucleobase-containing small molecule metabolic process…			6.06508	NaN	NaN	IMPDH1	Inosine-5-monophosphate dehydrogenase;Inosine-5-monophosphate dehydrogenase 1	A0A3B3IRL5;C9J381;P20839;P20839-2;P20839-3;P20839-4;P20839-5;P20839-6;P20839-7	ENSG00000106348	#N/A	#N/A	#N/A	#N/A
116	1.52961	NaN	NaN	anatomical structure development;biological regulation;cell differentiation;cellular component assembly;cellular component organization;cellular macromolecular complex assembly;cellular metabolic process;cellular nitrogen compound metabolic process;cellular process;developmental process;embryo development;establishment of localization;immune system process;macromolecular complex assembly;macromol…			6.78169	NaN	NaN	ADAR	Double-stranded RNA-specific adenosine deaminase	A0A3B3IRQ9;A0A3B3ISU1;A0A3B3ISX1;A0A7P0Z4F9;A0A7P0Z4K3;P55265;P55265-2;P55265-3;P55265-4;P55265-5	ENSG00000160710	#N/A	#N/A	#N/A	#N/A
117	1.39192	NaN	NaN				5.23139	NaN	NaN	C8orf33	UPF0488 protein C8orf33	A0A3B3IRR6;A0A3B3IT54;A0A3B3ITA3;Q9H7E9;Q9H7E9-2	ENSG00000182307	#N/A	#N/A	#N/A	#N/A
118	0.00211247	NaN	6	amine metabolic process;cellular amino acid metabolic process;cellular ketone metabolic process;cellular metabolic process;cellular nitrogen compound metabolic process;cellular process;macromolecule metabolic process;metabolic process;nitrogen compound metabolic process;nucleobase-containing compound metabolic process;organic acid metabolic process;primary metabolic process;RNA metabolic process;…	MitoCarta3.0	Matrix	0.00242191	NaN	94.41	DARS2	Aspartate--tRNA ligase mitochondrial OS=Homo sapiens OX=9606 GN=DARS2 PE=1 SV=1;Aspartate--tRNA ligase, mitochondrial	A0A3B3IS01;A0A3B3IS54;A0A3B3ISK7;A0A3B3IT01;A0A3B3ITS3;Q6PI48	ENSG00000117593	#N/A	#N/A	118	#N/A
119	1.01274	NaN	NaN	biological regulation;cellular process;response to stimulus;signal transduction			4.10269	NaN	NaN	GPRC5A	Retinoic acid-induced protein 3	A0A3B3ITN8;F5GWG3;Q8NFJ5	ENSG00000013588	#N/A	#N/A	#N/A	#N/A
120	-0.529329	-0.329	NaN	biosynthetic process;catabolic process;cellular component disassembly;cellular component organization;cellular metabolic process;cellular nitrogen compound metabolic process;cellular process;establishment of localization;macromolecule metabolic process;metabolic process;mRNA metabolic process;nitrogen compound metabolic process;nucleobase-containing compound metabolic process;primary metabolic pr…			1.95749	NaN	NaN	RPL29	60S ribosomal protein L29	A0A3B3ITT5;P47914	ENSG00000162244	#N/A	#N/A	#N/A	#N/A
121	0.397502	NaN	NaN	biological regulation;cell activation;cell death;cellular homeostasis;cellular ion homeostasis;cellular metabolic process;cellular process;coagulation;death;developmental process;energy reserve metabolic process;establishment of localization;generation of precursor metabolites and energy;homeostatic process;immune system process;ion transport;metabolic process;multicellular organismal movement;mu…			1.40234	NaN	NaN	ITPR1	Inositol 1,4,5-trisphosphate receptor type 1	A0A3B3IRP0;A0A3B3ITM1;A0A3B3ITQ1;A0A3B3ITQ4;A0A3B3ITU8;A0A3B3IU04;A0A3B3IU05;A0A3B3IU13;A0A3F2YNW8;A0A8C8KBY2;B7ZMI3;Q14643;Q14643-2;Q14643-3;Q14643-4;Q14643-5;Q14643-6;Q14643-7;Q14643-8	ENSG00000150995	#N/A	#N/A	#N/A	#N/A
122	0.947039	0.753	NaN	catabolic process;cellular component organization;cellular ketone metabolic process;cellular lipid metabolic process;cellular metabolic process;cellular process;establishment of localization;lipid metabolic process;metabolic process;organelle organization;organic acid metabolic process;peroxisome organization;primary metabolic process;small molecule metabolic process;transmembrane transport;trans…	MitoCarta3.0	Membrane	2.40221	5.75168	NaN	ABCD3	ATP-binding cassette sub-family D member 3	A0A3B3ITW3;P28288;P28288-2	ENSG00000117528	122	#N/A	#N/A	#N/A
123	1.01163	-0.156	NaN	biosynthetic process;cellular metabolic process;cellular nitrogen compound metabolic process;cellular process;establishment of localization;generation of precursor metabolites and energy;heterocycle metabolic process;hydrogen transport;ion transport;metabolic process;nitrogen compound metabolic process;nucleobase-containing compound metabolic process;nucleobase-containing small molecule metabolic…	MitoCarta3.0	MIM	2.25896	0.00104	NaN	ATP5L	ATP synthase subunit g, mitochondrial	A0A3B3ITX4;A0A8I5KSQ4;A0A8I5KSW3;A0A8I5KT86;E9PN17;O75964	ENSG00000167283	#N/A	#N/A	#N/A	#N/A
124	0.920519	-0.078	NaN	cellular component assembly;cellular component organization;cellular macromolecular complex assembly;cellular metabolic process;cellular nitrogen compound metabolic process;cellular process;macromolecular complex assembly;macromolecule metabolic process;metabolic process;mRNA metabolic process;mRNA processing;nitrogen compound metabolic process;nucleobase-containing compound metabolic process;pri…			2.16934	0.08106	NaN	GEMIN2	Gem-associated protein 2	A0A3B3IU42;A0A8J9FJK1;A0A8J9FN78;G5EA29;H0YDP6;H0YEL0;O14893;O14893-2;O14893-3;O14893-5	ENSG00000092208	#N/A	#N/A	#N/A	#N/A
125	1.11948	NaN	NaN	biosynthetic process;cell cycle;cellular metabolic process;cellular nitrogen compound metabolic process;cellular process;DNA geometric change;DNA metabolic process;DNA replication;macromolecule metabolic process;metabolic process;mitotic cell cycle;nitrogen compound metabolic process;nucleobase-containing compound metabolic process;primary metabolic process			3.18217	NaN	NaN	MCM4	DNA replication licensing factor MCM4	A0A3B3IS57;A0A3B3IT92;A0A3B3ITP6;A0A3B3IU45;E5RG31;P33991	ENSG00000104738	#N/A	#N/A	#N/A	#N/A
126	0.878514	NaN	NaN	cellular metabolic process;cellular nitrogen compound metabolic process;cellular process;macromolecule metabolic process;metabolic process;mRNA metabolic process;mRNA processing;nitrogen compound metabolic process;nucleobase-containing compound metabolic process;primary metabolic process;ribosome biogenesis;RNA metabolic process;RNA processing;RNA splicing			2.52398	NaN	NaN	NHP2L1	NHP2-like protein 1;NHP2-like protein 1, N-terminally processed	A0A3B3IUA2;B1AHD1;P55769	ENSG00000100138	#N/A	#N/A	#N/A	#N/A
127	0.00908995	NaN	NaN	macromolecule metabolic process;metabolic process;primary metabolic process;protein metabolic process;proteolysis			0.0262738	NaN	NaN	HM13	Minor histocompatibility antigen H13	A0A075B6F6;A0A0S2Z6F0;A0A3B3IT72;A0A3B3IUB5;Q8TCT9;Q8TCT9-2;Q8TCT9-4;Q8TCT9-5	ENSG00000101294	#N/A	#N/A	#N/A	#N/A
128	0.292588	NaN	NaN	cellular metabolic process;cellular nitrogen compound metabolic process;cellular process;macromolecule metabolic process;metabolic process;mRNA metabolic process;mRNA processing;nitrogen compound metabolic process;nucleobase-containing compound metabolic process;primary metabolic process;RNA metabolic process;RNA processing;rRNA processing			0.359529	NaN	NaN	PDCD11	Protein RRP5 homolog	A0A3B3IUD7;Q14690	ENSG00000148843	#N/A	#N/A	#N/A	#N/A
129	1.16861	NaN	NaN	catabolic process;cellular metabolic process;cellular nitrogen compound metabolic process;cellular process;macromolecule metabolic process;macromolecule modification;metabolic process;mRNA metabolic process;mRNA processing;multicellular organismal process;nitrogen compound metabolic process;nucleobase-containing compound metabolic process;primary metabolic process;RNA catabolic process;RNA metabo…			4.44645	NaN	NaN	PARN	Poly(A)-specific ribonuclease PARN	A0A494BZU6;A0A494BZW7;A0A494C002;A0A494C0K5;A0A494C0P9;A0A494C0Q2;A0A494C0Q6;A0A494C0W0;A0A494C156;A0A494C1G3;A0A494C1K5;A0A494C1N1;A0A8V8TMN8;H3BRK1;O95453;O95453-2;O95453-3;O95453-4	ENSG00000140694;ENSG00000274829	#N/A	#N/A	#N/A	#N/A
130	-0.614561	-0.454	NaN	anatomical structure morphogenesis;cell differentiation;cell envelope organization;cellular component assembly;cellular component organization;cellular metabolic process;cellular process;developmental process;external encapsulating structure organization;macromolecular complex assembly;macromolecule metabolic process;macromolecule modification;metabolic process;molting cycle;multicellular organis…			1.79227	0.04513	NaN	TGM3	Protein-glutamine gamma-glutamyltransferase E;Protein-glutamine gamma-glutamyltransferase E 50 kDa catalytic chain;Protein-glutamine gamma-glutamyltransferase E 27 kDa non-catalytic chain	A0A494C0J7;Q08188	ENSG00000125780	#N/A	#N/A	#N/A	#N/A
131	1.29078	NaN	NaN	biological regulation;cell activation;cellular metabolic process;cellular nitrogen compound metabolic process;cellular process;DNA metabolic process;DNA recombination;DNA repair;immune system process;macromolecule metabolic process;metabolic process;multicellular organismal process;nitrogen compound metabolic process;nucleobase-containing compound metabolic process;primary metabolic process;regul…			4.85963	NaN	NaN	MSH6	DNA mismatch repair protein Msh6	A0A494C0M1;A0A8V8TQJ0;A0A8V8TQW9;P52701;P52701-2;P52701-3;P52701-4	ENSG00000116062	#N/A	#N/A	#N/A	#N/A
132	1.34887	NaN	NaN	anatomical structure development;anatomical structure morphogenesis;behavior;biological regulation;biosynthetic process;cellular component organization;cellular metabolic process;cellular nitrogen compound metabolic process;cellular process;chromatin modification;chromatin organization;chromosome organization;developmental process;hormone metabolic process;lipid metabolic process;macromolecule me…			8.1061	NaN	NaN	NR3C1	Glucocorticoid receptor	A0A494C0P1;P04150;P04150-10;P04150-11;P04150-12;P04150-13;P04150-2;P04150-3;P04150-5;P04150-6;P04150-7;P04150-8;P04150-9	ENSG00000113580	#N/A	#N/A	#N/A	#N/A
133	1.23003	NaN	NaN	cellular component organization;cellular localization;cellular process;localization;mitochondrion organization;organelle localization;organelle organization			4.4438	NaN	NaN	CLUH	Clustered mitochondria protein homolog	A0A494C0R8;I3L2B0;K7EIG1;O75153	ENSG00000132361	#N/A	#N/A	#N/A	#N/A
134	0.90467	NaN	NaN	anatomical structure development;cell differentiation;cellular metabolic process;cellular process;developmental process;macromolecule metabolic process;metabolic process;primary metabolic process;protein folding;protein metabolic process			1.85486	NaN	NaN	TBCB	Tubulin-folding cofactor B	A0A494C0X0;K7EK42;K7EP07;Q99426;Q99426-2	ENSG00000105254	#N/A	#N/A	#N/A	#N/A
135	0.683376	0.34	NaN	cellular metabolic process;cellular process;immune system process;macromolecule metabolic process;macromolecule modification;metabolic process;primary metabolic process;protein metabolic process;protein modification by small protein conjugation or removal;protein modification process;proteolysis			3.82935	NaN	NaN	TPP2	Tripeptidyl-peptidase 2	A0A494C0U1;A0A494C0X4;A0A494C1B8;P29144;Q5VZU9	ENSG00000134900	135	#N/A	#N/A	#N/A
136	1.52079	NaN	NaN	biological regulation;biosynthetic process;cell death;cellular metabolic process;cellular nitrogen compound metabolic process;cellular process;death;immune system process;macromolecule metabolic process;metabolic process;nitrogen compound metabolic process;nucleobase-containing compound metabolic process;primary metabolic process;protein metabolic process;proteolysis;regulation of transport;respo…			4.34965	NaN	NaN	NFKB1	Nuclear factor NF-kappa-B p105 subunit;Nuclear factor NF-kappa-B p50 subunit	A0A494C157;A0A494C1E9;D6RH30;P19838;P19838-2;P19838-3	ENSG00000109320	#N/A	#N/A	#N/A	#N/A
137	0.983129	NaN	NaN	biological regulation;biosynthetic process;cellular homeostasis;cellular ion homeostasis;cellular metabolic process;cellular nitrogen compound metabolic process;cellular process;homeostatic process;macromolecule metabolic process;metabolic process;nitrogen compound metabolic process;nucleobase-containing compound metabolic process;primary metabolic process;response to stimulus;RNA metabolic proce…			4.86274	NaN	NaN	GTF2I	General transcription factor II-I	A0A494C1K3;A0A8I5KVB5;P78347;P78347-2;P78347-3;P78347-4;P78347-5	ENSG00000263001	#N/A	#N/A	#N/A	#N/A
138	1.11945	NaN	-1.64386	alcohol metabolic process;biosynthetic process;lipid metabolic process;metabolic process;primary metabolic process;small molecule metabolic process			4.17669	NaN	36.1	LBR	Delta(14)-sterol reductase LBR OS=Homo sapiens OX=9606 GN=LBR PE=1 SV=2;Lamin-B receptor	A0A494C1L1;C9JXK0;Q14739	ENSG00000143815	#N/A	#N/A	#N/A	#N/A
139	0.51728	NaN	NaN	macromolecule metabolic process;metabolic process;primary metabolic process;protein metabolic process;proteolysis			1.98153	NaN	NaN	PREP	Prolyl endopeptidase	A0A499FJL1;P48147	ENSG00000085377	#N/A	#N/A	#N/A	#N/A
140	1.23119	NaN	NaN	anatomical structure formation involved in morphogenesis;biological regulation;cell cycle;cellular component assembly;cellular component movement;cellular component organization;cellular localization;cellular process;cytoskeleton organization;cytoskeleton-dependent intracellular transport;developmental process;establishment of localization;localization;microtubule organizing center organization;m…			2.53732	NaN	NaN	PCM1	Pericentriolar material 1 protein	A0A4W8VX11;A0A5H1ZRS1;H0YBA1;Q15154;Q15154-2;Q15154-4;Q15154-5	ENSG00000078674	#N/A	#N/A	#N/A	#N/A
141	-0.00425855	-0.077	NaN	biological regulation;biosynthetic process;cellular component assembly;cellular component organization;cellular macromolecular complex assembly;cellular metabolic process;cellular nitrogen compound metabolic process;cellular process;establishment of localization;macromolecular complex assembly;macromolecule metabolic process;metabolic process;mRNA metabolic process;mRNA processing;nitrogen compou…			0.00447715	0.02868	NaN	SRSF6	Serine/arginine-rich splicing factor 6	A0A590UJK4;A0A590UJP7;A0A590UK01;A0A590UK80;Q13247;Q13247-3	ENSG00000124193	#N/A	#N/A	#N/A	#N/A
142	0.791075	0.309	0.695994	anatomical structure development;anatomical structure formation involved in morphogenesis;anatomical structure morphogenesis;biological adhesion;biological regulation;biosynthetic process;cell adhesion;cellular metabolic process;cellular nitrogen compound metabolic process;cellular process;coagulation;developmental process;DNA metabolic process;DNA modification;energy reserve metabolic process;es…			2.6885	3.77132	29.35	GNAS	Guanine nucleotide-binding protein G(s) subunit alpha isoforms XLas;Guanine nucleotide-binding protein G(s) subunit alpha isoforms short;Guanine nucleotide-binding protein G(s) subunit alpha isoforms short;Guanine nucleotide-binding protein G(s) subunit alpha isoforms XLas;Isoform 3 of Guanine nucleotide-binding protein G(s) subunit alpha isoforms short OS=Homo sapiens OX=9606 GN=GNAS	A0A0A0MR13;A0A590UJ22;A0A590UJ58;A0A590UJB0;A0A590UJF0;A0A590UJG5;A0A590UJI6;A0A590UJJ0;A0A590UJQ2;A0A590UJQ9;A0A590UJR6;A0A590UJS2;A0A590UJY2;A0A590UK28;A0A590UKB4;A0A7I2V5R6;A0A804HIH4;B0AZR9;P63092;P63092-2;P63092-3;P63092-4;Q5JWE9;Q5JWF2;Q5JWF2-2;S4R3E3	ENSG00000087460	#N/A	#N/A	#N/A	142
143	0.433095	NaN	NaN	biological regulation;cellular homeostasis;cellular ion homeostasis;cellular process;cofactor transport;establishment of localization;homeostatic process;metabolic process;small molecule metabolic process;transmembrane transport;transport	MitoCarta3.0	MIM	1.79625	NaN	NaN	ABCB7	ATP-binding cassette sub-family B member 7, mitochondrial	A0A087WW65;A0A2R8Y473;A0A590UJS8;A0A5F9ZA98;B4DGL8;O75027;O75027-2;O75027-3	ENSG00000131269	#N/A	#N/A	#N/A	#N/A
144	0.951067	NaN	NaN	carbohydrate metabolic process;cellular ketone metabolic process;cellular metabolic process;cellular nitrogen compound metabolic process;cellular process;cofactor metabolic process;heterocycle metabolic process;metabolic process;nitrogen compound metabolic process;nucleobase-containing compound metabolic process;nucleobase-containing small molecule metabolic process;nucleotide metabolic process;o…	MitoCarta3.0	unknown	2.51123	NaN	NaN	LDHB	L-lactate dehydrogenase B chain;L-lactate dehydrogenase	A0A3B3IS95;A0A5F9ZHM4;A8MW50;P07195	ENSG00000111716	#N/A	#N/A	#N/A	#N/A
145	1.02906	0.698	NaN	anatomical structure development;biosynthetic process;cellular metabolic process;cellular nitrogen compound metabolic process;cellular process;developmental process;generation of precursor metabolites and energy;heterocycle metabolic process;metabolic process;nitrogen compound metabolic process;nucleobase-containing compound metabolic process;nucleobase-containing small molecule interconversion;n…	MitoCarta3.0	IMS	2.44999	3.35556	NaN	AK2	Adenylate kinase 2, mitochondrial;Adenylate kinase 2, mitochondrial, N-terminally processed;Adenylate kinase 2, mitochondrial;Adenylate kinase 2, mitochondrial;Adenylate kinase 2, mitochondrial;Adenylate kinase 2, mitochondrial, N-terminally processed	A0A5F9ZHP2;A0A5K1VW67;F8VY04;F8VZG5;F8W1A4;G3V213;P54819;P54819-2;P54819-3;P54819-4;P54819-5;P54819-6	ENSG00000004455	145	#N/A	#N/A	#N/A
146	1.03106	NaN	NaN	anatomical structure morphogenesis;biological regulation;cell division;cell morphogenesis;cellular component morphogenesis;cellular component organization;cellular process;cytoskeleton organization;developmental process;establishment of localization;immune system process;mitosis;nuclear division;organelle fission;organelle organization;protein transport;regulation of organelle organization;regula…			6.88165	NaN	NaN	ARHGEF2	Rho guanine nucleotide exchange factor 2	A0A5F9ZI21;A0A8Q3SIN5;Q92974;Q92974-2;Q92974-3;V9GYM8	ENSG00000116584	#N/A	#N/A	#N/A	#N/A
147	0.136031	0.049	NaN	biosynthetic process;cellular component disassembly;cellular component organization;cellular metabolic process;cellular process;macromolecule metabolic process;metabolic process;mitochondrial translation;mitochondrion organization;organelle organization;primary metabolic process;protein metabolic process;translation;translational elongation;translational initiation	MitoCarta3.0	Matrix	0.332274	0.85508	NaN	MRPL2	39S ribosomal protein L2, mitochondrial	A0A669KAX9;C9IY40;Q5T653	ENSG00000112651	147	#N/A	#N/A	#N/A
148	1.68087	0.25	1.61353	anatomical structure development;biological adhesion;biological regulation;biosynthetic process;cell adhesion;cell junction organization;cellular component assembly;cellular component organization;cellular metabolic process;cellular nitrogen compound metabolic process;cellular process;developmental process;macromolecule metabolic process;metabolic process;nitrogen compound metabolic process;nucle…			7.26947	1.62524	52.91	CTNND1	Catenin delta-1;Isoform 3AB of Catenin delta-1 OS=Homo sapiens OX=9606 GN=CTNND1	A0A669KB05;A0A669KB62;A0A804HIL4;A0A804HK15;C9JZR2;H0YC95;O60716;O60716-10;O60716-11;O60716-12;O60716-13;O60716-14;O60716-15;O60716-16;O60716-17;O60716-18;O60716-19;O60716-2;O60716-20;O60716-21;O60716-22;O60716-23;O60716-24;O60716-25;O60716-26;O60716-27;O60716-28;O60716-29;O60716-3;O60716-30;O60716-31;O60716-32;O60716-4;O60716-5;O60716-6;O60716-7;O60716-8;O60716-9	ENSG00000198561	#N/A	#N/A	#N/A	148
149	0.922679	NaN	NaN	biological regulation;cell activation;cell motility;cellular component disassembly;cellular component movement;cellular component organization;cellular localization;cellular process;endosome transport;establishment of localization;establishment or maintenance of cell polarity;Golgi organization;Golgi vesicle transport;immune system process;localization;locomotion;membrane organization;organelle o…			3.46892	NaN	NaN	GBF1	Golgi-specific brefeldin A-resistance guanine nucleotide exchange factor 1	A0A669KB10;A0A669KBG8;A0A7I2V2L4;A0A7I2V2L5;A0A7I2V3Y5;A0A7I2V452;A0A7I2V4K2;A0A7I2V514;A0A7I2V529;A0A7I2YQ65;A0A7I2YQM2;A0A7P0RGV0;Q92538;Q92538-2;Q92538-3	ENSG00000107862	#N/A	#N/A	#N/A	#N/A
150	0.891871	NaN	NaN	aging;alcohol metabolic process;amine metabolic process;amine transport;behavior;biological regulation;biosynthetic process;cell activation;cellular aromatic compound metabolic process;cellular component organization;cellular homeostasis;cellular ion homeostasis;cellular ketone metabolic process;cellular lipid metabolic process;cellular membrane organization;cellular metabolic process;cellular ni…			1.33632	NaN	NaN	SNCA	Alpha-synuclein	A0A669KB41;A0A669KBH5;E7EPV7;H6UYS7;P37840;P37840-2;P37840-3	ENSG00000145335	#N/A	#N/A	#N/A	#N/A
151	1.2515	NaN	NaN	anatomical structure development;biological regulation;biosynthetic process;blood circulation;cell death;cell differentiation;cell proliferation;cellular metabolic process;cellular nitrogen compound metabolic process;cellular process;circulatory system process;death;developmental process;homeostatic process;immune system process;interspecies interaction between organisms;macromolecule metabolic p…			6.16472	NaN	NaN	STAT1	Signal transducer and activator of transcription 1-alpha/beta;Signal transducer and activator of transcription	A0A669KB52;A0A669KB53;A0A669KB56;A0A669KB68;A0A669KB75;A0A669KBA4;A0A669KBI6;A0A8V8TN81;E7EPD2;J3KPM9;P42224;P42224-2	ENSG00000115415	#N/A	#N/A	#N/A	#N/A
152	0.754032	0.067	NaN	amine metabolic process;cellular amino acid metabolic process;cellular ketone metabolic process;cellular metabolic process;cellular nitrogen compound metabolic process;cellular process;macromolecule metabolic process;metabolic process;nitrogen compound metabolic process;nucleobase-containing compound metabolic process;organic acid metabolic process;primary metabolic process;RNA metabolic process;…			3.98987	1.7057	NaN	LARS	Leucine--tRNA ligase, cytoplasmic	A0A6I8PIP7;A0A6I8PIT3;A0A6I8PIV1;A0A6I8PL42;A0A6I8PLB3;A0A6I8PLB8;A0A6I8PRS0;A0A6I8PS05;B4DER1;Q9P2J5;Q9P2J5-2;Q9P2J5-3	ENSG00000133706	152	#N/A	#N/A	#N/A
153	0.0654856	NaN	NaN	cellular process;metabolic process;ribosome biogenesis			0.102689	NaN	NaN	GNL3L	Guanine nucleotide-binding protein-like 3-like protein	A0A6I8PL80;A0A6I8PS19;Q9NVN8	ENSG00000130119	#N/A	#N/A	#N/A	#N/A
154	0.811857	0.221	NaN	cellular metabolic process;cellular process;macromolecule metabolic process;metabolic process;primary metabolic process;protein folding;protein metabolic process;response to abiotic stimulus;response to heat;response to stimulus;response to stress			2.29267	1.87478	NaN	DNAJC7	DnaJ homolog subfamily C member 7	A0A6I8PIK4;A0A6I8PLE7;A0A6I8PR89;A0A6I8PRZ0;A0A6I8PS32;A0A6I8PU73;A0A6I8PU89;A0A6I8PUC2;A0A6I8PUD4;K7EIH8;K7EK03;K7EPP7;K7ER44;K7ESP1;Q99615;Q99615-2	ENSG00000168259	154	#N/A	#N/A	#N/A
155	1.59381	NaN	NaN	cell maturation;cellular metabolic process;cellular nitrogen compound metabolic process;cellular process;developmental maturation;developmental process;macromolecule metabolic process;metabolic process;mRNA metabolic process;mRNA processing;nitrogen compound metabolic process;nucleobase-containing compound metabolic process;primary metabolic process;RNA metabolic process;RNA processing			4.77283	NaN	NaN	PABPC1L	Polyadenylate-binding protein 1-like	A0A6I8PLA1;A0A6I8PS38;A0A6Q8JFT6;Q4VXU2;Q4VXU2-2	ENSG00000101104	#N/A	#N/A	#N/A	#N/A
156	1.1178	NaN	NaN	biological regulation;biosynthetic process;cellular component assembly;cellular component organization;cellular metabolic process;cellular nitrogen compound metabolic process;cellular process;chromatin organization;chromosome organization;immune system process;macromolecular complex assembly;macromolecule metabolic process;macromolecule modification;metabolic process;nitrogen compound metabolic p…			4.46111	NaN	NaN	IKBKAP	Elongator complex protein 1	A0A6Q8PEX6;A0A6Q8PF66;A0A6Q8PF69;A0A6Q8PFB7;A0A6Q8PFH9;A0A6Q8PFN8;A0A6Q8PG86;A0A6Q8PGR0;A0A6Q8PGW3;A0A6Q8PH48;A0A6Q8PHA0;A0A6Q8PHC9;A0A6Q8PHF4;A0A6Q8PHI5;F5H2T0;O95163	ENSG00000070061	#N/A	#N/A	#N/A	#N/A
157	0.389221	0.187	NaN				1.04533	2.93552	NaN	CLCC1	Chloride channel CLIC-like protein 1	A0A6Q8PEZ7;A0A6Q8PFF7;A0A6Q8PG14;A0A6Q8PG30;A0A6Q8PG68;A0A6Q8PG75;A0A6Q8PGA4;A0A6Q8PHQ1;A0A8I5KRC0;Q5T1P5;Q96S66;Q96S66-2;Q96S66-3;Q96S66-4	ENSG00000121940	157	#N/A	#N/A	#N/A
158	1.91177	NaN	1.36737	amine metabolic process;anatomical structure development;biological regulation;cellular amino acid metabolic process;cellular ketone metabolic process;cellular metabolic process;cellular nitrogen compound metabolic process;cellular process;developmental process;macromolecule metabolic process;macromolecule modification;metabolic process;molting cycle;multicellular organismal process;neurological …			5.85648	NaN	66.1	AARS;AARS1	Alanine--tRNA ligase cytoplasmic OS=Homo sapiens OX=9606 GN=AARS PE=1 SV=2;Alanine--tRNA ligase, cytoplasmic	A0A6Q8PF33;A0A6Q8PF77;A0A6Q8PFK3;A0A6Q8PFY2;A0A6Q8PGB5;A0A6Q8PGE8;A0A6Q8PGN5;A0A6Q8PGR9;A0A6Q8PH44;A0A6Q8PHJ2;A0A6Q8PHP3;A0A6Q8PHP7;H3BPK7;P49588;P49588-2	ENSG00000090861	#N/A	#N/A	158	#N/A
159	2.1163	NaN	NaN	biological regulation;cellular process;response to stimulus;signal transduction			5.4878	NaN	NaN	TFG	Protein TFG	A0A6Q8PF40;A0A6Q8PF51;A0A6Q8PFC4;A0A6Q8PFY7;A0A6Q8PG00;A0A6Q8PG04;A0A6Q8PGS4;A0A6Q8PH27;A0A6Q8PH89;C9JJP5;C9JTY3;C9JUE0;Q92734;Q92734-2;Q92734-3;Q92734-4	ENSG00000114354	#N/A	#N/A	#N/A	#N/A
160	0.688105	NaN	NaN	amine metabolic process;biosynthetic process;cellular amino acid metabolic process;cellular component organization;cellular ketone metabolic process;cellular metabolic process;cellular nitrogen compound metabolic process;cellular process;macromolecule metabolic process;metabolic process;mitochondrial translation;mitochondrion organization;nitrogen compound metabolic process;nucleobase-containing …			1.25051	NaN	NaN	HARS	Histidine--tRNA ligase, cytoplasmic	A0A6Q8PF07;A0A6Q8PF47;A0A6Q8PFF2;A0A6Q8PHA5;A0A6Q8PHE3;B4DDD8;B4E1C5;E7ETE2;P12081;P12081-2;P12081-3;P12081-4	ENSG00000170445	#N/A	#N/A	#N/A	#N/A
161	1.08925	0.068	4.51979	biological regulation;catabolic process;cell death;cell differentiation;cellular component assembly;cellular component organization;cellular homeostasis;cellular macromolecular complex assembly;cellular metabolic process;cellular nitrogen compound metabolic process;cellular process;chromosome organization;death;developmental process;DNA metabolic process;DNA packaging;homeostatic process;macromol…	MitoCarta3.0	MIM	4.89839	2.38926	54.8	AIFM1	Apoptosis-inducing factor 1, mitochondrial;Isoform 3 of Apoptosis-inducing factor 1 mitochondrial OS=Homo sapiens OX=9606 GN=AIFM1	A0A6Q8PF87;A0A6Q8PFA7;A0A6Q8PFE1;A0A6Q8PFM5;A0A6Q8PFN1;A0A6Q8PFQ8;A0A6Q8PFS4;A0A6Q8PG15;A0A6Q8PHC0;A0A6Q8PHJ9;A0A7I2PK44;A0A7I2RLJ8;E9PMA0;O95831;O95831-2;O95831-3;O95831-4;O95831-5;O95831-6	ENSG00000156709	#N/A	#N/A	#N/A	161
162	1.50442	NaN	NaN	anatomical structure development;biological regulation;cell cycle;cell death;cell development;cellular component disassembly;cellular component organization;cellular localization;cellular membrane organization;cellular metabolic process;cellular process;cytoskeleton organization;death;developmental process;establishment of localization;establishment or maintenance of cell polarity;localization;ma…			4.69086	NaN	NaN	LMNA	Prelamin-A/C;Lamin-A/C	A0A6Q8PF80;A0A6Q8PFJ0;A0A6Q8PHQ9;A0A804HL68;P02545;P02545-2;P02545-3;P02545-4;P02545-5;P02545-6;Q3BDU5;Q5TCI8	ENSG00000160789	#N/A	#N/A	#N/A	#N/A
163	0.883396	NaN	NaN	alcohol metabolic process;amine metabolic process;anatomical structure development;anatomical structure formation involved in morphogenesis;anatomical structure morphogenesis;behavior;biological regulation;catabolic process;cell communication;cell cycle;cell differentiation;cell division;cell motility;cell proliferation;cell-cell signaling;cellular component assembly;cellular component disassembl…			2.43773	NaN	NaN	PAFAH1B1	Platelet-activating factor acetylhydrolase IB subunit alpha	A0A6Q8PFT2;A0A6Q8PFU3;A0A6Q8PG63;A0A6Q8PH33;P43034	ENSG00000007168	#N/A	#N/A	#N/A	#N/A
164	0.970787	NaN	NaN	anatomical structure development;anatomical structure formation involved in morphogenesis;anatomical structure morphogenesis;biological regulation;catabolic process;cell development;cell differentiation;cell division;cell proliferation;cellular component assembly;cellular component morphogenesis;cellular component organization;cellular macromolecular complex assembly;cellular metabolic process;ce…			4.02094	NaN	NaN	DICER1	Endoribonuclease Dicer	A0A6Q8PFV4;A0A7I2YBM0;A0A8Q3SJI0;A0A8Q3WLH8;A0A8Q3WLJ5;H0YJZ6;Q9UPY3;Q9UPY3-2	ENSG00000100697	#N/A	#N/A	#N/A	#N/A
165	0.335781	NaN	NaN	amine metabolic process;biosynthetic process;cellular amino acid metabolic process;cellular ketone metabolic process;cellular metabolic process;cellular nitrogen compound metabolic process;cellular process;heterocycle metabolic process;macromolecule metabolic process;metabolic process;nitrogen compound metabolic process;nucleobase-containing compound metabolic process;nucleobase-containing small …	MitoCarta3.0	Matrix	1.45071	NaN	NaN	GARS	Glycine--tRNA ligase	A0A6Q8PFZ6;A0A6Q8PGA8;A0A6Q8PGI6;A0A6Q8PGW4;A0A6Q8PGZ8;A0A6Q8PHH9;A0A6Q8PHI7;H7C443;P41250;P41250-2	ENSG00000106105	#N/A	#N/A	#N/A	#N/A
166	1.10234	NaN	NaN	biological regulation;biosynthetic process;cellular metabolic process;cellular nitrogen compound metabolic process;cellular process;developmental process;DNA metabolic process;DNA repair;macromolecule metabolic process;metabolic process;mRNA metabolic process;mRNA processing;nitrogen compound metabolic process;nucleobase-containing compound metabolic process;primary metabolic process;response to …			3.46444	NaN	NaN	POLR2A	DNA-directed RNA polymerase II subunit RPB1	A0A6Q8PGB0;P24928	ENSG00000181222	#N/A	#N/A	#N/A	#N/A
167	0.54092	NaN	NaN	biological regulation;cell cycle;cellular metabolic process;cellular nitrogen compound metabolic process;cellular process;DNA metabolic process;DNA repair;macromolecule metabolic process;metabolic process;nitrogen compound metabolic process;nucleobase-containing compound metabolic process;primary metabolic process;regulation of protein modification process;response to DNA damage stimulus;response…			2.88202	NaN	NaN	FANCI	Fanconi anemia group I protein	A0A6Q8PGF4;A0A6Q8PH09;A0A8Q3SIW9;A0A8Q3SIZ6;F8W7R3;H3BP78;Q9NVI1;Q9NVI1-1;Q9NVI1-2	ENSG00000140525	#N/A	#N/A	#N/A	#N/A
168	0.823667	NaN	NaN	alcohol metabolic process;biological adhesion;biosynthetic process;carbohydrate metabolic process;cell adhesion;cellular ketone metabolic process;cellular metabolic process;cellular nitrogen compound metabolic process;cellular process;macromolecule metabolic process;macromolecule modification;metabolic process;nitrogen compound metabolic process;nucleobase-containing compound metabolic process;nu…			2.06515	NaN	NaN	GNE	Bifunctional UDP-N-acetylglucosamine 2-epimerase/N-acetylmannosamine kinase;UDP-N-acetylglucosamine 2-epimerase (hydrolyzing);N-acetylmannosamine kinase	A0A7I2SU25;Q9Y223;Q9Y223-2;Q9Y223-3;Q9Y223-4;Q9Y223-5	ENSG00000159921	#N/A	#N/A	#N/A	#N/A
169	0.876929	-0.391	0.555816	cellular component organization;cellular process;establishment of localization;Golgi vesicle transport;membrane organization;organelle organization;protein transport;transport;vesicle organization;vesicle-mediated transport			4.51408	0.10035	27.24	COPB2	Coatomer subunit beta;Coatomer subunit beta' OS=Homo sapiens OX=9606 GN=COPB2 PE=1 SV=2	A0A7I2V258;H0Y938;H0YAC7;P35606;P35606-2	ENSG00000184432	#N/A	#N/A	169	#N/A
170	1.44384	NaN	NaN	biological regulation;cellular component organization;cellular localization;cellular membrane organization;cellular process;endosome transport;establishment of localization;Golgi vesicle transport;localization;membrane invagination;membrane organization;protein targeting;protein transport;regulation of protein modification process;response to stimulus;signal transduction;transport;vacuolar transp…			5.7166	NaN	NaN	HGS	Hepatocyte growth factor-regulated tyrosine kinase substrate	A0A7I2V2D8;A0A7I2V2K2;A0A7I2V2R9;A0A7I2V2W5;A0A7I2V307;A0A7I2V3F9;A0A7I2V3I8;A0A7I2V3J3;A0A7I2V3Z1;A0A7I2V4X6;A0A7I2V5A2;A0A7I2V5A3;A0A7I2V5D6;A0A7I2V637;A0A7I2V6E0;A0A7I2YQD1;I3L165;I3L1P5;O14964;O14964-2	ENSG00000185359	#N/A	#N/A	#N/A	#N/A
171	1.10343	NaN	-2.47393	anatomical structure morphogenesis;behavior;biological adhesion;biological regulation;cell activation;cell adhesion;cell communication;cell differentiation;cell growth;cell junction organization;cell morphogenesis;cell motility;cellular component assembly;cellular component morphogenesis;cellular component movement;cellular component organization;cellular homeostasis;cellular ion homeostasis;cell…			2.48106	NaN	40.96	ITGB1	Integrin beta-1 OS=Homo sapiens OX=9606 GN=ITGB1 PE=1 SV=2;Integrin beta;Integrin beta-1	A0A7I2V2F9;A0A7I2V348;A0A7I2V5T3;A0A7I2V5Z8;C9JPK5;E7EUI6;H7C4K3;P05556;P05556-2;P05556-3;P05556-4;P05556-5	ENSG00000150093	#N/A	#N/A	#N/A	#N/A
172	1.48085	NaN	NaN	anatomical structure development;behavior;biological regulation;biosynthetic process;cell differentiation;cell proliferation;cellular component movement;cellular metabolic process;cellular nitrogen compound metabolic process;cellular process;developmental process;establishment of localization;homeostatic process;macromolecule metabolic process;metabolic process;multicellular organismal process;ni…			6.00024	NaN	NaN	STAT3	Signal transducer and activator of transcription 3;Signal transducer and activator of transcription	A0A7I2V2G1;A0A7I2V2T1;A0A7I2V395;A0A7I2V3V0;A0A7I2V444;A0A7I2V4C8;A0A7I2V4F6;A0A7I2V4R2;A0A7I2V4R3;A0A7I2V552;A0A7I2V5N9;A0A7I2YQD2;A0A7I2YQI1;A0A7I2YQR5;G8JLH9;P40763;P40763-2;P40763-3	ENSG00000168610	#N/A	#N/A	#N/A	#N/A
173	1.7285	0.084	0.722466	biological regulation;biosynthetic process;catabolic process;cellular component assembly;cellular component organization;cellular macromolecular complex assembly;cellular metabolic process;cellular nitrogen compound metabolic process;cellular process;macromolecular complex assembly;macromolecule metabolic process;metabolic process;mRNA metabolic process;nitrogen compound metabolic process;nucleob…			6.60623	0.92733	17.91	EIF3E	Eukaryotic translation initiation factor 3 subunit E;Eukaryotic translation initiation factor 3 subunit E OS=Homo sapiens OX=9606 GN=EIF3E PE=1 SV=1	A0A7I2V2H9;A0A7I2V2W0;A0A7I2V3I0;A0A7I2V3I2;A0A7I2V3S3;A0A7I2V4B4;A0A7I2V4G3;A0A7I2V5P9;A0A7I2V5Z6;B3KW56;E5RGA2;E5RHS5;H0YBP5;H0YBR5;P60228	ENSG00000104408	#N/A	#N/A	#N/A	173
174	1.33724	-0.148	NaN	biological regulation;biosynthetic process;cellular component assembly;cellular component organization;cellular macromolecular complex assembly;cellular metabolic process;cellular nitrogen compound metabolic process;cellular process;developmental process;DNA geometric change;DNA metabolic process;DNA repair;macromolecular complex assembly;macromolecule metabolic process;metabolic process;multicel…			4.53453	0.00217	NaN	DDX1	ATP-dependent RNA helicase DDX1	A0A087WZ71;A0A087X2G1;A0A7I2V2M5;A0A7I2V421;A0A7I2V430;A0A7I2V4F0;A0A7I2V4J3;A0A7I2V5X8;A0A7I2YQ77;F1T0B3;Q92499;Q92499-2;Q92499-3	ENSG00000079785	#N/A	#N/A	#N/A	#N/A
175	0.15075	-0.105	NaN	cellular metabolic process;cellular nitrogen compound metabolic process;cellular process;macromolecule metabolic process;metabolic process;mRNA metabolic process;mRNA processing;nitrogen compound metabolic process;nucleobase-containing compound metabolic process;primary metabolic process;RNA metabolic process;RNA processing;RNA splicing			0.586549	0.00179	NaN	HNRNPA3	Heterogeneous nuclear ribonucleoprotein A3	A0A7I2V2R3;A0A7I2V402;A0A7I2V4G0;A0A7I2V4J6;A0A7I2V5D8;P51991;P51991-2	ENSG00000170144	#N/A	#N/A	#N/A	#N/A
176	1.82154	0.199	NaN	anatomical structure development;biosynthetic process;cell activation;cell proliferation;cellular aromatic compound metabolic process;cellular component assembly;cellular component organization;cellular metabolic process;cellular nitrogen compound metabolic process;cellular process;developmental process;heterocycle metabolic process;immune system process;macromolecular complex assembly;metabolic …			6.49618	0.63618	NaN	IMPDH2	Inosine-5-monophosphate dehydrogenase 2	A0A7I2V2T3;A0A7I2YQK5;E7ETK5;H0Y4R1;P12268	ENSG00000178035	176	#N/A	#N/A	#N/A
177	-0.543738	NaN	3.29572	biosynthetic process;cellular aromatic compound metabolic process;cellular metabolic process;cellular nitrogen compound metabolic process;cellular process;cofactor metabolic process;heterocycle metabolic process;metabolic process;nitrogen compound metabolic process;one-carbon metabolic process;small molecule metabolic process	MitoCarta3.0	Matrix	0.79113	NaN	79.02	MTHFD2	Bifunctional methylenetetrahydrofolate dehydrogenase/cyclohydrolase mitochondrial OS=Homo sapiens OX=9606 GN=MTHFD2 PE=1 SV=2;Bifunctional methylenetetrahydrofolate dehydrogenase/cyclohydrolase, mitochondrial;NAD-dependent methylenetetrahydrofolate dehydrogenase;Methenyltetrahydrofolate cyclohydrolase	A0A7I2V2U6;A0A7I2V482;A0A7I2YQD4;B8ZZU9;P13995;P13995-2	ENSG00000065911	#N/A	#N/A	#N/A	#N/A
178	0.27495	NaN	NaN	anatomical structure formation involved in morphogenesis;developmental process			0.441258	NaN	NaN	NCL	Nucleolin	A0A7I2V2S8;A0A7I2V2U7;A0A7I2V349;A0A7I2V3F3;A0A7I2V428;A0A7I2V506;A0A7I2V5M5;A0A7I2V699;C9JLB1;H7BY16;P19338	ENSG00000115053	#N/A	#N/A	#N/A	#N/A
179	1.18809	NaN	1.57046	biological regulation;cell communication;cellular component organization;cellular process;regulation of organelle organization;response to chemical stimulus;response to external stimulus;response to extracellular stimulus;response to stimulus			5.36725	NaN	48.16	TWF2	Twinfilin-2;Twinfilin-2 OS=Homo sapiens OX=9606 GN=TWF2 PE=1 SV=2	A0A7I2V2U8;A0A7I2V5B1;A0A7I2V5D3;D6RG15;Q6IBS0	ENSG00000247596	#N/A	#N/A	179	#N/A
180	-0.0769839	0.036	NaN	biological regulation;cellular metabolic process;cellular nitrogen compound metabolic process;cellular process;establishment of localization;macromolecule metabolic process;metabolic process;mRNA metabolic process;mRNA processing;nitrogen compound metabolic process;nucleobase-containing compound metabolic process;nucleobase-containing compound transport;primary metabolic process;RNA metabolic pro…			0.286104	NaN	NaN	HNRNPA2B1;HNRNPA2B1;HNRPA2B1	Heterogeneous nuclear ribonucleoproteins A2/B1	A0A024RA28;A0A087WUI2;A0A7I2V323;A0A7I2V3P1;A0A7I2V3P7;A0A7I2V4I6;A0A7I2V4N0;A0A7I2V4N1;A0A7I2V4S4;A0A7I2YQN4;P22626;P22626-2	ENSG00000122566	#N/A	#N/A	#N/A	#N/A
181	1.75567	0.322	NaN	biological regulation;cellular metabolic process;cellular nitrogen compound metabolic process;cellular process;DNA metabolic process;establishment of localization;macromolecule metabolic process;metabolic process;nitrogen compound metabolic process;nuclear transport;nucleobase-containing compound metabolic process;nucleocytoplasmic transport;primary metabolic process;protein targeting;protein tra…			7.58132	1.62711	NaN	KPNA2	Importin subunit alpha-1	A0A7I2V351;A0A7I2V3Z3;A0A7I2V487;A0A7I2YQE1;J3KS65;J3QLL0;P52292	ENSG00000182481	181	#N/A	#N/A	#N/A
182	-0.240566	0.219	NaN	alcohol metabolic process;amine metabolic process;behavior;biological regulation;biosynthetic process;catabolic process;cell communication;cell-cell signaling;cellular aromatic compound metabolic process;cellular metabolic process;cellular nitrogen compound metabolic process;cellular process;developmental process;hormone metabolic process;lipid metabolic process;metabolic process;multicellular or…	MitoCarta3.0	Membrane	0.201998	1.0827	NaN	COMT	Catechol O-methyltransferase	A0A7I2V370;A0A7I2V3G7;E7EMS6;E7EUU8;H7BZ45;P21964;P21964-2	ENSG00000093010	#N/A	#N/A	#N/A	#N/A
183	1.0698	-0.027	NaN	biological regulation;cell division;cellular component assembly;cellular component movement;cellular component organization;cellular process;chromosome segregation;coagulation;cytoskeleton organization;immune system process;metabolic process;microtubule organizing center organization;mitosis;multicellular organismal process;nuclear division;organelle assembly;organelle fission;organelle organizat…			3.13046	0.13448	NaN	KIF11	Kinesin-like protein KIF11	A0A7I2V3A9;A0A7I2V3V3;A0A7I2YQY4;P52732	ENSG00000138160	#N/A	#N/A	#N/A	#N/A
184	-0.180485	NaN	0.594549	cellular metabolic process;cellular nitrogen compound metabolic process;cellular process;establishment of localization;macromolecule metabolic process;metabolic process;mRNA metabolic process;mRNA processing;nitrogen compound metabolic process;nuclear transport;nucleobase-containing compound metabolic process;nucleobase-containing compound transport;nucleocytoplasmic transport;primary metabolic p…			0.527443	NaN	24.1	HNRNPA1;HNRNPA1;HNRNPA1L2	Heterogeneous nuclear ribonucleoprotein A1;Heterogeneous nuclear ribonucleoprotein A1, N-terminally processed;Heterogeneous nuclear ribonucleoprotein A1-like 2;Isoform A1-A of Heterogeneous nuclear ribonucleoprotein A1 OS=Homo sapiens OX=9606 GN=HNRNPA1	A0A2R8Y4L2;A0A7I2V2L6;A0A7I2V3R8;A0A7I2V3W0;A0A7I2V5U9;A0A7I2YQX9;F8VTQ5;F8VZ49;F8W6I7;H0YH80;P09651;P09651-2;P09651-3;Q32P51	ENSG00000135486;ENSG00000139675	#N/A	#N/A	#N/A	#N/A
185	1.08926	0.012	NaN	biological regulation;biosynthetic process;cellular component assembly;cellular component organization;cellular macromolecular complex assembly;cellular metabolic process;cellular process;macromolecular complex assembly;macromolecule metabolic process;metabolic process;primary metabolic process;protein metabolic process;regulation of translation;ribonucleoprotein complex assembly;translation;tran…			3.95213	0.49304	NaN	EIF3I	Eukaryotic translation initiation factor 3 subunit I	A0A7I2V2M3;A0A7I2V3K6;A0A7I2V3N2;A0A7I2V3U3;A0A7I2V4C2;A0A7I2V4S8;A0A7I2V5V8;A0A7I2V607;A0A7I2V613;A0A7I2V640;A0A7I2V685;A0A7I2YQC8;A0A7I2YQF8;A0A7I2YQI2;A0A7I2YQI6;A0A7I2YQP9;A0A7I2YQT9;A0A7I2YQU2;A0A7P0MRT9;Q13347;Q5TFK1	ENSG00000084623	185	#N/A	#N/A	#N/A
186	1.15621	NaN	NaN	biological adhesion;cell adhesion;cellular process			3.18517	NaN	NaN	SPECC1	Cytospin-B	A0A7I2V416;A0A7I2V451;A0A7I2V486;A0A7I2V562;A0A7I2YQJ3;A0A7P0T9K0;A0A7P0TAS3;A0A7P0TB87;A0A7P0TBP2;A0A7P0Z4I1;J3QQM0;J3QS22;Q5M775;Q5M775-2;Q5M775-3;Q5M775-4;Q5M775-5	ENSG00000128487	#N/A	#N/A	#N/A	#N/A
187	1.26188	NaN	1.20789	biological regulation;biosynthetic process;cellular component organization;cellular metabolic process;cellular nitrogen compound metabolic process;cellular process;chromatin modification;chromatin organization;chromosome organization;DNA metabolic process;DNA modification;gene silencing;macromolecule metabolic process;macromolecule modification;metabolic process;nitrogen compound metabolic proces…			4.98534	NaN	29.22	DNMT1	DNA (cytosine-5)-methyltransferase 1;Isoform 2 of DNA (cytosine-5)-methyltransferase 1 OS=Homo sapiens OX=9606 GN=DNMT1	A0A7I2V490;A0A7I2V5D0;A0A7I2V5F1;A0A7I2YQA8;A0A7I2YQQ0;K7ENW7;P26358;P26358-2;P26358-3	ENSG00000130816	#N/A	#N/A	187	#N/A
188	1.09275	-0.204	NaN	cell cycle;cell proliferation;cellular component organization;cellular process;cytoskeleton organization;establishment of localization;immune system process;mitosis;mitotic cell cycle;nuclear division;organelle fission;organelle organization;transport			2.43363	0.00078	NaN	DCTN2	Dynactin subunit 2	A0A7I2V4H4;A0A7I2V4Y9;A8K8J9;F8VW18;F8W1I6;H0YI98;Q13561;Q13561-2;Q13561-3	ENSG00000175203	#N/A	#N/A	#N/A	#N/A
189	0.43252	-0.15	NaN	biological regulation;biosynthetic process;cellular metabolic process;cellular nitrogen compound metabolic process;cellular process;DNA metabolic process;DNA recombination;DNA repair;macromolecule metabolic process;metabolic process;mRNA metabolic process;mRNA processing;nitrogen compound metabolic process;nucleobase-containing compound metabolic process;primary metabolic process;response to DNA …			2.61356	0.0032	NaN	NONO	Non-POU domain-containing octamer-binding protein	A0A7I2V464;A0A7I2V4J2;A0A7I2V4K9;A0A7I2V4N2;A0A7I2V535;A0A7I2V5Y7;A0A7P0MRW0;C9IZL7;C9JYS8;H7C367;Q15233;Q15233-2	ENSG00000147140	#N/A	#N/A	#N/A	#N/A
190	1.96897	-0.071	NaN	biological regulation;biosynthetic process;catabolic process;cellular metabolic process;cellular nitrogen compound metabolic process;cellular process;coagulation;macromolecule metabolic process;metabolic process;multicellular organismal process;nitrogen compound metabolic process;nucleobase-containing compound metabolic process;primary metabolic process;protein metabolic process;regulation of bod…			4.60691	0.0021	NaN	PABPC4	Polyadenylate-binding protein 4;Polyadenylate-binding protein	A0A7I2V4L7;A0A7I2V598;A0A7I2V5W9;B1ANR0;H0Y5F5;Q13310;Q13310-2;Q13310-3	ENSG00000090621	#N/A	#N/A	#N/A	#N/A
191	1.23583	NaN	NaN	biological regulation;cell death;cellular metabolic process;cellular process;death;detection of stimulus;developmental process;embryo development;macromolecule metabolic process;macromolecule modification;metabolic process;peptidyl-amino acid modification;primary metabolic process;protein acylation;protein lipidation;protein metabolic process;protein modification process;response to abiotic stimu…			4.71179	NaN	NaN	NMT1	Glycylpeptide N-tetradecanoyltransferase 1	A0A7I2V3U5;A0A7I2V3X4;A0A7I2V4Y5;A0A7I2V539;B7Z8J4;K7EN82;P30419;P30419-2	ENSG00000136448	#N/A	#N/A	#N/A	#N/A
192	0.178045	-0.19	NaN	biological regulation;biosynthetic process;catabolic process;cellular component disassembly;cellular component organization;cellular metabolic process;cellular nitrogen compound metabolic process;cellular process;establishment of localization;macromolecule metabolic process;metabolic process;mRNA metabolic process;nitrogen compound metabolic process;nucleobase-containing compound metabolic proces…			1.81206	1e-05	NaN	RPL13A;RPL13a;RPL13A;RPL13a;RPL13AP3	60S ribosomal protein L13a;60S ribosomal protein L13a;Putative 60S ribosomal protein L13a protein RPL13AP3	A0A7I2V2L9;A0A7I2V5L3;M0QYS1;P40429;Q6NVV1;Q8J015	ENSG00000142541	#N/A	#N/A	#N/A	#N/A
193	1.28567	NaN	1.852	cell cycle;cell division;cellular component disassembly;cellular component organization;cellular membrane organization;cellular metabolic process;cellular process;macromolecule metabolic process;macromolecule modification;membrane organization;metabolic process;mitosis;mitotic cell cycle;nuclear division;organelle fission;organelle organization;phosphorus metabolic process;primary metabolic proce…			5.83139	NaN	50.57	NEK9	Serine/threonine-protein kinase Nek9;Serine/threonine-protein kinase Nek9 OS=Homo sapiens OX=9606 GN=NEK9 PE=1 SV=2	A0A7I2V454;A0A7I2V5R1;G3V5V0;Q8TD19	ENSG00000119638	#N/A	#N/A	193	#N/A
194	0.610387	0.015	NaN	aging;biological regulation;cellular component assembly;cellular component organization;cellular macromolecular complex assembly;cellular metabolic process;cellular nitrogen compound metabolic process;cellular process;chromatin modification;chromatin organization;chromosome organization;developmental process;DNA metabolic process;DNA repair;establishment of localization;localization;macromolecula…			4.05727	0.39004	NaN	NPM1	Nucleophosmin	A0A7I2V2X9;A0A7I2V3G5;A0A7I2V3U2;A0A7I2V433;A0A7I2V4G8;A0A7I2V579;A0A7I2V5J8;A0A7I2V5S2;A0A7I2YQC0;E5RI98;P06748;P06748-2;P06748-3	ENSG00000181163	194	#N/A	#N/A	#N/A
195	1.93352	0.113	NaN	biological regulation;biosynthetic process;catabolic process;cellular metabolic process;cellular nitrogen compound metabolic process;cellular process;macromolecule metabolic process;metabolic process;mRNA metabolic process;mRNA processing;nitrogen compound metabolic process;nucleobase-containing compound metabolic process;primary metabolic process;protein metabolic process;regulation of translati…			6.64458	1.69944	NaN	EIF4G1	Eukaryotic translation initiation factor 4 gamma 1	A0A7I2Y1C3;C9J6B6;C9JF13;E7EUU4;E7EX73;E9PGM1;Q04637;Q04637-3;Q04637-4;Q04637-5;Q04637-6;Q04637-7;Q04637-8;Q04637-9	ENSG00000114867	195	#N/A	#N/A	#N/A
196	0.213954	-0.12	NaN	biosynthetic process;catabolic process;cellular component disassembly;cellular component organization;cellular metabolic process;cellular nitrogen compound metabolic process;cellular process;establishment of localization;macromolecule metabolic process;metabolic process;mRNA metabolic process;nitrogen compound metabolic process;nucleobase-containing compound metabolic process;primary metabolic pr…			2.17957	0.01714	NaN	RPL19	60S ribosomal protein L19;Ribosomal protein L19;Ribosomal protein L19;60S ribosomal protein L19	A0A7I2YQG2;J3KTE4;J3QR09;P84098	ENSG00000108298	#N/A	#N/A	#N/A	#N/A
197	1.12991	0.097	NaN	biological regulation;cell differentiation;cellular metabolic process;cellular nitrogen compound metabolic process;cellular process;developmental process;macromolecule metabolic process;metabolic process;mRNA metabolic process;mRNA processing;nitrogen compound metabolic process;nucleobase-containing compound metabolic process;primary metabolic process;regulation of translation;response to chemica…			3.71413	2.093	NaN	SYNCRIP	Heterogeneous nuclear ribonucleoprotein Q	A0A7I2V2F2;A0A7I2V309;A0A7I2V346;A0A7I2V4Z0;A0A7I2V5Q6;A0A7I2YQN2;A0A7I2YQV8;B7Z645;O60506;O60506-2;O60506-3;O60506-4;O60506-5	ENSG00000135316	197	#N/A	#N/A	#N/A
198	1.62591	NaN	NaN	biological regulation;cellular metabolic process;cellular nitrogen compound metabolic process;cellular process;DNA geometric change;DNA metabolic process;establishment of localization;macromolecule metabolic process;metabolic process;nitrogen compound metabolic process;nucleobase-containing compound metabolic process;primary metabolic process;response to stimulus;signal transduction;transport			5.68122	NaN	NaN	G3BP1	Ras GTPase-activating protein-binding protein 1	A0A7I2V5M7;A0A7I2V651;A0A7I2YQN9;A0A7I2YQU8;A0A7P0P2U7;Q13283	ENSG00000145907	#N/A	#N/A	#N/A	#N/A
199	-0.307813	NaN	NaN	biological regulation;cell cycle;cell division;cell motility;cellular component movement;cellular component organization;cellular metabolic process;cellular nitrogen compound metabolic process;cellular process;cytoskeleton organization;locomotion;macromolecule metabolic process;metabolic process;mRNA metabolic process;mRNA processing;nitrogen compound metabolic process;nucleobase-containing compo…			0.397098	NaN	NaN	PRPF40A	Pre-mRNA-processing factor 40 homolog A	A0A7N4I394;A0A8Q3SIG7;A0A8V8TM61;A0A8V8TM87;F5H578;O75400;O75400-2;O75400-3	ENSG00000196504	#N/A	#N/A	#N/A	#N/A
200	0.0928938	-0.05	NaN	biosynthetic process;cellular component disassembly;cellular component organization;cellular metabolic process;cellular process;macromolecule metabolic process;metabolic process;mitochondrial translation;mitochondrion organization;organelle organization;primary metabolic process;protein metabolic process;translation;translational elongation;translational initiation	MitoCarta3.0	Matrix	0.359308	0.09519	NaN	MRPS22	28S ribosomal protein S22, mitochondrial	A0A7P0MKV3;A0A8I5KQR7;A0A8I5KSY5;A0A8I5KX02;A0A8I5KYF1;G5E9V5;G5E9W7;H7C5F2;H7C5H3;H7C5L9;P82650;P82650-2	ENSG00000175110	#N/A	#N/A	#N/A	#N/A
201	0.890634	0.137	NaN	anatomical structure formation involved in morphogenesis;biological regulation;cellular process;developmental process;establishment of localization;establishment or maintenance of cell polarity;Golgi vesicle transport;metabolic process;protein targeting;protein transport;regulation of cell cycle;response to stimulus;response to stress;signal transduction;transport;vesicle-mediated transport			3.17232	1.08341	NaN	MACF1;MACF1;KIAA0754	Microtubule-actin cross-linking factor 1, isoforms 1/2/3/5;Microtubule-actin cross-linking factor 1, isoforms 1/2/3/5;Uncharacterized protein KIAA0754	A0A590UJG2;A0A7P0MQR8;A0A804HL78;H0Y390;H3BPE1;H3BQK9;O94854;Q9UPN3;Q9UPN3-2;Q9UPN3-3;Q9UPN3-4;Q9UPN3-5	ENSG00000127603	201	#N/A	#N/A	#N/A
202	0.328166	-0.1	NaN	biosynthetic process;catabolic process;cellular component disassembly;cellular component organization;cellular metabolic process;cellular nitrogen compound metabolic process;cellular process;cytoplasmic translation;establishment of localization;macromolecule metabolic process;metabolic process;mRNA metabolic process;nitrogen compound metabolic process;nucleobase-containing compound metabolic proc…			2.14539	0.002	NaN	RPS20	40S ribosomal protein S20	A0A7P0S5H5;E5RIP1;E5RJX2;G3XAN0;P60866;P60866-2	ENSG00000008988	#N/A	#N/A	#N/A	#N/A
203	0.730351	NaN	NaN	biological regulation;cell cycle;cell division;cellular component disassembly;cellular component organization;cellular membrane organization;cellular metabolic process;cellular process;chromatin modification;chromatin organization;chromosome organization;endocytosis;establishment of localization;Golgi organization;histone modification;macromolecule metabolic process;macromolecule modification;mem…			2.72719	NaN	NaN	VRK1	Serine/threonine-protein kinase VRK1	A0A7P0T814;A0A7P0T824;A0A7P0T832;A0A7P0T838;A0A7P0T8M0;A0A7P0T8N0;A0A7P0T8Z5;A0A7P0T925;A0A7P0T952;A0A7P0T977;A0A7P0T9B1;A0A7P0T9C6;A0A7P0T9E5;A0A7P0T9I1;A0A7P0T9T1;A0A7P0TA16;A0A7P0TA65;A0A7P0TAA6;A0A7P0TAS8;A0A7P0TB08;A0A7P0TB15;A0A7P0TBB8;A0A7P0TBE4;A0A7P0TBI6;A0A7P0Z3Z7;A0A7P0Z445;A0A7P0Z462;A0A7P0Z4A4;A0A7P0Z4C8;H0YJ50;H0YJF7;H0YJJ9;Q99986	ENSG00000100749	#N/A	#N/A	#N/A	#N/A
204	1.344	NaN	NaN				4.95453	NaN	NaN	C1orf174	UPF0688 protein C1orf174	A0A7P0T887;A0A7P0T8I3;A0A7P0T8M5;A0A7P0TAC3;A0A7P0TAV4;Q8IYL3	ENSG00000198912	#N/A	#N/A	#N/A	#N/A
205	0.277421	-0.212	NaN	amine metabolic process;biological regulation;cellular amino acid metabolic process;cellular component organization;cellular homeostasis;cellular ketone metabolic process;cellular metabolic process;cellular nitrogen compound metabolic process;cellular process;extracellular matrix organization;extracellular structure organization;heterocycle metabolic process;homeostatic process;macromolecule meta…			0.453955	0.00025	NaN	P4HB	Protein disulfide-isomerase	A0A7P0T8C0;A0A7P0T8J3;A0A7P0T8X1;A0A7P0T9D6;A0A7P0T9K9;A0A7P0T9U6;A0A7P0TA35;A0A7P0TA71;A0A7P0TA97;A0A7P0TB26;H0Y3Z3;H7BZ94;I3L0S0;I3L312;I3L398;I3L3P5;I3L4M2;I3L514;P07237	ENSG00000185624	#N/A	#N/A	#N/A	#N/A
206	1.23178	-0.122	NaN	anatomical structure development;biological regulation;biosynthetic process;cellular component assembly;cellular component organization;cellular ketone metabolic process;cellular lipid metabolic process;cellular metabolic process;cellular process;cofactor metabolic process;developmental process;glycerol ether metabolic process;lipid metabolic process;macromolecular complex assembly;metabolic proc…			5.71823	0.00214	NaN	ACSL3	Long-chain-fatty-acid--CoA ligase 3	A0A7P0T8L6;A0A7P0T905;A0A7P0TA76;A0A7P0TB52;A0A7P0TBB1;H7BYZ7;O95573	ENSG00000123983	#N/A	#N/A	#N/A	#N/A
207	1.43376	NaN	1.3505	biological regulation;biosynthetic process;cell communication;cell-cell signaling;cellular amide metabolic process;cellular metabolic process;cellular nitrogen compound metabolic process;cellular process;cofactor metabolic process;heterocycle metabolic process;metabolic process;multi-organism process;nitrogen compound metabolic process;nucleobase-containing compound metabolic process;nucleobase-c…			5.50225	NaN	34.83	NAMPT	Nicotinamide phosphoribosyltransferase;Nicotinamide phosphoribosyltransferase OS=Homo sapiens OX=9606 GN=NAMPT PE=1 SV=1	A0A0C4DFS8;A0A7P0T862;A0A7P0T895;A0A7P0T8D2;A0A7P0T8L3;A0A7P0T931;A0A7P0T941;A0A7P0T973;A0A7P0T9I9;A0A7P0TA73;A0A7P0TAS5;A0A7P0TBB7;A0A7P0Z466;B7Z8W6;P43490	ENSG00000105835	#N/A	#N/A	207	#N/A
208	1.26707	1.143	2.45943	behavior;biological regulation;cellular component organization;cellular process;cytoskeleton organization;metabolic process;multicellular organismal process;neurological system process;organelle organization;regulation of transport;response to stimulus	MitoCarta3.0	MOM	5.45762	4.3641	27.34	ATAD1	ATPase family AAA domain-containing protein 1;ATPase family AAA domain-containing protein 1 OS=Homo sapiens OX=9606 GN=ATAD1 PE=1 SV=1	A0A7P0T7Z9;A0A7P0T9B4;A0A7P0T9U2;A0A7P0TAM5;Q8NBU5;Q8NBU5-2	ENSG00000138138	#N/A	#N/A	#N/A	208
209	1.16147	0.182	NaN	biological regulation;cellular component assembly;cellular component organization;cellular macromolecular complex assembly;cellular metabolic process;cellular nitrogen compound metabolic process;cellular process;macromolecular complex assembly;macromolecule metabolic process;metabolic process;multicellular organismal process;nitrogen compound metabolic process;nucleobase-containing compound metab…			4.0183	2.00627	NaN	DDX20	Probable ATP-dependent RNA helicase DDX20	A0A7P0T8G7;A0A7P0T9T8;A0A7P0TB94;Q9UHI6	ENSG00000064703	209	#N/A	#N/A	#N/A
210	0.995985	NaN	-0.494109				4.88108	NaN	30.47	DIMT1	Probable dimethyladenosine transferase;Probable dimethyladenosine transferase OS=Homo sapiens OX=9606 GN=DIMT1 PE=1 SV=1	A0A0C4DGB1;A0A494C0G7;A0A7P0T9J1;A0A7P0T9Y7;A0A7P0Z4I0;B4DRY2;D6RCL3;Q9UNQ2	ENSG00000086189	#N/A	#N/A	#N/A	#N/A
211	0.503131	-0.172	NaN	biological regulation;catabolic process;cellular component assembly;cellular component organization;cellular membrane organization;cellular metabolic process;cellular process;cytoskeleton organization;endocytosis;establishment of localization;immune system process;macromolecule metabolic process;membrane invagination;membrane organization;metabolic process;organelle organization;primary metabolic…			1.67449	0.1362	NaN	HSP90B1	Endoplasmin	A0A087WT78;A0A1W2PRR1;A0A7P0T823;A0A7P0T917;A0A7P0TAE1;A0A7P0TAT8;A0A7P0TAY2;A0A7P0TBC2;F8W026;H0YIV0;P14625;Q96GW1	ENSG00000166598	#N/A	#N/A	#N/A	#N/A
212	1.33689	-0.043	NaN	aging;carbohydrate metabolic process;cellular component organization;cellular membrane organization;cellular metabolic process;cellular process;developmental process;endocytosis;establishment of localization;immune system process;macromolecule metabolic process;macromolecule modification;membrane invagination;membrane organization;metabolic process;peptidyl-amino acid modification;primary metabol…			4.74482	0.00473	NaN	CANX	Calnexin	A0A7P0T840;A0A7P0T8G1;A0A7P0T937;A0A7P0T9L0;A0A7P0TAE9;A0A7P0TAR9;A0A7P0TB65;A0A7P0Z484;A0A7P0Z4D6;A0A7P0Z4H2;D6RGY2;P27824;P27824-2;P27824-3	ENSG00000127022	#N/A	#N/A	#N/A	#N/A
213	0.226837	0.013	NaN	alcohol metabolic process;biological regulation;carbohydrate metabolic process;catabolic process;cellular ketone metabolic process;cellular metabolic process;cellular process;cofactor metabolic process;metabolic process;organic acid metabolic process;primary metabolic process;small molecule metabolic process	MitoCarta3.0	Matrix	2.56925	0.50192	NaN	DLAT	Acetyltransferase component of pyruvate dehydrogenase complex;Dihydrolipoyllysine-residue acetyltransferase component of pyruvate dehydrogenase complex, mitochondrial;Dihydrolipoyllysine-residue acetyltransferase component of pyruvate dehydrogenase complex, mitochondrial;Acetyltransferase component of pyruvate dehydrogenase complex	A0A7P0T997;A0A7P0TA47;A0A7P0TAG1;A0A7P0TAX2;A0A7P0TBE2;A0A7P0TBK2;A0A7P0Z4G4;E9PEJ4;H0YDD4;P10515	ENSG00000150768	213	#N/A	#N/A	#N/A
214	1.27016	0.566	NaN	amine transport;amino acid transport;biological regulation;carbohydrate metabolic process;cell growth;cell motility;cellular component movement;cellular process;coagulation;establishment of localization;growth;immune system process;ion transport;locomotion;metabolic process;multicellular organismal process;organic acid transport;primary metabolic process;regulation of body fluid levels;response t…			6.15297	2.39219	NaN	SLC3A2	4F2 cell-surface antigen heavy chain	A0A7P0T8F1;A0A7P0T8U7;A0A7P0T9F7;A0A7P0TAN7;A0A7P0TAS6;A0A7P0TBF8;A0A7P0Z4A0;A0A7P0Z4P5;F5GZI0;F5GZS6;F5H056;H0YH36;J3KPF3;P08195;P08195-2;P08195-3;P08195-4	ENSG00000168003	214	#N/A	#N/A	#N/A
215	1.94479	-0.078	NaN	biological regulation;biosynthetic process;carbohydrate metabolic process;catabolic process;cellular component assembly;cellular component organization;cellular metabolic process;cellular nitrogen compound metabolic process;cellular process;DNA metabolic process;DNA repair;establishment of localization;Golgi vesicle transport;macromolecular complex assembly;macromolecule metabolic process;macromo…			4.44443	0.00419	NaN	VCP	Transitional endoplasmic reticulum ATPase	A0A7I2V2Y2;A0A7I2V540;A0A7P0T8A3;A0A7P0T8Q5;A0A7P0TAQ1;A0A7P0TAW3;A0A7P0Z4C6;C9JUP7;P55072	ENSG00000165280	#N/A	#N/A	#N/A	#N/A
216	0.199061	NaN	0.910733	biological regulation;biosynthetic process;cellular metabolic process;cellular nitrogen compound metabolic process;cellular process;immune system process;interspecies interaction between organisms;macromolecule metabolic process;macromolecule modification;metabolic process;multi-organism process;nitrogen compound metabolic process;nucleobase-containing compound metabolic process;phosphorus metabo…			1.62459	NaN	18	EIF2AK2	Interferon-induced double-stranded RNA-activated protein kinase OS=Homo sapiens OX=9606 GN=EIF2AK2 PE=1 SV=2;Interferon-induced, double-stranded RNA-activated protein kinase	A0A7P0TAL9;A0A7P0TBA9;A0A7P0Z4M0;P19525;P19525-2	ENSG00000055332	#N/A	#N/A	216	#N/A
217	0.779807	-0.154	NaN	anatomical structure development;biological regulation;cell cycle;cellular component movement;cellular component organization;cellular metabolic process;cellular process;cytoskeleton-dependent intracellular transport;developmental process;endosome transport;establishment of localization;immune system process;macromolecule metabolic process;metabolic process;mitosis;mitotic cell cycle;nuclear divi…			2.15065	0.00106	NaN	DCTN1;DKFZp686E0752	Dynactin subunit 1	A0A7P0Z4C3;A0A804CDA6;E7EWF7;E7EX90;Q14203;Q14203-2;Q14203-3;Q14203-4;Q14203-5;Q14203-6;Q6AWB1	ENSG00000204843;ENSG00000264324	#N/A	#N/A	#N/A	#N/A
218	0.995795	NaN	NaN	biological regulation;cell junction organization;cellular component assembly;cellular component organization;cellular metabolic process;cellular process;macromolecule metabolic process;metabolic process;primary metabolic process;protein folding;protein metabolic process;regulation of organelle organization			5.14016	NaN	NaN	TBCD	Tubulin-specific chaperone D	A0A804HHW7;A0A804HI02;A0A804HI57;A0A804HIC0;A0A804HIN6;A0A804HIU1;A0A804HJ32;A0A804HJ57;A0A804HJY5;A0A804HKB9;A0A804HKT8;A0A804HL21;A0A804HL62;A0A804HLF8;A0A804HLI2;J3KR97;Q9BTW9;Q9BTW9-4;Q9BTW9-5	ENSG00000141556	#N/A	#N/A	#N/A	#N/A
219	0.839212	-0.09	NaN	alcohol metabolic process;anatomical structure development;biological regulation;biosynthetic process;cell differentiation;cellular process;developmental process;growth;lipid metabolic process;metabolic process;multicellular organismal process;post-embryonic development;primary metabolic process;small molecule metabolic process			2.08426	0.03138	NaN	DHCR7	7-dehydrocholesterol reductase	A0A804HI25;A0A804HJI8;A0A804HJQ7;A0A804HL56;A0A8I5KRR9;B4E1K5;E9PJ54;E9PM00;H0YE57;Q9UBM7	ENSG00000172893	#N/A	#N/A	#N/A	#N/A
220	0.582595	NaN	2.98368	anatomical structure development;biological regulation;biosynthetic process;cellular ketone metabolic process;cellular lipid metabolic process;cellular metabolic process;cellular process;cofactor metabolic process;developmental process;establishment of localization;glycerol ether metabolic process;lipid metabolic process;lipid transport;metabolic process;multicellular organismal process;organic a…			2.24777	NaN	47.5	ACSL4	Long-chain-fatty-acid--CoA ligase 4;Long-chain-fatty-acid--CoA ligase 4 OS=Homo sapiens OX=9606 GN=ACSL4 PE=1 SV=2	A0A804HI36;O60488;O60488-2	ENSG00000068366	#N/A	#N/A	220	#N/A
221	1.60041	NaN	NaN	cellular metabolic process;cellular process;macromolecule metabolic process;metabolic process;primary metabolic process;protein folding;protein metabolic process			5.80174	NaN	NaN	TTC1	Tetratricopeptide repeat protein 1	A0A804HIB8;A0A804HKC5;H0YB37;Q99614	ENSG00000113312	#N/A	#N/A	#N/A	#N/A
222	0.390264	0.113	NaN	anatomical structure development;biological regulation;cellular component organization;cellular process;developmental process;endoplasmic reticulum organization;establishment of localization;metabolic process;nuclear transport;nucleocytoplasmic transport;organelle organization;protein transport;response to stimulus;signal transduction;transport			1.41235	1.94994	NaN	RAB18	Ras-related protein Rab-18	A0A087X163;A0A804HIB9;A0A804HIM2;A0A804HJ83;A0A804HK95;A0A804HKV1;A0A804HLG5;A0A8C8NLQ3;B7Z4P9;H0Y6T8;Q5W0J0;Q9NP72;Q9NP72-2;Q9NP72-3	ENSG00000099246	222	#N/A	#N/A	#N/A
223	1.53479	0.209	NaN	biological regulation;biosynthetic process;cellular component movement;cellular metabolic process;cellular nitrogen compound metabolic process;cellular process;cytoskeleton-dependent intracellular transport;establishment of localization;macromolecule metabolic process;metabolic process;nitrogen compound metabolic process;nucleobase-containing compound metabolic process;nucleobase-containing compo…	MitoCarta3.0	Matrix	3.6455	2.0838	NaN	LRPPRC	Leucine-rich PPR motif-containing protein, mitochondrial	A0A804HHY9;A0A804HI14;A0A804HI40;A0A804HIG4;A0A804HIN4;A0A804HIQ7;A0A804HJH8;A0A804HJI0;A0A804HJZ1;A0A804HK02;A0A804HK30;A0A804HKI2;A0A804HKJ0;A0A804HKR3;A0A804HL40;A0A804HLG8;B8ZZ38;C9JCA9;P42704	ENSG00000138095	223	#N/A	#N/A	#N/A
224	1.42267	-0.161	NaN	biological regulation;cell activation;cell junction organization;cellular component assembly;cellular component organization;cellular process;coagulation;cytoskeleton organization;establishment of localization;exocytosis;extracellular matrix organization;extracellular structure organization;multicellular organismal process;organelle organization;protein transport;regulation of body fluid levels;r…			5.16223	0.00092	NaN	ACTN1;ACTN4;ACTN4;ACTN1	Alpha-actinin-1;Alpha-actinin-4;Alpha-actinin-4;Alpha-actinin-1	A0A7I2V4Y4;A0A804HII9;A0A804HIN7;A0A804HJU8;A0A804HK61;A0A804HKE2;A0A804HL31;A0A804HLD0;A0A804HLF4;A0A8V8TL71;F5GXS2;H7C144;H9KV75;O43707;O43707-2;O43707-3;P12814;P12814-2;P12814-3;P12814-4	ENSG00000072110;ENSG00000130402	#N/A	#N/A	#N/A	#N/A
225	-0.275859	-0.204	NaN	amine metabolic process;catabolic process;cellular amide metabolic process;cellular amino acid metabolic process;cellular ketone metabolic process;cellular metabolic process;cellular nitrogen compound metabolic process;cellular process;cofactor metabolic process;heterocycle metabolic process;metabolic process;nitrogen compound metabolic process;nucleobase-containing compound metabolic process;nuc…	MitoCarta3.0	Matrix	0.397547	0.02014	NaN	MCCC2	Methylcrotonoyl-CoA carboxylase beta chain, mitochondrial	A0A0S2Z5R4;A0A804HHS4;A0A804HIH3;A0A804HJ24;A0A804HJ31;A0A804HJ84;A0A804HJW2;A0A804HJW5;A0A804HK37;A0A804HKE8;A0A804HL02;A0A804HLJ9;D6R9R1;D6RD67;D6RDF7;Q9HCC0;Q9HCC0-2	ENSG00000131844	#N/A	#N/A	#N/A	#N/A
226	1.19519	NaN	NaN	catabolic process;cellular metabolic process;cellular process;macromolecule metabolic process;metabolic process;primary metabolic process;protein metabolic process;proteolysis;proteolysis involved in cellular protein catabolic process			4.9528	NaN	NaN	KIAA0368;ECM29	Proteasome-associated protein ECM29 homolog	A0A804HJA4;J3KN16;Q5VYK3	ENSG00000136813	#N/A	#N/A	#N/A	#N/A
227	0.988699	0.251	NaN	biological regulation;cell cycle;cell division;cell motility;cellular component movement;cellular component organization;cellular process;cytoskeleton organization;establishment or maintenance of cell polarity;locomotion;microtubule organizing center organization;mitosis;mitotic cell cycle;nuclear division;organelle fission;organelle organization;regulation of organelle organization;response to c…			5.46673	3.8584	NaN	CLASP2	CLIP-associating protein 2	A0A0U1RQI6;A0A804HJG7;B3KR06;E3W994;E7ENG2;E7ERI8;E7EW49;J3KR49;O75122;O75122-2;O75122-3	ENSG00000163539	227	#N/A	#N/A	#N/A
228	0.977735	NaN	NaN	biological regulation;cellular metabolic process;cellular process;establishment of localization;macromolecule metabolic process;metabolic process;primary metabolic process;protein folding;protein maturation;protein metabolic process;protein targeting;protein transport;response to stimulus;signal transduction;transport;xenobiotic metabolic process			4.02068	NaN	NaN	AIP	AH receptor-interacting protein	A0A804HIX8;A0A804HJ38;A0A804HJ46;A0A804HKH9;A0A804HKK3;A0A804HKL7;A0A804HKP8;E9PMH2;O00170;V9GYQ3	ENSG00000110711	#N/A	#N/A	#N/A	#N/A
229	1.31326	NaN	2.40327				5.68278	NaN	49.73	UBAP2	Ubiquitin-associated protein 2;Ubiquitin-associated protein 2 OS=Homo sapiens OX=9606 GN=UBAP2 PE=1 SV=1	A0A8C8KGQ8;A0A8C8MQ70;Q5T6F2	ENSG00000137073	#N/A	#N/A	229	#N/A
230	0.640993	NaN	NaN				1.02111	NaN	NaN	FAM98A	Protein FAM98A	A0A8I5KR56;A0A8I5KZA5;A0A8I5QKV5;E9PH82;Q8NCA5	ENSG00000119812	#N/A	#N/A	#N/A	#N/A
231	0.908519	NaN	NaN				2.10258	NaN	NaN	HEATR3	HEAT repeat-containing protein 3	A0A8I5KQT3;A0A8I5KR70;A0A8I5KVQ2;Q7Z4Q2;Q7Z4Q2-2;Q7Z4Q2-3	ENSG00000155393	#N/A	#N/A	#N/A	#N/A
232	0.618106	0.797	0.879706	alcohol metabolic process;biosynthetic process;blood circulation;cellular ketone metabolic process;cellular metabolic process;cellular process;circulatory system process;lipid metabolic process;metabolic process;multicellular organismal process;organic acid metabolic process;primary metabolic process;small molecule metabolic process;vitamin metabolic process	MitoCarta3.0	MOM	2.473	2.52373	34.6	CYB5R3	NADH-cytochrome b5 reductase 3 OS=Homo sapiens OX=9606 GN=CYB5R3 PE=1 SV=3;NADH-cytochrome b5 reductase 3;NADH-cytochrome b5 reductase 3 membrane-bound form;NADH-cytochrome b5 reductase 3 soluble form	A0A8I5KPU0;A0A8I5KR71;A0A8I5KVD2;A0A8I5KW26;A0A8I5KYU1;A0A8I5QKL2;A0A8I5QKT9;A0A8I5QKX1;A0A8J8YWN6;A0A8J8Z3C6;B1AHF3;P00387;P00387-2;P00387-3	ENSG00000100243	#N/A	#N/A	#N/A	232
233	1.88037	NaN	NaN	cellular component organization;cellular process;cytoskeleton organization;metabolic process;organelle organization			6.68032	NaN	NaN	KATNAL2	Katanin p60 ATPase-containing subunit A-like 2	A0A8I5KR90;A0A8I5QL41;K7EIJ8;K7EM02;K7EPQ6;Q8IYT4;Q8IYT4-2	ENSG00000167216	#N/A	#N/A	#N/A	#N/A
234	0.955422	-0.338	NaN	biological regulation;cellular component organization;cellular process;chromosome organization;organelle organization;regulation of gene expression, epigenetic			3.64791	NaN	NaN	SMCHD1	Structural maintenance of chromosomes flexible hinge domain-containing protein 1	A0A8I5KRS9;A6NHR9;A6NHR9-2;A6NHR9-3;J3KTL8	ENSG00000101596	#N/A	#N/A	#N/A	#N/A
235	1.0212	NaN	NaN	anatomical structure development;biological regulation;cell cycle;cell differentiation;cellular component organization;cellular process;chromosome segregation;cytoskeleton organization;developmental process;establishment of localization;microtubule organizing center organization;mitotic cell cycle;organelle organization;regulation of cell cycle;regulation of organelle organization			3.17752	NaN	NaN	CDK5RAP2	CDK5 regulatory subunit-associated protein 2	A0A0A0MRG9;A0A8I5KRU7;A0A8I5KTP5;A0A8I5KXB5;A0A8I5KXG0;A0A8I5KYJ8;A0A8I5QKL1;B1AMJ5;Q96SN8;Q96SN8-2;Q96SN8-3;Q96SN8-4	ENSG00000136861	#N/A	#N/A	#N/A	#N/A
236	0.694223	1.008	2.12763	metabolic process	MitoCarta3.0	MOM	1.68373	2.37546	37.37	CYB5B	Cytochrome b5 type B;Cytochrome b5 type B OS=Homo sapiens OX=9606 GN=CYB5B PE=1 SV=3	A0A499FJ32;A0A8I5KP74;A0A8I5KSY3;A0A8I5KSY8;A0A8I5KX20;A0A8I5KYK4;A0A8I5QJ67;A0A8I5QKN7;D6RFH4;H3BUX2;J3QR91;O43169	ENSG00000103018	#N/A	#N/A	#N/A	236
237	0.80657	NaN	NaN	alcohol metabolic process;amine metabolic process;biosynthetic process;cellular lipid metabolic process;cellular metabolic process;cellular nitrogen compound metabolic process;cellular process;lipid metabolic process;metabolic process;nitrogen compound metabolic process;primary metabolic process;small molecule metabolic process			1.39311	NaN	NaN	SPTLC1	Serine palmitoyltransferase 1	A0A8I5KUM4;A0A8I5QKQ8;O15269	ENSG00000090054	#N/A	#N/A	#N/A	#N/A
238	1.79078	-0.254	1.42761	anatomical structure development;biological regulation;catabolic process;cellular metabolic process;cellular nitrogen compound metabolic process;cellular process;developmental process;macromolecule metabolic process;metabolic process;mRNA metabolic process;nitrogen compound metabolic process;nucleobase-containing compound metabolic process;primary metabolic process;RNA catabolic process;RNA metab…			7.05901	NaN	32.6	CSDE1	Cold shock domain-containing protein E1;Cold shock domain-containing protein E1 OS=Homo sapiens OX=9606 GN=CSDE1 PE=1 SV=2	A0A8I5KPC0;A0A8I5KPJ6;A0A8I5KPQ8;A0A8I5KS07;A0A8I5KTQ3;A0A8I5KV85;A0A8I5KW72;A0A8I5KWW0;A0A8I5KXH5;A0A8I5KXL1;A0A8I5KYL8;A0A8I5QJA6;A0A8I5QKX0;E9PLT0;E9PNG3;O75534;O75534-2;O75534-3;O75534-4	ENSG00000009307	#N/A	#N/A	238	#N/A
239	-0.49583	NaN	NaN	alcohol metabolic process;biosynthetic process;cellular metabolic process;cellular process;lipid metabolic process;metabolic process;one-carbon metabolic process;primary metabolic process;small molecule metabolic process;xenobiotic metabolic process			1.2844	NaN	NaN	CYP51A1	Lanosterol 14-alpha demethylase	A0A8I5KRT9;A0A8I5KWQ7;Q16850;Q16850-2	ENSG00000001630	#N/A	#N/A	#N/A	#N/A
240	1.71046	-0.119	NaN	anatomical structure formation involved in morphogenesis;biological adhesion;biological regulation;cell adhesion;cell differentiation;cell motility;cellular component movement;cellular component organization;cellular membrane organization;cellular process;cytokinesis;cytoskeleton organization;developmental process;embryo development;establishment of localization;establishment or maintenance of ce…			5.51149	0.03518	NaN	MYH9	Myosin-9	A0A8I5KWT8;P35579;P35579-2	ENSG00000100345	#N/A	#N/A	#N/A	#N/A
241	0.158759	NaN	NaN	biological regulation;biosynthetic process;cellular metabolic process;cellular nitrogen compound metabolic process;cellular process;macromolecule metabolic process;metabolic process;nitrogen compound metabolic process;nucleobase-containing compound metabolic process;primary metabolic process;RNA metabolic process			0.387338	NaN	NaN	NKRF	NF-kappa-B-repressing factor	A0A8I5KX72;O15226;O15226-2	ENSG00000186416	#N/A	#N/A	#N/A	#N/A
242	1.09494	NaN	1.51602	cell proliferation			1.77515	NaN	26.56	CDV3	Protein CDV3 homolog;Protein CDV3 homolog OS=Homo sapiens OX=9606 GN=CDV3 PE=1 SV=1	A0A8I5KX85;D6R9V8;Q9UKY7;Q9UKY7-2	ENSG00000091527	#N/A	#N/A	242	#N/A
243	-0.382053	NaN	NaN	biological regulation;biosynthetic process;cellular metabolic process;cellular nitrogen compound metabolic process;cellular process;macromolecule metabolic process;metabolic process;nitrogen compound metabolic process;nucleobase-containing compound metabolic process;primary metabolic process;RNA metabolic process;transcription elongation, DNA-dependent;transcription from RNA polymerase II promote…			0.540181	NaN	NaN	TAF13	Transcription initiation factor TFIID subunit 13	A0A8J9AJQ9;Q15543	ENSG00000197780	#N/A	#N/A	#N/A	#N/A
244	0.434034	-0.417	NaN	cellular component organization;cellular process;Golgi organization;organelle organization			1.42851	NaN	NaN	GOLGB1	Golgin subfamily B member 1	A0A8J9C4H3;A0A8Q3SHH2;A0A8Q3SHH5;A0A8Q3SHI9;A0A8Q3SHM0;A0A8Q3SHP0;A0A8Q3SHQ4;A0A8Q3SHQ5;A0A8Q3SHQ9;A0A8Q3WK92;A0A8Q3WKA7;A0A8Q3WKE2;A0A8Q3WLC9;C9J8Q0;E7EU81;H0Y867;H7C5I7;Q14789;Q14789-2;Q14789-3;Q14789-4	ENSG00000173230	#N/A	#N/A	#N/A	#N/A
245	1.29466	0.609	6	metabolic process;nitrogen compound metabolic process;response to chemical stimulus;response to stimulus;response to stress	MitoCarta3.0	MOM	5.60953	2.81535	88.29	2024-03-01 00:00:00;2025-03-01 00:00:00;MTARC1	Mitochondrial amidoxime-reducing component 1;Mitochondrial amidoxime-reducing component 1 OS=Homo sapiens OX=9606 GN=MARC1 PE=1 SV=1	A0A494C1P3;A0A8Q3SHG3;A0A8Q3SHL7;H7BYZ9;Q5VT66;Q5VT66-2;Q5VT66-3	ENSG00000186205	#N/A	#N/A	#N/A	245
246	1.0109	NaN	1.58496	biological regulation;cellular component movement;cellular component organization;cellular process;coagulation;cytoskeleton-dependent intracellular transport;establishment of localization;immune system process;multicellular organismal process;organelle organization;pigment granule organization;protein targeting;protein transport;regulation of body fluid levels;transport;vacuolar transport;vesicle…			3.83848	NaN	54.84	AP3B1	AP-3 complex subunit beta-1;Isoform 2 of AP-3 complex subunit beta-1 OS=Homo sapiens OX=9606 GN=AP3B1	A0A0S2Z4Z4;A0A8Q3SHP3;A0A8Q3SHR2;A0A8Q3SHS3;A0A8Q3SHS6;A0A8Q3SHU2;A0A8Q3SHW6;A0A8Q3SI03;A0A8Q3SIM7;A0A8Q3SIS1;A0A8Q3WKF8;A0A8Q3WKI5;A0A8Q3WKJ9;A0A8Q3WKK0;A0A8Q3WKN2;A0A8Q3WL34;O00203;O00203-3	ENSG00000132842	#N/A	#N/A	246	#N/A
247	0.583013	-0.094	4.10434	biosynthetic process;cellular component disassembly;cellular component organization;cellular metabolic process;cellular process;macromolecule metabolic process;metabolic process;mitochondrial translation;mitochondrion organization;organelle organization;primary metabolic process;protein metabolic process;translation;translational elongation;translational initiation	MitoCarta3.0	Matrix	1.1073	0.04911	60.92	MRPS5	28S ribosomal protein S5 mitochondrial OS=Homo sapiens OX=9606 GN=MRPS5 PE=1 SV=2;28S ribosomal protein S5, mitochondrial	A0A8Q3SIP9;A0A8Q3WKG3;P82675	ENSG00000144029	#N/A	#N/A	247	#N/A
248	0.955176	NaN	NaN	biological regulation;biosynthetic process;cell proliferation;cellular component organization;cellular metabolic process;cellular nitrogen compound metabolic process;cellular process;chromosome organization;DNA metabolic process;DNA replication;homeostatic process;macromolecule metabolic process;macromolecule modification;metabolic process;nitrogen compound metabolic process;nucleobase-containing…			3.11701	NaN	NaN	DKC1	H/ACA ribonucleoprotein complex subunit 4	A0A8Q3SIS9;A0A8Q3SIY6;A0A8Q3SJE8;A0A8Q3WLC8;A0A8Q3WLD1;A0A8Q3WLG7;A0A8V8TKY9;O60832	ENSG00000130826	#N/A	#N/A	#N/A	#N/A
249	0.939556	NaN	NaN	biological regulation;cellular component organization;cellular process;cytoskeleton organization;establishment or maintenance of cell polarity;organelle organization;regulation of transport			2.39677	NaN	NaN	MTCL1	Microtubule cross-linking factor 1	A0A8Q3SIW6;A0A8Q3WKN6;J3QL92;Q9Y4B5;Q9Y4B5-2;Q9Y4B5-3	ENSG00000168502	#N/A	#N/A	#N/A	#N/A
250	1.08105	NaN	NaN	anatomical structure development;biological regulation;biosynthetic process;cell development;cell differentiation;cell proliferation;cellular metabolic process;cellular nitrogen compound metabolic process;cellular process;developmental process;macromolecule metabolic process;metabolic process;nitrogen compound metabolic process;nucleobase-containing compound metabolic process;primary metabolic pr…			4.85824	NaN	NaN	IRF6	Interferon regulatory factor 6	A0A8Q3SJ75;O14896;O14896-2	ENSG00000117595	#N/A	#N/A	#N/A	#N/A
251	0.297082	-0.018	5.38509	biosynthetic process;cellular component disassembly;cellular component organization;cellular metabolic process;cellular process;macromolecule metabolic process;metabolic process;mitochondrial translation;mitochondrion organization;organelle organization;primary metabolic process;protein metabolic process;translation;translational elongation;translational initiation	MitoCarta3.0	Matrix	0.303753	0.20727	101.03	MRPS27	28S ribosomal protein S27, mitochondrial;Isoform 2 of 28S ribosomal protein S27 mitochondrial OS=Homo sapiens OX=9606 GN=MRPS27	A0A8Q3SHR4;A0A8Q3WK88;A0A8Q3WKF1;A0A8Q3WKI2;A0A8Q3WKZ8;A0A8Q3WL16;D6RH20;D6RJC7;G5EA06;Q92552;Q92552-2	ENSG00000113048	#N/A	#N/A	251	#N/A
252	1.18635	NaN	NaN	biological regulation;biosynthetic process;catabolic process;cell proliferation;cellular metabolic process;cellular nitrogen compound metabolic process;cellular process;macromolecule metabolic process;macromolecule modification;metabolic process;nitrogen compound metabolic process;nucleobase-containing compound metabolic process;primary metabolic process;protein metabolic process;protein modifica…			2.05259	NaN	NaN	UBE2L3	Ubiquitin-conjugating enzyme E2 L3	A0A1B0GUS4;A0A8Q3WL22;P68036;P68036-2;P68036-3	ENSG00000185651	#N/A	#N/A	#N/A	#N/A
253	0.508891	-0.075	NaN	biological regulation;biosynthetic process;cellular component organization;cellular metabolic process;cellular nitrogen compound metabolic process;cellular process;chromatin modification;chromatin organization;chromosome organization;DNA metabolic process;DNA recombination;DNA repair;histone modification;macromolecule metabolic process;macromolecule modification;metabolic process;mRNA metabolic p…			1.5354	0.04902	NaN	SFPQ	Splicing factor, proline- and glutamine-rich	A0A8Q3WMA7;P23246;P23246-2	ENSG00000116560	#N/A	#N/A	#N/A	#N/A
254	0.665655	NaN	1.01436	biological regulation;biosynthetic process;carbohydrate metabolic process;carbohydrate transport;cell cycle;cellular component disassembly;cellular component organization;cellular membrane organization;cellular metabolic process;cellular nitrogen compound metabolic process;cellular process;establishment of localization;macromolecule metabolic process;macromolecule modification;membrane organizati…			1.37079	NaN	28.1	NUP160	Nuclear pore complex protein Nup160;Nuclear pore complex protein Nup160 OS=Homo sapiens OX=9606 GN=NUP160 PE=1 SV=3	A0A8V8NBT1;E9PR16;G3V198;Q12769	ENSG00000030066	#N/A	#N/A	254	#N/A
255	0.379328	NaN	NaN	biological regulation;cell differentiation;cellular homeostasis;cellular ion homeostasis;cellular process;developmental process;establishment of localization;homeostatic process;ion transport;protein transport;response to chemical stimulus;response to drug;response to stimulus;transmembrane transport;transport;viral reproduction			1.38244	NaN	NaN	TFRC	Transferrin receptor protein 1;Transferrin receptor protein 1, serum form	A0A8V8TLK7;A0A8V8TLM6;A0A8V8TLN0;A0A8V8TM41;A0A8V8TM46;A0A8V8TN37;G3V0E5;P02786	ENSG00000072274	#N/A	#N/A	#N/A	#N/A
256	1.13429	NaN	NaN	biological regulation;cell cycle;cell division;cellular component organization;cellular process;cytoskeleton organization;establishment of localization;establishment or maintenance of cell polarity;locomotion;microtubule organizing center organization;mitotic cell cycle;organelle organization;regulation of organelle organization;response to chemical stimulus;response to external stimulus;response…			5.33033	NaN	NaN	CLASP1	CLIP-associating protein 1	A0A8V8TLP7;A0A8V8TQK9;A0A8V8TRF6;F8WA11;H0Y5T1;Q7Z460;Q7Z460-2;Q7Z460-3;Q7Z460-4;Q7Z460-5	ENSG00000074054	#N/A	#N/A	#N/A	#N/A
257	0.873722	NaN	NaN	amine metabolic process;anatomical structure development;anatomical structure morphogenesis;biological regulation;biosynthetic process;cell activation;cell differentiation;cellular amide metabolic process;cellular amino acid metabolic process;cellular ketone metabolic process;cellular lipid metabolic process;cellular metabolic process;cellular nitrogen compound metabolic process;cellular process;…			2.07815	NaN	NaN	STAT5B;STAT5A	Signal transducer and activator of transcription 5B;Signal transducer and activator of transcription;Signal transducer and activator of transcription 5A	A0A7I2V380;A0A7I2YQF1;A0A7I2YQY3;A0A8V8TM84;A0A8V8TM91;A0A8V8TMP4;A0A8V8TMR0;A0A8V8TP00;A0A8V8TP16;A0A8V8TP21;K7EIF9;K7EK35;P42229;P42229-2;P51692	ENSG00000126561;ENSG00000173757	#N/A	#N/A	#N/A	#N/A
258	1.46193	0.145	NaN	anatomical structure development;biological regulation;cell death;cell differentiation;cellular process;death;developmental process;regulation of translation			6.89277	0.62804	NaN	FXR1	Fragile X mental retardation syndrome-related protein 1	A0A8V8TMQ1;A0A8V8TNP6;B4DXZ6;E7EU85;E9PFF5;P51114;P51114-2;P51114-3	ENSG00000114416	258	#N/A	#N/A	#N/A
259	0.878982	NaN	0.782409	alcohol metabolic process;carbohydrate metabolic process;catabolic process;cellular metabolic process;cellular process;generation of precursor metabolites and energy;metabolic process;phosphorus metabolic process;primary metabolic process;small molecule metabolic process			5.58459	NaN	36.61	PFKP	ATP-dependent 6-phosphofructokinase platelet type OS=Homo sapiens OX=9606 GN=PFKP PE=1 SV=2;ATP-dependent 6-phosphofructokinase, platelet type	A0A7I2V3Z0;A0A8V8TMY4;B1APP6;Q01813;Q01813-2	ENSG00000067057	#N/A	#N/A	259	#N/A
260	1.06293	-0.225	NaN	biological regulation;cell growth;cellular component organization;cellular metabolic process;cellular process;endoplasmic reticulum organization;establishment of localization;growth;immune system process;macromolecule metabolic process;metabolic process;organelle organization;primary metabolic process;protein metabolic process;protein targeting;protein transport;response to chemical stimulus;resp…			3.64129	0.00896	NaN	SEC61A1;SEC61A1;SEC61A2	Protein transport protein Sec61 subunit alpha isoform 1;Protein transport protein Sec61 subunit alpha isoform 1;Protein transport protein Sec61 subunit alpha isoform 2	A0A8V8TMZ3;A0A8V8TMZ5;A0A8V8TN19;A6NIF9;A6NK38;B4DR61;C9JJV4;C9JXC6;F2Z2C7;F8W776;H7C069;H7C1Q9;P61619;P61619-3;Q8TC24;Q9H9S3;Q9H9S3-2;Q9H9S3-3	ENSG00000058262;ENSG00000065665	#N/A	#N/A	#N/A	#N/A
261	1.30287	NaN	NaN	biological regulation;cell activation;cellular process;coagulation;establishment of localization;exocytosis;multicellular organismal process;neurological system process;regulation of body fluid levels;secretion;transport;vesicle-mediated transport			1.8899	NaN	NaN	WDR1	WD repeat-containing protein 1	A0A8V8TNT7;A0A8V8TNU2;A0A8V8TP22;A0A8V8TP31;A0A8V8TQ74;A0A8V8TQK0;D6RD66;O75083	ENSG00000071127	#N/A	#N/A	#N/A	#N/A
262	0.19302	-0.053	NaN	biological regulation;biosynthetic process;cellular component organization;cellular homeostasis;cellular ion homeostasis;cellular lipid metabolic process;cellular metabolic process;cellular process;establishment of localization;Golgi vesicle transport;homeostatic process;immune system process;lipid metabolic process;membrane organization;metabolic process;organelle organization;primary metabolic …			2.35143	0.0749	NaN	ARF1;ARF3;ARF3;ARF1	ADP-ribosylation factor 1;ADP-ribosylation factor 3;ADP-ribosylation factor 3;ADP-ribosylation factor 1	A0A8V8TNZ0;A0A8V8TNZ5;A0A8V8TP92;A0A8V8TQC0;A0A8V8TQP8;F5H0C7;F5H423;P61204;P61204-2;P84077	ENSG00000134287;ENSG00000143761;ENSG00000272822	#N/A	#N/A	#N/A	#N/A
263	1.21727	NaN	NaN	biological regulation;homeostatic process	MitoCarta3.0	MIM	4.28444	NaN	NaN	SFXN3	Sideroflexin-3	A0A8V8TM72;A0A8V8TP06;Q9BWM7;S4R3N9	ENSG00000107819	#N/A	#N/A	#N/A	#N/A
264	0.941134	NaN	NaN	anatomical structure development;anatomical structure morphogenesis;cell motility;cellular component morphogenesis;cellular component movement;cellular component organization;cellular metabolic process;cellular nitrogen compound metabolic process;cellular process;chromosome organization;chromosome segregation;developmental process;DNA geometric change;DNA metabolic process;DNA recombination;locom…			4.57142	NaN	NaN	TOP2B	DNA topoisomerase 2-beta;DNA topoisomerase 2	A0A8V8TN33;A0A8V8TP20;A0A8V8TPE3;E9PCY5;Q02880;Q02880-2	ENSG00000077097	#N/A	#N/A	#N/A	#N/A
265	0.788271	NaN	NaN	biological regulation;cellular process;establishment of localization;Golgi vesicle transport;protein targeting;protein transport;transport;vesicle-mediated transport			2.50871	NaN	NaN	GOLGA4	Golgin subfamily A member 4	A0A8V8TPI8;A0A8V8TQI6;C9J0Y3;H0Y6I0;Q13439;Q13439-3;Q13439-4;Q13439-5	ENSG00000144674	#N/A	#N/A	#N/A	#N/A
266	0.55575	NaN	NaN	biological regulation;biosynthetic process;carbohydrate metabolic process;carbohydrate transport;cell cycle;cellular component disassembly;cellular component organization;cellular membrane organization;cellular metabolic process;cellular nitrogen compound metabolic process;cellular process;establishment of localization;macromolecule metabolic process;macromolecule modification;membrane organizati…			1.88997	NaN	NaN	NUP88	Nuclear pore complex protein Nup88	A0A8V8TPS0;A0A8V8TPS5;A0A8V8TPT0;A0A8V8TPT4;A0A8V8TQA5;A0A8V8TQB1;A0A8V8TQB7;A0A8V8TQC2;A0A8V8TQC3;A0A8V8TQC7;A0A8V8TQD1;A0A8V8TQD5;A0A8V8TQZ0;A0A8V8TQZ7;A0A8V8TR00;A0A8V8TRA5;I3L245;J3KMX1;Q99567	ENSG00000108559	#N/A	#N/A	#N/A	#N/A
267	1.19403	NaN	1.89918	biological regulation;biosynthetic process;carbohydrate metabolic process;carbohydrate transport;cell cycle;cellular component assembly;cellular component disassembly;cellular component organization;cellular macromolecular complex assembly;cellular membrane organization;cellular metabolic process;cellular nitrogen compound metabolic process;cellular process;DNA metabolic process;DNA replication;e…			7.05252	NaN	43.52	NUP98	Nuclear pore complex protein Nup98-Nup96 OS=Homo sapiens OX=9606 GN=NUP98 PE=1 SV=4;Nuclear pore complex protein Nup98-Nup96;Nuclear pore complex protein Nup98;Nuclear pore complex protein Nup96	A0A8V8TPW9;A0A8V8TPX4;A0A8V8TQF7;A0A8V8TQG1;A0A8V8TR21;A0A8V8TRC7;H0YCR0;H0YEN4;H7C3P6;P52948;P52948-2;P52948-5;P52948-6	ENSG00000110713	#N/A	#N/A	267	#N/A
268	0.825491	0.137	NaN	biosynthetic process;cellular ketone metabolic process;cellular lipid metabolic process;cellular metabolic process;cellular process;cofactor metabolic process;glycerol ether metabolic process;lipid metabolic process;metabolic process;organic acid metabolic process;primary metabolic process;small molecule metabolic process			0.962725	2.01564	NaN	FAR1	Fatty acyl-CoA reductase 1	A0A8V8TQT9;E9PNW8;Q8WVX9	ENSG00000197601	268	#N/A	#N/A	#N/A
269	0.188216	0.128	1.51096	biological regulation;biosynthetic process;cellular component movement;cellular component organization;cellular localization;cellular membrane organization;cellular process;cytoskeleton-dependent intracellular transport;endosome transport;establishment of localization;immune system process;localization;membrane organization;metabolic process;organelle organization;pigment granule organization;pig…			0.505149	0.84236	38.2	AP3D1	AP-3 complex subunit delta-1;Isoform 5 of AP-3 complex subunit delta-1 OS=Homo sapiens OX=9606 GN=AP3D1	A0A2R8Y4J3;A0A2R8Y611;A0A8V8TQW4;O14617;O14617-2;O14617-3;O14617-4;O14617-5	ENSG00000065000	#N/A	#N/A	#N/A	269
270	-0.0400719	NaN	NaN	cellular component assembly;cellular component organization;cellular macromolecular complex assembly;cellular metabolic process;cellular nitrogen compound metabolic process;cellular process;macromolecular complex assembly;macromolecule metabolic process;metabolic process;mRNA metabolic process;mRNA processing;nitrogen compound metabolic process;nucleobase-containing compound metabolic process;pri…			0.0534146	NaN	NaN	DDX23	Probable ATP-dependent RNA helicase DDX23	A0A8V8TQ76;A0A8V8TR86;A0A8V8TRI2;Q9BUQ8	ENSG00000174243	#N/A	#N/A	#N/A	#N/A
271	1.32034	0.008	NaN	anatomical structure development;biological regulation;catabolic process;cell cycle;cell death;cellular component assembly;cellular component organization;cellular lipid metabolic process;cellular membrane organization;cellular metabolic process;cellular nitrogen compound metabolic process;cellular process;death;developmental process;lipid metabolic process;macromolecular complex assembly;macromo…			4.89164	0.43571	NaN	PPP2CA;PPP2CB	Serine/threonine-protein phosphatase 2A catalytic subunit alpha isoform;Serine/threonine-protein phosphatase 2A catalytic subunit beta isoform;Serine/threonine-protein phosphatase 2A catalytic subunit alpha isoform;Serine/threonine-protein phosphatase 2A catalytic subunit beta isoform;Serine/threonine-protein phosphatase	A0A8V8TQA1;A0A8V8TQU8;A0A8V8TRB3;B3KQ51;E7ESG8;P62714;P67775;P67775-2	ENSG00000104695;ENSG00000113575	271	#N/A	#N/A	#N/A
272	0.994208	NaN	NaN	catabolic process;cellular metabolic process;cellular process;macromolecule metabolic process;macromolecule modification;metabolic process;primary metabolic process;protein metabolic process;protein modification by small protein conjugation or removal;protein modification process;proteolysis;proteolysis involved in cellular protein catabolic process			4.02528	NaN	NaN	UBA6	Ubiquitin-like modifier-activating enzyme 6	A0AVT1;A0AVT1-2	ENSG00000033178	#N/A	#N/A	#N/A	#N/A
273	1.11338	NaN	0.978196	biological regulation;locomotion;response to chemical stimulus;response to external stimulus;response to stimulus			6.66153	NaN	17.46	KIAA1598;SHTN1	Shootin-1;Shootin-1 OS=Homo sapiens OX=9606 GN=SHTN1 PE=1 SV=4	A0MZ66;A0MZ66-2;A0MZ66-3;A0MZ66-4;A0MZ66-5;A0MZ66-6;A0MZ66-8	ENSG00000187164	#N/A	#N/A	273	#N/A
274	0.745435	-0.062	NaN				3.00653	0.01687	NaN	ILVBL	Acetolactate synthase-like protein	A1L0T0;E9PJS0;M0R026;M0R1B5	ENSG00000105135	#N/A	#N/A	#N/A	#N/A
275	0.843504	NaN	NaN	biological regulation;catabolic process;cell cycle;cell division;cellular component assembly;cellular component organization;cellular localization;cellular metabolic process;cellular process;cytoskeleton organization;developmental process;localization;macromolecule metabolic process;macromolecule modification;metabolic process;microtubule organizing center organization;mitosis;mitotic cell cycle;…			3.64911	NaN	NaN	AURKA	Aurora kinase A	A3KFJ0;O14965;Q5QPD4	ENSG00000087586	#N/A	#N/A	#N/A	#N/A
276	0.0796046	NaN	6	cellular process;ribosome biogenesis	MitoCarta3.0	Matrix	0.15867	NaN	80.81	GTPBP10	GTP-binding protein 10;GTP-binding protein 10 OS=Homo sapiens OX=9606 GN=GTPBP10 PE=1 SV=1	A4D1E9;A4D1E9-2;C9J8R7;C9JNI1	ENSG00000105793	#N/A	#N/A	276	#N/A
277	1.22711	0.127	NaN	biological regulation;biosynthetic process;catabolic process;cellular metabolic process;cellular nitrogen compound metabolic process;cellular process;developmental process;gene silencing;macromolecule metabolic process;metabolic process;mRNA metabolic process;mRNA processing;multicellular organismal development;multicellular organismal process;nitrogen compound metabolic process;nucleobase-contai…			4.5479	1.06038	NaN	CNOT1	CCR4-NOT transcription complex subunit 1	A5YKK6;A5YKK6-2;A5YKK6-3;A5YKK6-4	ENSG00000125107	277	#N/A	#N/A	#N/A
278	0.149588	-0.068	3.07382	biosynthetic process;cellular component disassembly;cellular component organization;cellular metabolic process;cellular process;macromolecule metabolic process;metabolic process;mitochondrial translation;mitochondrion organization;organelle organization;primary metabolic process;protein metabolic process;translation;translational elongation;translational initiation	MitoCarta3.0	Matrix	1.08406	0.03594	42.15	MRPS16	28S ribosomal protein S16 mitochondrial OS=Homo sapiens OX=9606 GN=MRPS16 PE=1 SV=1;28S ribosomal protein S16, mitochondrial	A6ND22;Q9Y3D3;Q9Y3D3-2	ENSG00000182180	#N/A	#N/A	278	#N/A
279	1.47628	NaN	NaN	biological regulation;biosynthetic process;cell cycle;cellular component organization;cellular metabolic process;cellular nitrogen compound metabolic process;cellular process;chromatin modification;chromatin organization;chromosome organization;histone modification;macromolecule metabolic process;macromolecule modification;metabolic process;mitochondrion organization;nitrogen compound metabolic p…			4.84314	NaN	NaN	HCFC1	Host cell factor 1;HCF N-terminal chain 1;HCF N-terminal chain 2;HCF N-terminal chain 3;HCF N-terminal chain 4;HCF N-terminal chain 5;HCF N-terminal chain 6;HCF C-terminal chain 1;HCF C-terminal chain 2;HCF C-terminal chain 3;HCF C-terminal chain 4;HCF C-terminal chain 5;HCF C-terminal chain 6	A6NEM2;P51610;P51610-2;P51610-4	ENSG00000172534	#N/A	#N/A	#N/A	#N/A
280	0.744663	NaN	1.28688	alcohol metabolic process;carbohydrate metabolic process;catabolic process;cellular metabolic process;cellular nitrogen compound metabolic process;cellular process;heterocycle metabolic process;metabolic process;nitrogen compound metabolic process;nucleobase-containing compound catabolic process;nucleobase-containing compound metabolic process;nucleobase-containing small molecule metabolic proces…	MitoCarta3.0	unknown	1.97075	NaN	15.74	NUDT5	ADP-sugar pyrophosphatase;ADP-sugar pyrophosphatase OS=Homo sapiens OX=9606 GN=NUDT5 PE=1 SV=1	A6NFX8;Q9UKK9	ENSG00000165609	#N/A	#N/A	280	#N/A
281	1.19532	NaN	NaN	biological regulation;cellular process;establishment of localization;regulation of gene expression, epigenetic;regulation of organelle organization;regulation of protein modification process;response to chemical stimulus;response to endogenous stimulus;response to stimulus			3.87511	NaN	NaN	WBP2	WW domain-binding protein 2	A6NG10;K7EIJ0;K7EIN1;K7EMC9;K7ENL2;K7ESN4;Q969T9;Q969T9-2	ENSG00000132471	#N/A	#N/A	#N/A	#N/A
282	1.12905	NaN	1.94111				2.14387	NaN	62.54	HN1L;JPT2	Hematological and neurological expressed 1-like protein;Isoform 3 of Jupiter microtubule associated homolog 2 OS=Homo sapiens OX=9606 GN=JPT2	A6NGP5;H3BMT0;H3BMV3;H3BTV5;H3BU16;Q9H910;Q9H910-2;Q9H910-3	ENSG00000206053	#N/A	#N/A	282	#N/A
283	0.805325	NaN	NaN	cellular component assembly;cellular component organization;cellular macromolecular complex assembly;cellular process;macromolecular complex assembly;protein complex assembly;protein polymerization			3.80458	NaN	NaN	TUBAL3	Tubulin alpha chain-like 3	A6NHL2;A6NHL2-2	ENSG00000178462	#N/A	#N/A	#N/A	#N/A
284	1.00377	NaN	NaN	biosynthetic process;cellular metabolic process;cellular process;macromolecule metabolic process;metabolic process;primary metabolic process;protein metabolic process;translation;translational initiation			1.30439	NaN	NaN	EIF1AY;EIF1AX	Eukaryotic translation initiation factor 1A, X-chromosomal;Eukaryotic translation initiation factor 1A, Y-chromosomal	A6NJH9;O14602;P47813;X6RAC9	ENSG00000173674;ENSG00000198692	#N/A	#N/A	#N/A	#N/A
285	1.48957	NaN	NaN	cellular process;establishment of localization;Golgi vesicle transport;protein targeting;protein transport;transport;vesicle-mediated transport			5.7902	NaN	NaN	RGPD3;RGPD4	RanBP2-like and GRIP domain-containing protein 3;RanBP2-like and GRIP domain-containing protein 4	A6NKT7;J3KNE0;Q7Z3J3	ENSG00000153165;ENSG00000196862	#N/A	#N/A	#N/A	#N/A
286	0.823429	NaN	NaN	biological regulation;biosynthetic process;cell cycle;cell proliferation;cellular component organization;cellular metabolic process;cellular nitrogen compound metabolic process;cellular process;chromosome organization;DNA metabolic process;DNA recombination;DNA repair;DNA replication;homeostatic process;macromolecule metabolic process;metabolic process;mitotic cell cycle;nitrogen compound metabol…			1.37129	NaN	NaN	POLA1	DNA polymerase alpha catalytic subunit;DNA polymerase	A6NMQ1;P09884	ENSG00000101868	#N/A	#N/A	#N/A	#N/A
287	0.721497	NaN	NaN	biological regulation;biosynthetic process;cellular metabolic process;cellular nitrogen compound metabolic process;cellular process;DNA metabolic process;DNA recombination;DNA repair;macromolecule metabolic process;metabolic process;nitrogen compound metabolic process;nucleobase-containing compound metabolic process;primary metabolic process;response to DNA damage stimulus;response to stimulus;re…			1.30957	NaN	NaN	TP53BP1	Tumor suppressor p53-binding protein 1	A6NNK5;C9JXV0;Q12888;Q12888-2;Q12888-3	ENSG00000067369	#N/A	#N/A	#N/A	#N/A
288	1.10057	NaN	0.871844	biological regulation;biosynthetic process;cellular lipid metabolic process;cellular metabolic process;cellular process;establishment of localization;lipid metabolic process;macromolecule metabolic process;metabolic process;primary metabolic process;protein metabolic process;proteolysis;response to chemical stimulus;response to stimulus;small molecule metabolic process;transport;vesicle-mediated …			5.12926	NaN	29.33	CPNE1	Copine-1;Copine-1 OS=Homo sapiens OX=9606 GN=CPNE1 PE=1 SV=1	A6PVH9;B0QZ18;E7ENH5;F2Z2V0;Q5JX44;Q5JX45;Q5JX52;Q5JX54;Q5JX55;Q5JX56;Q5JX58;Q5JX59;Q5JX60;Q5JX61;Q99829	ENSG00000214078	#N/A	#N/A	288	#N/A
289	-0.242555	-0.112	0.356144	biosynthetic process;catabolic process;cell proliferation;cellular component disassembly;cellular component organization;cellular metabolic process;cellular nitrogen compound metabolic process;cellular process;establishment of localization;macromolecule metabolic process;metabolic process;mRNA metabolic process;nitrogen compound metabolic process;nucleobase-containing compound metabolic process;p…			1.00413	0.00116	21.92	RPL23A	60S ribosomal protein L23a;60S ribosomal protein L23a OS=Homo sapiens OX=9606 GN=RPL23A PE=1 SV=1	A8MUS3;H7BY10;K7EJV9;K7EMA7;K7ERT8;P62750	ENSG00000198242	#N/A	#N/A	#N/A	#N/A
290	-0.79356	NaN	1.07039	biosynthetic process;cellular metabolic process;cellular nitrogen compound metabolic process;cellular process;establishment of localization;macromolecule metabolic process;metabolic process;mRNA metabolic process;mRNA processing;nitrogen compound metabolic process;nuclear transport;nucleobase-containing compound metabolic process;nucleobase-containing compound transport;nucleocytoplasmic transpor…			1.29074	NaN	38.65	SRRM1	Serine/arginine repetitive matrix protein 1;Serine/arginine repetitive matrix protein 1 OS=Homo sapiens OX=9606 GN=SRRM1 PE=1 SV=2	A9Z1X7;M0R088;Q8IYB3;Q8IYB3-2	ENSG00000133226	#N/A	#N/A	#N/A	#N/A
291	0.808761	NaN	NaN	biological regulation;cell cycle;cellular component assembly;cellular component organization;cellular localization;cellular membrane organization;cellular metabolic process;cellular nitrogen compound metabolic process;cellular process;cytoskeleton organization;DNA metabolic process;DNA repair;endocytosis;establishment of localization;localization;macromolecule metabolic process;macromolecule modi…			2.44924	NaN	NaN	CSNK1E;CSNK1D	Casein kinase I isoform delta;Casein kinase I isoform epsilon	A0A669KBC0;B0QY34;B0QY35;B0QY36;H0Y645;H7BYT1;P48730;P48730-2;P49674	ENSG00000141551;ENSG00000213923	#N/A	#N/A	#N/A	#N/A
292	2.02301	0.088	NaN	biological regulation;cellular component assembly;cellular component organization;cellular macromolecular complex assembly;cellular process;macromolecular complex assembly;regulation of translation;ribonucleoprotein complex assembly;translational initiation			6.5409	0.89592	NaN	EIF3L	Eukaryotic translation initiation factor 3 subunit L	B0QY89;B0QY90;Q9Y262;Q9Y262-2	ENSG00000100129	292	#N/A	#N/A	#N/A
293	0.628056	0.222	NaN	biological regulation;biosynthetic process;cellular metabolic process;cellular nitrogen compound metabolic process;cellular process;chromosome segregation;cofactor metabolic process;DNA metabolic process;DNA repair;macromolecule metabolic process;metabolic process;nitrogen compound metabolic process;nucleobase-containing compound metabolic process;primary metabolic process;response to chemical st…			1.69721	1.80465	NaN	MMS19	MMS19 nucleotide excision repair protein homolog	B0QZ77;F8WCH8;H0Y746;H7C1W5;Q5T454;Q96T76;Q96T76-5;Q96T76-7;Q96T76-8;Q96T76-9	ENSG00000155229	293	#N/A	#N/A	#N/A
294	0.818254	0.103	NaN	behavior;cellular component organization;cellular process;developmental maturation;developmental process;establishment of localization;Golgi vesicle transport;membrane organization;multicellular organismal process;organelle organization;pigmentation;protein transport;response to stimulus;transport;vesicle organization;vesicle-mediated transport			2.44795	2.04083	NaN	ARCN1	Coatomer subunit delta	B0YIW6;P48444;P48444-2;Q6P1Q5	ENSG00000095139	294	#N/A	#N/A	#N/A
295	0.124961	0.661	NaN	aging;anatomical structure development;anatomical structure morphogenesis;behavior;biological regulation;biosynthetic process;cell death;cell motility;cell proliferation;cellular component morphogenesis;cellular component movement;cellular component organization;cellular metabolic process;cellular nitrogen compound metabolic process;cellular process;cofactor metabolic process;death;developmental …	MitoCarta3.0	MOM	1.41273	1.86417	NaN	TSPO	Translocator protein	B1AH87;P30536	ENSG00000100300	295	#N/A	#N/A	#N/A
296	1.16521	0.144	NaN	alcohol metabolic process;anatomical structure development;anatomical structure morphogenesis;biosynthetic process;carbohydrate metabolic process;cellular aromatic compound metabolic process;cellular metabolic process;cellular nitrogen compound metabolic process;cellular process;developmental process;heterocycle metabolic process;metabolic process;nitrogen compound metabolic process;nucleobase-co…			4.35642	1.68515	NaN	PRPS1;PRPS1;PRPS1L1	Ribose-phosphate pyrophosphokinase 1;Ribose-phosphate pyrophosphokinase 1;Ribose-phosphate pyrophosphokinase 3	A0A0B4J207;A0A2R8Y7H4;B1ALA7;B1ALA9;P21108;P60891;P60891-2	ENSG00000147224;ENSG00000229937	296	#N/A	#N/A	#N/A
297	0.880682	NaN	NaN	biological regulation;cell proliferation;cellular component assembly;cellular component organization;cellular macromolecular complex assembly;cellular membrane organization;cellular process;endocytosis;endosome transport;establishment of localization;Golgi vesicle transport;interspecies interaction between organisms;locomotion;macromolecular complex assembly;membrane invagination;membrane organiz…			5.61508	NaN	NaN	EPS15	Epidermal growth factor receptor substrate 15	B1AUU8;P42566	ENSG00000085832	#N/A	#N/A	#N/A	#N/A
298	1.51521	NaN	NaN	biological regulation;biosynthetic process;cellular component assembly;cellular component organization;cellular macromolecular complex assembly;cellular metabolic process;cellular process;macromolecular complex assembly;macromolecule metabolic process;metabolic process;primary metabolic process;protein metabolic process;regulation of translation;ribonucleoprotein complex assembly;translation;tran…			7.50915	NaN	NaN	EIF3H	Eukaryotic translation initiation factor 3 subunit H	B3KS98;E5RJT0;O15372	ENSG00000147677	#N/A	#N/A	#N/A	#N/A
299	1.19951	NaN	NaN	amine metabolic process;cellular amino acid metabolic process;cellular ketone metabolic process;cellular metabolic process;cellular nitrogen compound metabolic process;cellular process;macromolecule metabolic process;metabolic process;nitrogen compound metabolic process;nucleobase-containing compound metabolic process;organic acid metabolic process;primary metabolic process;RNA metabolic process;…			5.09231	NaN	NaN	PTGES3L-AARSD1;AARSD1	Alanyl-tRNA editing protein Aarsd1	B3KSP9;C9J5N1;K7EQ85;Q9BTE6;Q9BTE6-2;Q9BTE6-3	ENSG00000108825;ENSG00000266967	#N/A	#N/A	#N/A	#N/A
300	0.724049	NaN	1.7866	anatomical structure morphogenesis;biological regulation;cell death;cellular component assembly;cellular component disassembly;cellular component morphogenesis;cellular component organization;cellular membrane organization;cellular metabolic process;cellular process;death;developmental process;endocytosis;establishment of localization;immune system process;macromolecular complex assembly;macromol…			1.95477	NaN	46.89	DBNL	Drebrin-like protein;Drebrin-like protein OS=Homo sapiens OX=9606 GN=DBNL PE=1 SV=1	B4DDD6;F8WBG8;Q9UJU6;Q9UJU6-2;Q9UJU6-3;Q9UJU6-6	ENSG00000136279	#N/A	#N/A	300	#N/A
301	0.627666	NaN	NaN	anatomical structure development;biological regulation;cellular component organization;cellular process;cytoskeleton organization;developmental process;organelle organization;regulation of transport;response to abiotic stimulus;response to external stimulus;response to stimulus;response to stress			1.39285	NaN	NaN	CNN2	Calponin;Calponin-2	A0A087X1X5;A0A087X271;B4DDF4;B4DUT8;H3BVI6;Q99439;Q99439-2	ENSG00000064666	#N/A	#N/A	#N/A	#N/A
302	1.2556	NaN	NaN	biological regulation;cell communication;cell-cell signaling;cellular component assembly;cellular component organization;cellular process;cytoskeleton organization;establishment of localization;locomotion;organelle organization;protein targeting;protein transport;response to chemical stimulus;response to external stimulus;response to stimulus;signal transduction;signaling;transport			4.84377	NaN	NaN	SDCBP	Syntenin-1	B4DHN5;E9PBU7;G5EA09;O00560;O00560-2;O00560-3	ENSG00000137575	#N/A	#N/A	#N/A	#N/A
303	0.910987	NaN	NaN	biological regulation;biosynthetic process;cell differentiation;cell proliferation;cellular metabolic process;cellular nitrogen compound metabolic process;cellular process;developmental process;macromolecule metabolic process;macromolecule modification;metabolic process;nitrogen compound metabolic process;nucleobase-containing compound metabolic process;primary metabolic process;protein metabolic…			3.6226	NaN	NaN	COPS2	COP9 signalosome complex subunit 2	B4DIH5;H0YKU5;H0YM03;P61201;P61201-2	ENSG00000166200	#N/A	#N/A	#N/A	#N/A
304	-0.812212	NaN	3.08746	carbohydrate metabolic process;catabolic process;cellular metabolic process;cellular process;cofactor metabolic process;metabolic process;primary metabolic process;small molecule metabolic process	MitoCarta3.0	Matrix	1.20224	NaN	23.9	CS	Citrate synthase mitochondrial OS=Homo sapiens OX=9606 GN=CS PE=1 SV=2;Citrate synthase, mitochondrial;Citrate synthase	A0A0C4DGI3;B4DJV2;O75390	ENSG00000062485	#N/A	#N/A	#N/A	#N/A
305	0.579042	NaN	NaN	biosynthetic process;cellular metabolic process;cellular nitrogen compound metabolic process;cellular process;macromolecule metabolic process;metabolic process;nitrogen compound metabolic process;nucleobase-containing compound metabolic process;primary metabolic process;RNA metabolic process			0.993451	NaN	NaN	PWP1	Periodic tryptophan protein 1 homolog	B4DJV5;Q13610	ENSG00000136045	#N/A	#N/A	#N/A	#N/A
306	0.114368	0.027	NaN	alcohol metabolic process;amine metabolic process;biosynthetic process;carbohydrate metabolic process;catabolic process;cellular amino acid metabolic process;cellular ketone metabolic process;cellular metabolic process;cellular nitrogen compound metabolic process;cellular process;establishment of localization;ion transport;macromolecule metabolic process;metabolic process;nitrogen compound metabo…	MitoCarta3.0	MIM	0.279615	0.65523	NaN	SLC25A10	Mitochondrial dicarboxylate carrier	B4DLN1;F6RGN5;Q9UBX3;Q9UBX3-2	ENSG00000183048;ENSG00000262660	306	#N/A	#N/A	#N/A
307	1.28632	NaN	NaN	aging;biological regulation;biosynthetic process;cell communication;cell-cell signaling;cellular metabolic process;cellular nitrogen compound metabolic process;cellular process;developmental process;metabolic process;nitrogen compound metabolic process;response to chemical stimulus;response to endogenous stimulus;response to external stimulus;response to extracellular stimulus;response to stimulu…			7.01726	NaN	NaN	NQO1	NAD(P)H dehydrogenase [quinone] 1	B4DLR8;H3BNV2;H3BRK3;P15559;P15559-2;P15559-3	ENSG00000181019	#N/A	#N/A	#N/A	#N/A
308	0.826322	NaN	NaN	anatomical structure morphogenesis;biological regulation;cell division;cellular component morphogenesis;cellular component movement;cellular component organization;cellular localization;cellular process;cytokinesis;cytoskeleton organization;developmental process;establishment of localization;establishment or maintenance of cell polarity;immune system process;localization;locomotion;organelle loca…			2.16593	NaN	NaN	ACTR3;ACTR3B	Actin-related protein 3;Actin-related protein 3B	B4DXW1;F8WDR7;P61158;Q9P1U1;Q9P1U1-2	ENSG00000115091;ENSG00000133627	#N/A	#N/A	#N/A	#N/A
309	-0.496778	0.011	NaN	biological regulation;cell differentiation;cellular component organization;cellular metabolic process;cellular nitrogen compound metabolic process;cellular process;chromatin modification;chromatin organization;chromosome organization;developmental process;macromolecule metabolic process;metabolic process;mRNA metabolic process;mRNA processing;nitrogen compound metabolic process;nucleobase-contain…			0.611222	NaN	NaN	HNRNPC;HNRNPC;HNRNPCL1;HNRNPCL4;HNRNPCL3;HNRNPCL2	Heterogeneous nuclear ribonucleoproteins C1/C2;Heterogeneous nuclear ribonucleoproteins C1/C2;Heterogeneous nuclear ribonucleoprotein C-like 1;Heterogeneous nuclear ribonucleoprotein C-like 4;Heterogeneous nuclear ribonucleoprotein C-like 3;Heterogeneous nuclear ribonucleoprotein C-like 2	A0A0G2JNQ3;A0A0G2JPF8;B2R5W2;B2RXH8;B4DSU6;B4DY08;B7ZW38;G3V251;G3V2D6;G3V2H6;G3V2Q1;G3V3K6;G3V4C1;G3V4M8;G3V4W0;G3V555;G3V575;G3V576;G3V5V7;G3V5X6;O60812;P07910;P07910-2;P07910-3;P07910-4;P0DMR1	ENSG00000092199;ENSG00000179172;ENSG00000179412;ENSG00000275774	#N/A	#N/A	#N/A	#N/A
310	0.0806178	NaN	NaN	biological regulation;biosynthetic process;cellular metabolic process;cellular nitrogen compound metabolic process;cellular process;immune system process;macromolecule metabolic process;metabolic process;nitrogen compound metabolic process;nucleobase-containing compound metabolic process;primary metabolic process;response to stimulus;RNA metabolic process			0.284936	NaN	NaN	ILF2	Interleukin enhancer-binding factor 2	B4DY09;Q12905	ENSG00000143621	#N/A	#N/A	#N/A	#N/A
311	-0.138913	NaN	NaN	biological regulation;cell death;cellular component assembly;cellular component disassembly;cellular component organization;cellular metabolic process;cellular process;death;macromolecule metabolic process;macromolecule modification;metabolic process;phosphorus metabolic process;primary metabolic process;protein metabolic process;protein modification process;protein phosphorylation;regulation of …			1.31958	NaN	NaN	STK26;STK24	Serine/threonine-protein kinase 26;Serine/threonine-protein kinase 24;Serine/threonine-protein kinase 24 36 kDa subunit;Serine/threonine-protein kinase 24 12 kDa subunit	B4DR80;B4E0Y9;H0Y630;Q8NBY1;Q9P289;Q9P289-2;Q9P289-3;Q9Y6E0;Q9Y6E0-2	ENSG00000102572;ENSG00000134602	#N/A	#N/A	#N/A	#N/A
312	0.596678	NaN	NaN	cell differentiation;cellular process;developmental process			2.36305	NaN	NaN	SLFN5	Schlafen family member 5	B4E128;Q08AF3;Q08AF3-2	ENSG00000166750	#N/A	#N/A	#N/A	#N/A
313	0.225731	NaN	NaN	biological regulation;cell proliferation;cellular component organization;cellular localization;cellular metabolic process;cellular nitrogen compound metabolic process;cellular process;localization;macromolecule metabolic process;metabolic process;nitrogen compound metabolic process;nucleobase-containing compound metabolic process;nucleus organization;organelle organization;primary metabolic proce…			0.234577	NaN	NaN	PES1	Pescadillo homolog	B3KXD6;B5MCF9;O00541;O00541-2	ENSG00000100029	#N/A	#N/A	#N/A	#N/A
314	0.563855	NaN	NaN	anatomical structure development;cell differentiation;cellular process;developmental process			1.26275	NaN	NaN	BZW2	Basic leucine zipper and W2 domain-containing protein 2	B5MCE7;B5MCH7;E7ETZ4;Q9Y6E2	ENSG00000136261	#N/A	#N/A	#N/A	#N/A
315	0.534656	0.071	NaN	anatomical structure development;biological regulation;cell development;cell division;cellular component organization;cellular localization;cellular metabolic process;cellular nitrogen compound metabolic process;cellular process;cytoskeleton organization;developmental process;DNA metabolic process;establishment of localization;localization;macromolecule metabolic process;metabolic process;mitosis…			4.70583	NaN	NaN	RAN	GTP-binding nuclear protein Ran	B4DV51;B5MDF5;F5H018;J3KQE5;P62826	ENSG00000132341	315	#N/A	#N/A	#N/A
316	2.19024	0.084	NaN	biological regulation;biosynthetic process;cellular component assembly;cellular component organization;cellular macromolecular complex assembly;cellular metabolic process;cellular process;macromolecular complex assembly;macromolecule metabolic process;metabolic process;primary metabolic process;protein metabolic process;regulation of translation;ribonucleoprotein complex assembly;translation;tran…			4.17065	1.24261	NaN	EIF3C;EIF3CL	Eukaryotic translation initiation factor 3 subunit C;Eukaryotic translation initiation factor 3 subunit C-like protein	B5ME19;Q99613;Q99613-2	ENSG00000184110;ENSG00000205609	316	#N/A	#N/A	#N/A
317	0.710943	NaN	NaN	anatomical structure development;anatomical structure formation involved in morphogenesis;anatomical structure morphogenesis;biological regulation;biosynthetic process;cell activation;cell development;cell differentiation;cell junction organization;cellular component assembly;cellular component organization;cellular macromolecular complex assembly;cellular metabolic process;cellular nitrogen comp…			2.26512	NaN	NaN	SMAD3;SMAD2;SMAD9	Mothers against decapentaplegic homolog;Mothers against decapentaplegic homolog 3;Mothers against decapentaplegic homolog 9;Mothers against decapentaplegic homolog 2	B7Z5N5;H0YL71;H0YMP2;H3BP09;H3BVD1;K7EJX0;O15198;O15198-2;P84022;P84022-2;P84022-3;Q15796;Q15796-2	ENSG00000120693;ENSG00000166949;ENSG00000175387	#N/A	#N/A	#N/A	#N/A
318	-0.250293	NaN	NaN	cellular metabolic process;cellular nitrogen compound metabolic process;cellular process;macromolecule metabolic process;metabolic process;nitrogen compound metabolic process;nucleobase-containing compound metabolic process;primary metabolic process;RNA metabolic process			0.631936	NaN	NaN	DDX27	Probable ATP-dependent RNA helicase DDX27	B7Z6D5;Q96GQ7	ENSG00000124228	#N/A	#N/A	#N/A	#N/A
319	2.09461	-0.142	NaN	anatomical structure development;biological regulation;cellular component movement;cellular process;developmental process;locomotion;metabolic process;multicellular organismal process;muscle contraction;response to chemical stimulus;response to external stimulus;response to stimulus;signal transduction			5.5827	0.00358	NaN	MYL6	Myosin light polypeptide 6	B7Z6Z4;F8VPF3;F8VZU9;F8W180;F8W1R7;G3V1V0;G3V1Y7;G8JLA2;J3KND3;P60660;P60660-2	ENSG00000092841	#N/A	#N/A	#N/A	#N/A
320	1.80004	0.12	NaN	biological regulation;biosynthetic process;cellular component assembly;cellular component organization;cellular macromolecular complex assembly;cellular metabolic process;cellular nitrogen compound metabolic process;cellular process;chromatin organization;chromosome organization;DNA metabolic process;DNA replication;macromolecular complex assembly;macromolecule metabolic process;metabolic process…			6.27319	3.33507	NaN	NAP1L1	Nucleosome assembly protein 1-like 1	B7Z9C2;F5H4R6;F8VRJ2;F8VUX1;F8VV59;F8VVB5;F8VXI6;F8VY35;F8W020;F8W0J6;F8W118;F8W543;H0YH88;H0YHC3;H0YIV4;P55209;P55209-2;P55209-3	ENSG00000187109	320	#N/A	#N/A	#N/A
321	1.27269	NaN	NaN	biological regulation;cellular component organization;cellular process;cytoskeleton organization;organelle organization;regulation of organelle organization;regulation of protein modification process;regulation of transport			6.16046	NaN	NaN	PFN2	Profilin;Profilin-2	C9J0J7;G5E9Q6;P35080-2	ENSG00000070087	#N/A	#N/A	#N/A	#N/A
322	1.45771	NaN	NaN	anatomical structure development;biological regulation;cellular homeostasis;cellular ion homeostasis;cellular process;developmental process;establishment of localization;homeostatic process;ion transport;macromolecule metabolic process;metabolic process;primary metabolic process;protein metabolic process;proteolysis;regulation of transport;response to stimulus;signal transduction;transport			5.11763	NaN	NaN	SRI	Sorcin	B4DHQ6;C9J0K6;P30626;P30626-2;P30626-3	ENSG00000075142	#N/A	#N/A	#N/A	#N/A
323	0.507568	0.041	NaN	amine metabolic process;biological regulation;cellular amino acid metabolic process;cellular ketone metabolic process;cellular metabolic process;cellular nitrogen compound metabolic process;cellular process;macromolecule metabolic process;metabolic process;nitrogen compound metabolic process;nucleobase-containing compound metabolic process;organic acid metabolic process;primary metabolic process;…			2.77976	0.6749	NaN	EEF1E1;EEF1E1-BLOC1S5	Eukaryotic translation elongation factor 1 epsilon-1	C9J1V9;D6RBD7;D6RCQ0;H0YAH9;H0YAL7;O43324;O43324-2	ENSG00000124802;ENSG00000265818	323	#N/A	#N/A	#N/A
324	0.903301	NaN	NaN	biological regulation;cellular process;establishment of localization;metabolic process;protein transport;response to stimulus;signal transduction;transport;vesicle-mediated transport	MitoCarta3.0	unknown	1.80774	NaN	NaN	ARF5	ADP-ribosylation factor 5	C9J1Z8;P84085	ENSG00000004059	#N/A	#N/A	#N/A	#N/A
325	1.43177	-0.391	1.49057	biological regulation;biosynthetic process;cellular metabolic process;cellular nitrogen compound metabolic process;cellular process;developmental process;DNA metabolic process;DNA repair;macromolecule metabolic process;metabolic process;mRNA metabolic process;mRNA processing;nitrogen compound metabolic process;nucleobase-containing compound metabolic process;primary metabolic process;response to …			5.39478	NaN	50.6	POLR2B	DNA-directed RNA polymerase II subunit RPB2 OS=Homo sapiens OX=9606 GN=POLR2B PE=1 SV=1;DNA-directed RNA polymerase II subunit RPB2;DNA-directed RNA polymerase	A0A1W2PPT5;C9J2Y9;C9J4M6;P30876	ENSG00000047315	#N/A	#N/A	325	#N/A
326	-0.707118	-0.192	NaN	biosynthetic process;catabolic process;cellular component disassembly;cellular component organization;cellular metabolic process;cellular nitrogen compound metabolic process;cellular process;establishment of localization;macromolecule metabolic process;metabolic process;mRNA metabolic process;nitrogen compound metabolic process;nucleobase-containing compound metabolic process;primary metabolic pr…			0.892478	0.00259	NaN	RPL37A	60S ribosomal protein L37a	C9J4Z3;E9PEL3;G5E9R3;M0R0A1;M0R2L6;P61513;Q6P4E4	ENSG00000197756	#N/A	#N/A	#N/A	#N/A
327	0.773678	NaN	1.26303	cellular component assembly;cellular component organization;cellular macromolecular complex assembly;cellular process;chromatin organization;chromosome organization;macromolecular complex assembly;organelle organization			4.55383	NaN	41	NAP1L4	Nucleosome assembly protein 1-like 4;Nucleosome assembly protein 1-like 4 OS=Homo sapiens OX=9606 GN=NAP1L4 PE=1 SV=1	A8MXH2;C9J6D1;C9JZI7;E9PJJ2;E9PKT8;E9PNJ7;E9PNW0;E9PS34;Q99733;Q99733-2	ENSG00000205531;ENSG00000273562	#N/A	#N/A	327	#N/A
328	1.63766	NaN	1.09085	biological regulation;cellular component organization;cellular process;cytoskeleton organization;organelle organization;regulation of organelle organization;regulation of protein modification process;regulation of transport			6.51665	NaN	41.32	PFN2	Profilin-2;Profilin-2 OS=Homo sapiens OX=9606 GN=PFN2 PE=1 SV=3	C9J712;P35080	ENSG00000070087	#N/A	#N/A	328	#N/A
329	1.12314	NaN	NaN	establishment of localization;nuclear transport;nucleocytoplasmic transport;protein targeting;protein transport;transport			3.64765	NaN	NaN	TNPO3	Transportin-3	C9J7E5;E9PFH4;Q9Y5L0;Q9Y5L0-1;Q9Y5L0-3;Q9Y5L0-5	ENSG00000064419	#N/A	#N/A	#N/A	#N/A
330	0.967649	NaN	NaN	cellular component movement;cellular process;multicellular organismal process;muscle contraction			3.37524	NaN	NaN	CALD1	Caldesmon	A0A6Q8PGI1;C9J813;E7EX44;E9PGZ1;Q05682;Q05682-2;Q05682-3;Q05682-4;Q05682-5;Q05682-6	ENSG00000122786	#N/A	#N/A	#N/A	#N/A
331	0.94832	0.687	NaN	anatomical structure development;cellular metabolic process;cellular process;developmental process;establishment of localization;generation of precursor metabolites and energy;ion transport;metabolic process;transport	MitoCarta3.0	IMS	3.33414	1.8596	NaN	COX17	Cytochrome c oxidase copper chaperone	C9J8T6;Q14061	ENSG00000138495	331	#N/A	#N/A	#N/A
332	1.31437	NaN	NaN	cellular localization;cellular process;establishment of localization;localization;nuclear transport;nucleocytoplasmic transport;protein transport;ribosomal subunit export from nucleus;transport			4.82414	NaN	NaN	NMD3	60S ribosomal export protein NMD3	C9JA08;Q96D46	ENSG00000169251	#N/A	#N/A	#N/A	#N/A
333	1.494	NaN	0.925999	biosynthetic process;cellular metabolic process;cellular process;establishment of localization;macromolecule metabolic process;metabolic process;primary metabolic process;protein metabolic process;protein targeting;protein transport;translation;transport			2.39503	NaN	26.39	SSR3	Isoform 2 of Translocon-associated protein subunit gamma OS=Homo sapiens OX=9606 GN=SSR3;Translocon-associated protein subunit gamma	C9J365;C9JA28;Q9UNL2;Q9UNL2-2	ENSG00000114850	#N/A	#N/A	333	#N/A
334	1.08186	NaN	NaN	biological regulation;cell cycle;cellular metabolic process;cellular process;macromolecule metabolic process;macromolecule modification;metabolic process;primary metabolic process;protein metabolic process;protein modification by small protein conjugation or removal;protein modification process;regulation of protein modification process;response to stimulus;response to stress;signal transduction			2.82482	NaN	NaN	GPS1	COP9 signalosome complex subunit 1	A0A096LP07;A0A096LPJ3;A8K070;C9JFE4;Q13098;Q13098-5;Q13098-6;Q13098-7	ENSG00000169727	#N/A	#N/A	#N/A	#N/A
335	-0.0562092	0.036	NaN	biosynthetic process;cellular component disassembly;cellular component organization;cellular metabolic process;cellular process;macromolecule metabolic process;metabolic process;mitochondrial translation;mitochondrion organization;organelle organization;primary metabolic process;protein metabolic process;translation;translational elongation;translational initiation	MitoCarta3.0	Matrix	0.264524	0.58715	NaN	MRPL39	39S ribosomal protein L39, mitochondrial	C9JG87;Q9NYK5;Q9NYK5-2	ENSG00000154719	#N/A	#N/A	#N/A	#N/A
336	0.375001	-0.021	6	biosynthetic process;cellular component disassembly;cellular component organization;cellular metabolic process;cellular process;macromolecule metabolic process;metabolic process;mitochondrial translation;mitochondrion organization;organelle organization;primary metabolic process;protein metabolic process;translation;translational elongation;translational initiation	MitoCarta3.0	Matrix	1.0799	0.18901	90.81	MRPS34	28S ribosomal protein S34 mitochondrial OS=Homo sapiens OX=9606 GN=MRPS34 PE=1 SV=2;28S ribosomal protein S34, mitochondrial	C9JJ19;P82930	ENSG00000074071	#N/A	#N/A	336	#N/A
337	1.29521	0.42	NaN	catabolic process;cellular metabolic process;cellular process;macromolecule metabolic process;metabolic process;primary metabolic process;protein metabolic process;proteolysis;proteolysis involved in cellular protein catabolic process;response to chemical stimulus;response to stimulus;response to stress			4.8431	2.43153	NaN	UBXN4	UBX domain-containing protein 4	C9JLR4;F8WB86;Q6PJ80;Q92575	ENSG00000144224	337	#N/A	#N/A	#N/A
338	0.90321	NaN	0.485427	biological regulation;biosynthetic process;cellular metabolic process;cellular nitrogen compound metabolic process;cellular process;developmental process;DNA metabolic process;DNA repair;immune system process;macromolecule metabolic process;metabolic process;mRNA metabolic process;mRNA processing;nitrogen compound metabolic process;nucleobase-containing compound metabolic process;primary metaboli…			1.85411	NaN	32.46	POLR2H	DNA-directed RNA polymerases I II and III subunit RPABC3 OS=Homo sapiens OX=9606 GN=POLR2H PE=1 SV=4;DNA-directed RNA polymerases I, II, and III subunit RPABC3	C9JLU1;P52434;P52434-3;P52434-4	ENSG00000163882	#N/A	#N/A	338	#N/A
339	0.0403606	-0.095	NaN	anatomical structure development;biological regulation;biosynthetic process;catabolic process;cellular component assembly;cellular component disassembly;cellular component organization;cellular macromolecular complex assembly;cellular metabolic process;cellular nitrogen compound metabolic process;cellular process;developmental process;establishment of localization;locomotion;macromolecular comple…			0.165154	0.00045	NaN	RPL24	60S ribosomal protein L24	C9JNW5;C9JXB8;P83731	ENSG00000114391	#N/A	#N/A	#N/A	#N/A
340	1.88113	0.078	NaN	biological regulation;catabolic process;cell cycle;cell death;cell differentiation;cellular metabolic process;cellular nitrogen compound metabolic process;cellular process;death;developmental process;immune system process;macromolecule metabolic process;macromolecule modification;metabolic process;mitotic cell cycle;nitrogen compound metabolic process;primary metabolic process;protein metabolic p…			8.46974	1.56781	NaN	PSMC2	26S protease regulatory subunit 7	C9JX88;P35998;P35998-2	ENSG00000161057	340	#N/A	#N/A	#N/A
341	1.49911	0.471	NaN	biological regulation;cellular component organization;cellular localization;cellular membrane organization;cellular process;endocytosis;establishment of localization;Golgi vesicle transport;immune system process;localization;membrane invagination;membrane organization;metabolic process;nuclear transport;nucleocytoplasmic transport;organelle fusion;organelle localization;organelle organization;pla…			4.42125	1.40026	NaN	RAB34	Ras-related protein Rab-34	C9JBG0;C9JY26;E7ES60;H7C0Y7;K7EIF2;Q96PJ7;Q9BZG1;Q9BZG1-2;Q9BZG1-4	ENSG00000109113	341	#N/A	#N/A	#N/A
342	0.509621	NaN	NaN	cellular component organization;cellular process;cytoskeleton organization;organelle organization			1.5267	NaN	NaN	RPRC1;MAP7D1	MAP7 domain-containing protein 1	C9JIR3;D3DPS3;Q3KQU3;Q3KQU3-2;Q3KQU3-4	ENSG00000116871	#N/A	#N/A	#N/A	#N/A
343	0.698142	NaN	2.32769	biological regulation;cell death;cellular process;death;regulation of cell cycle;regulation of translation;response to chemical stimulus;response to stimulus;signal transduction			3.1626	NaN	59.72	EIF4G2	Eukaryotic translation initiation factor 4 gamma 2;Eukaryotic translation initiation factor 4 gamma 2 OS=Homo sapiens OX=9606 GN=EIF4G2 PE=1 SV=1	D3DQV9;H0Y3P2;H0YCH5;H0YD77;H0YEC5;P78344;P78344-2	ENSG00000110321	#N/A	#N/A	343	#N/A
344	-0.0102561	-0.192	0.641546	biosynthetic process;catabolic process;cellular component disassembly;cellular component organization;cellular metabolic process;cellular nitrogen compound metabolic process;cellular process;establishment of localization;macromolecule metabolic process;metabolic process;mRNA metabolic process;nitrogen compound metabolic process;nucleobase-containing compound metabolic process;primary metabolic pr…			0.0473672	0.00056	26.46	RPL32	60S ribosomal protein L32;60S ribosomal protein L32 OS=Homo sapiens OX=9606 GN=RPL32 PE=1 SV=1	D3YTB1;F8W727;P62910	ENSG00000144713	#N/A	#N/A	#N/A	#N/A
345	0.194968	NaN	NaN	anatomical structure morphogenesis;biological regulation;cell morphogenesis;cellular component morphogenesis;cellular component organization;cellular process;developmental process			0.994938	NaN	NaN	HNRNPAB	Heterogeneous nuclear ribonucleoprotein A/B	D6R9P3;D6RBZ0;D6RD18;Q99729;Q99729-2;Q99729-3;Q99729-4	ENSG00000197451	#N/A	#N/A	#N/A	#N/A
346	0.30711	-0.182	NaN	biosynthetic process;catabolic process;cellular component disassembly;cellular component organization;cellular metabolic process;cellular nitrogen compound metabolic process;cellular process;establishment of localization;macromolecule metabolic process;metabolic process;mRNA metabolic process;nitrogen compound metabolic process;nucleobase-containing compound metabolic process;primary metabolic pr…			2.14398	0.0078	NaN	RPL9	60S ribosomal protein L9	A0A2R8Y5Y7;D6RAN4;E7ESE0;H0Y9R4;H0Y9V9;P32969	ENSG00000163682;ENSG00000273673	#N/A	#N/A	#N/A	#N/A
347	0.936332	NaN	NaN	biological regulation;biosynthetic process;catabolic process;cellular metabolic process;cellular process;hormone metabolic process;lipid metabolic process;metabolic process;primary metabolic process			4.30319	NaN	NaN	HSD17B11	Estradiol 17-beta-dehydrogenase 11	D6RCD0;Q8NBQ5	ENSG00000198189	#N/A	#N/A	#N/A	#N/A
348	0.427022	0.159	NaN	biological regulation;cellular metabolic process;cellular process;establishment of localization;macromolecule metabolic process;metabolic process;nuclear transport;nucleocytoplasmic transport;primary metabolic process;protein folding;protein metabolic process;protein targeting;protein transport;transport	MitoCarta3.0	Matrix	2.31991	2.43476	NaN	HSPA9	Stress-70 protein, mitochondrial	A0A7I2V2G2;A0A7I2V2S7;A0A7I2V3F7;A0A7I2YQB2;D6RCD7;H0Y8K0;P38646	ENSG00000113013	348	#N/A	#N/A	#N/A
349	1.71262	NaN	2.58736	carbohydrate metabolic process;cellular component organization;cellular metabolic process;cellular process;establishment of localization;Golgi vesicle transport;immune system process;macromolecule metabolic process;macromolecule modification;membrane organization;metabolic process;organelle organization;peptidyl-amino acid modification;primary metabolic process;protein glycosylation;protein metab…			4.81983	NaN	48.71	SAR1B;SAR1B;DKFZp434B2017	GTP-binding protein SAR1b;GTP-binding protein SAR1b OS=Homo sapiens OX=9606 GN=SAR1B PE=1 SV=1	D6R9R5;D6RD69;Q9H029;Q9Y6B6	ENSG00000152700	#N/A	#N/A	349	#N/A
350	1.17998	NaN	NaN	biological regulation;catabolic process;cellular metabolic process;cellular nitrogen compound metabolic process;cellular process;macromolecule metabolic process;metabolic process;mRNA metabolic process;mRNA processing;nitrogen compound metabolic process;nucleobase-containing compound metabolic process;primary metabolic process;regulation of translation;RNA catabolic process;RNA metabolic process;…			2.79688	NaN	NaN	PAIP1	Polyadenylate-binding protein-interacting protein 1	D6REB4;Q9H074;Q9H074-2;Q9H074-3	ENSG00000172239	#N/A	#N/A	#N/A	#N/A
351	1.61989	NaN	NaN	biological regulation;carbohydrate metabolic process;cellular component organization;cellular metabolic process;cellular process;establishment of localization;Golgi vesicle transport;immune system process;macromolecule metabolic process;macromolecule modification;membrane organization;metabolic process;organelle organization;peptidyl-amino acid modification;primary metabolic process;protein glyco…			5.28445	NaN	NaN	SEC31A	Protein transport protein Sec31A	D6REX3;D6RHZ5;H0YAB3;H7BXG7;O94979;O94979-10;O94979-2;O94979-3;O94979-4;O94979-5;O94979-6;O94979-7;O94979-8;O94979-9	ENSG00000138674	#N/A	#N/A	#N/A	#N/A
352	0.142436	-0.02	NaN	catabolic process;cellular metabolic process;cellular process;macromolecule metabolic process;metabolic process;primary metabolic process;protein metabolic process;proteolysis;proteolysis involved in cellular protein catabolic process			0.166634	0.00848	NaN	ERLIN2	Erlin-2	E5RHW4;E5RJ09;O94905	ENSG00000147475	#N/A	#N/A	#N/A	#N/A
353	0.870591	NaN	NaN	cellular component assembly;cellular component organization;cellular macromolecular complex assembly;cellular metabolic process;cellular process;macromolecular complex assembly;macromolecule metabolic process;metabolic process;primary metabolic process;protein complex assembly;protein folding;protein metabolic process			1.77261	NaN	NaN	TBCA	Tubulin-specific chaperone A	E5RHG6;E5RIW3;E5RIX8;E5RJD8;O75347;O75347-2	ENSG00000171530	#N/A	#N/A	#N/A	#N/A
354	1.03841	-0.126	NaN	biological regulation;cell junction organization;cellular component assembly;cellular component organization;cellular process;response to biotic stimulus;response to chemical stimulus;response to stimulus;signal transduction			2.28167	NaN	NaN	MTDH	Protein LYRIC	E5RJU9;H0YB56;Q86UE4	ENSG00000147649	#N/A	#N/A	#N/A	#N/A
355	0.989211	NaN	NaN	biological regulation;carbohydrate metabolic process;cellular metabolic process;cellular process;energy reserve metabolic process;generation of precursor metabolites and energy;macromolecule metabolic process;metabolic process;polysaccharide metabolic process;primary metabolic process			2.25675	NaN	NaN	PPP1R2;PPP1R2P3	Protein phosphatase inhibitor 2;Protein phosphatase inhibitor 2-like protein 3	E7EMN6;E7EUI7;P41236;Q6NXS1	ENSG00000184203	#N/A	#N/A	#N/A	#N/A
356	0.922758	NaN	NaN	biological regulation;cellular component organization;cellular process;endosome transport;establishment of localization;Golgi vesicle transport;immune system process;membrane organization;organelle organization;pigment granule organization;protein transport;transport;vesicle organization;vesicle-mediated transport;viral reproduction			5.10108	NaN	NaN	AP1M1	AP-1 complex subunit mu-1	E7ENJ6;K7EJL1;K7ENA7;Q9BXS5;Q9BXS5-2	ENSG00000072958	#N/A	#N/A	#N/A	#N/A
357	-0.287575	-0.177	NaN	biosynthetic process;catabolic process;cellular component disassembly;cellular component organization;cellular metabolic process;cellular nitrogen compound metabolic process;cellular process;establishment of localization;macromolecule metabolic process;metabolic process;mRNA metabolic process;nitrogen compound metabolic process;nucleobase-containing compound metabolic process;primary metabolic pr…			0.671793	0.0003	NaN	RPL14	60S ribosomal protein L14	E7EPB3;P50914	ENSG00000188846	#N/A	#N/A	#N/A	#N/A
358	0.906605	NaN	NaN	biological regulation;cellular process;locomotion;response to chemical stimulus;response to external stimulus;response to stimulus;signal transduction			3.14452	NaN	NaN	TRIO	Triple functional domain protein	A0A8V8TNC6;E7EPJ7;E7EWP2;O75962;O75962-2;O75962-4;O75962-5	ENSG00000038382	#N/A	#N/A	#N/A	#N/A
359	0.95738	-0.087	NaN	anatomical structure morphogenesis;biological regulation;cellular component assembly;cellular component morphogenesis;cellular component organization;cellular process;cytokinesis;developmental process;macromolecular complex assembly;mitosis;nuclear division;organelle fission;organelle organization;protein complex assembly			3.61891	0.09534	NaN	2024-09-07 00:00:00;2025-09-07 00:00:00	Septin-7	A0A024RA87;A0A0U1RRE1;E7EPK1;E7ES33;G3V1Q4;Q16181;Q16181-2	ENSG00000122545	#N/A	#N/A	#N/A	#N/A
360	1.34908	0.103	NaN	cell differentiation;cellular process;developmental process			6.36781	1.96112	NaN	PRRC2C	Protein PRRC2C	A0A0A0MS30;E7EPN9;Q9Y520;Q9Y520-2;Q9Y520-3;Q9Y520-4;Q9Y520-5;Q9Y520-6;Q9Y520-7	ENSG00000117523	360	#N/A	#N/A	#N/A
361	-0.29934	NaN	NaN	biological regulation;cell death;cell differentiation;cellular component disassembly;cellular component organization;cellular metabolic process;cellular nitrogen compound metabolic process;cellular process;chromosome organization;death;developmental process;DNA metabolic process;DNA packaging;macromolecule metabolic process;metabolic process;mRNA metabolic process;mRNA processing;nitrogen compoun…			0.366943	NaN	NaN	ACIN1	Apoptotic chromatin condensation inducer in the nucleus	E7EQT4;G3V3B0;G3V3T3;Q9UKV3;Q9UKV3-2;Q9UKV3-3;Q9UKV3-5;S4R3H4	ENSG00000100813	#N/A	#N/A	#N/A	#N/A
362	-0.561117	0.077	NaN	anatomical structure development;biological regulation;biosynthetic process;cell development;cellular metabolic process;cellular process;developmental process;macromolecule metabolic process;metabolic process;primary metabolic process;protein metabolic process;regulation of translation;response to abiotic stimulus;response to chemical stimulus;response to endogenous stimulus;response to heat;resp…			1.93456	0.61002	NaN	EIF2B4	Translation initiation factor eIF-2B subunit delta	A0A087WTA5;A0A087WW69;E7ERK9;H7C2L8;Q9UI10;Q9UI10-2;Q9UI10-3	ENSG00000115211	#N/A	#N/A	#N/A	#N/A
363	0.914872	NaN	NaN	biological regulation;cell activation;cellular component movement;cellular process;establishment of localization;immune system process;metabolic process;protein targeting;protein transport;response to stimulus;signal transduction;transport			3.07761	NaN	NaN	KIF13B	Kinesin-like protein;Kinesin-like protein KIF13B	E7ERX9;Q9NQT8	ENSG00000197892	#N/A	#N/A	#N/A	#N/A
364	0.324301	0.129	NaN	biosynthetic process;cellular component disassembly;cellular component organization;cellular metabolic process;cellular process;macromolecule metabolic process;metabolic process;mitochondrial translation;mitochondrion organization;organelle organization;primary metabolic process;protein metabolic process;translation;translational elongation;translational initiation	MitoCarta3.0	Matrix	0.88171	1.85275	NaN	MRPL3	39S ribosomal protein L3, mitochondrial	D6RC14;E7ETU7;E9PF06;H0Y9G6;P09001	ENSG00000114686	364	#N/A	#N/A	#N/A
365	1.14814	-0.219	NaN	anatomical structure development;biosynthetic process;cellular metabolic process;cellular nitrogen compound metabolic process;cellular process;developmental process;macromolecule metabolic process;metabolic process;nitrogen compound metabolic process;nucleobase-containing compound metabolic process;primary metabolic process;RNA metabolic process;transcription from RNA polymerase I promoter			2.37251	0.08076	NaN	TCOF1	Treacle protein	A0A3B3IS06;A0A6I8PRA0;E7ETY2;H0Y8Y7;Q13428;Q13428-2;Q13428-3;Q13428-4;Q13428-5;Q13428-6;Q13428-7;Q13428-8	ENSG00000070814	#N/A	#N/A	#N/A	#N/A
366	1.71353	NaN	0.910733	alcohol metabolic process;amine metabolic process;anatomical structure development;biological regulation;biosynthetic process;carbohydrate metabolic process;catabolic process;cell maturation;cellular amino acid metabolic process;cellular ketone metabolic process;cellular metabolic process;cellular nitrogen compound metabolic process;cellular process;cofactor metabolic process;cytokine production;…			5.13644	NaN	38.04	G6PD	Glucose-6-phosphate 1-dehydrogenase;Isoform Long of Glucose-6-phosphate 1-dehydrogenase OS=Homo sapiens OX=9606 GN=G6PD	A0A8Q3SIN6;A0A8Q3SIS5;A0A8Q3SJB9;A0A8Q3WL80;A0A8Q3WL93;A0A8Q3WL95;A0A8Q3WLT0;E7EM57;E7EUI8;P11413;P11413-2;P11413-3	ENSG00000160211	#N/A	#N/A	366	#N/A
367	1.78007	0.418	1.39506	cell division;cellular component movement;cellular component organization;cellular process;cytoskeleton organization;establishment of localization;organelle organization			4.19046	NaN	27.07	MAP4	Microtubule-associated protein 4;Microtubule-associated protein;Microtubule-associated protein OS=Homo sapiens OX=9606 GN=MAP4 PE=1 SV=1;Microtubule-associated protein;Microtubule-associated protein 4	A0A804HKE7;B5MEG9;E7EVA0;F8W9U4;H0Y2V1;H7C4C5;P27816;P27816-2;P27816-4;P27816-5;P27816-6	ENSG00000047849	#N/A	#N/A	#N/A	367
368	1.40834	NaN	0.669027	biological regulation;cellular component disassembly;cellular component movement;cellular component organization;cellular process;coagulation;cytoskeleton-dependent intracellular transport;establishment of localization;immune system process;localization;metabolic process;multicellular organismal process;protein transport;regulation of body fluid levels;response to stimulus;signal transduction;tra…			4.99479	NaN	22.33	KLC1	Isoform J of Kinesin light chain 1 OS=Homo sapiens OX=9606 GN=KLC1;Kinesin light chain 1	E7EVH7;F8W6L3;G3V2E7;G3V3H3;G3V5R9;G5E9S8;Q07866;Q07866-10;Q07866-2;Q07866-3;Q07866-4;Q07866-5;Q07866-6;Q07866-7;Q07866-8;Q07866-9	ENSG00000126214;ENSG00000256500	#N/A	#N/A	368	#N/A
369	2.59566	0.178	NaN	biological regulation;biosynthetic process;catabolic process;cellular metabolic process;cellular nitrogen compound metabolic process;cellular process;macromolecule metabolic process;metabolic process;mRNA metabolic process;mRNA processing;nitrogen compound metabolic process;nucleobase-containing compound metabolic process;primary metabolic process;protein metabolic process;regulation of translati…			7.19274	1.80756	68.43	EIF4B	Eukaryotic translation initiation factor 4B	E7EX17;F8VP89;F8VSC7;F8VX11;F8W0K0;P23588;P23588-2	ENSG00000063046	369	#N/A	#N/A	#N/A
370	-1.22201	NaN	NaN	catabolic process;cellular amide metabolic process;cellular ketone metabolic process;cellular lipid metabolic process;cellular metabolic process;cellular nitrogen compound metabolic process;cellular process;cofactor metabolic process;heterocycle metabolic process;lipid metabolic process;metabolic process;nitrogen compound metabolic process;organic acid metabolic process;primary metabolic process;…	MitoCarta3.0	Matrix	1.68587	NaN	NaN	PCCB	Propionyl-CoA carboxylase beta chain, mitochondrial	C9JQS9;E7ETT1;E7ETT4;E7EUY3;E7EX59;E9PDR0;E9PEC3;F8WBI9;P05166;P05166-2	ENSG00000114054	#N/A	#N/A	#N/A	#N/A
371	1.00563	NaN	NaN	anatomical structure development;behavior;biological regulation;biosynthetic process;cell communication;cell differentiation;cell-cell signaling;cellular component assembly;cellular component organization;cellular lipid metabolic process;cellular macromolecular complex assembly;cellular metabolic process;cellular nitrogen compound metabolic process;cellular process;developmental process;establish…			2.1388	NaN	NaN	CREM;ATF1;CREB1	Cyclic AMP-dependent transcription factor ATF-1;Cyclic AMP-responsive element-binding protein 1	E9PAR2;G5E998;P16220;P16220-1;P16220-3;P18846;P18846-2;Q03060-21;Q03060-23;Q03060-24;Q03060-26;Q03060-31;Q03060-32;Q03060-6;Q03060-8;Q03060-9	ENSG00000095794;ENSG00000118260;ENSG00000123268	#N/A	#N/A	#N/A	#N/A
372	-1.07306	NaN	NaN	biological regulation;biosynthetic process;cell differentiation;cellular metabolic process;cellular nitrogen compound metabolic process;cellular process;developmental process;DNA metabolic process;establishment of localization;interspecies interaction between organisms;macromolecule metabolic process;metabolic process;mRNA metabolic process;mRNA processing;multi-organism process;nitrogen compound…			3.46548	NaN	NaN	ALYREF	THO complex subunit 4	E9PB61;Q86V81	ENSG00000183684	#N/A	#N/A	#N/A	#N/A
373	0.511958	NaN	NaN	cell death;cellular component disassembly;cellular component organization;cellular process;death			2.14323	NaN	NaN	LMNB1	Lamin-B1	A0A0D9SFE5;A0A0D9SFY5;E9PBF6;P20700	ENSG00000113368	#N/A	#N/A	#N/A	#N/A
374	1.90664	0.124	NaN	biological regulation;biosynthetic process;cell cycle;cell proliferation;cellular component assembly;cellular component organization;cellular macromolecular complex assembly;cellular metabolic process;cellular nitrogen compound metabolic process;cellular process;chromatin modification;chromatin organization;chromosome organization;developmental process;DNA metabolic process;DNA replication;macrom…			6.55629	NaN	NaN	RBBP4;RBBP7;RBBP7;RBBP4	Histone-binding protein RBBP4;Histone-binding protein RBBP7;Histone-binding protein RBBP7;Histone-binding protein RBBP4	E9PC52;H0YF10;Q09028;Q09028-2;Q09028-3;Q09028-4;Q16576;Q16576-2;Q5JP01	ENSG00000102054;ENSG00000162521	374	#N/A	#N/A	#N/A
375	1.97643	-0.069	-0.971431	cell cycle;cell division;cellular component organization;cellular metabolic process;cellular nitrogen compound metabolic process;cellular process;chromosome organization;chromosome segregation;DNA metabolic process;DNA packaging;macromolecule metabolic process;metabolic process;mitotic cell cycle;nitrogen compound metabolic process;nucleobase-containing compound metabolic process;organelle organi…			6.78531	0.14186	19.61	SMC4	Structural maintenance of chromosomes protein 4 OS=Homo sapiens OX=9606 GN=SMC4 PE=1 SV=2;Structural maintenance of chromosomes protein 4;Structural maintenance of chromosomes protein;Structural maintenance of chromosomes protein;Structural maintenance of chromosomes protein 4	C9JR83;E9PD53;Q9NTJ3;Q9NTJ3-2	ENSG00000113810	#N/A	#N/A	#N/A	#N/A
376	1.21247	NaN	NaN	cellular metabolic process;cellular process;macromolecule metabolic process;metabolic process;primary metabolic process;protein folding;protein metabolic process;response to chemical stimulus;response to stimulus;response to stress			5.84506	NaN	NaN	HSPA4L	Heat shock 70 kDa protein 4L	D6RJ96;E9PDE8;O95757	ENSG00000164070	#N/A	#N/A	#N/A	#N/A
377	-0.183942	-0.18	4.06264	amine metabolic process;anatomical structure morphogenesis;biological regulation;catabolic process;cell maturation;cellular amino acid metabolic process;cellular homeostasis;cellular ion homeostasis;cellular ketone metabolic process;cellular metabolic process;cellular nitrogen compound metabolic process;cellular process;cofactor metabolic process;developmental maturation;developmental process;gen…	MitoCarta3.0	Matrix	0.298026	0.00207	75.58	DLD	Dihydrolipoyl dehydrogenase mitochondrial OS=Homo sapiens OX=9606 GN=DLD PE=1 SV=2;Dihydrolipoyl dehydrogenase, mitochondrial;Dihydrolipoyl dehydrogenase;Dihydrolipoyl dehydrogenase;Dihydrolipoyl dehydrogenase, mitochondrial	E9PEX6;P09622;P09622-2;P09622-3	ENSG00000091140	#N/A	#N/A	#N/A	#N/A
378	0.912898	-0.05	NaN	biological regulation;cell communication;cellular process;response to chemical stimulus;response to external stimulus;response to extracellular stimulus;response to starvation;response to stimulus;response to stress;signal transduction			3.61191	0.15219	NaN	TBL2	Transducin beta-like protein 2	E9PF19;Q96E41;Q9Y4P3	ENSG00000106638	#N/A	#N/A	#N/A	#N/A
379	0.913535	NaN	NaN	cellular metabolic process;cellular nitrogen compound metabolic process;cellular process;DNA metabolic process;DNA recombination;macromolecule metabolic process;metabolic process;nitrogen compound metabolic process;nucleobase-containing compound metabolic process;primary metabolic process			3.19727	NaN	NaN	TSN	Translin	E9PGT1;H7C1D4;Q15631;Q15631-2	ENSG00000211460	#N/A	#N/A	#N/A	#N/A
380	0.982841	NaN	NaN	cell cycle;cell division;cellular component organization;cellular metabolic process;cellular nitrogen compound metabolic process;cellular process;chromosome organization;DNA metabolic process;DNA packaging;macromolecule metabolic process;metabolic process;mitotic cell cycle;nitrogen compound metabolic process;nucleobase-containing compound metabolic process;organelle organization;primary metaboli…			1.14911	NaN	NaN	NCAPH	Condensin complex subunit 2	C9J470;E9PHA2;Q15003;Q15003-2	ENSG00000121152	#N/A	#N/A	#N/A	#N/A
381	1.17707	NaN	1.69153				4.27644	NaN	58.93	ITPRID2;SSFA2	Protein ITPRID2 OS=Homo sapiens OX=9606 GN=ITPRID2 PE=1 SV=1;Sperm-specific antigen 2	E7EUL7;E9PHV5;P28290;P28290-2;P28290-3	ENSG00000138434	#N/A	#N/A	381	#N/A
382	1.23395	NaN	NaN	biological regulation;biosynthetic process;cellular metabolic process;cellular process;establishment of localization;macromolecule metabolic process;metabolic process;peptide metabolic process;primary metabolic process;protein maturation;protein metabolic process;protein targeting;protein transport;regulation of transport;translation;transport			4.29421	NaN	NaN	SPCS2	Signal peptidase complex subunit 2	E9PI68;E9PL01;E9PRB9;Q15005	ENSG00000118363	#N/A	#N/A	#N/A	#N/A
383	1.13331	1.503	NaN	cellular localization;cellular process;establishment of localization;localization;transport	MitoCarta3.0	MOM	2.66824	4.75969	NaN	MTCH2	Mitochondrial carrier homolog 2	E9PIE4;Q9Y6C9	ENSG00000109919	383	#N/A	#N/A	#N/A
384	1.52933	0.199	NaN	biological regulation;cellular component assembly;cellular component organization;cellular homeostasis;cellular macromolecular complex assembly;cellular metabolic process;cellular nitrogen compound metabolic process;cellular process;establishment of localization;homeostatic process;ion transport;macromolecular complex assembly;macromolecule metabolic process;metabolic process;nitrogen compound me…			2.64352	1.87755	NaN	CLNS1A	Methylosome subunit pICln	E9PJF4;E9PMI6;E9PQ83;J3KN38;P54105	ENSG00000074201	384	#N/A	#N/A	#N/A
385	0.811317	NaN	0.831877	biological regulation			1.95247	NaN	25.93	PPP6R3	Isoform 2 of Serine/threonine-protein phosphatase 6 regulatory subunit 3 OS=Homo sapiens OX=9606 GN=PPP6R3;Serine/threonine-protein phosphatase 6 regulatory subunit 3	E9PKF6;E9PQP7;H0YEN2;H7BXH2;Q5H9R7;Q5H9R7-2;Q5H9R7-3;Q5H9R7-4;Q5H9R7-5;Q5H9R7-6	ENSG00000110075	#N/A	#N/A	385	#N/A
386	2.23934	0.128	NaN	biological regulation;cellular component organization;cellular metabolic process;cellular process;chromatin modification;chromatin organization;chromosome organization;histone modification;macromolecule metabolic process;macromolecule modification;metabolic process;one-carbon metabolic process;organelle organization;peptidyl-amino acid modification;primary metabolic process;protein alkylation;pro…			6.86316	2.06223	NaN	PRMT1	Protein arginine N-methyltransferase 1	E9PIX6;E9PKG1;E9PNR9;E9PQ98;H0YDE4;Q99873;Q99873-2;Q99873-3;Q99873-5	ENSG00000126457	386	#N/A	#N/A	#N/A
387	0.359669	NaN	NaN	cellular metabolic process;cellular process;immune system process;macromolecule metabolic process;macromolecule modification;metabolic process;primary metabolic process;protein metabolic process;protein modification by small protein conjugation or removal;protein modification process;response to chemical stimulus;response to stimulus;response to stress			2.85342	NaN	NaN	NPEPPS	Puromycin-sensitive aminopeptidase	A0A7I2V389;A0A7I2V3W8;A0A8V8TQ95;E9PLK3;P55786;P55786-2	ENSG00000141279	#N/A	#N/A	#N/A	#N/A
388	0.757549	NaN	NaN	biological regulation;catabolic process;cellular metabolic process;cellular process;establishment of localization;macromolecule metabolic process;metabolic process;primary metabolic process;protein metabolic process;protein transport;proteolysis;proteolysis involved in cellular protein catabolic process;transport			2.25525	NaN	NaN	MVB12A	Multivesicular body subunit 12A	E9PLL0;E9PQA6;Q96EY5;Q96EY5-2;Q96EY5-3	ENSG00000141971	#N/A	#N/A	#N/A	#N/A
389	-0.196177	-0.174	NaN	biosynthetic process;catabolic process;cellular component disassembly;cellular component organization;cellular metabolic process;cellular nitrogen compound metabolic process;cellular process;establishment of localization;macromolecule metabolic process;metabolic process;mRNA metabolic process;nitrogen compound metabolic process;nucleobase-containing compound metabolic process;primary metabolic pr…			1.73227	3e-05	NaN	RPL27A	60S ribosomal protein L27a	E9PJD9;E9PLL6;P46776	ENSG00000166441	#N/A	#N/A	#N/A	#N/A
390	1.89564	NaN	NaN	biological adhesion;cell adhesion;cellular process			6.41665	NaN	NaN	CSRP1	Cysteine and glycine-rich protein 1	E9PND2;E9PP21;P21291	ENSG00000159176	#N/A	#N/A	#N/A	#N/A
391	1.04789	NaN	NaN	biological regulation;biosynthetic process;cell communication;cellular component organization;cellular metabolic process;cellular nitrogen compound metabolic process;cellular process;chromatin modification;chromatin organization;chromosome organization;gene silencing;macromolecule metabolic process;metabolic process;nitrogen compound metabolic process;nucleobase-containing compound metabolic proc…			2.76129	NaN	NaN	RRP8	Ribosomal RNA-processing protein 8	E9PPY3;O43159	ENSG00000132275	#N/A	#N/A	#N/A	#N/A
392	-1.17797	-0.084	NaN	biosynthetic process;catabolic process;cellular component disassembly;cellular component organization;cellular metabolic process;cellular nitrogen compound metabolic process;cellular process;establishment of localization;immune system process;macromolecule metabolic process;metabolic process;mRNA metabolic process;multi-organism process;nitrogen compound metabolic process;nucleobase-containing co…			1.55058	0.00213	NaN	FAU	40S ribosomal protein S30	E9PR30;P62861	ENSG00000149806	#N/A	#N/A	#N/A	#N/A
393	0.886644	NaN	NaN	anatomical structure development;cellular metabolic process;cellular nitrogen compound metabolic process;cellular process;developmental process;macromolecule metabolic process;metabolic process;mRNA metabolic process;mRNA processing;nitrogen compound metabolic process;nucleobase-containing compound metabolic process;primary metabolic process;RNA metabolic process;RNA processing;RNA splicing;rRNA …			1.55109	NaN	NaN	FRG1	Protein FRG1	E9PRR7;Q14331	ENSG00000109536;ENSG00000275145	#N/A	#N/A	#N/A	#N/A
394	0.416648	0.282	NaN	anatomical structure development;cellular component organization;cellular process;developmental process;endoplasmic reticulum organization;establishment of localization;organelle organization;protein transport;transport;vesicle organization			1.94376	0.93774	NaN	SEC16A	Protein transport protein Sec16A	A0A3F2YNX0;A0A3F2YNZ0;F1T0I1;O15027;O15027-2;O15027-3;O15027-4;O15027-5;X6RGP5	ENSG00000148396	394	#N/A	#N/A	#N/A
395	-0.447865	-0.117	0.790772	biosynthetic process;catabolic process;cellular component disassembly;cellular component organization;cellular metabolic process;cellular nitrogen compound metabolic process;cellular process;establishment of localization;macromolecule metabolic process;metabolic process;mRNA metabolic process;nitrogen compound metabolic process;nucleobase-containing compound metabolic process;primary metabolic pr…			1.1029	0.00296	38.24	RPL35	60S ribosomal protein L35;60S ribosomal protein L35 OS=Homo sapiens OX=9606 GN=RPL35 PE=1 SV=2	F2Z388;P42766	ENSG00000136942	#N/A	#N/A	#N/A	#N/A
396	0.966675	NaN	NaN	biological regulation;cell growth;cellular component organization;cellular localization;cellular process;endosome organization;growth;homeostatic process;localization;organelle localization;organelle organization;regulation of transport;response to chemical stimulus;response to endogenous stimulus;response to stimulus;vacuole organization			3.63345	NaN	NaN	LAMTOR1	Ragulator complex protein LAMTOR1	F5GX19;F5H3Y3;F5H479;H0YFI1;Q6IAA8	ENSG00000149357	#N/A	#N/A	#N/A	#N/A
397	0.72043	0.143	NaN	cellular component assembly;cellular component organization;cellular macromolecular complex assembly;cellular metabolic process;cellular process;generation of precursor metabolites and energy;macromolecular complex assembly;metabolic process;protein complex assembly;protein complex biogenesis;small molecule metabolic process	MitoCarta3.0	MIM	2.52271	1.18631	NaN	NDUFS7	NADH dehydrogenase [ubiquinone] iron-sulfur protein 7, mitochondrial	F5GXJ1;F5H5N1;O75251;O75251-2	ENSG00000115286	397	#N/A	#N/A	#N/A
398	0.888443	NaN	NaN	biological regulation;biosynthetic process;catabolic process;cellular metabolic process;cellular nitrogen compound metabolic process;cellular process;detection of stimulus;DNA metabolic process;DNA repair;DNA replication;macromolecule metabolic process;macromolecule modification;metabolic process;nitrogen compound metabolic process;nucleobase-containing compound metabolic process;primary metaboli…			1.83112	NaN	NaN	DTL	Denticleless protein homolog	F5GZ90;Q9NZJ0;Q9NZJ0-2	ENSG00000143476	#N/A	#N/A	#N/A	#N/A
399	1.20081	NaN	NaN	biosynthetic process;cellular aromatic compound metabolic process;cellular component organization;cellular localization;cellular membrane organization;cellular metabolic process;cellular nitrogen compound metabolic process;cellular process;cofactor metabolic process;heterocycle metabolic process;localization;macromolecule metabolic process;macromolecule modification;membrane organization;metaboli…			5.37643	NaN	NaN	GPHN	Gephyrin;Molybdopterin adenylyltransferase;Molybdopterin molybdenumtransferase	F5H039;G3V582;H0YJ30;Q9NQX3;Q9NQX3-2	ENSG00000171723	#N/A	#N/A	#N/A	#N/A
400	1.06108	NaN	3.05658	biological regulation;cellular metabolic process;cellular nitrogen compound metabolic process;cellular process;macromolecule metabolic process;macromolecule modification;metabolic process;nitrogen compound metabolic process;nucleobase-containing compound metabolic process;primary metabolic process;RNA metabolic process;RNA modification;RNA processing;tRNA metabolic process;tRNA processing	MitoCarta3.0	Matrix	4.45274	NaN	73.52	PUS1	tRNA pseudouridine synthase A OS=Homo sapiens OX=9606 GN=PUS1 PE=1 SV=3;tRNA pseudouridine synthase;tRNA pseudouridine synthase A, mitochondrial	F5H1S9;G8JLB3;Q9Y606;Q9Y606-2	ENSG00000177192	#N/A	#N/A	400	#N/A
401	1.11532	0.194	NaN	amine metabolic process;anatomical structure development;anatomical structure formation involved in morphogenesis;biosynthetic process;cellular amino acid metabolic process;cellular aromatic compound metabolic process;cellular ketone metabolic process;cellular metabolic process;cellular nitrogen compound metabolic process;cellular process;cofactor metabolic process;developmental process;heterocyc…			5.01607	2.36388	NaN	MTHFD1	C-1-tetrahydrofolate synthase, cytoplasmic;Methylenetetrahydrofolate dehydrogenase;Methenyltetrahydrofolate cyclohydrolase;Formyltetrahydrofolate synthetase;C-1-tetrahydrofolate synthase, cytoplasmic, N-terminally processed	A0A384N5Y3;A0A494C1T2;A0A8V8TKR5;A0A8V8TKS0;A0A8V8TKT4;A0A8V8TL50;A0A8V8TMA4;F5H2F4;P11586;V9GYY3;V9GZ78	ENSG00000100714	401	#N/A	#N/A	#N/A
402	1.28118	NaN	NaN	biological regulation;catabolic process;cell differentiation;cell division;cellular component assembly;cellular component organization;cellular metabolic process;cellular process;developmental process;endosome transport;establishment of localization;macromolecule metabolic process;macromolecule modification;membrane organization;metabolic process;primary metabolic process;protein maturation;prote…			2.95768	NaN	NaN	TSG101	Tumor susceptibility gene 101 protein	F5H442;Q99816;Q99816-2	ENSG00000074319	#N/A	#N/A	#N/A	#N/A
403	0.160469	0.254	NaN	cell division;cellular component assembly;cellular component organization;cellular macromolecular complex assembly;cellular metabolic process;cellular process;cytoskeleton-dependent intracellular transport;establishment of localization;macromolecular complex assembly;macromolecule metabolic process;metabolic process;primary metabolic process;protein complex assembly;protein folding;protein metabo…			0.127142	2.42095	NaN	TUBA1C	Tubulin alpha-1C chain	A0A1W2PQM2;F5H5D3;Q9BQE3	ENSG00000167553	403	#N/A	#N/A	#N/A
404	0.165464	-0.007	NaN	biological regulation;cellular component organization;establishment of localization;immune system process;membrane organization;nucleobase-containing compound transport;protein targeting;protein transport;regulation of transport;response to stimulus;response to stress;transport			0.531193	0.23479	NaN	MYO1C	Unconventional myosin-Ic	F5H6E2;O00159;O00159-2;O00159-3	ENSG00000197879	#N/A	#N/A	#N/A	#N/A
405	0.785793	NaN	NaN	cellular component assembly;cellular component organization;cellular process;endoplasmic reticulum organization;Golgi organization;macromolecular complex assembly;metabolic process;organelle organization;protein complex assembly			1.875	NaN	NaN	ATL3	Atlastin-3	F5H6I7;Q6DD88	ENSG00000184743	#N/A	#N/A	#N/A	#N/A
406	1.23351	NaN	NaN	biological regulation;cellular metabolic process;cellular nitrogen compound metabolic process;cellular process;establishment of localization;macromolecule metabolic process;metabolic process;nitrogen compound metabolic process;nuclear transport;nucleobase-containing compound metabolic process;nucleobase-containing compound transport;nucleocytoplasmic transport;primary metabolic process;protein tr…			7.32813	NaN	NaN	DDX19A;DDX19B	ATP-dependent RNA helicase DDX19B;ATP-dependent RNA helicase DDX19A	F6QDS0;H3BQK0;I3L0H8;I3L352;Q9NUU7;Q9NUU7-2;Q9UMR2;Q9UMR2-2;Q9UMR2-3;Q9UMR2-4	ENSG00000157349;ENSG00000168872	#N/A	#N/A	#N/A	#N/A
407	0.397621	NaN	NaN	cellular metabolic process;cellular nitrogen compound metabolic process;cellular process;macromolecule metabolic process;metabolic process;mRNA metabolic process;mRNA processing;nitrogen compound metabolic process;nucleobase-containing compound metabolic process;primary metabolic process;RNA metabolic process;RNA processing	MitoCarta3.0	Matrix	1.59508	NaN	NaN	PDE12	2,5-phosphodiesterase 12	F6T1Q0;Q6L8Q7;Q6L8Q7-2	ENSG00000174840	#N/A	#N/A	#N/A	#N/A
408	1.4318	0.14	-0.810966	amine metabolic process;anatomical structure development;anatomical structure morphogenesis;biological regulation;biosynthetic process;catabolic process;cellular amide metabolic process;cellular amino acid metabolic process;cellular aromatic compound metabolic process;cellular ketone metabolic process;cellular metabolic process;cellular nitrogen compound metabolic process;cellular process;develop…			4.40017	3.84111	20.99	CAD	CAD protein OS=Homo sapiens OX=9606 GN=CAD PE=1 SV=3;CAD protein;Glutamine-dependent carbamoyl-phosphate synthase;Aspartate carbamoyltransferase;Dihydroorotase	F8VPD4;P27708	ENSG00000084774	408	#N/A	#N/A	#N/A
409	-0.260039	NaN	1.0072	biological regulation;cellular metabolic process;cellular process;detection of stimulus;macromolecule metabolic process;macromolecule modification;metabolic process;peptidyl-amino acid modification;primary metabolic process;protein maturation;protein metabolic process;protein modification process;response to abiotic stimulus;response to external stimulus;response to stimulus;signal transduction			0.365556	NaN	38.36	METAP2	Isoform 3 of Methionine aminopeptidase 2 OS=Homo sapiens OX=9606 GN=METAP2;Methionine aminopeptidase 2	F8VQZ7;F8VRR3;G3V1U3;P50579;P50579-2;P50579-3	ENSG00000111142	#N/A	#N/A	#N/A	#N/A
410	1.11487	NaN	NaN	biological regulation;biosynthetic process;cellular metabolic process;cellular nitrogen compound metabolic process;cellular process;macromolecule metabolic process;metabolic process;nitrogen compound metabolic process;nucleobase-containing compound metabolic process;primary metabolic process;RNA metabolic process			4.68257	NaN	NaN	TFCP2	Alpha-globin transcription factor CP2	F8VWL0;F8VX55;Q12800;Q12800-2;Q12800-3;Q12800-4	ENSG00000135457	#N/A	#N/A	#N/A	#N/A
411	0.768017	NaN	NaN	amine transport;amino acid transport;biological regulation;cell communication;cell-cell signaling;cellular process;establishment of localization;ion transport;neurotransmitter transport;organic acid transport;signaling;transmembrane transport;transport			1.36488	NaN	NaN	SLC38A1	Sodium-coupled neutral amino acid transporter 1	F8VX04;Q9H2H9	ENSG00000111371	#N/A	#N/A	#N/A	#N/A
412	0.84443	NaN	NaN	cellular component assembly;cellular component organization;cellular macromolecular complex assembly;cellular metabolic process;cellular nitrogen compound metabolic process;cellular process;macromolecular complex assembly;macromolecule metabolic process;metabolic process;mRNA metabolic process;mRNA processing;nitrogen compound metabolic process;nucleobase-containing compound metabolic process;pri…			1.85338	NaN	NaN	SCAF11	Protein SCAF11	A0A0A0MTP7;F8VXG7;Q99590;Q99590-2	ENSG00000139218	#N/A	#N/A	#N/A	#N/A
413	0.727654	NaN	NaN	cellular process;endosome transport;establishment of localization;protein transport;transport;vesicle-mediated transport			1.18868	NaN	NaN	VPS29	Vacuolar protein sorting-associated protein 29	F8VXU5;Q05DG7;Q9UBQ0;Q9UBQ0-2	ENSG00000111237	#N/A	#N/A	#N/A	#N/A
414	1.35431	0.278	NaN	behavior;biological regulation;biosynthetic process;carbohydrate metabolic process;carbohydrate transport;cell cycle;cellular component disassembly;cellular component organization;cellular membrane organization;cellular metabolic process;cellular nitrogen compound metabolic process;cellular process;establishment of localization;macromolecule metabolic process;macromolecule modification;membrane o…			7.67147	1.34926	NaN	AAAS	Aladin	F8VZ44;H3BU82;Q9NRG9;Q9NRG9-2	ENSG00000094914	414	#N/A	#N/A	#N/A
415	1.31041	NaN	2.74201	biological regulation;cellular component organization;cellular metabolic process;cellular process;establishment of localization;Golgi vesicle transport;macromolecule metabolic process;membrane organization;metabolic process;organelle organization;primary metabolic process;protein metabolic process;protein transport;response to chemical stimulus;response to stimulus;response to stress;signal trans…			4.65844	NaN	56.98	ARFGAP1	ADP-ribosylation factor GTPase-activating protein 1;ADP-ribosylation factor GTPase-activating protein 1 OS=Homo sapiens OX=9606 GN=ARFGAP1 PE=1 SV=2	E5RHC5;E5RHT6;F8VWH9;F8W1U7;Q8N6T3;Q8N6T3-2;Q8N6T3-3;Q8N6T3-4;Q8N6T3-5	ENSG00000101199	#N/A	#N/A	415	#N/A
416	1.66327	-0.15	1.37295	cell recognition;cellular process			5.50723	NaN	28.36	UBAP2L	Isoform 5 of Ubiquitin-associated protein 2-like OS=Homo sapiens OX=9606 GN=UBAP2L;Ubiquitin-associated protein 2-like	F8W726;H0Y5H6;H7C2T8;Q14157;Q14157-1;Q14157-3;Q14157-4;Q14157-5	ENSG00000143569	#N/A	#N/A	416	#N/A
417	0.777798	NaN	NaN	biological regulation;cell death;cellular process;death;regulation of translation			1.95158	NaN	NaN	TIA1	Nucleolysin TIA-1 isoform p40	C9JTN7;E5RGV5;F8W8I6;P31483;P31483-2;P31483-3	ENSG00000116001	#N/A	#N/A	#N/A	#N/A
418	1.35878	0.253	NaN	biological regulation;cellular component organization;cellular membrane organization;cellular process;endocytosis;establishment of localization;membrane invagination;membrane organization;regulation of transport;response to stimulus;signal transduction;transport;vesicle-mediated transport			5.9635	1.93482	NaN	GAPVD1	GTPase-activating protein and VPS9 domain-containing protein 1	C9IZ08;F8W9S7;Q14C86;Q14C86-2;Q14C86-3;Q14C86-4;Q14C86-5;Q14C86-6	ENSG00000165219	418	#N/A	#N/A	#N/A
419	0.562564	NaN	NaN	anatomical structure formation involved in morphogenesis;biological regulation;biosynthetic process;cellular metabolic process;cellular nitrogen compound metabolic process;cellular process;developmental process;macromolecule metabolic process;metabolic process;nitrogen compound metabolic process;nucleobase-containing compound metabolic process;primary metabolic process;RNA metabolic process			1.15983	NaN	NaN	UBP1	Upstream-binding protein 1	F8WEP8;Q9NZI7;Q9NZI7-4	ENSG00000153560	#N/A	#N/A	#N/A	#N/A
420	-0.328714	0.073	NaN	cellular metabolic process;cellular process;generation of precursor metabolites and energy;metabolic process;small molecule metabolic process	MitoCarta3.0	MIM	0.877984	2.69643	NaN	NDUFV1	NADH dehydrogenase [ubiquinone] flavoprotein 1, mitochondrial	B4DE93;E9PJL9;E9PLC6;E9PMX3;E9PPR0;E9PQP1;G3V0I5;P49821;P49821-2	ENSG00000167792	#N/A	#N/A	#N/A	#N/A
421	-0.0376188	-0.189	NaN	biosynthetic process;catabolic process;cellular component disassembly;cellular component organization;cellular metabolic process;cellular nitrogen compound metabolic process;cellular process;establishment of localization;macromolecule metabolic process;metabolic process;mRNA metabolic process;nitrogen compound metabolic process;nucleobase-containing compound metabolic process;primary metabolic pr…			0.176904	6e-05	NaN	RPL18	60S ribosomal protein L18	A0A075B7A0;F8VUA6;F8VYV2;G3V203;H0YHA7;J3QQ67;Q07020;Q07020-2	ENSG00000063177	#N/A	#N/A	#N/A	#N/A
422	0.298503	NaN	0.495695	biological regulation;catabolic process;cell cycle;cell death;cellular metabolic process;cellular nitrogen compound metabolic process;cellular process;death;immune system process;macromolecule metabolic process;macromolecule modification;metabolic process;mitotic cell cycle;nitrogen compound metabolic process;primary metabolic process;protein metabolic process;protein modification by small protei…			0.333108	NaN	15.3	PSMA6	Proteasome subunit alpha type OS=Homo sapiens OX=9606 GN=PSMA6 PE=1 SV=1;Proteasome subunit alpha type;Proteasome subunit alpha type-6	G3V295;G3V3I1;G3V3U4;G3V5Z7;P60900;P60900-2	ENSG00000100902	#N/A	#N/A	422	#N/A
423	0.577918	NaN	0.286881	cellular metabolic process;cellular nitrogen compound metabolic process;cellular process;macromolecule metabolic process;metabolic process;nitrogen compound metabolic process;nucleobase-containing compound metabolic process;primary metabolic process;RNA metabolic process			1.15859	NaN	20.54	DDX24	ATP-dependent RNA helicase DDX24;ATP-dependent RNA helicase DDX24 OS=Homo sapiens OX=9606 GN=DDX24 PE=1 SV=1	A0A087WXU8;A0A1W2PRR2;F5GYL3;G3V529;Q9GZR7;Q9GZR7-2	ENSG00000089737;ENSG00000273761	#N/A	#N/A	423	#N/A
424	1.01696	NaN	NaN	biological regulation;biosynthetic process;catabolic process;cell cycle;cell division;cellular component organization;cellular metabolic process;cellular nitrogen compound metabolic process;cellular process;chromatin modification;chromatin organization;chromosome organization;coagulation;DNA metabolic process;DNA repair;DNA replication;establishment of localization;histone modification;ion transp…			2.75982	NaN	NaN	CDK2	Cyclin-dependent kinase 2	E7ESI2;G3V5T9;P24941;P24941-2	ENSG00000123374	#N/A	#N/A	#N/A	#N/A
425	0.987465	NaN	NaN	anatomical structure development;biological regulation;cell development;cellular component assembly;cellular component organization;cellular macromolecular complex assembly;cellular metabolic process;cellular nitrogen compound metabolic process;cellular process;developmental process;embryo development;gene silencing;macromolecular complex assembly;macromolecule metabolic process;metabolic process…			2.37823	NaN	NaN	CELF1	CUGBP Elav-like family member 1	E9PKU1;E9PQK4;E9PSH0;G5EA30;Q92879;Q92879-2;Q92879-3;Q92879-4;Q92879-5;Q92879-6	ENSG00000149187	#N/A	#N/A	#N/A	#N/A
426	1.1232	NaN	NaN	biological regulation;catabolic process;cell cycle;cell division;cell proliferation;cellular metabolic process;cellular process;macromolecule metabolic process;macromolecule modification;metabolic process;mitotic cell cycle;primary metabolic process;protein metabolic process;protein modification by small protein conjugation or removal;protein modification process;proteolysis;proteolysis involved …			4.31349	NaN	NaN	CDC27	Cell division cycle protein 27 homolog	F6QPS0;G5EA36;P30260;P30260-2	ENSG00000004897	#N/A	#N/A	#N/A	#N/A
427	0.0761321	-0.129	NaN	biological regulation;cellular metabolic process;cellular nitrogen compound metabolic process;cellular process;macromolecule metabolic process;metabolic process;mRNA metabolic process;mRNA processing;nitrogen compound metabolic process;nucleobase-containing compound metabolic process;primary metabolic process;RNA metabolic process;RNA processing;RNA splicing			0.265424	0.00014	NaN	HNRNPH1	Heterogeneous nuclear ribonucleoprotein H;Heterogeneous nuclear ribonucleoprotein H, N-terminally processed	D6RBM0;D6RIT2;D6RIU0;E9PCY7;G8JLB6;H0YB39;P31943	ENSG00000169045	#N/A	#N/A	#N/A	#N/A
428	-0.747094	NaN	NaN	anatomical structure development;anatomical structure morphogenesis;biological adhesion;cell adhesion;cell differentiation;cellular process;developmental process			0.930905	NaN	NaN	CDSN	Corneodesmosin	G8JLG2;Q15517;Q2L6G8	ENSG00000137197;ENSG00000204539;ENSG00000237114;ENSG00000237123;ENSG00000237165	#N/A	#N/A	#N/A	#N/A
429	1.10711	NaN	1.77821	biological adhesion;biological regulation;cell adhesion;cell communication;cell-cell signaling;cellular component assembly;cellular component organization;cellular process;cytoskeleton organization;organelle organization;response to stimulus;signal transduction;signaling;viral reproduction			4.21408	NaN	39.9	ZYX	Zyxin;Zyxin OS=Homo sapiens OX=9606 GN=ZYX PE=1 SV=1	H0Y2Y8;H7C3D3;Q15942;Q15942-2	ENSG00000159840	#N/A	#N/A	429	#N/A
430	0.399423	NaN	NaN	alcohol metabolic process;biosynthetic process;carbohydrate metabolic process;cellular lipid metabolic process;cellular metabolic process;cellular nitrogen compound metabolic process;cellular process;lipid metabolic process;macromolecule metabolic process;macromolecule modification;metabolic process;nitrogen compound metabolic process;nucleobase-containing compound metabolic process;nucleotide-su…			0.503049	NaN	NaN	DPM1	Dolichol-phosphate mannosyltransferase subunit 1	A0A804HIK9;A0A804HJ93;H0Y368;O60762;Q5QPJ9;Q5QPK2	ENSG00000000419	#N/A	#N/A	#N/A	#N/A
431	0.555915	-0.125	NaN	biological regulation;biosynthetic process;catabolic process;cellular metabolic process;cellular nitrogen compound metabolic process;cellular process;macromolecule metabolic process;metabolic process;mRNA metabolic process;mRNA processing;nitrogen compound metabolic process;nucleobase-containing compound metabolic process;primary metabolic process;regulation of translation;RNA catabolic process;R…			2.9738	0.00217	NaN	HNRNPD	Heterogeneous nuclear ribonucleoprotein D0	D6RAF8;D6RBQ9;D6RF44;H0Y8G5;H0YA96;Q14103;Q14103-2;Q14103-3;Q14103-4	ENSG00000138668	#N/A	#N/A	#N/A	#N/A
432	0.648604	NaN	NaN	anatomical structure morphogenesis;cellular metabolic process;cellular nitrogen compound metabolic process;cellular process;developmental process;macromolecule metabolic process;metabolic process;mRNA metabolic process;mRNA processing;nitrogen compound metabolic process;nucleobase-containing compound metabolic process;primary metabolic process;RNA metabolic process;RNA processing;tRNA metabolic p…	MitoCarta3.0	Matrix	2.83465	NaN	NaN	GRSF1	G-rich sequence factor 1	H0Y8R1;H0YAK1;Q12849;Q12849-5	ENSG00000132463	#N/A	#N/A	#N/A	#N/A
433	1.29974	0.03	NaN	biological regulation;biosynthetic process;catabolic process;cellular metabolic process;cellular nitrogen compound metabolic process;cellular process;gene silencing;macromolecule metabolic process;metabolic process;mRNA metabolic process;mRNA processing;nitrogen compound metabolic process;nucleobase-containing compound metabolic process;primary metabolic process;protein metabolic process;regulati…			6.75026	0.80474	NaN	PABPC1;PABPC1;PABPC3	Polyadenylate-binding protein 1;Polyadenylate-binding protein;Polyadenylate-binding protein 1;Polyadenylate-binding protein;Polyadenylate-binding protein 3	A0A087WTT1;A0A7I2V4N4;A0A7I2V649;A0A7I2YQ88;A0A7I2YQ90;A0A7I2YQE4;E7EQV3;E7ERJ7;H0YAR2;P11940;P11940-2;Q9H361	ENSG00000070756;ENSG00000151846	433	#N/A	#N/A	#N/A
434	0.678969	0.029	NaN	biological regulation;biosynthetic process;cellular component assembly;cellular component organization;cellular macromolecular complex assembly;cellular metabolic process;cellular process;macromolecular complex assembly;macromolecule metabolic process;macromolecule modification;metabolic process;primary metabolic process;protein metabolic process;protein modification by small protein conjugation …			4.66447	0.58248	NaN	EIF3F	Eukaryotic translation initiation factor 3 subunit F	H0YDT6;O00303	ENSG00000175390;ENSG00000280606	434	#N/A	#N/A	#N/A
435	1.03616	NaN	NaN	biological regulation;biosynthetic process;cellular component assembly;cellular component organization;cellular metabolic process;cellular nitrogen compound metabolic process;cellular process;DNA metabolic process;DNA repair;macromolecular complex assembly;macromolecule metabolic process;macromolecule modification;metabolic process;mitosis;nitrogen compound metabolic process;nuclear division;nucl…			4.65151	NaN	NaN	PPP5C	Serine/threonine-protein phosphatase 5;Serine/threonine-protein phosphatase	A8MU39;H0YDU8;P53041	ENSG00000011485	#N/A	#N/A	#N/A	#N/A
436	1.19934	NaN	NaN	cell division;cellular component organization;cellular process;mitosis;nuclear division;organelle fission;organelle organization			1.77987	NaN	NaN	SSSCA1	Sjoegren syndrome/scleroderma autoantigen 1	G3V1B8;H0YEB6;O60232	ENSG00000173465	#N/A	#N/A	#N/A	#N/A
437	1.29475	NaN	NaN	biological regulation;cellular component organization;cellular process;establishment of localization;Golgi vesicle transport;membrane organization;regulation of translation;transport;vesicle-mediated transport			4.38496	NaN	NaN	PUM1	Pumilio homolog 1	E9PR38;H0YDK8;H0YEH2;Q14671;Q14671-2;Q14671-3;Q14671-4;Q5T1Z4;Q5T1Z8	ENSG00000134644	#N/A	#N/A	#N/A	#N/A
438	-0.462113	0.108	1.59932	biosynthetic process;catabolic process;cellular ketone metabolic process;cellular lipid metabolic process;cellular metabolic process;cellular process;lipid metabolic process;metabolic process;organic acid metabolic process;primary metabolic process;response to chemical stimulus;response to drug;response to endogenous stimulus;response to stimulus;small molecule metabolic process	MitoCarta3.0	MIM	1.94513	1.55508	31.62	HADHA	Trifunctional enzyme subunit alpha mitochondrial OS=Homo sapiens OX=9606 GN=HADHA PE=1 SV=2;Trifunctional enzyme subunit alpha, mitochondrial;Long-chain enoyl-CoA hydratase;Long chain 3-hydroxyacyl-CoA dehydrogenase	A0A2R8Y4F5;A0A2R8YG21;H0YFD6;P40939	ENSG00000084754	#N/A	438	#N/A	#N/A
439	-0.0112857	NaN	NaN	biological regulation;biosynthetic process;cellular component assembly;cellular component organization;cellular macromolecular complex assembly;cellular metabolic process;cellular nitrogen compound metabolic process;cellular process;establishment of localization;macromolecular complex assembly;macromolecule metabolic process;metabolic process;mRNA metabolic process;mRNA processing;nitrogen compou…			0.0109346	NaN	NaN	SRSF9	Serine/arginine-rich splicing factor 9	H0YIB4;Q13242;S4R3G0	ENSG00000111786	#N/A	#N/A	#N/A	#N/A
440	0.124441	-0.19	0.250962	biosynthetic process;catabolic process;cellular component disassembly;cellular component organization;cellular metabolic process;cellular nitrogen compound metabolic process;cellular process;establishment of localization;macromolecule metabolic process;metabolic process;mRNA metabolic process;nitrogen compound metabolic process;nucleobase-containing compound metabolic process;primary metabolic pr…			0.612096	0.02638	19.33	RPL28	60S ribosomal protein L28;60S ribosomal protein L28 OS=Homo sapiens OX=9606 GN=RPL28 PE=1 SV=3	H0YKD8;H0YLP6;H0YMF4;P46779;P46779-2;P46779-3;P46779-4;P46779-5	ENSG00000108107	#N/A	#N/A	440	#N/A
441	0.630683	-0.23	1.31615	anatomical structure development;anatomical structure formation involved in morphogenesis;biological regulation;cell development;cellular component assembly;cellular component organization;cellular process;cytoskeleton organization;developmental process;multicellular organismal process;muscle contraction;organelle organization;regulation of organelle organization			1.32483	0.00525	33.37	TMOD3	Tropomodulin-3;Tropomodulin-3 OS=Homo sapiens OX=9606 GN=TMOD3 PE=1 SV=1	H0YKU1;H0YNJ8;Q9NYL9	ENSG00000138594	#N/A	#N/A	441	#N/A
442	0.524952	-0.033	NaN	biological regulation;catabolic process;cell cycle;cell death;cellular metabolic process;cellular nitrogen compound metabolic process;cellular process;death;immune system process;macromolecule metabolic process;macromolecule modification;metabolic process;mitotic cell cycle;nitrogen compound metabolic process;primary metabolic process;protein metabolic process;protein modification by small protei…			1.13943	0.16447	NaN	PSMA4	Proteasome subunit alpha type-4;Proteasome subunit alpha type;Proteasome subunit beta type;Proteasome subunit alpha type;Proteasome subunit alpha type-4;Proteasome subunit beta type	H0YKT8;H0YL69;H0YLC2;H0YMA1;H0YMI6;H0YMZ1;H0YN18;P25789;P25789-2	ENSG00000041357	#N/A	#N/A	#N/A	#N/A
443	1.87906	NaN	1.66903	biological regulation;developmental maturation;developmental process;immune system process;multi-organism process;regulation of cell cycle;regulation of DNA metabolic process;response to biotic stimulus;response to stimulus;response to stress;viral reproduction			7.88032	NaN	58.8	ANKRD17	Ankyrin repeat domain-containing protein 17;Ankyrin repeat domain-containing protein 17 OS=Homo sapiens OX=9606 GN=ANKRD17 PE=1 SV=3	H0YLQ3;H0YM23;O75179;O75179-2;O75179-6;O75179-7	ENSG00000132466	#N/A	#N/A	443	#N/A
444	1.19046	0.127	NaN	biological regulation;biosynthetic process;cellular metabolic process;cellular nitrogen compound metabolic process;cellular process;DNA metabolic process;DNA repair;macromolecule metabolic process;metabolic process;nitrogen compound metabolic process;nucleobase-containing compound metabolic process;primary metabolic process;protein metabolic process;regulation of cell cycle;regulation of mitotic …			3.73103	3.24809	NaN	RPS27L	40S ribosomal protein S27-like;40S ribosomal protein S27;40S ribosomal protein S27;40S ribosomal protein S27-like	C9JLI6;H0YMV8;Q71UM5	ENSG00000185088	444	#N/A	#N/A	#N/A
445	0.269335	NaN	NaN	biological regulation;biosynthetic process;cellular metabolic process;cellular process;establishment of localization;macromolecule metabolic process;metabolic process;peptide metabolic process;primary metabolic process;protein maturation;protein metabolic process;protein targeting;protein transport;regulation of transport;translation;transport			0.48759	NaN	NaN	SEC11A	Signal peptidase complex catalytic subunit SEC11;Signal peptidase complex catalytic subunit SEC11A;Signal peptidase I	H0YKT4;H0YNA5;H0YNG3;H0YNX5;P67812;P67812-2;P67812-3;P67812-4	ENSG00000140612	#N/A	#N/A	#N/A	#N/A
446	1.53125	NaN	NaN	biosynthetic process;catabolic process;cellular aromatic compound metabolic process;cellular metabolic process;cellular nitrogen compound metabolic process;cellular process;DNA metabolic process;DNA replication;heterocycle metabolic process;macromolecule metabolic process;metabolic process;nitrogen compound metabolic process;nucleobase-containing compound catabolic process;nucleobase-containing c…	MitoCarta3.0	Matrix	4.45586	NaN	NaN	DUT	Deoxyuridine 5-triphosphate nucleotidohydrolase, mitochondrial	A0A0C4DGL3;H0YKC5;H0YKI0;H0YMM5;H0YNJ9;H0YNW5;P33316;P33316-2	ENSG00000128951	#N/A	#N/A	#N/A	#N/A
447	1.21381	0.475	1.90304	biological regulation;cellular component assembly;cellular component organization;cellular localization;cellular membrane organization;cellular metabolic process;cellular process;cytokinesis;cytoskeleton organization;establishment of localization;exocytosis;fluid transport;homeostatic process;hormone transport;ion transport;localization;macromolecule metabolic process;membrane organization;metabo…			3.18125	2.893	57.77	RAB11A;RAB11B;RAB11B	Ras-related protein Rab-11A;Ras-related protein Rab-11B;Ras-related protein Rab-11B OS=Homo sapiens OX=9606 GN=RAB11B PE=1 SV=4	H3BMH2;H3BSC1;P62491;P62491-2;Q15907;Q15907-2	ENSG00000103769;ENSG00000185236	#N/A	#N/A	#N/A	447
448	0.497931	-0.036	1.03562	biological regulation;biosynthetic process;catabolic process;cellular component assembly;cellular component disassembly;cellular component organization;cellular macromolecular complex assembly;cellular metabolic process;cellular nitrogen compound metabolic process;cellular process;establishment of localization;homeostatic process;macromolecular complex assembly;macromolecule metabolic process;met…			1.7033	0.01997	34.28	RPS17	40S ribosomal protein S17;40S ribosomal protein S17 OS=Homo sapiens OX=9606 GN=RPS17 PE=1 SV=2	A0A075B716;H0YN88;H3BNC9;P08708	ENSG00000182774;ENSG00000260836	#N/A	#N/A	448	#N/A
449	0.856432	0.206	NaN	cellular metabolic process;cellular process;generation of precursor metabolites and energy;metabolic process;small molecule metabolic process	MitoCarta3.0	MIM	2.8178	2.585	NaN	NDUFB10	NADH dehydrogenase [ubiquinone] 1 beta subcomplex subunit 10	H3BPJ9;H3BV16;O96000;O96000-2	ENSG00000140990	449	#N/A	#N/A	#N/A
450	-0.557478	NaN	2.82782	amine metabolic process;cellular amino acid metabolic process;cellular ketone metabolic process;cellular metabolic process;cellular nitrogen compound metabolic process;cellular process;macromolecule metabolic process;metabolic process;nitrogen compound metabolic process;nucleobase-containing compound metabolic process;organic acid metabolic process;primary metabolic process;RNA metabolic process;…	MitoCarta3.0	Matrix	0.850102	NaN	60.88	EARS2	Probable glutamate--tRNA ligase mitochondrial OS=Homo sapiens OX=9606 GN=EARS2 PE=1 SV=2;Probable glutamate--tRNA ligase, mitochondrial	H3BTB7;Q5JPH6;Q5JPH6-2	ENSG00000103356	#N/A	#N/A	#N/A	#N/A
451	0.811311	NaN	NaN	biosynthetic process;cellular metabolic process;cellular nitrogen compound metabolic process;cellular process;macromolecule metabolic process;metabolic process;nitrogen compound metabolic process;nucleobase-containing compound metabolic process;primary metabolic process;RNA metabolic process;transcription from RNA polymerase III promoter			2.22372	NaN	NaN	GTF3C1	General transcription factor 3C polypeptide 1	H3BU37;Q12789;Q12789-3	ENSG00000077235	#N/A	#N/A	#N/A	#N/A
452	1.73073	NaN	0.956057	biological regulation;cellular component assembly;cellular component organization;cellular macromolecular complex assembly;cellular process;macromolecular complex assembly;ribonucleoprotein complex assembly			7.99877	NaN	23.18	ATXN2L	Ataxin-2-like protein;Ataxin-2-like protein OS=Homo sapiens OX=9606 GN=ATXN2L PE=1 SV=2	H3BSK9;H3BUF6;Q8WWM7;Q8WWM7-2;Q8WWM7-3;Q8WWM7-4;Q8WWM7-5;Q8WWM7-6;Q8WWM7-7;Q8WWM7-8;Q8WWM7-9	ENSG00000168488	#N/A	#N/A	452	#N/A
453	2.24723	NaN	NaN	anatomical structure development;biological regulation;biosynthetic process;cell death;cellular metabolic process;cellular process;cofactor metabolic process;death;developmental process;metabolic process;small molecule metabolic process			10.6375	NaN	NaN	CIAPIN1	Anamorsin	H3BPG7;H3BQ23;H3BT65;H3BUG4;H3BV90;Q6FI81;Q6FI81-3	ENSG00000005194	#N/A	#N/A	#N/A	#N/A
454	0.584835	0.034	2.31325	cellular metabolic process;cellular nitrogen compound metabolic process;cellular process;macromolecule metabolic process;metabolic process;nitrogen compound metabolic process;nucleobase-containing compound metabolic process;primary metabolic process;RNA metabolic process;RNA processing	MitoCarta3.0	Matrix	2.27595	0.63068	44.14	DHX30	Isoform 2 of ATP-dependent RNA helicase DHX30 OS=Homo sapiens OX=9606 GN=DHX30;Putative ATP-dependent RNA helicase DHX30	H7BXY3;Q7L2E3;Q7L2E3-2;Q7L2E3-3	ENSG00000132153	#N/A	#N/A	#N/A	454
455	0.890825	NaN	NaN	biological regulation;cellular component organization;cellular process;cytoskeleton organization;developmental process;multicellular organismal development;multicellular organismal process;organelle organization			2.56718	NaN	NaN	ZMYM4	Zinc finger MYM-type protein 4	H7C1I7;Q5VZL5;Q5VZL5-2;Q5VZL5-3;Q5VZL5-4	ENSG00000146463	#N/A	#N/A	#N/A	#N/A
456	1.00187	NaN	NaN	cellular component organization;cellular membrane organization;cellular process;establishment of localization;Golgi vesicle transport;membrane fusion;membrane organization;organelle fusion;organelle organization;protein transport;transport;vesicle organization;vesicle-mediated transport			2.48941	NaN	NaN	BET1;DKFZp781C0425	BET1 homolog	A0A3B3IU16;C9JTT8;H7C1N3;O15155;O15155-2;Q68DU7	ENSG00000105829	#N/A	#N/A	#N/A	#N/A
457	-0.370233	-0.201	NaN	cellular process;ribosome biogenesis			0.28308	0.00389	NaN	EBNA1BP2	Probable rRNA-processing protein EBP2	H7C2Q8;Q99848	ENSG00000117395	#N/A	#N/A	#N/A	#N/A
458	1.19961	NaN	NaN	establishment of localization;lipid transport;transport			3.83484	NaN	NaN	OSBPL10	Oxysterol-binding protein;Oxysterol-binding protein-related protein 10	A0A5F9ZH75;H7C487;Q9BXB5;Q9BXB5-2	ENSG00000144645	#N/A	#N/A	#N/A	#N/A
459	1.06657	NaN	NaN	multicellular organismal process			5.04262	NaN	NaN	PRSS21	Testisin	I3L0U2;I3L3C7;Q9Y6M0;Q9Y6M0-2;Q9Y6M0-3	ENSG00000007038	#N/A	#N/A	#N/A	#N/A
460	0.0390429	-0.02	0.956057	biological regulation;biosynthetic process;cell communication;cell differentiation;cellular metabolic process;cellular nitrogen compound metabolic process;cellular process;developmental process;establishment of localization;generation of precursor metabolites and energy;macromolecule metabolic process;metabolic process;nitrogen compound metabolic process;nuclear transport;nucleobase-containing co…			0.214493	0.09571	44.43	MYBBP1A	Myb-binding protein 1A;Myb-binding protein 1A OS=Homo sapiens OX=9606 GN=MYBBP1A PE=1 SV=2	I3L1L3;Q9BQG0;Q9BQG0-2	ENSG00000132382	#N/A	#N/A	460	#N/A
461	0.931225	0.498	1.1635	alcohol metabolic process;biosynthetic process;carbohydrate metabolic process;cellular metabolic process;cellular process;establishment of localization;ion transport;metabolic process;organic acid transport;primary metabolic process;small molecule metabolic process;transport	MitoCarta3.0	MIM	3.9057	4.15823	38.94	SLC25A11	Mitochondrial 2-oxoglutarate/malate carrier protein;Mitochondrial 2-oxoglutarate/malate carrier protein OS=Homo sapiens OX=9606 GN=SLC25A11 PE=1 SV=3	I3L1P8;Q02978;Q02978-2	ENSG00000108528	#N/A	#N/A	#N/A	461
462	1.29016	0.155	NaN	cellular component assembly;cellular component organization;cellular macromolecular complex assembly;cellular metabolic process;cellular nitrogen compound metabolic process;cellular process;macromolecular complex assembly;macromolecule metabolic process;metabolic process;nitrogen compound metabolic process;nucleobase-containing compound metabolic process;primary metabolic process;ribonucleoprotei…			3.66116	1.65658	NaN	GEMIN4	Gem-associated protein 4	I3L2C7;P57678	ENSG00000179409	462	#N/A	#N/A	#N/A
463	2.4305	NaN	0.83996	amine metabolic process;biological regulation;biosynthetic process;cell death;cellular amino acid metabolic process;cellular ketone metabolic process;cellular metabolic process;cellular nitrogen compound metabolic process;cellular process;death;establishment of localization;homeostatic process;macromolecule metabolic process;macromolecule modification;metabolic process;multicellular organismal pr…			7.04119	NaN	19.37	EIF5A;EIF5A;EIF5AL1;EIF5A2	Eukaryotic translation initiation factor 5A-1 OS=Homo sapiens OX=9606 GN=EIF5A PE=1 SV=1;Eukaryotic translation initiation factor 5A;Eukaryotic translation initiation factor 5A-1;Eukaryotic translation initiation factor 5A-1-like;Eukaryotic translation initiation factor 5A-2	C9J4W5;C9J7B5;F8WCJ1;I3L397;I3L504;P63241;P63241-2;Q6IS14;Q9GZV4	ENSG00000132507;ENSG00000163577;ENSG00000253626	#N/A	#N/A	463	#N/A
464	0.255828	NaN	NaN	anatomical structure development;anatomical structure morphogenesis;biological regulation;cellular component assembly;cellular component morphogenesis;cellular component organization;cellular membrane organization;cellular process;cytoskeleton organization;developmental process;immune system process;membrane organization;multi-organism process;organelle organization;plasma membrane organization;r…			0.591375	NaN	NaN	BAIAP2	Brain-specific angiogenesis inhibitor 1-associated protein 2	B4DWA1;I3L2M4;I3L4C2;Q9UQB8;Q9UQB8-2;Q9UQB8-3;Q9UQB8-4;Q9UQB8-5;Q9UQB8-6	ENSG00000175866	#N/A	#N/A	#N/A	#N/A
465	0.488361	NaN	NaN	biological adhesion;biological regulation;cell adhesion;cell junction organization;cellular component assembly;cellular component movement;cellular component organization;cellular process;cytoskeleton organization;homeostatic process;immune system process;locomotion;membrane organization;organelle organization;response to chemical stimulus;response to external stimulus;response to stimulus;respon…			4.86215	NaN	NaN	ACTG1	Actin, cytoplasmic 2;Actin, cytoplasmic 2, N-terminally processed	A0A6Q8PFE4;A0A804GS07;I3L1U9;I3L3I0;I3L4N8;P63261	ENSG00000184009	#N/A	#N/A	#N/A	#N/A
466	0.953265	0.132	NaN	biological regulation;catabolic process;cell cycle;cell death;cellular metabolic process;cellular nitrogen compound metabolic process;cellular process;death;immune system process;macromolecule metabolic process;macromolecule modification;metabolic process;mitotic cell cycle;nitrogen compound metabolic process;primary metabolic process;protein metabolic process;protein modification by small protei…			2.74456	1.56173	NaN	PSMD13	26S proteasome non-ATPase regulatory subunit 13	A0A087WUL9;E9PL38;H0YD73;J3KNQ3;Q9UNM6;Q9UNM6-2	ENSG00000185627	466	#N/A	#N/A	#N/A
467	-0.503744	NaN	0.773996	cellular component assembly;cellular component organization;cellular macromolecular complex assembly;cellular metabolic process;cellular nitrogen compound metabolic process;cellular process;macromolecular complex assembly;macromolecule metabolic process;metabolic process;nitrogen compound metabolic process;nucleobase-containing compound metabolic process;primary metabolic process;ribonucleoprotei…			2.02952	NaN	34.16	LUC7L3	Luc7-like protein 3;Luc7-like protein 3 OS=Homo sapiens OX=9606 GN=LUC7L3 PE=1 SV=2	D6RDI2;J3KPP4;O95232	ENSG00000108848	#N/A	#N/A	#N/A	#N/A
468	1.12996	NaN	0.887525				4.40038	NaN	28.42	OLA1	Obg-like ATPase 1;Obg-like ATPase 1 OS=Homo sapiens OX=9606 GN=OLA1 PE=1 SV=2	J3KQ32;Q9NTK5;Q9NTK5-2;Q9NTK5-3	ENSG00000138430	#N/A	#N/A	468	#N/A
469	1.60062	0.692	NaN	biological regulation;cell death;cellular process;death;metabolic process	MitoCarta3.0	MOM	6.00726	3.75943	NaN	PTRH2	Peptidyl-tRNA hydrolase 2, mitochondrial	J3KQ48;Q9Y3E5	ENSG00000141378	469	#N/A	#N/A	#N/A
470	0.330863	NaN	NaN	biological regulation;cellular component movement;cellular process;response to stimulus;signal transduction			0.735464	NaN	NaN	ARHGDIA	Rho GDP-dissociation inhibitor 1	J3KRE2;J3KTF8;J3QQX2;P52565	ENSG00000141522	#N/A	#N/A	#N/A	#N/A
471	-0.949503	-0.039	NaN	cell death;cellular process;death			1.86999	NaN	NaN	GSDMA	Gasdermin-A	J3KRG2;Q96QA5	ENSG00000167914	#N/A	#N/A	#N/A	#N/A
472	0.523531	NaN	NaN	biological regulation;cellular metabolic process;cellular process;macromolecule metabolic process;macromolecule modification;metabolic process;phosphorus metabolic process;primary metabolic process;protein metabolic process;protein modification process;protein phosphorylation;response to stimulus;signal transduction			1.40556	NaN	NaN	PPP4R1	Serine/threonine-protein phosphatase 4 regulatory subunit 1	J3KRU1;J3KSB0;J3QL26;J3QLA6;J3QQV0;Q8TF05;Q8TF05-2	ENSG00000154845	#N/A	#N/A	#N/A	#N/A
473	0.776449	NaN	NaN	biological regulation;biosynthetic process;carbohydrate metabolic process;carbohydrate transport;cell cycle;cell motility;cellular component assembly;cellular component disassembly;cellular component movement;cellular component organization;cellular membrane organization;cellular metabolic process;cellular nitrogen compound metabolic process;cellular process;establishment of localization;immune s…			1.4387	NaN	NaN	NUP85	Nuclear pore complex protein Nup85	J3KT10;J3QL54;J3QLH0;Q9BW27;Q9BW27-2;Q9BW27-3	ENSG00000125450	#N/A	#N/A	#N/A	#N/A
474	0.0592738	0.107	NaN	biological regulation;biosynthetic process;cell growth;cellular metabolic process;cellular nitrogen compound metabolic process;cellular process;developmental process;embryo development;growth;macromolecule metabolic process;metabolic process;mRNA metabolic process;mRNA processing;nitrogen compound metabolic process;nucleobase-containing compound metabolic process;primary metabolic process;respons…			0.398043	1.41941	NaN	DDX5	Probable ATP-dependent RNA helicase DDX5	A0A0G2JLI4;A0A7I2V2S0;A0A7I2V507;A0A7I2V5F5;J3KRZ1;J3KTA4;J3QSF1;P17844;P17844-2	ENSG00000108654	474	#N/A	#N/A	#N/A
475	-0.362997	0.169	-0.68966	biological regulation;biosynthetic process;cellular component assembly;cellular component organization;cellular macromolecular complex assembly;cellular metabolic process;cellular nitrogen compound metabolic process;cellular process;developmental process;embryo development;establishment of localization;macromolecular complex assembly;macromolecule metabolic process;metabolic process;mRNA metaboli…			0.772319	NaN	17.22	SRSF1	Serine/arginine-rich splicing factor 1;Serine/arginine-rich-splicing factor 1 OS=Homo sapiens OX=9606 GN=SRSF1 PE=1 SV=1	J3KSR8;J3KTL2;Q07955;Q07955-2;Q07955-3	ENSG00000136450	#N/A	#N/A	#N/A	#N/A
476	0.96594	NaN	NaN	biological regulation;cell motility;cellular component movement;cellular ketone metabolic process;cellular metabolic process;cellular process;coagulation;establishment of localization;immune system process;ion transport;locomotion;metabolic process;multicellular organismal process;organic acid metabolic process;organic acid transport;regulation of body fluid levels;small molecule metabolic proces…			3.09573	NaN	NaN	SLC16A3	Monocarboxylate transporter 4	J3KTM6;J3QQS9;J3QQV2;J3QSC3;O15427	ENSG00000141526	#N/A	#N/A	#N/A	#N/A
477	0.476263	NaN	NaN	anatomical structure development;biological regulation;cellular homeostasis;cellular ion homeostasis;cellular metabolic process;cellular nitrogen compound metabolic process;cellular process;developmental process;establishment of localization;homeostatic process;ion transport;macromolecule metabolic process;metabolic process;nitrogen compound metabolic process;nucleobase-containing compound metabo…			1.37697	NaN	NaN	CHERP	Calcium homeostasis endoplasmic reticulum protein	J3QK89;Q8IWX8	ENSG00000085872	#N/A	#N/A	#N/A	#N/A
478	-0.581889	-0.099	NaN	biological regulation;biosynthetic process;cellular component assembly;cellular component organization;cellular macromolecular complex assembly;cellular metabolic process;cellular nitrogen compound metabolic process;cellular process;macromolecular complex assembly;macromolecule metabolic process;macromolecule modification;metabolic process;mRNA metabolic process;mRNA processing;nitrogen compound …			0.528906	0.0031	NaN	SNRPB;SNRPN;SNRPN;SNRPB	Small nuclear ribonucleoprotein-associated proteins B and B;Small nuclear ribonucleoprotein-associated protein N	J3KRY3;J3QLE5;P14678;P14678-2;P14678-3;P63162;P63162-2;S4R3P3	ENSG00000125835;ENSG00000128739	#N/A	#N/A	#N/A	#N/A
479	0.547021	NaN	NaN	biosynthetic process;cellular metabolic process;cellular nitrogen compound metabolic process;cellular process;macromolecule metabolic process;metabolic process;nitrogen compound metabolic process;nucleobase-containing compound metabolic process;primary metabolic process;RNA metabolic process;RNA processing;rRNA processing			2.81626	NaN	NaN	NOL11	Nucleolar protein 11	J3QLQ6;J3QR28;Q9H8H0;Q9H8H0-2	ENSG00000130935	#N/A	#N/A	#N/A	#N/A
480	0.9371	NaN	NaN	aging;anatomical structure development;biological regulation;biosynthetic process;cell communication;cell cycle;cell differentiation;cellular component assembly;cellular component organization;cellular metabolic process;cellular nitrogen compound metabolic process;cellular process;chromatin modification;chromatin organization;chromosome organization;developmental process;macromolecule metabolic p…			2.82756	NaN	NaN	CDKN2A;CDKN2B	Cyclin-dependent kinase inhibitor 2A;Cyclin-dependent kinase 4 inhibitor B	J3QRG6;K7ENC6;K7ES20;P42771;P42771-2;P42771-4;P42772	ENSG00000147883;ENSG00000147889	#N/A	#N/A	#N/A	#N/A
481	1.57306	NaN	NaN	biological regulation;cell division;cellular component organization;cellular process;chromosome organization;chromosome segregation;cytoskeleton organization;organelle organization;regulation of cell cycle;regulation of mitotic cell cycle;regulation of organelle organization;regulation of protein stability			4.56161	NaN	NaN	ZNF207	BUB3-interacting and GLEBS motif-containing protein ZNF207	J3KS31;J3QRS9;O43670;O43670-2;O43670-3;O43670-4;X6R4W8	ENSG00000010244	#N/A	#N/A	#N/A	#N/A
482	1.11522	0.134	0.536053	biological regulation;catabolic process;cell cycle;cell division;cellular component organization;cellular metabolic process;cellular process;chromosome organization;chromosome segregation;cytoskeleton organization;macromolecule metabolic process;meiotic cell cycle;metabolic process;mitotic cell cycle;organelle organization;primary metabolic process;protein metabolic process;proteolysis;proteolysi…			4.89753	1.60137	31.23	BUB3	Mitotic checkpoint protein BUB3;Mitotic checkpoint protein BUB3 OS=Homo sapiens OX=9606 GN=BUB3 PE=1 SV=1	J3QSX4;J3QT28;O43684;O43684-2	ENSG00000154473	#N/A	#N/A	#N/A	482
483	-0.1845	0.198	2.17313	aging;biological regulation;catabolic process;cellular component assembly;cellular component organization;cellular macromolecular complex assembly;cellular metabolic process;cellular nitrogen compound metabolic process;cellular process;developmental process;DNA metabolic process;macromolecular complex assembly;macromolecule metabolic process;metabolic process;mitochondrion organization;nitrogen c…	MitoCarta3.0	Matrix	0.325899	1.7546	52.25	LONP1	Lon protease homolog mitochondrial OS=Homo sapiens OX=9606 GN=LONP1 PE=1 SV=1;Lon protease homolog, mitochondrial	K7EJE8;K7EKE6;K7ER27;P36776;P36776-2;P36776-3	ENSG00000196365	#N/A	483	#N/A	#N/A
484	0.660908	-0.185	NaN	biosynthetic process;catabolic process;cell activation;cell differentiation;cellular component disassembly;cellular component organization;cellular metabolic process;cellular nitrogen compound metabolic process;cellular process;developmental process;establishment of localization;immune system process;macromolecule metabolic process;metabolic process;mRNA metabolic process;nitrogen compound metabo…			6.71071	0.00022	NaN	RPL22	60S ribosomal protein L22	K7EJT5;K7EKS7;K7ELC4;K7EMH1;K7EP65;K7ERI7;P35268	ENSG00000116251	#N/A	#N/A	#N/A	#N/A
485	1.42469	NaN	0.765535				6.7217	NaN	21.14	LSM12	Protein LSM12 homolog;Protein LSM12 homolog OS=Homo sapiens OX=9606 GN=LSM12 PE=1 SV=1	K7ELG9;Q3MHD2;Q3MHD2-2	ENSG00000161654	#N/A	#N/A	485	#N/A
486	1.46049	NaN	NaN	biological regulation;catabolic process;cell cycle;cell death;cellular metabolic process;cellular nitrogen compound metabolic process;cellular process;death;immune system process;macromolecule metabolic process;macromolecule modification;metabolic process;mitotic cell cycle;nitrogen compound metabolic process;primary metabolic process;protein metabolic process;protein modification by small protei…			7.69143	NaN	NaN	PSME3	Proteasome activator complex subunit 3	B3KQ25;B7Z8D3;K7ENH2;K7ESG5;K9J957;P61289;P61289-2;P61289-3	ENSG00000131467	#N/A	#N/A	#N/A	#N/A
487	0.772909	NaN	NaN				2.12547	NaN	NaN	YIF1B	Protein YIF1B	K7EPQ7;Q5BJH7;Q5BJH7-2;Q5BJH7-3;Q5BJH7-6	ENSG00000167645	#N/A	#N/A	#N/A	#N/A
488	-0.303047	0.047	NaN	biosynthetic process;cellular component disassembly;cellular component organization;cellular metabolic process;cellular process;macromolecule metabolic process;metabolic process;mitochondrial translation;mitochondrion organization;organelle organization;primary metabolic process;protein metabolic process;translation;translational elongation;translational initiation	MitoCarta3.0	Matrix	0.491999	1.01956	NaN	MRPL4	39S ribosomal protein L4, mitochondrial	K7EKI4;K7ELF1;K7ELQ0;K7ES61;Q9BYD3;Q9BYD3-2;X6RAY8	ENSG00000105364	#N/A	#N/A	#N/A	#N/A
489	-0.0928102	-0.024	NaN	cell differentiation;cellular metabolic process;cellular nitrogen compound metabolic process;cellular process;developmental process;macromolecule metabolic process;macromolecule modification;metabolic process;nitrogen compound metabolic process;nucleobase-containing compound metabolic process;one-carbon metabolic process;primary metabolic process;RNA metabolic process;RNA modification;RNA process…			0.146747	0.08876	NaN	FBL	rRNA 2-O-methyltransferase fibrillarin	M0QXL5;M0R0P1;M0R299;M0R2Q4;P22087	ENSG00000105202;ENSG00000280548	#N/A	#N/A	#N/A	#N/A
490	1.09789	NaN	NaN	aging;biological regulation;biosynthetic process;carbohydrate metabolic process;carbohydrate transport;cell cycle;cell death;cellular component disassembly;cellular component organization;cellular membrane organization;cellular metabolic process;cellular nitrogen compound metabolic process;cellular process;death;developmental process;establishment of localization;macromolecule metabolic process;m…			4.82731	NaN	NaN	NUP62	Nuclear pore glycoprotein p62	M0QXN5;P37198	ENSG00000213024	#N/A	#N/A	#N/A	#N/A
491	0.786358	NaN	NaN	cellular metabolic process;cellular nitrogen compound metabolic process;cellular process;macromolecule metabolic process;metabolic process;mRNA metabolic process;mRNA processing;nitrogen compound metabolic process;nucleobase-containing compound metabolic process;primary metabolic process;RNA metabolic process;RNA processing;RNA splicing			2.23741	NaN	NaN	HNRNPM		M0QZM1	ENSG00000099783	#N/A	#N/A	#N/A	#N/A
492	1.92644	NaN	0.485427	biological regulation;biosynthetic process;catabolic process;cellular metabolic process;cellular nitrogen compound metabolic process;cellular process;establishment of localization;macromolecule metabolic process;metabolic process;mRNA metabolic process;mRNA processing;nitrogen compound metabolic process;nucleobase-containing compound metabolic process;nucleobase-containing compound transport;prim…			7.6373	NaN	15.04	KHSRP	Far upstream element-binding protein 2;Far upstream element-binding protein 2 OS=Homo sapiens OX=9606 GN=KHSRP PE=1 SV=4	M0R0C6;M0R0I5;Q92945	ENSG00000088247	#N/A	#N/A	492	#N/A
493	0.986585	-0.08	NaN	biological regulation;biosynthetic process;catabolic process;cellular component disassembly;cellular component organization;cellular metabolic process;cellular nitrogen compound metabolic process;cellular process;establishment of localization;macromolecule metabolic process;metabolic process;mRNA metabolic process;nitrogen compound metabolic process;nucleobase-containing compound metabolic proces…			2.16853	0.01239	NaN	RPS5	40S ribosomal protein S5;40S ribosomal protein S5, N-terminally processed	M0QZN2;M0R0F0;M0R0R2;P46782	ENSG00000083845	#N/A	#N/A	#N/A	#N/A
494	-0.00870307	-0.154	NaN	biosynthetic process;catabolic process;cellular component disassembly;cellular component organization;cellular metabolic process;cellular nitrogen compound metabolic process;cellular process;establishment of localization;macromolecule metabolic process;metabolic process;mRNA metabolic process;nitrogen compound metabolic process;nucleobase-containing compound metabolic process;primary metabolic pr…			0.0264303	0.0024	NaN	RPL18A	60S ribosomal protein L18a	M0R0P7;M0R117;M0R1A7;M0R3D6;Q02543	ENSG00000105640	#N/A	#N/A	#N/A	#N/A
495	0.597142	NaN	NaN	biological regulation;cellular metabolic process;cellular nitrogen compound metabolic process;cellular process;establishment of localization;macromolecule metabolic process;metabolic process;mRNA metabolic process;mRNA processing;nitrogen compound metabolic process;nuclear transport;nucleobase-containing compound metabolic process;nucleobase-containing compound transport;nucleocytoplasmic transpo…			1.8815	NaN	NaN	DDX39A	ATP-dependent RNA helicase DDX39A	K7EQN7;O00148;O00148-2;O00148-3	ENSG00000123136	#N/A	#N/A	#N/A	#N/A
496	0.641881	NaN	0.782409	biosynthetic process;catabolic process;cellular ketone metabolic process;cellular lipid metabolic process;cellular metabolic process;cellular nitrogen compound metabolic process;cellular process;cofactor metabolic process;heterocycle metabolic process;lipid metabolic process;metabolic process;nitrogen compound metabolic process;nucleobase-containing compound metabolic process;nucleobase-containin…	MitoCarta3.0	Matrix	1.44006	NaN	30.94	ACOT7	Cytosolic acyl coenzyme A thioester hydrolase;Isoform 7 of Cytosolic acyl coenzyme A thioester hydrolase OS=Homo sapiens OX=9606 GN=ACOT7	K7EKP8;O00154;O00154-2;O00154-3;O00154-4;O00154-5;O00154-6;O00154-7	ENSG00000097021	#N/A	#N/A	496	#N/A
497	0.768784	NaN	NaN	anatomical structure development;biological adhesion;biological regulation;carbohydrate transport;cell activation;cell adhesion;cellular component assembly;cellular component organization;cellular process;coagulation;developmental process;establishment of localization;exocytosis;hormone transport;immune system process;macromolecular complex assembly;membrane docking;membrane organization;multicel…			2.68327	NaN	NaN	STXBP3	Syntaxin-binding protein 3	O00186	ENSG00000116266	#N/A	#N/A	#N/A	#N/A
498	0.619228	-0.037	NaN	locomotion;response to chemical stimulus;response to external stimulus;response to stimulus			3.35667	0.01154	NaN	PGRMC1	Membrane-associated progesterone receptor component 1	O00264;O00264-2	ENSG00000101856	#N/A	#N/A	#N/A	#N/A
499	0.951409	NaN	NaN	biological regulation;catabolic process;cell death;cellular component disassembly;cellular component organization;cellular metabolic process;cellular nitrogen compound metabolic process;cellular process;death;DNA metabolic process;macromolecule metabolic process;metabolic process;nitrogen compound metabolic process;nucleobase-containing compound metabolic process;primary metabolic process;respons…			3.52374	NaN	NaN	DFFA	DNA fragmentation factor subunit alpha	K7ERT1;O00273;O00273-2	ENSG00000160049	#N/A	#N/A	#N/A	#N/A
500	1.29528	NaN	NaN	biological adhesion;biological regulation;cell adhesion;cellular homeostasis;cellular ion homeostasis;cellular process;establishment of localization;homeostatic process;ion transport;regulation of cell cycle;response to stimulus;signal transduction;transport			3.48264	NaN	NaN	CLIC1	Chloride intracellular channel protein 1	O00299	ENSG00000206394;ENSG00000213719;ENSG00000223639;ENSG00000226248;ENSG00000226417;ENSG00000226651;ENSG00000230685	#N/A	#N/A	#N/A	#N/A
501	-0.269441	0.135	0.895303	biological regulation;cellular ketone metabolic process;cellular metabolic process;cellular process;metabolic process;organic acid metabolic process;small molecule metabolic process	MitoCarta3.0	Matrix	0.61594	1.34134	20.01	PDHX	Pyruvate dehydrogenase protein X component mitochondrial OS=Homo sapiens OX=9606 GN=PDHX PE=1 SV=3;Pyruvate dehydrogenase protein X component, mitochondrial	A0A8C8MSB2;H0YD97;O00330;O00330-2;O00330-3	ENSG00000110435	#N/A	501	#N/A	#N/A
502	1.74988	0.504	1.73985	biological regulation;cellular process;establishment of localization;nuclear transport;nucleocytoplasmic transport;protein targeting;protein transport;regulation of transport;response to chemical stimulus;response to endogenous stimulus;response to stimulus;transport;viral reproduction			3.79358	2.67032	31.22	IPO5	Importin-5;Importin-5 OS=Homo sapiens OX=9606 GN=IPO5 PE=1 SV=4	H0Y8C6;O00410;O00410-2;O00410-3	ENSG00000065150	#N/A	#N/A	#N/A	502
503	0.132017	0.013	5.05137	biosynthetic process;cellular component organization;cellular metabolic process;cellular nitrogen compound metabolic process;cellular process;macromolecule metabolic process;metabolic process;mitochondrion organization;nitrogen compound metabolic process;nucleobase-containing compound metabolic process;organelle organization;primary metabolic process;RNA metabolic process;transcription initiation…	MitoCarta3.0	Matrix	0.160324	0.44366	87.46	POLRMT	DNA-directed RNA polymerase mitochondrial OS=Homo sapiens OX=9606 GN=POLRMT PE=1 SV=2;DNA-directed RNA polymerase, mitochondrial	O00411	ENSG00000099821	#N/A	#N/A	#N/A	503
504	0.342354	-0.216	2.10769	anatomical structure morphogenesis;biological regulation;biosynthetic process;cellular metabolic process;cellular process;developmental process;establishment of localization;macromolecule metabolic process;metabolic process;nucleobase-containing compound transport;primary metabolic process;protein metabolic process;regulation of translation;translation;transport			0.756452	0.00029	64.96	IGF2BP3	Insulin-like growth factor 2 mRNA-binding protein 3;Insulin-like growth factor 2 mRNA-binding protein 3 OS=Homo sapiens OX=9606 GN=IGF2BP3 PE=1 SV=2	O00425;O00425-2	ENSG00000136231	#N/A	#N/A	504	#N/A
505	1.51472	NaN	NaN	anatomical structure morphogenesis;biological regulation;cell death;cellular component assembly;cellular component disassembly;cellular component morphogenesis;cellular component organization;cellular localization;cellular macromolecular complex assembly;cellular membrane organization;cellular process;death;developmental process;endocytosis;establishment of localization;localization;macromolecula…	MitoCarta3.0	MOM	6.33363	NaN	NaN	DNM1L	Dynamin-1-like protein	A0A8V8TQT5;F8VZ52;O00429;O00429-2;O00429-3;O00429-4;O00429-5;O00429-6;O00429-7;O00429-8;O00429-9	ENSG00000087470	#N/A	#N/A	#N/A	#N/A
506	0.47736	0.043	NaN	biological regulation;catabolic process;cell cycle;cell death;cellular metabolic process;cellular nitrogen compound metabolic process;cellular process;death;DNA metabolic process;DNA recombination;DNA repair;immune system process;macromolecule metabolic process;macromolecule modification;metabolic process;mitotic cell cycle;nitrogen compound metabolic process;nucleobase-containing compound metabo…			4.75069	0.38802	NaN	PSMD14	26S proteasome non-ATPase regulatory subunit 14	O00487	ENSG00000115233	506	#N/A	#N/A	#N/A
507	1.11107	NaN	1.16992	biological regulation;cellular component assembly;cellular component organization;cellular process;establishment of localization;interspecies interaction between organisms;locomotion;macromolecular complex assembly;multi-organism process;nuclear transport;nucleocytoplasmic transport;protein complex assembly;protein targeting;protein transport;response to chemical stimulus;response to stimulus;sig…			4.93411	NaN	29.49	KPNA3	Importin subunit alpha-4;Importin subunit alpha-4 OS=Homo sapiens OX=9606 GN=KPNA3 PE=1 SV=2	O00505	ENSG00000102753	#N/A	#N/A	507	#N/A
508	0.17262	0.077	NaN	cellular metabolic process;cellular nitrogen compound metabolic process;cellular process;macromolecule metabolic process;macromolecule modification;metabolic process;nitrogen compound metabolic process;nucleobase-containing compound metabolic process;primary metabolic process;RNA metabolic process;RNA modification;RNA processing;rRNA processing			0.569427	1.98006	NaN	NOP56	Nucleolar protein 56	A0A494C128;H0YDU4;O00567;Q5JXT2	ENSG00000101361	508	#N/A	#N/A	#N/A
509	1.11746	0.021	NaN	cellular metabolic process;cellular process;macromolecule metabolic process;macromolecule modification;metabolic process;phosphorus metabolic process;primary metabolic process;protein dephosphorylation;protein metabolic process;protein modification process			3.59692	0.42713	NaN	PPP6C	Serine/threonine-protein phosphatase 6 catalytic subunit;Serine/threonine-protein phosphatase 6 catalytic subunit, N-terminally processed;Serine/threonine-protein phosphatase 6 catalytic subunit;Serine/threonine-protein phosphatase 6 catalytic subunit, N-terminally processed;Serine/threonine-protein phosphatase	O00743;O00743-2;O00743-3;Q5T1S7	ENSG00000119414	509	#N/A	#N/A	#N/A
510	1.17998	NaN	NaN	biosynthetic process;cellular ketone metabolic process;cellular lipid metabolic process;cellular metabolic process;cellular process;lipid metabolic process;metabolic process;organic acid metabolic process;primary metabolic process;small molecule metabolic process			3.6965	NaN	NaN	SCD	Acyl-CoA desaturase	O00767	ENSG00000099194	#N/A	#N/A	#N/A	#N/A
511	1.4466	NaN	NaN	biological regulation;cellular process;regulation of organelle organization;response to chemical stimulus;response to endogenous stimulus;response to stimulus			3.32041	NaN	NaN	PDCD5	Programmed cell death protein 5	K7EQA1;K7ESJ4;O14737;O14737-2	ENSG00000105185	#N/A	#N/A	#N/A	#N/A
512	1.55836	0.122	0.464668	biological regulation;biosynthetic process;cell activation;cell proliferation;cellular component assembly;cellular component organization;cellular macromolecular complex assembly;cellular metabolic process;cellular nitrogen compound metabolic process;cellular process;chromatin modification;chromatin organization;chromosome organization;histone modification;macromolecular complex assembly;macromol…			4.53528	1.10106	20.63	PRMT5	Protein arginine N-methyltransferase 5 OS=Homo sapiens OX=9606 GN=PRMT5 PE=1 SV=4;Protein arginine N-methyltransferase 5;Protein arginine N-methyltransferase 5, N-terminally processed	O14744;O14744-2;O14744-3;O14744-4;O14744-5	ENSG00000100462	#N/A	#N/A	#N/A	512
513	0.402142	NaN	NaN	biological regulation;catabolic process;cell cycle;cell death;cellular metabolic process;cellular nitrogen compound metabolic process;cellular process;death;immune system process;macromolecule metabolic process;macromolecule modification;metabolic process;mitotic cell cycle;nitrogen compound metabolic process;primary metabolic process;protein metabolic process;protein modification by small protei…			2.51188	NaN	NaN	PSMA7;PSMA8	Proteasome subunit alpha type-7;Proteasome subunit alpha type-7-like	H0Y586;O14818;O14818-2;Q8TAA3;Q8TAA3-2;Q8TAA3-5	ENSG00000101182;ENSG00000154611	#N/A	#N/A	#N/A	#N/A
514	0.938603	NaN	0.831877	anatomical structure development;anatomical structure morphogenesis;biological regulation;cell cycle;cell development;cell differentiation;cellular component disassembly;cellular component organization;cellular membrane organization;cellular process;developmental process;endocytosis;endoplasmic reticulum organization;establishment of localization;Golgi organization;membrane invagination;membrane …			8.84485	NaN	18.4	GAK	Cyclin-G-associated kinase;Cyclin-G-associated kinase OS=Homo sapiens OX=9606 GN=GAK PE=1 SV=2	O14976;O14976-2	ENSG00000178950	#N/A	#N/A	514	#N/A
515	1.2162	NaN	0.687061	biological regulation;cell cycle;cellular localization;cellular process;establishment of localization;localization;macromolecule metabolic process;metabolic process;mitotic cell cycle;nuclear transport;nucleobase-containing compound transport;nucleocytoplasmic transport;protein targeting;protein transport;regulation of cell cycle;regulation of organelle organization;regulation of transport;respon…			5.1824	NaN	15.65	XPO1	Exportin-1;Exportin-1 OS=Homo sapiens OX=9606 GN=XPO1 PE=1 SV=1	A0A7I2V2H0;A0A7I2V2S3;A0A7I2V2Y6;A0A7I2V3N0;A0A7I2V3P3;A0A7I2V3W6;A0A7I2V461;A0A7I2V488;A0A7I2V4A3;A0A7I2V6B9;A0A7I2YQV4;A0A7I2YQX3;C9JKM9;O14980	ENSG00000082898	#N/A	#N/A	515	#N/A
516	0.405667	NaN	0.613532	cellular metabolic process;cellular nitrogen compound metabolic process;cellular process;macromolecule metabolic process;metabolic process;nitrogen compound metabolic process;nucleobase-containing compound metabolic process;primary metabolic process;RNA metabolic process;RNA processing			0.598737	NaN	31.89	U2SURP	U2 snRNP-associated SURP motif-containing protein;U2 snRNP-associated SURP motif-containing protein OS=Homo sapiens OX=9606 GN=U2SURP PE=1 SV=2	E7ET15;O15042;O15042-2;O15042-3	ENSG00000163714	#N/A	#N/A	516	#N/A
517	1.60916	NaN	NaN	amine metabolic process;biosynthetic process;cellular amino acid metabolic process;cellular aromatic compound metabolic process;cellular ketone metabolic process;cellular metabolic process;cellular nitrogen compound metabolic process;cellular process;heterocycle metabolic process;metabolic process;nitrogen compound metabolic process;nucleobase-containing compound metabolic process;nucleobase-cont…			5.24116	NaN	NaN	PFAS	Phosphoribosylformylglycinamidine synthase	O15067	ENSG00000178921	#N/A	#N/A	#N/A	#N/A
518	0.438157	NaN	NaN	biological regulation;cellular component organization;cellular process;Golgi organization;organelle organization;regulation of organelle organization			0.454596	NaN	NaN	SURF4	Surfeit locus protein 4	B7Z1G8;O15260;O15260-2;O15260-3;Q5T8U5	ENSG00000148248;ENSG00000280951	#N/A	#N/A	#N/A	#N/A
519	1.10182	NaN	NaN	alcohol metabolic process;amine metabolic process;biosynthetic process;cellular lipid metabolic process;cellular metabolic process;cellular nitrogen compound metabolic process;cellular process;lipid metabolic process;metabolic process;nitrogen compound metabolic process;primary metabolic process;small molecule metabolic process	MitoCarta3.0	Membrane	4.6739	NaN	NaN	SPTLC2	Serine palmitoyltransferase 2	H0YJV2;O15270	ENSG00000100596	#N/A	#N/A	#N/A	#N/A
520	1.7079	0.476	6	biological regulation;carbohydrate metabolic process;cell communication;cell death;cellular component organization;cellular metabolic process;cellular process;chromatin modification;chromatin organization;chromosome organization;death;histone modification;macromolecule metabolic process;macromolecule modification;metabolic process;one-carbon metabolic process;organelle organization;peptidyl-amino…			5.64177	3.51825	90.35	OGT	UDP-N-acetylglucosamine--peptide N-acetylglucosaminyltransferase 110 kDa subunit;UDP-N-acetylglucosamine--peptide N-acetylglucosaminyltransferase 110 kDa subunit OS=Homo sapiens OX=9606 GN=OGT PE=1 SV=3	A0A8V8TP17;A0A8V8TPA3;A0A8V8TQ37;A0A8V8TQ64;O15294;O15294-2;O15294-3;O15294-4	ENSG00000147162	#N/A	#N/A	#N/A	520
521	1.15243	NaN	0.584962	biological regulation;cellular metabolic process;cellular process;macromolecule metabolic process;macromolecule modification;metabolic process;phosphorus metabolic process;primary metabolic process;protein dephosphorylation;protein metabolic process;protein modification process;regulation of cell cycle			4.69706	NaN	22.32	PPM1G	Protein phosphatase 1G;Protein phosphatase 1G OS=Homo sapiens OX=9606 GN=PPM1G PE=1 SV=1	O15355	ENSG00000115241	#N/A	#N/A	521	#N/A
522	1.19172	NaN	NaN	alcohol metabolic process;biological adhesion;biological regulation;biosynthetic process;carbohydrate metabolic process;cell adhesion;cellular component organization;cellular lipid metabolic process;cellular membrane organization;cellular metabolic process;cellular process;cytoskeleton organization;developmental process;endocytosis;establishment of localization;immune system process;lipid metabol…			3.60119	NaN	NaN	INPPL1	Phosphatidylinositol 3,4,5-trisphosphate 5-phosphatase 2	O15357;O15357-2	ENSG00000165458	#N/A	#N/A	#N/A	#N/A
523	0.488191	0.142	NaN	biological regulation;biosynthetic process;cellular component assembly;cellular component organization;cellular macromolecular complex assembly;cellular metabolic process;cellular process;macromolecular complex assembly;macromolecule metabolic process;metabolic process;primary metabolic process;protein metabolic process;regulation of translation;ribonucleoprotein complex assembly;translation;tran…			2.79317	2.37868	NaN	EIF3D	Eukaryotic translation initiation factor 3 subunit D	B0QYA5;O15371;O15371-2;O15371-3	ENSG00000100353	523	#N/A	#N/A	#N/A
524	0.563167	-0.463	0.748461	cellular metabolic process;cellular nitrogen compound metabolic process;cellular process;macromolecule metabolic process;metabolic process;mRNA metabolic process;mRNA processing;nitrogen compound metabolic process;nucleobase-containing compound metabolic process;primary metabolic process;RNA metabolic process;RNA processing;RNA splicing			2.79182	NaN	25.72	DHX15	Pre-mRNA-splicing factor ATP-dependent RNA helicase DHX15;Pre-mRNA-splicing factor ATP-dependent RNA helicase DHX15 OS=Homo sapiens OX=9606 GN=DHX15 PE=1 SV=2	O43143	ENSG00000109606	#N/A	#N/A	524	#N/A
525	0.730348	0.089	NaN	biological regulation;catabolic process;cell cycle;cell death;cellular metabolic process;cellular nitrogen compound metabolic process;cellular process;death;immune system process;macromolecule metabolic process;macromolecule modification;metabolic process;mitotic cell cycle;nitrogen compound metabolic process;primary metabolic process;protein metabolic process;protein modification by small protei…			3.1082	2.33802	NaN	PSMD3	26S proteasome non-ATPase regulatory subunit 3	O43242;O43242-2	ENSG00000108344	525	#N/A	#N/A	#N/A
526	0.614327	NaN	1.07724	biological regulation;cell activation;cell death;cell proliferation;cellular metabolic process;cellular process;death;immune system process;macromolecule metabolic process;macromolecule modification;metabolic process;multi-organism process;phosphorus metabolic process;primary metabolic process;protein metabolic process;protein modification process;protein phosphorylation;regulation of protein mod…			1.20728	NaN	30.71	RIPK2	Isoform 2 of Receptor-interacting serine/threonine-protein kinase 2 OS=Homo sapiens OX=9606 GN=RIPK2;Receptor-interacting serine/threonine-protein kinase 2	O43353;O43353-2	ENSG00000104312	#N/A	#N/A	526	#N/A
527	-0.0117877	-0.202	NaN	cellular metabolic process;cellular nitrogen compound metabolic process;cellular process;macromolecule metabolic process;metabolic process;mRNA metabolic process;mRNA processing;nitrogen compound metabolic process;nucleobase-containing compound metabolic process;primary metabolic process;RNA metabolic process;RNA processing;RNA splicing			0.025864	3e-05	NaN	HNRNPR	Heterogeneous nuclear ribonucleoprotein R	A0A6Q8PEX7;A0A6Q8PH31;A0A6Q8PH35;B4DT28;O43390;O43390-2;O43390-3;O43390-4	ENSG00000125944	#N/A	#N/A	#N/A	#N/A
528	1.07608	NaN	NaN	establishment of localization;nuclear transport;nucleobase-containing compound transport;nucleocytoplasmic transport;protein transport;transport			2.7465	NaN	NaN	XPOT	Exportin-T	O43592	ENSG00000184575	#N/A	#N/A	#N/A	#N/A
529	-0.505952	0.158	6	cellular metabolic process;cellular process;establishment of localization;macromolecule metabolic process;metabolic process;primary metabolic process;protein metabolic process;protein targeting;protein transport;transmembrane transport;transport	MitoCarta3.0	MIM	0.859407	0.86739	70.17	TIMM44	Mitochondrial import inner membrane translocase subunit TIM44;Mitochondrial import inner membrane translocase subunit TIM44 OS=Homo sapiens OX=9606 GN=TIMM44 PE=1 SV=2	M0QXU7;O43615	ENSG00000104980	#N/A	529	#N/A	#N/A
530	1.30841	NaN	NaN	biological regulation;cellular component organization;cellular process;endosome transport;establishment of localization;Golgi vesicle transport;immune system process;membrane organization;organelle organization;pigment granule organization;protein transport;regulation of transport;transport;vacuolar transport;vesicle organization;vesicle-mediated transport;viral reproduction			6.30087	NaN	NaN	AP1G1	AP-1 complex subunit gamma-1	O43747;O43747-2	ENSG00000166747	#N/A	#N/A	#N/A	#N/A
531	1.21227	NaN	NaN	establishment of localization;protein targeting;protein transport;transport			3.35389	NaN	NaN	SYNGR2	Synaptogyrin-2	K7ELD9;K7ENG9;O43760;O43760-2	ENSG00000108639	#N/A	#N/A	#N/A	#N/A
532	1.33993	0.089	NaN	cellular component assembly;cellular component movement;cellular component organization;cellular process;cytoskeleton organization;establishment of localization;Golgi vesicle transport;metabolic process;organelle organization;transport;vesicle-mediated transport			3.72255	3.302	NaN	MYO1B	Unconventional myosin-Ib	E9PDF6;O43795;O43795-2	ENSG00000128641	532	#N/A	#N/A	#N/A
533	1.18373	NaN	2.76977	biological regulation;cellular process;response to stimulus;signal transduction			3.62077	NaN	36.27	LANCL1	Glutathione S-transferase LANCL1 (Fragment) OS=Homo sapiens OX=9606 GN=LANCL1 PE=1 SV=1;LanC-like protein 1	E9PHS0;F8WDS9;O43813	ENSG00000115365	#N/A	#N/A	533	#N/A
534	1.81666	NaN	1.04963				6.64682	NaN	23.15	GTPBP6	Putative GTP-binding protein 6;Putative GTP-binding protein 6 OS=Homo sapiens OX=9606 GN=GTPBP6 PE=2 SV=4	O43824		#N/A	#N/A	534	#N/A
535	1.50434	NaN	NaN	biological regulation;cell motility;cell proliferation;cellular component movement;cellular component organization;cellular process;locomotion;macromolecule metabolic process;metabolic process;primary metabolic process;protein metabolic process;proteolysis	MitoCarta3.0	Matrix	5.71321	NaN	NaN	NRD1	Nardilysin	G3V1R5;H0Y5G9;O43847;O43847-2	ENSG00000078618	#N/A	#N/A	#N/A	#N/A
536	0.553891	NaN	NaN	amine metabolic process;biological regulation;cellular amino acid metabolic process;cellular ketone metabolic process;cellular metabolic process;cellular nitrogen compound metabolic process;cellular process;cofactor metabolic process;establishment of localization;heterocycle metabolic process;macromolecule metabolic process;metabolic process;mRNA metabolic process;mRNA processing;nitrogen compoun…	MitoCarta3.0	MOM	4.19881	NaN	NaN	AHCYL1;AHCYL2	Putative adenosylhomocysteinase 2;Adenosylhomocysteinase;Putative adenosylhomocysteinase 3	H0Y8B3;O43865;O43865-2;Q96HN2;Q96HN2-2;Q96HN2-3;Q96HN2-4	ENSG00000158467;ENSG00000168710	#N/A	#N/A	#N/A	#N/A
537	0.623752	NaN	NaN	biological regulation;biosynthetic process;cellular component assembly;cellular component organization;cellular macromolecular complex assembly;cellular metabolic process;cellular nitrogen compound metabolic process;cellular process;chromatin modification;chromatin organization;chromosome organization;DNA metabolic process;DNA repair;gene silencing;macromolecular complex assembly;macromolecule me…			2.30531	NaN	NaN	SMARCA5	SWI/SNF-related matrix-associated actin-dependent regulator of chromatin subfamily A member 5	O60264	ENSG00000153147	#N/A	#N/A	#N/A	#N/A
538	0.894955	NaN	NaN	biological regulation;cell differentiation;cellular component assembly;cellular component organization;cellular metabolic process;cellular process;developmental process;endosome transport;establishment of localization;macromolecular complex assembly;macromolecule metabolic process;macromolecule modification;metabolic process;multicellular organismal process;phosphorus metabolic process;primary me…			5.22892	NaN	NaN	SPAG9	C-Jun-amino-terminal kinase-interacting protein 4	O60271;O60271-2;O60271-4;O60271-9	ENSG00000008294	#N/A	#N/A	#N/A	#N/A
539	-0.197355	NaN	NaN	aging;biological regulation;biosynthetic process;cell communication;cell-cell signaling;cellular ketone metabolic process;cellular lipid metabolic process;cellular metabolic process;cellular process;developmental process;lipid metabolic process;metabolic process;organic acid metabolic process;primary metabolic process;response to chemical stimulus;response to endogenous stimulus;response to exter…			1.09121	NaN	NaN	FADS1	Fatty acid desaturase 1	A0A0A0MR51;H7C2V0;O60427	ENSG00000149485	#N/A	#N/A	#N/A	#N/A
540	0.865182	NaN	NaN	alcohol metabolic process;biological regulation;biosynthetic process;carbohydrate metabolic process;cellular metabolic process;cellular nitrogen compound metabolic process;cellular process;metabolic process;nitrogen compound metabolic process;nucleobase-containing compound metabolic process;nucleotide-sugar metabolic process;primary metabolic process;response to stimulus;signal transduction;small…			6.49192	NaN	NaN	GMDS	GDP-mannose 4,6 dehydratase	O60547;O60547-2	ENSG00000112699	#N/A	#N/A	#N/A	#N/A
541	0.939269	NaN	NaN	biological regulation;catabolic process;cell cycle;cell death;cell division;cell proliferation;cellular component organization;cellular localization;cellular metabolic process;cellular process;death;localization;macromolecule metabolic process;metabolic process;mitosis;mitotic cell cycle;nuclear division;organelle fission;organelle organization;primary metabolic process;protein metabolic process;…			3.01851	NaN	NaN	BUB1B	Mitotic checkpoint serine/threonine-protein kinase BUB1 beta	O60566;O60566-2;O60566-3	ENSG00000156970	#N/A	#N/A	#N/A	#N/A
542	1.50523	NaN	0.650765	biological regulation;cellular component assembly;cellular component organization;cellular localization;cellular macromolecular complex assembly;cellular process;cytoskeleton organization;localization;macromolecular complex assembly;multicellular organismal process;neurological system process;organelle organization;protein complex assembly;protein polymerization;regulation of transport;response t…			6.16833	NaN	15.93	DIAPH1	Isoform 3 of Protein diaphanous homolog 1 OS=Homo sapiens OX=9606 GN=DIAPH1;Protein diaphanous homolog 1	A0A2R8Y5N1;O60610;O60610-2;O60610-3	ENSG00000131504	#N/A	#N/A	542	#N/A
543	1.49586	NaN	1.71809	cellular process;establishment of localization;transport;vesicle-mediated transport			5.17315	NaN	57.49	PLIN3	Perilipin-3;Perilipin-3 OS=Homo sapiens OX=9606 GN=PLIN3 PE=1 SV=3	K7EL96;K7ERZ3;O60664;O60664-3;O60664-4	ENSG00000105355	#N/A	#N/A	543	#N/A
544	-0.0734198	NaN	NaN	biological regulation;cellular component organization;cellular metabolic process;cellular process;chromatin modification;chromatin organization;chromosome organization;histone modification;macromolecule metabolic process;macromolecule modification;metabolic process;one-carbon metabolic process;organelle organization;peptidyl-amino acid modification;primary metabolic process;protein alkylation;pro…			0.283393	NaN	NaN	PRMT3	Protein arginine N-methyltransferase 3	O60678;O60678-2	ENSG00000185238	#N/A	#N/A	#N/A	#N/A
545	1.18011	NaN	0.475085	biological regulation;cellular process;establishment of localization;multicellular organismal process;nuclear transport;nucleocytoplasmic transport;protein targeting;protein transport;response to chemical stimulus;response to stimulus;signal transduction;transport			7.0856	NaN	23.47	KPNA6;KPNA6;KPNA5	Importin subunit alpha-7 OS=Homo sapiens OX=9606 GN=KPNA6 PE=1 SV=1;Importin subunit alpha-7;Importin subunit alpha-6	A0A8V8TL88;A0A8V8TLL2;A0A8V8TMV2;O15131;O60684	ENSG00000025800;ENSG00000196911	#N/A	#N/A	545	#N/A
546	0.365726	NaN	NaN	alcohol metabolic process;amine metabolic process;anatomical structure morphogenesis;biosynthetic process;carbohydrate metabolic process;cellular ketone metabolic process;cellular metabolic process;cellular nitrogen compound metabolic process;cellular process;developmental process;macromolecule metabolic process;metabolic process;nitrogen compound metabolic process;nucleobase-containing compound …			0.987006	NaN	NaN	UGDH	UDP-glucose 6-dehydrogenase	O60701;O60701-2;O60701-3	ENSG00000109814	#N/A	#N/A	#N/A	#N/A
547	0.873024	NaN	NaN	anatomical structure morphogenesis;cellular component assembly;cellular component morphogenesis;cellular component organization;cellular membrane organization;cellular process;developmental process;endocytosis;endosome transport;establishment of localization;Golgi vesicle transport;macromolecular complex assembly;membrane invagination;membrane organization;organelle organization;protein complex a…			5.18341	NaN	NaN	SNX2	Sorting nexin-2	O60749;O60749-2	ENSG00000205302	#N/A	#N/A	#N/A	#N/A
548	1.03849	-0.021	0.948601	cell cycle;cellular component organization;cellular membrane organization;cellular process;establishment of localization;Golgi vesicle transport;membrane docking;membrane fusion;membrane organization;mitotic cell cycle;organelle fusion;organelle organization;protein transport;transport;vesicle organization;vesicle-mediated transport			5.30115	NaN	28.34	USO1	General vesicular transport factor p115;Isoform 2 of General vesicular transport factor p115 OS=Homo sapiens OX=9606 GN=USO1	O60763;O60763-2	ENSG00000138768	#N/A	#N/A	548	#N/A
549	-0.11282	NaN	NaN	anatomical structure development;biological regulation;cell motility;cellular component assembly;cellular component disassembly;cellular component movement;cellular component organization;cellular macromolecular complex assembly;cellular process;chromatin modification;chromatin organization;chromosome organization;developmental process;immune system process;locomotion;macromolecular complex assem…			0.351324	NaN	NaN	HIST1H2BN;HIST1H2BM;HIST1H2BH;HIST2H2BF;HIST1H2BC;HIST1H2BD;H2BFS;HIST1H2BK;HIST1H2BL;HIST1H2BA	Histone H2B;Histone H2B type 1-M;Histone H2B type 1-N;Histone H2B type 1-H;Histone H2B type 2-F;Histone H2B type 1-C/E/F/G/I;Histone H2B type 1-D;Histone H2B type F-S;Histone H2B type 1-K;Histone H2B type 1-L;Histone H2B type 1-A	O60814;P57053;P58876;P62807;Q5QNW6;Q5QNW6-2;Q93079;Q96A08;Q99877;Q99879;Q99880;U3KQK0	ENSG00000146047;ENSG00000158373;ENSG00000180596;ENSG00000185130;ENSG00000197903;ENSG00000203814;ENSG00000233822;ENSG00000234289;ENSG00000273703;ENSG00000273802;ENSG00000274290;ENSG00000275713;ENSG00000277224;ENSG00000278588	#N/A	#N/A	#N/A	#N/A
550	0.707887	0.259	NaN	biological regulation;cellular metabolic process;cellular process;macromolecule metabolic process;metabolic process;primary metabolic process;protein folding;protein metabolic process;response to abiotic stimulus;response to heat;response to stimulus;response to stress			1.32521	2.51197	NaN	DNAJA2	DnaJ homolog subfamily A member 2	O60884	ENSG00000069345	550	#N/A	#N/A	#N/A
551	0.349975	0.065	0.773996	biosynthetic process;cellular lipid metabolic process;cellular metabolic process;cellular process;establishment of localization;lipid metabolic process;macromolecule metabolic process;macromolecule modification;metabolic process;phosphorus metabolic process;primary metabolic process;protein metabolic process;protein modification process;protein phosphorylation;response to chemical stimulus;respon…			2.30271	1.22611	41.53	CPNE3	Copine-3;Copine-3 OS=Homo sapiens OX=9606 GN=CPNE3 PE=1 SV=1	A0A087WYQ3;O75131	ENSG00000085719	#N/A	#N/A	#N/A	551
552	-0.595198	0.168	4.27128	cellular metabolic process;cellular process;generation of precursor metabolites and energy;metabolic process;response to chemical stimulus;response to oxidative stress;response to stimulus;response to stress;small molecule metabolic process	MitoCarta3.0	MIM	1.27342	2.82146	25.04	NDUFS2	Isoform 2 of NADH dehydrogenase [ubiquinone] iron-sulfur protein 2 mitochondrial OS=Homo sapiens OX=9606 GN=NDUFS2;NADH dehydrogenase [ubiquinone] iron-sulfur protein 2, mitochondrial	A0A7I2V2B9;A0A7I2V3J6;A0A7I2V410;A0A7I2V4G5;A0A7I2V4W5;A0A7I2V4X8;A0A7I2V596;A0A7I2V5E2;A0A7I2V5G4;A0A7I2V630;A0A7I2YQD8;A0A7I2YQG7;O75306;O75306-2	ENSG00000158864	#N/A	552	#N/A	#N/A
553	1.30747	NaN	NaN	amine metabolic process;carbohydrate metabolic process;catabolic process;macromolecule metabolic process;metabolic process;nitrogen compound metabolic process;polysaccharide metabolic process;primary metabolic process;small molecule metabolic process			5.72717	NaN	NaN	HMMR	Hyaluronan mediated motility receptor	O75330;O75330-2;O75330-3;O75330-4	ENSG00000072571	#N/A	#N/A	#N/A	#N/A
554	-0.462714	NaN	NaN	biological regulation;biosynthetic process;cellular ketone metabolic process;cellular lipid metabolic process;cellular metabolic process;cellular process;lipid metabolic process;macromolecule metabolic process;macromolecule modification;metabolic process;organic acid metabolic process;primary metabolic process;protein lipidation;protein metabolic process;protein modification process;regulation of…			1.32309	NaN	NaN	ALOX12B	Arachidonate 12-lipoxygenase, 12R-type	O75342	ENSG00000179477	#N/A	#N/A	#N/A	#N/A
555	-0.232225	NaN	NaN	biological regulation;cellular component assembly;cellular component organization;cellular macromolecular complex assembly;cellular process;chromatin modification;chromatin organization;chromosome organization;establishment of localization;macromolecular complex assembly;organelle organization;regulation of gene expression, epigenetic;regulation of organelle organization;regulation of protein mod…			0.600204	NaN	NaN	H2AFY	Core histone macro-H2A.1	A0A8I5KRC6;A0A8I5KS04;O75367;O75367-1;O75367-3	ENSG00000113648	#N/A	#N/A	#N/A	#N/A
556	1.48076	0.117	0.565597	anatomical structure development;biological regulation;cell differentiation;cellular component organization;cellular process;cytoskeleton organization;developmental process;organelle organization;response to chemical stimulus;response to stimulus;signal transduction			5.44275	0.9944	17.52	FLNB	Filamin-B;Filamin-B OS=Homo sapiens OX=9606 GN=FLNB PE=1 SV=2	A0A804HK76;A0A804HL72;E7EN95;O75369;O75369-2;O75369-3;O75369-4;O75369-5;O75369-6;O75369-7;O75369-8;O75369-9	ENSG00000136068	#N/A	#N/A	#N/A	556
557	1.07801	0.009	-1.12029	biological regulation;cellular process;establishment of localization;Golgi vesicle transport;protein transport;regulation of organelle organization;transport;vesicle-mediated transport			2.41732	0.35901	30	SEC22B	Vesicle-trafficking protein SEC22b;Vesicle-trafficking protein SEC22b OS=Homo sapiens OX=9606 GN=SEC22B PE=1 SV=4	A0A087X1A9;O75396	ENSG00000265808	557	#N/A	#N/A	#N/A
558	1.1026	NaN	0.678072	anatomical structure development;biological regulation;cell cycle;cell differentiation;cell division;cell proliferation;cellular component organization;cellular localization;cellular process;cytoskeleton organization;developmental process;localization;organelle localization;organelle organization			4.67222	NaN	18.75	TACC1	Isoform 9 of Transforming acidic coiled-coil-containing protein 1 OS=Homo sapiens OX=9606 GN=TACC1;Transforming acidic coiled-coil-containing protein 1	B4E3H6;E7ET87;E7EVI4;H0YAY0;H0YBT8;O75410;O75410-10;O75410-2;O75410-3;O75410-4;O75410-5;O75410-6;O75410-7;O75410-8;O75410-9	ENSG00000147526	#N/A	#N/A	558	#N/A
559	0.35948	NaN	NaN	cellular process;endosome transport;establishment of localization;protein transport;transport;vesicle-mediated transport			1.1145	NaN	NaN	VPS26A	Vacuolar protein sorting-associated protein 26A	O75436;O75436-2;S4R3Q6	ENSG00000122958	#N/A	#N/A	#N/A	#N/A
560	0.607773	NaN	NaN	cellular metabolic process;cellular process;establishment of localization;macromolecule metabolic process;metabolic process;primary metabolic process;protein metabolic process;protein targeting;protein transport;transport	MitoCarta3.0	Matrix	2.66345	NaN	NaN	PMPCB	Mitochondrial-processing peptidase subunit beta	G3V0E4;O75439	ENSG00000105819	#N/A	#N/A	#N/A	#N/A
561	0.69144	0.029	NaN	catabolic process;cellular metabolic process;cellular process;macromolecule metabolic process;metabolic process;primary metabolic process;protein metabolic process;proteolysis;proteolysis involved in cellular protein catabolic process			1.55496	1.49982	NaN	ERLIN1	Erlin-1	B0QZ43;O75477	ENSG00000107566	561	#N/A	#N/A	#N/A
562	-0.38846	NaN	NaN	biological regulation;cellular component assembly;cellular component organization;cellular macromolecular complex assembly;cellular metabolic process;cellular nitrogen compound metabolic process;cellular process;establishment of localization;macromolecular complex assembly;macromolecule metabolic process;metabolic process;mRNA metabolic process;mRNA processing;nitrogen compound metabolic process;…			0.484886	NaN	NaN	SRSF10;SRSF12	Serine/arginine-rich splicing factor 10;Serine/arginine-rich splicing factor 12	O75494;O75494-2;O75494-3;O75494-4;O75494-5;O75494-6;Q5JRI1;Q8WXF0	ENSG00000154548;ENSG00000188529	#N/A	#N/A	#N/A	#N/A
563	1.28629	0.029	-0.340075	cellular metabolic process;cellular nitrogen compound metabolic process;cellular process;developmental process;macromolecule metabolic process;metabolic process;mRNA metabolic process;mRNA processing;nitrogen compound metabolic process;nucleobase-containing compound metabolic process;primary metabolic process;RNA metabolic process;RNA processing;RNA splicing			5.23134	0.52224	25.25	SF3B1	Splicing factor 3B subunit 1;Splicing factor 3B subunit 1 OS=Homo sapiens OX=9606 GN=SF3B1 PE=1 SV=3	O75533	ENSG00000115524	563	#N/A	#N/A	#N/A
564	0.527063	0.082	2.54597	cellular component assembly;cellular component organization;cellular macromolecular complex assembly;cellular process;macromolecular complex assembly;ribonucleoprotein complex assembly	MitoCarta3.0	Matrix	1.14589	NaN	62.58	ERAL1	GTPase Era mitochondrial OS=Homo sapiens OX=9606 GN=ERAL1 PE=1 SV=2;GTPase Era, mitochondrial	J3QRV9;J3QSB2;O75616;O75616-2	ENSG00000132591	#N/A	#N/A	#N/A	564
565	1.06837	NaN	NaN	cell differentiation;cellular component assembly;cellular component organization;cellular macromolecular complex assembly;cellular metabolic process;cellular nitrogen compound metabolic process;cellular process;developmental process;macromolecular complex assembly;macromolecule metabolic process;metabolic process;mRNA metabolic process;mRNA processing;nitrogen compound metabolic process;nucleobas…			7.16232	NaN	NaN	SNRNP200	U5 small nuclear ribonucleoprotein 200 kDa helicase	A0A494C1A5;O75643	ENSG00000144028	#N/A	#N/A	#N/A	#N/A
566	0.693301	NaN	NaN	cellular metabolic process;cellular nitrogen compound metabolic process;cellular process;macromolecule metabolic process;macromolecule modification;metabolic process;nitrogen compound metabolic process;nucleobase-containing compound metabolic process;one-carbon metabolic process;primary metabolic process;RNA metabolic process;RNA modification;RNA processing;small molecule metabolic process;tRNA m…	MitoCarta3.0	Matrix	1.66609	NaN	NaN	TRMU	Mitochondrial tRNA-specific 2-thiouridylase 1	A0A2R8Y4R7;A0A2R8Y6L6;O75648;O75648-2;O75648-4	ENSG00000100416	#N/A	#N/A	#N/A	#N/A
567	1.14225	NaN	NaN	biological regulation;cellular process;regulation of cell cycle;response to DNA damage stimulus;response to stimulus;response to stress			3.52831	NaN	NaN	TIPRL	TIP41-like protein	O75663;O75663-2	ENSG00000143155	#N/A	#N/A	#N/A	#N/A
568	-0.119434	NaN	NaN	cellular process;ribosome biogenesis			0.183259	NaN	NaN	SURF6	Surfeit locus protein 6	O75683	ENSG00000148296;ENSG00000281309	#N/A	#N/A	#N/A	#N/A
569	0.635059	NaN	NaN	biological regulation;cellular metabolic process;cellular nitrogen compound metabolic process;cellular process;macromolecule metabolic process;metabolic process;nitrogen compound metabolic process;nucleobase-containing compound metabolic process;primary metabolic process;RNA metabolic process;RNA processing;rRNA processing			2.31508	NaN	NaN	UTP20	Small subunit processome component 20 homolog	O75691	ENSG00000120800	#N/A	#N/A	#N/A	#N/A
570	1.87133	NaN	NaN	biological regulation;biosynthetic process;carbohydrate metabolic process;carbohydrate transport;cell cycle;cellular component disassembly;cellular component organization;cellular membrane organization;cellular metabolic process;cellular nitrogen compound metabolic process;cellular process;establishment of localization;macromolecule metabolic process;macromolecule modification;membrane organizati…			5.98093	NaN	NaN	NUP155	Nuclear pore complex protein Nup155	E9PF10;O75694;O75694-2	ENSG00000113569	#N/A	#N/A	#N/A	#N/A
571	1.35895	NaN	NaN	anatomical structure morphogenesis;biological regulation;cellular process;developmental process;regulation of protein modification process;response to chemical stimulus;response to drug;response to stimulus;signal transduction			2.61093	NaN	NaN	BCAR3	Breast cancer anti-estrogen resistance protein 3	O75815;O75815-2;O75815-3	ENSG00000137936	#N/A	#N/A	#N/A	#N/A
572	1.49216	0.217	NaN	biological regulation;biosynthetic process;cellular component assembly;cellular component organization;cellular macromolecular complex assembly;cellular metabolic process;cellular process;macromolecular complex assembly;macromolecule metabolic process;metabolic process;primary metabolic process;protein metabolic process;regulation of translation;ribonucleoprotein complex assembly;translation;tran…			3.74887	1.21291	NaN	EIF3G	Eukaryotic translation initiation factor 3 subunit G	K7EL20;K7ENA8;K7ER90;O75821	ENSG00000130811	572	#N/A	#N/A	#N/A
573	1.4414	NaN	1.32193	biological regulation;biosynthetic process;cellular component assembly;cellular component organization;cellular macromolecular complex assembly;cellular metabolic process;cellular process;cytoplasmic translation;macromolecular complex assembly;macromolecule metabolic process;metabolic process;primary metabolic process;protein metabolic process;regulation of translation;ribonucleoprotein complex a…			2.2754	NaN	30.23	EIF3J	Eukaryotic translation initiation factor 3 subunit J;Isoform 3 of Eukaryotic translation initiation factor 3 subunit J OS=Homo sapiens OX=9606 GN=EIF3J	O75822;O75822-2;O75822-3	ENSG00000104131	#N/A	#N/A	573	#N/A
574	-0.449459	-0.17	3.61235	biosynthetic process;cellular metabolic process;cellular nitrogen compound metabolic process;cellular process;establishment of localization;generation of precursor metabolites and energy;heterocycle metabolic process;hydrogen transport;ion transport;metabolic process;nitrogen compound metabolic process;nucleobase-containing compound metabolic process;nucleobase-containing small molecule metabolic…	MitoCarta3.0	MIM	1.31239	0.00126	61.73	ATP5H;ATP5PD	ATP synthase subunit d mitochondrial OS=Homo sapiens OX=9606 GN=ATP5PD PE=1 SV=3;ATP synthase subunit d, mitochondrial	F5H608;O75947;O75947-2	ENSG00000167863	#N/A	#N/A	#N/A	#N/A
575	0.133532	NaN	NaN	biological regulation;cellular homeostasis;cellular process;homeostatic process			0.168924	NaN	NaN	GLRX3	Glutaredoxin-3	O76003	ENSG00000108010	#N/A	#N/A	#N/A	#N/A
576	-0.377624	0.124	0.641546	biological regulation;cell differentiation;cellular process;developmental process			0.583668	2.02317	16.12	RSL1D1	Ribosomal L1 domain-containing protein 1;Ribosomal L1 domain-containing protein 1 OS=Homo sapiens OX=9606 GN=RSL1D1 PE=1 SV=3	I3L3C4;I3L3U9;J3QSV6;O76021	ENSG00000171490	#N/A	576	#N/A	#N/A
577	-0.460964	0.04	4.03386	biological regulation;cellular metabolic process;cellular process;macromolecule metabolic process;metabolic process;primary metabolic process;protein folding;protein metabolic process;proteolysis;proteolysis involved in cellular protein catabolic process	MitoCarta3.0	Matrix	0.767796	0.78932	85.85	CLPX	ATP-dependent Clp protease ATP-binding subunit clpX-like mitochondrial OS=Homo sapiens OX=9606 GN=CLPX PE=1 SV=2;ATP-dependent Clp protease ATP-binding subunit clpX-like, mitochondrial	O76031	ENSG00000166855	#N/A	577	#N/A	#N/A
578	1.0563	NaN	NaN	biological regulation;biosynthetic process;cellular metabolic process;cellular process;chromosome segregation;cofactor metabolic process;metabolic process;small molecule metabolic process			2.42009	NaN	NaN	CIAO1	Probable cytosolic iron-sulfur protein assembly protein CIAO1	O76071	ENSG00000144021	#N/A	#N/A	#N/A	#N/A
579	1.29232	-0.073	NaN	biological regulation;cellular component organization;cellular metabolic process;cellular nitrogen compound metabolic process;cellular process;chromatin modification;chromatin organization;chromosome organization;DNA metabolic process;DNA modification;macromolecule metabolic process;macromolecule modification;metabolic process;nitrogen compound metabolic process;nucleobase-containing compound met…			4.68995	0.20533	NaN	MTA2	Metastasis-associated protein MTA2	O94776;O94776-2	ENSG00000149480	#N/A	#N/A	#N/A	#N/A
580	0.761591	0.685	2.91648	cellular metabolic process;cellular process;establishment of localization;macromolecule metabolic process;metabolic process;primary metabolic process;protein metabolic process;protein targeting;protein transport;transmembrane transport;transport	MitoCarta3.0	MOM	2.12087	3.62128	60.93	TOMM70;TOMM70A	Mitochondrial import receptor subunit TOM70;Mitochondrial import receptor subunit TOM70 OS=Homo sapiens OX=9606 GN=TOMM70 PE=1 SV=1	O94826	ENSG00000154174	#N/A	#N/A	#N/A	580
581	0.88672	NaN	NaN	carbohydrate metabolic process;cellular component organization;cellular metabolic process;cellular process;developmental process;embryo development;establishment of localization;Golgi vesicle transport;immune system process;macromolecule metabolic process;macromolecule modification;membrane organization;metabolic process;organelle organization;peptidyl-amino acid modification;primary metabolic pr…			3.48974	NaN	NaN	SEC24D	Protein transport protein Sec24D	E9PC44;E9PDM8;O94855;O94855-2	ENSG00000150961	#N/A	#N/A	#N/A	#N/A
582	-0.0360131	NaN	NaN	biological regulation;cell differentiation;cellular metabolic process;cellular process;developmental process;macromolecule metabolic process;macromolecule modification;metabolic process;primary metabolic process;protein metabolic process;protein modification by small protein conjugation or removal;protein modification process;regulation of protein modification process;response to stimulus;respons…			0.0688593	NaN	NaN	UFL1	E3 UFM1-protein ligase 1	O94874;O94874-2;O94874-3	ENSG00000014123	#N/A	#N/A	#N/A	#N/A
583	0.56863	NaN	NaN	biological regulation;cellular component assembly;cellular component organization;cellular macromolecular complex assembly;cellular metabolic process;cellular nitrogen compound metabolic process;cellular process;localization;macromolecular complex assembly;macromolecule metabolic process;metabolic process;mRNA metabolic process;mRNA processing;nitrogen compound metabolic process;nucleobase-contai…			1.7799	NaN	NaN	PRPF6	Pre-mRNA-processing factor 6	O94906;O94906-2	ENSG00000101161	#N/A	#N/A	#N/A	#N/A
584	-0.494141	NaN	6	amine metabolic process;behavior;behavioral interaction between organisms;biological regulation;biosynthetic process;catabolic process;cell communication;cell-cell signaling;cellular amino acid metabolic process;cellular component assembly;cellular component organization;cellular ketone metabolic process;cellular metabolic process;cellular nitrogen compound metabolic process;cellular process;esta…	MitoCarta3.0	MIM	1.5478	NaN	102.29	GLS	Glutaminase kidney isoform mitochondrial OS=Homo sapiens OX=9606 GN=GLS PE=1 SV=1;Glutaminase kidney isoform, mitochondrial	O94925;O94925-3	ENSG00000115419	#N/A	#N/A	#N/A	#N/A
585	0.898465	NaN	NaN	biological regulation;cellular metabolic process;cellular process;establishment of localization;macromolecule metabolic process;metabolic process;primary metabolic process;protein metabolic process;protein transport;response to chemical stimulus;response to stimulus;response to stress;signal transduction;transport;vesicle-mediated transport			3.1584	NaN	NaN	YIF1A	Protein YIF1A	A6NGW1;C9JST7;E9PIZ0;O95070	ENSG00000174851	#N/A	#N/A	#N/A	#N/A
586	1.10731	NaN	NaN	anatomical structure development;biological regulation;cell differentiation;cellular component organization;cellular membrane organization;cellular process;developmental process;establishment of localization;exocytosis;Golgi vesicle transport;membrane fusion;membrane organization;neurotransmitter transport;organelle fusion;organelle organization;protein transport;secretion;transport;vesicle organ…			2.30686	NaN	NaN	VAMP5	Vesicle-associated membrane protein 5	O95183	ENSG00000168899	#N/A	#N/A	#N/A	#N/A
587	1.75998	0.115	NaN	cell death;cellular component organization;cellular process;death;endoplasmic reticulum organization;establishment of localization;organelle organization;transport;vesicle-mediated transport;viral reproduction			5.72534	1.53818	NaN	RTN3	Reticulon-3;Reticulon	B7Z4M1;F5GWG7;F5H617;F5H891;O95197;O95197-2;O95197-3;O95197-4;O95197-5;O95197-6;O95197-7	ENSG00000133318	587	#N/A	#N/A	#N/A
588	-0.240063	0.541	6	cellular component organization;cellular membrane organization;cellular process;membrane organization;mitochondrion organization;organelle organization	MitoCarta3.0	MIM	0.551801	4.07294	65.4	LETM1	LETM1 and EF-hand domain-containing protein 1, mitochondrial;Mitochondrial proton/calcium exchanger protein OS=Homo sapiens OX=9606 GN=LETM1 PE=1 SV=1	O95202	ENSG00000168924	#N/A	588	#N/A	#N/A
589	0.903043	NaN	NaN	cell cycle;cellular component movement;cellular component organization;cellular process;cytokinesis;cytoskeleton organization;establishment of localization;metabolic process;mitotic cell cycle;organelle organization;protein transport;transport;vesicle-mediated transport			3.63369	NaN	NaN	KIF20A	Kinesin-like protein KIF20A	O95235;O95235-2	ENSG00000112984	#N/A	#N/A	#N/A	#N/A
590	0.818256	NaN	NaN	biological regulation;cellular component assembly;cellular component movement;cellular component organization;cellular macromolecular complex assembly;cellular process;coagulation;cytokinesis;cytoskeleton-dependent intracellular transport;establishment of localization;immune system process;locomotion;macromolecular complex assembly;metabolic process;multicellular organismal process;organelle orga…			2.3761	NaN	NaN	KIF4A	Chromosome-associated kinesin KIF4A	O95239;O95239-2	ENSG00000090889	#N/A	#N/A	#N/A	#N/A
591	1.39097	0.103	NaN	cell cycle;cell division;cellular component organization;cellular metabolic process;cellular nitrogen compound metabolic process;cellular process;chromosome organization;chromosome segregation;DNA metabolic process;DNA packaging;macromolecule metabolic process;metabolic process;mitotic cell cycle;nitrogen compound metabolic process;nucleobase-containing compound metabolic process;organelle organi…			5.01239	0.52758	NaN	SMC2	Structural maintenance of chromosomes protein 2	O95347;O95347-2	ENSG00000136824	591	#N/A	#N/A	#N/A
592	-1.15126	NaN	NaN	amine metabolic process;cellular amino acid metabolic process;cellular ketone metabolic process;cellular metabolic process;cellular nitrogen compound metabolic process;cellular process;macromolecule metabolic process;metabolic process;nitrogen compound metabolic process;nucleobase-containing compound metabolic process;organic acid metabolic process;primary metabolic process;RNA metabolic process;…	MitoCarta3.0	Matrix	1.30998	NaN	NaN	FARS2	Phenylalanine--tRNA ligase, mitochondrial	A0A3B3ITR6;O95363	ENSG00000145982	#N/A	#N/A	#N/A	#N/A
593	1.9086	0.631	1.35614	biological regulation;cellular process;establishment of localization;immune system process;nuclear transport;nucleocytoplasmic transport;protein targeting;protein transport;response to stimulus;response to stress;signal transduction;transport;viral reproduction			9.83392	NaN	62.8	IPO7	Importin-7;Importin-7 OS=Homo sapiens OX=9606 GN=IPO7 PE=1 SV=1	O95373	ENSG00000205339	#N/A	#N/A	#N/A	593
594	0.913907	NaN	NaN	biological regulation;response to stimulus;response to stress			3.49675	NaN	NaN	AHSA1	Activator of 90 kDa heat shock protein ATPase homolog 1	G3V438;H0YJG7;O95433;O95433-2	ENSG00000100591	#N/A	#N/A	#N/A	#N/A
595	-0.292869	NaN	NaN	cellular metabolic process;cellular nitrogen compound metabolic process;cellular process;macromolecule metabolic process;metabolic process;nitrogen compound metabolic process;nucleobase-containing compound metabolic process;primary metabolic process;RNA metabolic process;RNA processing;rRNA processing			0.510002	NaN	NaN	NSA2	Ribosome biogenesis protein NSA2 homolog	A0A0A0MQZ6;O95478	ENSG00000164346	#N/A	#N/A	#N/A	#N/A
596	1.23679	NaN	NaN	biological regulation;carbohydrate metabolic process;cellular component organization;cellular metabolic process;cellular process;establishment of localization;Golgi vesicle transport;immune system process;macromolecule metabolic process;macromolecule modification;membrane organization;metabolic process;organelle organization;peptidyl-amino acid modification;primary metabolic process;protein glyco…			4.55285	NaN	NaN	SEC24A	Protein transport protein Sec24A	O95486	ENSG00000113615	#N/A	#N/A	#N/A	#N/A
597	0.941338	NaN	1.57531	anatomical structure development;anatomical structure formation involved in morphogenesis;anatomical structure morphogenesis;biological regulation;carbohydrate metabolic process;cellular component organization;cellular metabolic process;cellular process;developmental process;establishment of localization;Golgi vesicle transport;immune system process;macromolecule metabolic process;macromolecule m…			2.94453	NaN	43.5	SEC24B	Isoform 3 of Protein transport protein Sec24B OS=Homo sapiens OX=9606 GN=SEC24B;Protein transport protein Sec24B	O95487;O95487-2;O95487-3	ENSG00000138802	#N/A	#N/A	597	#N/A
598	0.530947	NaN	1.16992	biological regulation;cell communication;cell-cell signaling;cellular component organization;cellular membrane organization;cellular process;endocytosis;endosome transport;establishment of localization;Golgi vesicle transport;immune system process;locomotion;membrane invagination;membrane organization;protein transport;response to chemical stimulus;response to external stimulus;response to stimul…			2.13027	NaN	49.01	AP2A1	AP-2 complex subunit alpha-1;AP-2 complex subunit alpha-1 OS=Homo sapiens OX=9606 GN=AP2A1 PE=1 SV=3	O95782;O95782-2	ENSG00000196961	#N/A	#N/A	598	#N/A
599	0.159894	0.725	NaN	cellular metabolic process;cellular process;macromolecule metabolic process;metabolic process;primary metabolic process;protein folding;protein metabolic process;response to abiotic stimulus;response to heat;response to stimulus;response to stress			1.02617	3.49594	NaN	BAG2	BAG family molecular chaperone regulator 2	O95816;O95816-2	ENSG00000112208	599	#N/A	#N/A	#N/A
600	1.26028	0.407	NaN	anatomical structure development;biological regulation;cellular metabolic process;cellular process;developmental process;macromolecule metabolic process;metabolic process;primary metabolic process;protein folding;protein metabolic process;regulation of protein stability;response to abiotic stimulus;response to external stimulus;response to heat;response to stimulus;response to stress			4.28106	1.09267	NaN	BAG3	BAG family molecular chaperone regulator 3	C9JFK9;O95817	ENSG00000151929	600	#N/A	#N/A	#N/A
601	1.1996	1.283	3.58015	cellular metabolic process;cellular process;establishment of localization;ion transport;macromolecule metabolic process;metabolic process;primary metabolic process;protein metabolic process;protein targeting;protein transport;transmembrane transport;transport	MitoCarta3.0	MOM	3.57256	2.02817	80.9	TOMM40	Mitochondrial import receptor subunit TOM40 homolog;Mitochondrial import receptor subunit TOM40 homolog OS=Homo sapiens OX=9606 GN=TOMM40 PE=1 SV=1	K7EJ57;K7EKG4;O96008;O96008-2	ENSG00000130204	#N/A	#N/A	#N/A	601
602	0.770238	NaN	NaN	alcohol metabolic process;anatomical structure development;carbohydrate metabolic process;catabolic process;cell communication;cellular ketone metabolic process;cellular metabolic process;cellular process;developmental process;generation of precursor metabolites and energy;metabolic process;organic acid metabolic process;primary metabolic process;response to external stimulus;response to extracel…			2.79219	NaN	NaN	LDHA	L-lactate dehydrogenase A chain	F5GXY2;P00338;P00338-2;P00338-3;P00338-4;P00338-5	ENSG00000134333	#N/A	#N/A	#N/A	#N/A
603	-1.14088	0.041	NaN	amine metabolic process;anatomical structure development;biological regulation;biosynthetic process;catabolic process;cellular amino acid metabolic process;cellular ketone metabolic process;cellular metabolic process;cellular nitrogen compound metabolic process;cellular process;developmental process;metabolic process;nitrogen compound metabolic process;organic acid metabolic process;primary metab…	MitoCarta3.0	Matrix	1.56558	1.14515	NaN	GLUD1;GLUD1;GLUD2	Glutamate dehydrogenase 1, mitochondrial;Glutamate dehydrogenase 1, mitochondrial;Glutamate dehydrogenase 2, mitochondrial	A0A804HJD7;A0A804HKE0;P00367;P00367-2;P00367-3;P49448	ENSG00000148672;ENSG00000182890	#N/A	#N/A	#N/A	#N/A
604	0.700615	NaN	NaN	amine metabolic process;biological regulation;biosynthetic process;cellular amino acid metabolic process;cellular homeostasis;cellular ketone metabolic process;cellular metabolic process;cellular nitrogen compound metabolic process;cellular process;homeostatic process;macromolecule metabolic process;metabolic process;nitrogen compound metabolic process;nucleobase-containing compound metabolic pro…	MitoCarta3.0	Matrix	1.71264	NaN	NaN	GSR	Glutathione reductase, mitochondrial	P00390;P00390-2;P00390-3;P00390-4;P00390-5	ENSG00000104687	#N/A	#N/A	#N/A	#N/A
605	0.244927	0.296	NaN	biosynthetic process;cellular metabolic process;cellular nitrogen compound metabolic process;cellular process;generation of precursor metabolites and energy;macromolecule metabolic process;metabolic process;nitrogen compound metabolic process;nucleobase-containing compound metabolic process;primary metabolic process;RNA metabolic process;small molecule metabolic process;transcription initiation, …	MitoCarta3.0	MIM	1.25814	4.31635	NaN	MT-CO2	Cytochrome c oxidase subunit 2	P00403	ENSG00000198712	605	#N/A	#N/A	#N/A
606	1.64278	0.092	NaN	alcohol metabolic process;amine metabolic process;anatomical structure development;anatomical structure morphogenesis;behavior;biological regulation;biosynthetic process;catabolic process;cell activation;cell death;cell development;cell differentiation;cell proliferation;cellular aromatic compound metabolic process;cellular component assembly;cellular component morphogenesis;cellular component or…			7.79918	NaN	NaN	HPRT1	Hypoxanthine-guanine phosphoribosyltransferase	P00492	ENSG00000165704	606	#N/A	#N/A	#N/A
607	1.22717	NaN	NaN	anatomical structure development;anatomical structure morphogenesis;behavior;biological adhesion;biological regulation;biosynthetic process;cell activation;cell adhesion;cell motility;cell proliferation;cellular component movement;cellular component organization;cellular lipid metabolic process;cellular localization;cellular membrane organization;cellular metabolic process;cellular process;develo…			3.59866	NaN	NaN	EGFR	Epidermal growth factor receptor;Receptor protein-tyrosine kinase	C9JYS6;P00533;P00533-3;P00533-4;Q504U8	ENSG00000146648	#N/A	#N/A	#N/A	#N/A
608	0.148349	NaN	NaN	alcohol metabolic process;biosynthetic process;carbohydrate metabolic process;cell differentiation;cellular metabolic process;cellular process;developmental process;metabolic process;phosphorus metabolic process;primary metabolic process;small molecule metabolic process			1.52881	NaN	NaN	PGK1	Phosphoglycerate kinase 1	P00558;P00558-2	ENSG00000102144	#N/A	#N/A	#N/A	#N/A
609	0.657093	NaN	NaN	aging;amine metabolic process;anatomical structure development;biological regulation;biosynthetic process;cellular amide metabolic process;cellular amino acid metabolic process;cellular ketone metabolic process;cellular metabolic process;cellular nitrogen compound metabolic process;cellular process;developmental process;metabolic process;nitrogen compound metabolic process;nitrogen cycle metaboli…			7.44419	NaN	NaN	ASS1	Argininosuccinate synthase	P00966;Q5T6L5;Q5T6L6	ENSG00000130707	#N/A	#N/A	#N/A	#N/A
610	-0.639701	NaN	NaN	biological adhesion;biological regulation;cell adhesion;cell differentiation;cellular metabolic process;cellular process;developmental process;macromolecule metabolic process;macromolecule modification;metabolic process;primary metabolic process;protein metabolic process;protein modification process			0.558857	NaN	NaN	CSTA	Cystatin-A;Cystatin-A, N-terminally processed	C9J0E4;P01040	ENSG00000121552	#N/A	#N/A	#N/A	#N/A
611	-0.184528	NaN	NaN	biological regulation;cellular component organization;cellular membrane organization;cellular process;endocytosis;establishment of localization;homeostatic process;immune system process;macromolecule metabolic process;membrane invagination;membrane organization;metabolic process;primary metabolic process;protein metabolic process;response to stimulus;response to stress;transport;vesicle-mediated …			0.258751	NaN	NaN	IGKC	Ig kappa chain C region	A0A5H1ZRQ3;P01834		#N/A	#N/A	#N/A	#N/A
612	-0.41804	-0.223	NaN	aging;alcohol metabolic process;anatomical structure development;biological regulation;catabolic process;cell differentiation;cellular aromatic compound metabolic process;cellular component assembly;cellular component organization;cellular lipid metabolic process;cellular metabolic process;cellular nitrogen compound metabolic process;cellular process;cellular respiration;developmental process;gen…	MitoCarta3.0	IMS	3.24585	0.16705	NaN	CAT	Catalase	P04040	ENSG00000121691	#N/A	#N/A	#N/A	#N/A
613	2.29254	-0.441	0.722466	alcohol metabolic process;biological regulation;biosynthetic process;carbohydrate metabolic process;catabolic process;cell activation;cellular component assembly;cellular component organization;cellular homeostasis;cellular metabolic process;cellular nitrogen compound metabolic process;cellular process;coagulation;cytoskeleton organization;establishment of localization;exocytosis;generation of pr…			4.352	NaN	36.96	ALDOA	Fructose-bisphosphate aldolase A;Fructose-bisphosphate aldolase;Fructose-bisphosphate aldolase OS=Homo sapiens OX=9606 GN=ALDOA PE=1 SV=1	H3BMQ8;H3BPS8;H3BQN4;H3BR04;H3BUH7;J3KPS3;P04075;P04075-2	ENSG00000149925	#N/A	#N/A	613	#N/A
614	1.59612	NaN	NaN	behavior;biological regulation;multicellular organismal process;response to stimulus			3.85938	NaN	NaN	CSTB	Cystatin-B	A0A1W2PQG6;P04080	ENSG00000160213	#N/A	#N/A	#N/A	#N/A
615	1.09921	NaN	NaN	anatomical structure development;biological regulation;cell activation;cell differentiation;cellular component movement;cellular metabolic process;cellular nitrogen compound metabolic process;cellular process;developmental process;DNA geometric change;DNA metabolic process;establishment of localization;homeostatic process;hormone transport;immune system process;lipid transport;macromolecule metab…			3.29638	NaN	NaN	ANXA1	Annexin A1	P04083	ENSG00000135046	#N/A	#N/A	#N/A	#N/A
616	0.527453	NaN	2.68482	amine metabolic process;biosynthetic process;cellular amino acid metabolic process;cellular component assembly;cellular component organization;cellular ketone metabolic process;cellular metabolic process;cellular nitrogen compound metabolic process;cellular process;heterocycle metabolic process;macromolecular complex assembly;metabolic process;multicellular organismal process;neurological system …	MitoCarta3.0	Matrix	0.774016	NaN	76.6	OAT	Ornithine aminotransferase mitochondrial OS=Homo sapiens OX=9606 GN=OAT PE=1 SV=1;Ornithine aminotransferase, mitochondrial;Ornithine aminotransferase, hepatic form;Ornithine aminotransferase, renal form	P04181;P04181-2	ENSG00000065154	#N/A	#N/A	616	#N/A
617	2.19123	NaN	NaN	anatomical structure development;biosynthetic process;cell proliferation;cellular aromatic compound metabolic process;cellular component assembly;cellular component organization;cellular metabolic compound salvage;cellular metabolic process;cellular nitrogen compound metabolic process;cellular process;developmental process;DNA metabolic process;heterocycle metabolic process;macromolecular complex…			6.21926	NaN	NaN	TK1	Thymidine kinase, cytosolic;Thymidine kinase	K7ERJ1;K7ERV3;K7ES52;P04183	ENSG00000167900	#N/A	#N/A	#N/A	#N/A
618	-0.4626	NaN	NaN	anatomical structure development;developmental process			1.27657	NaN	NaN	KRT6B	Keratin, type II cytoskeletal 6B	P04259	ENSG00000185479	#N/A	#N/A	#N/A	#N/A
619	0.0991553	-0.214	NaN	alcohol metabolic process;biological regulation;biosynthetic process;carbohydrate metabolic process;cell death;cellular component organization;cellular metabolic process;cellular process;cytoskeleton organization;death;macromolecule metabolic process;macromolecule modification;metabolic process;organelle organization;peptidyl-amino acid modification;primary metabolic process;protein metabolic pro…			0.753472	0.113	NaN	GAPDH	Glyceraldehyde-3-phosphate dehydrogenase	E7EUT5;P04406;P04406-2	ENSG00000111640	#N/A	#N/A	#N/A	#N/A
620	0.23299	-0.141	0.594549	biological adhesion;biological regulation;cell adhesion;cellular component movement;cellular process;homeostatic process;macromolecule metabolic process;metabolic process;multi-organism process;regulation of protein modification process;regulation of translation;response to biotic stimulus;response to chemical stimulus;response to stimulus;response to stress;signal transduction			2.34253	0.11929	17.34	HSPB1	Heat shock protein beta-1;Heat shock protein beta-1 OS=Homo sapiens OX=9606 GN=HSPB1 PE=1 SV=2	A0A6Q8PFK8;A0A6Q8PGK1;A0A6Q8PHJ6;F8WE04;P04792	ENSG00000106211	#N/A	#N/A	620	#N/A
621	0.660506	NaN	NaN	aging;anatomical structure development;anatomical structure morphogenesis;biological regulation;biosynthetic process;cell cycle;cell maturation;cellular aromatic compound metabolic process;cellular metabolic process;cellular nitrogen compound metabolic process;cellular process;cofactor metabolic process;developmental maturation;developmental process;growth;heterocycle metabolic process;interspeci…			2.27803	NaN	NaN	TYMS	Thymidylate synthase	P04818;P04818-2	ENSG00000176890	#N/A	#N/A	#N/A	#N/A
622	0.918695	-0.204	NaN	biosynthetic process;carbohydrate metabolic process;cellular metabolic process;cellular process;establishment of localization;macromolecule metabolic process;macromolecule modification;metabolic process;peptidyl-amino acid modification;primary metabolic process;protein glycosylation;protein metabolic process;protein modification process;protein targeting;protein transport;translation;transport			4.79276	0.00039	NaN	RPN1	Dolichyl-diphosphooligosaccharide--protein glycosyltransferase subunit 1	B7Z4L4;P04843	ENSG00000163902	#N/A	#N/A	#N/A	#N/A
623	0.59092	-0.186	NaN	aging;biosynthetic process;carbohydrate metabolic process;cellular metabolic process;cellular process;developmental process;establishment of localization;macromolecule metabolic process;macromolecule modification;metabolic process;peptidyl-amino acid modification;primary metabolic process;protein glycosylation;protein metabolic process;protein modification process;protein targeting;protein transp…			3.92754	1e-05	NaN	RPN2	Dolichyl-diphosphooligosaccharide--protein glycosyltransferase subunit 2	P04844;P04844-2	ENSG00000118705	#N/A	#N/A	#N/A	#N/A
624	1.29818	0.445	NaN	biological regulation;cell activation;cell communication;cell cycle;cell division;cell proliferation;cell-cell signaling;cellular metabolic process;cellular process;coagulation;macromolecule metabolic process;macromolecule modification;metabolic process;multicellular organismal process;phosphorus metabolic process;primary metabolic process;protein metabolic process;protein modification process;pr…			4.44854	0.90129	NaN	GNAI1;GNAI2;GNAI1	Guanine nucleotide-binding protein G(i) subunit alpha-1;Guanine nucleotide-binding protein G(i) subunit alpha-2;Guanine nucleotide-binding protein G(i) subunit alpha-1	A0A3B3ITM0;P04899;P04899-2;P04899-3;P04899-4;P04899-5;P04899-6;P63096;P63096-2	ENSG00000114353;ENSG00000127955	624	#N/A	#N/A	#N/A
625	0.947217	0.079	NaN	biological regulation;cellular homeostasis;cellular ion homeostasis;cellular process;establishment of localization;homeostatic process;ion transport;multicellular organismal process;muscle contraction;regulation of transport;response to abiotic stimulus;response to chemical stimulus;response to drug;response to endogenous stimulus;response to external stimulus;response to stimulus;transmembrane t…			2.13411	2.73854	NaN	ATP1A1	Sodium/potassium-transporting ATPase subunit alpha-1	P05023;P05023-2;P05023-3;P05023-4	ENSG00000163399	625	#N/A	#N/A	#N/A
626	-0.626356	NaN	NaN	amine metabolic process;anatomical structure development;biological regulation;biosynthetic process;catabolic process;cellular amide metabolic process;cellular amino acid metabolic process;cellular component assembly;cellular component organization;cellular ketone metabolic process;cellular metabolic process;cellular nitrogen compound metabolic process;cellular process;developmental process;macro…			2.12192	NaN	NaN	ARG1	Arginase-1	A0A5F9ZGN6;A0A5F9ZH78;P05089;P05089-2;P05089-3	ENSG00000118520	#N/A	#N/A	#N/A	#N/A
627	-0.40556	NaN	NaN	autophagy;biological adhesion;biological regulation;catabolic process;cell adhesion;cell motility;cellular component movement;cellular metabolic process;cellular process;cytokine production;immune system process;locomotion;macromolecule metabolic process;macromolecule modification;metabolic process;multicellular organismal process;multi-organism process;peptidyl-amino acid modification;primary me…			1.27383	NaN	NaN	S100A8	Protein S100-A8;Protein S100-A8, N-terminally processed	P05109	ENSG00000143546	#N/A	#N/A	#N/A	#N/A
628	0.357333	0.146	2.12763	biological regulation;cellular metabolic process;cellular process;chromosome segregation;energy reserve metabolic process;establishment of localization;generation of precursor metabolites and energy;metabolic process;nucleobase-containing compound transport;regulation of transport;small molecule metabolic process;transmembrane transport;transport;viral reproduction	MitoCarta3.0	MIM	3.38448	2.95334	58.13	SLC25A5	ADP/ATP translocase 2 OS=Homo sapiens OX=9606 GN=SLC25A5 PE=1 SV=7;ADP/ATP translocase 2;ADP/ATP translocase 2, N-terminally processed	P05141	ENSG00000005022	#N/A	#N/A	#N/A	628
629	-1.56411	NaN	-1	catabolic process;cellular amide metabolic process;cellular ketone metabolic process;cellular lipid metabolic process;cellular metabolic process;cellular nitrogen compound metabolic process;cellular process;cofactor metabolic process;heterocycle metabolic process;lipid metabolic process;metabolic process;nitrogen compound metabolic process;organic acid metabolic process;primary metabolic process;…	MitoCarta3.0	Matrix	1.74334	NaN	20.55	PCCA	Propionyl-CoA carboxylase alpha chain mitochondrial OS=Homo sapiens OX=9606 GN=PCCA PE=1 SV=4;Propionyl-CoA carboxylase alpha chain, mitochondrial	A0A1B0GU58;A0A1B0GUX9;A0A1B0GWA1;A0A1B0GWI4;P05165;P05165-2;P05165-3	ENSG00000175198	#N/A	#N/A	#N/A	#N/A
630	1.43316	NaN	NaN	biological regulation;biosynthetic process;cellular metabolic process;cellular process;establishment of localization;macromolecule metabolic process;macromolecule modification;metabolic process;phosphorus metabolic process;primary metabolic process;protein metabolic process;protein modification process;protein phosphorylation;regulation of translation;response to chemical stimulus;response to sti…			4.81664	NaN	NaN	EIF2S1	Eukaryotic translation initiation factor 2 subunit 1	G3V4T5;H0YJS4;P05198	ENSG00000134001	#N/A	#N/A	#N/A	#N/A
631	0.00211922	-0.146	NaN	biosynthetic process;catabolic process;cellular component disassembly;cellular component organization;cellular metabolic process;cellular nitrogen compound metabolic process;cellular process;establishment of localization;macromolecule metabolic process;metabolic process;mRNA metabolic process;nitrogen compound metabolic process;nucleobase-containing compound metabolic process;primary metabolic pr…			0.00707582	0.01935	NaN	RPLP0;RPLP0P6	60S acidic ribosomal protein P0;60S acidic ribosomal protein P0-like	F8VPE8;F8VQY6;F8VRK7;F8VS58;F8VU65;F8VW21;F8VWS0;G3V210;P05388;P05388-2;Q8NHW5	ENSG00000089157	#N/A	#N/A	#N/A	#N/A
632	0.541876	NaN	NaN	anatomical structure morphogenesis;biological regulation;cell cycle;cellular component organization;cellular process;cytoskeleton organization;developmental process;establishment of localization;Golgi vesicle transport;organelle organization;protein transport;response to chemical stimulus;response to stimulus;signal transduction;transport;vesicle-mediated transport;viral reproduction			4.68973	NaN	NaN	KRT18	Keratin, type I cytoskeletal 18	F8VZY9;P05783	ENSG00000111057	#N/A	#N/A	#N/A	#N/A
633	0.449784	0.025	NaN	aging;anatomical structure development;anatomical structure morphogenesis;biological regulation;biosynthetic process;catabolic process;cell cycle;cell death;cell development;cell differentiation;cell division;cell motility;cellular component assembly;cellular component disassembly;cellular component movement;cellular component organization;cellular localization;cellular membrane organization;cell…			2.64436	0.51823	NaN	CDK1;CDC2	Cyclin-dependent kinase 1	A0A024QZP7;A0A087WZZ9;E5RIU6;P06493;P06493-2	ENSG00000170312	633	#N/A	#N/A	#N/A
634	0.1715	-0.188	3.76977	anatomical structure formation involved in morphogenesis;biological regulation;biosynthetic process;cell differentiation;cellular component organization;cellular homeostasis;cellular ion homeostasis;cellular metabolic process;cellular nitrogen compound metabolic process;cellular process;developmental process;establishment of localization;generation of precursor metabolites and energy;heterocycle …	MitoCarta3.0	MIM	0.510934	0.00018	53.7	ATP5B;ATP5F1B	ATP synthase subunit beta mitochondrial OS=Homo sapiens OX=9606 GN=ATP5F1B PE=1 SV=3;ATP synthase subunit beta, mitochondrial;ATP synthase subunit beta	F8W079;H0YH81;P06576	ENSG00000110955	#N/A	#N/A	634	#N/A
635	-0.302831	NaN	NaN	autophagy;biological adhesion;biological regulation;catabolic process;cell adhesion;cell communication;cell motility;cell-cell signaling;cellular component movement;cellular component organization;cellular metabolic process;cellular process;cytokine production;cytoskeleton organization;immune system process;locomotion;macromolecule metabolic process;macromolecule modification;metabolic process;mu…			0.887759	NaN	NaN	S100A9	Protein S100-A9	P06702	ENSG00000163220	#N/A	#N/A	#N/A	#N/A
636	1.75924	NaN	NaN	anatomical structure morphogenesis;biological regulation;cellular component morphogenesis;cellular component organization;cellular process;developmental process;response to stimulus;signal transduction			5.13528	NaN	NaN	S100A6	Protein S100;Protein S100-A6	P06703;R4GN98	ENSG00000197956	#N/A	#N/A	#N/A	#N/A
637	0.196768	NaN	NaN	alcohol metabolic process;biological regulation;biosynthetic process;carbohydrate metabolic process;catabolic process;cellular metabolic process;cellular nitrogen compound metabolic process;cellular process;generation of precursor metabolites and energy;macromolecule metabolic process;metabolic process;multi-organism process;nitrogen compound metabolic process;nucleobase-containing compound metab…			2.46118	NaN	NaN	ENO1	Alpha-enolase;Enolase	A0A2R8Y6G6;K7EM90;P06733;P06733-2	ENSG00000074800	#N/A	#N/A	#N/A	#N/A
638	0.998854	NaN	NaN	alcohol metabolic process;biological regulation;biosynthetic process;carbohydrate metabolic process;catabolic process;cell death;cellular metabolic process;cellular process;death;energy reserve metabolic process;generation of precursor metabolites and energy;heterocycle metabolic process;homeostatic process;macromolecule metabolic process;metabolic process;polysaccharide metabolic process;primary…			4.79191	NaN	NaN	PYGL	Glycogen phosphorylase, liver form;Alpha-1,4 glucan phosphorylase	E9PK47;P06737;P06737-2	ENSG00000100504	#N/A	#N/A	#N/A	#N/A
639	1.7517	0.157	NaN	cellular component movement;cellular process;multicellular organismal process;muscle contraction			6.07254	0.90141	NaN	TPM3	Tropomyosin alpha-3 chain	A0A087WWU8;D6R904;P06753-2;P06753-3;P06753-4;P06753-5;P06753-6	ENSG00000143549	639	#N/A	#N/A	#N/A
640	0.832933	0.404	0.782409	anatomical structure formation involved in morphogenesis;biological regulation;cellular component assembly;cellular component organization;cellular membrane organization;cellular process;developmental process;establishment of localization;extracellular matrix organization;extracellular structure organization;macromolecular complex assembly;membrane organization;multicellular organismal process;or…			4.78868	3.99645	40.21	ANXA2;ANXA2;ANXA2P2	Annexin A2;Annexin;Putative annexin A2-like protein;Isoform 2 of Annexin A2 OS=Homo sapiens OX=9606 GN=ANXA2	A6NMY6;H0YKS4;H0YL33;H0YM50;H0YMD0;H0YMU9;H0YMW4;H0YN42;H0YNB8;H0YNP5;P07355;P07355-2	ENSG00000182718	#N/A	#N/A	#N/A	640
641	-0.0247122	-0.051	NaN	biological regulation;catabolic process;cellular component disassembly;cellular component organization;cellular metabolic process;cellular process;extracellular matrix organization;extracellular structure organization;macromolecule metabolic process;metabolic process;primary metabolic process;protein metabolic process;proteolysis			0.117579	0.09897	NaN	CAPN1	Calpain-1 catalytic subunit	P07384	ENSG00000014216	#N/A	#N/A	#N/A	#N/A
642	0.429018	0.311	NaN	biological regulation;cell cycle;cell division;cell killing;cellular component assembly;cellular component movement;cellular component organization;cellular macromolecular complex assembly;cellular process;cytoskeleton organization;cytoskeleton-dependent intracellular transport;establishment of localization;immune system process;macromolecular complex assembly;mitotic cell cycle;organelle assembl…			5.73576	2.4685	NaN	TUBB	Tubulin beta chain	P07437;Q5JP53;Q5ST81	ENSG00000183311;ENSG00000196230;ENSG00000224156;ENSG00000227739;ENSG00000229684;ENSG00000232421;ENSG00000232575;ENSG00000235067	642	#N/A	#N/A	#N/A
643	1.45156	NaN	NaN	anatomical structure formation involved in morphogenesis;biological regulation;cell activation;cellular component organization;cellular process;coagulation;cytoskeleton organization;developmental process;establishment of localization;exocytosis;multicellular organismal process;organelle organization;regulation of body fluid levels;regulation of DNA metabolic process;regulation of organelle organi…			4.46518	NaN	NaN	PFN1	Profilin-1	K7EJ44;P07737	ENSG00000108518	#N/A	#N/A	#N/A	#N/A
644	1.91255	0.155	NaN	amine metabolic process;biological regulation;cellular amino acid metabolic process;cellular component assembly;cellular component organization;cellular ketone metabolic process;cellular metabolic process;cellular nitrogen compound metabolic process;cellular process;macromolecular complex assembly;macromolecule metabolic process;metabolic process;nitrogen compound metabolic process;nucleobase-con…			5.84751	3.15142	NaN	EPRS	Bifunctional glutamate/proline--tRNA ligase;Glutamate--tRNA ligase;Proline--tRNA ligase	P07814;V9GYZ6	ENSG00000136628	644	#N/A	#N/A	#N/A
645	0.390443	0.075	NaN	biological regulation;cell cycle;cell death;cell motility;cellular component assembly;cellular component movement;cellular component organization;cellular macromolecular complex assembly;cellular membrane organization;cellular metabolic process;cellular process;death;endocytosis;establishment of localization;immune system process;locomotion;macromolecular complex assembly;macromolecule metabolic …			3.92507	1.56224	NaN	HSP90AA1	Heat shock protein HSP 90-alpha	P07900;P07900-2	ENSG00000080824	645	#N/A	#N/A	#N/A
646	0.10726	NaN	NaN	biological regulation;catabolic process;cellular ketone metabolic process;cellular metabolic process;cellular process;cofactor metabolic process;homeostatic process;metabolic process;organic acid metabolic process;small molecule metabolic process	MitoCarta3.0	Matrix	0.528674	NaN	NaN	FH	Fumarate hydratase, mitochondrial	A0A804HI24;P07954;P07954-2	ENSG00000091483	#N/A	#N/A	#N/A	#N/A
647	0.844815	NaN	NaN	biological regulation;cell junction organization;cell motility;cellular component assembly;cellular component movement;cellular component organization;cellular process;cytokinesis;establishment of localization;locomotion;protein transport;response to chemical stimulus;response to external stimulus;response to stimulus;signal transduction;transport			1.20033	NaN	NaN	RHOC	Rho-related GTP-binding protein RhoC	E9PQH6;P08134;Q5JR08	ENSG00000155366	#N/A	#N/A	#N/A	#N/A
648	0.633952	0.227	NaN	anatomical structure development;biological regulation;cellular metabolic process;cellular process;developmental process;immune system process;locomotion;macromolecule metabolic process;metabolic process;primary metabolic process;protein folding;protein metabolic process;response to abiotic stimulus;response to chemical stimulus;response to external stimulus;response to heat;response to stimulus;…			3.53636	4.21671	NaN	HSP90AB1	Heat shock protein HSP 90-beta	P08238	ENSG00000096384	648	#N/A	#N/A	#N/A
649	1.12272	0.299	NaN	biological regulation;biosynthetic process;cellular metabolic process;cellular process;establishment of localization;macromolecule metabolic process;metabolic process;primary metabolic process;protein metabolic process;protein targeting;protein transport;response to chemical stimulus;response to stimulus;response to stress;signal transduction;translation;transport			4.82092	1.29532	NaN	SRPR	Signal recognition particle receptor subunit alpha	P08240;P08240-2	ENSG00000182934	649	#N/A	#N/A	#N/A
650	0.57648	NaN	1.02148	amine metabolic process;anatomical structure development;biological regulation;biosynthetic process;cell communication;cellular amino acid metabolic process;cellular ketone metabolic process;cellular metabolic process;cellular nitrogen compound metabolic process;cellular process;developmental process;macromolecule metabolic process;metabolic process;nitrogen compound metabolic process;organic aci…			2.00231	NaN	46.11	ASNS	Asparagine synthetase [glutamine-hydrolyzing];Asparagine synthetase [glutamine-hydrolyzing] OS=Homo sapiens OX=9606 GN=ASNS PE=1 SV=4	F8WEJ5;P08243;P08243-2;P08243-3	ENSG00000070669	#N/A	#N/A	650	#N/A
651	0.502976	-0.322	1.52607	alcohol metabolic process;biological regulation;biosynthetic process;carbohydrate metabolic process;catabolic process;cellular ketone metabolic process;cellular metabolic process;cellular process;cofactor metabolic process;generation of precursor metabolites and energy;metabolic process;organic acid metabolic process;primary metabolic process;small molecule metabolic process	MitoCarta3.0	Matrix	2.82893	0.00049	41.74	PDHA1	Isoform 2 of Pyruvate dehydrogenase E1 component subunit alpha somatic form mitochondrial OS=Homo sapiens OX=9606 GN=PDHA1;Pyruvate dehydrogenase E1 component subunit alpha, somatic form, mitochondrial	P08559;P08559-2;P08559-3;P08559-4;Q5JPU2	ENSG00000131828	#N/A	#N/A	651	#N/A
652	-0.225106	0.466	4.25172	cellular metabolic process;cellular process;generation of precursor metabolites and energy;metabolic process;response to chemical stimulus;response to endogenous stimulus;response to stimulus;small molecule metabolic process	MitoCarta3.0	MIM	0.694641	3.34997	53.92	CYC1	Cytochrome c1 heme protein mitochondrial OS=Homo sapiens OX=9606 GN=CYC1 PE=1 SV=3;Cytochrome c1, heme protein, mitochondrial	P08574	ENSG00000179091	#N/A	652	#N/A	#N/A
653	0.690576	0.186	NaN	biological regulation;cellular metabolic process;cellular nitrogen compound metabolic process;cellular process;macromolecule metabolic process;metabolic process;mRNA metabolic process;mRNA processing;nitrogen compound metabolic process;nucleobase-containing compound metabolic process;primary metabolic process;RNA metabolic process;RNA processing;RNA splicing			1.56285	2.5372	NaN	SNRNP70	U1 small nuclear ribonucleoprotein 70 kDa	M0QYR1;P08621;P08621-2;P08621-3	ENSG00000104852	653	#N/A	#N/A	#N/A
654	0.58396	-0.443	NaN	anatomical structure development;biological regulation;cell death;cell development;cell differentiation;cellular component disassembly;cellular component movement;cellular component organization;cellular process;cytoskeleton organization;death;developmental process;organelle organization;response to stimulus;signal transduction;viral reproduction			3.20478	0.00016	NaN	VIM	Vimentin	B0YJC4;B0YJC5;P08670	ENSG00000026025	#N/A	#N/A	#N/A	#N/A
655	1.31978	NaN	NaN	biological regulation;cellular process;coagulation;multicellular organismal process;regulation of body fluid levels;response to chemical stimulus;response to stimulus;signal transduction			4.17225	NaN	NaN	ANXA5	Annexin A5;Annexin	D6RBE9;D6RBL5;E9PHT9;P08758	ENSG00000164111	#N/A	#N/A	#N/A	#N/A
656	0.784585	NaN	NaN	amine metabolic process;anatomical structure development;biological regulation;cell proliferation;cellular amino acid metabolic process;cellular ketone metabolic process;cellular metabolic process;cellular nitrogen compound metabolic process;cellular process;developmental process;localization;metabolic process;nitrogen compound metabolic process;organic acid metabolic process;peptide metabolic pr…			1.91799	NaN	NaN	GSTP1	Glutathione S-transferase P	A8MX94;P09211	ENSG00000084207	#N/A	#N/A	#N/A	#N/A
657	1.85072	NaN	NaN	biological regulation;cell activation;cell death;cell differentiation;cellular homeostasis;cellular process;death;developmental process;homeostatic process;immune system process;multicellular organismal process;response to chemical stimulus;response to drug;response to stimulus;response to stress;signal transduction			6.62125	NaN	NaN	LGALS1	Galectin-1	P09382	ENSG00000100097	#N/A	#N/A	#N/A	#N/A
658	1.36844	-0.132	NaN	biological regulation;cellular component organization;cellular membrane organization;cellular process;endocytosis;establishment of localization;Golgi vesicle transport;immune system process;locomotion;membrane invagination;membrane organization;protein transport;response to chemical stimulus;response to external stimulus;response to stimulus;signal transduction;transport;vesicle-mediated transport			1.86066	0.00258	NaN	CLTA	Clathrin light chain A	C9J8P9;F8WF69;P09496;P09496-2;P09496-3;P09496-4;P09496-5	ENSG00000122705	#N/A	#N/A	#N/A	#N/A
659	1.09359	0.114	0.941106	aging;anatomical structure development;anatomical structure morphogenesis;behavior;biological regulation;catabolic process;cell communication;cell differentiation;cell-cell signaling;cellular component morphogenesis;cellular component organization;cellular membrane organization;cellular metabolic process;cellular nitrogen compound metabolic process;cellular process;cytoskeleton organization;devel…			3.43207	1.76036	29.3	CNP	2' 3'-cyclic-nucleotide 3'-phosphodiesterase OS=Homo sapiens OX=9606 GN=CNP PE=1 SV=2;2,3-cyclic-nucleotide 3-phosphodiesterase	P09543;P09543-2	ENSG00000173786	#N/A	#N/A	#N/A	659
660	1.28946	NaN	NaN	cellular metabolic process;cellular nitrogen compound metabolic process;cellular process;macromolecule metabolic process;metabolic process;mRNA metabolic process;mRNA processing;nitrogen compound metabolic process;nucleobase-containing compound metabolic process;primary metabolic process;RNA metabolic process;RNA processing;RNA splicing			2.39367	NaN	NaN	SNRPA1	U2 small nuclear ribonucleoprotein A	H0YLR3;H0YMA0;P09661	ENSG00000131876	#N/A	#N/A	#N/A	#N/A
661	0.966492	NaN	NaN	biological regulation;biosynthetic process;cell differentiation;cellular component organization;cellular metabolic process;cellular nitrogen compound metabolic process;cellular process;chromosome organization;detection of stimulus;developmental process;DNA metabolic process;DNA repair;homeostatic process;macromolecule metabolic process;macromolecule modification;metabolic process;nitrogen compoun…			2.12533	NaN	NaN	PARP1	Poly [ADP-ribose] polymerase 1	A0A7I2V3E1;P09874	ENSG00000143799	#N/A	#N/A	#N/A	#N/A
662	0.0327746	NaN	NaN	biosynthetic process;catabolic process;cellular alkene metabolic process;cellular ketone metabolic process;cellular lipid metabolic process;cellular metabolic process;cellular process;lipid metabolic process;metabolic process;organic acid metabolic process;peptide metabolic process;primary metabolic process;response to stimulus;response to stress;small molecule metabolic process			0.0250755	NaN	NaN	LTA4H	Leukotriene A-4 hydrolase	P09960;P09960-2;P09960-3;P09960-4	ENSG00000111144	#N/A	#N/A	#N/A	#N/A
663	1.63114	NaN	NaN				5.51897	NaN	NaN	PABPC4L	Polyadenylate-binding protein 4-like	P0CB38	ENSG00000254535	#N/A	#N/A	#N/A	#N/A
664	1.00082	0.047	NaN				2.12941	0.8114	NaN	CALM2;CALM3;CALM1		A0A590UK56;E7EMB3;F8WBR5;G3V479;M0QZ52;P0DP23;P0DP24;P0DP25	ENSG00000143933;ENSG00000160014;ENSG00000198668	664	#N/A	#N/A	#N/A
665	-0.488651	-0.365	NaN	cell differentiation;cell motility;cell recognition;cellular component assembly;cellular component movement;cellular component organization;cellular macromolecular complex assembly;cellular process;chromatin organization;chromosome organization;developmental process;locomotion;macromolecular complex assembly;multicellular organismal development;multicellular organismal process;organelle organizat…			0.912953	0.0002	NaN	HIST1H1C;HIST1H1E;HIST1H1D;HIST1H1C;HIST1H1E;HIST1H1D;HIST1H1T;HIST1H1A	Histone H1.2;Histone H1.4;Histone H1.3;Histone H1.2;Histone H1.4;Histone H1.3;Histone H1t;Histone H1.1	P10412;P16402;P16403;P22492;Q02539	ENSG00000124575;ENSG00000124610;ENSG00000168298;ENSG00000187475;ENSG00000187837	#N/A	#N/A	#N/A	#N/A
666	0.47616	0.074	NaN	biological regulation;biosynthetic process;cell communication;cell proliferation;cell-cell signaling;cellular component movement;cellular homeostasis;cellular metabolic process;cellular nitrogen compound metabolic process;cellular process;glycerol ether metabolic process;homeostatic process;immune system process;macromolecule metabolic process;metabolic process;nitrogen compound metabolic process…			3.5994	1.37006	NaN	TXN	Thioredoxin	P10599;P10599-2	ENSG00000136810	666	#N/A	#N/A	#N/A
667	0.616154	0.068	2.04963	biological regulation;cell activation;cell proliferation;cellular component assembly;cellular component organization;cellular macromolecular complex assembly;cellular metabolic process;cellular nitrogen compound metabolic process;cellular process;cytokine production;DNA metabolic process;DNA recombination;immune system process;macromolecular complex assembly;macromolecule metabolic process;metabo…	MitoCarta3.0	Matrix	5.11961	0.90137	64.12	HSPD1	60 kDa heat shock protein mitochondrial OS=Homo sapiens OX=9606 GN=HSPD1 PE=1 SV=2;60 kDa heat shock protein, mitochondrial	A0A7I2V2X6;A0A7I2V599;A0A7I2V5M1;A0A7I2YQK6;P10809	ENSG00000144381	#N/A	#N/A	#N/A	667
668	0.297197	-0.044	0.641546	anatomical structure development;biological regulation;catabolic process;cell activation;cell communication;cellular metabolic process;cellular process;coagulation;developmental process;establishment of localization;exocytosis;macromolecule metabolic process;metabolic process;multicellular organismal process;primary metabolic process;protein folding;protein metabolic process;proteolysis;proteolys…			1.13892	0.00285	39.92	HSPA5	78 kDa glucose-regulated protein;Endoplasmic reticulum chaperone BiP OS=Homo sapiens OX=9606 GN=HSPA5 PE=1 SV=2	A0A7P0TAI0;A0A7P0TB36;P11021	ENSG00000044574	#N/A	#N/A	668	#N/A
669	0.908194	0.183	NaN	biological regulation;biosynthetic process;cell communication;cell-cell signaling;cellular component disassembly;cellular component organization;cellular metabolic process;cellular nitrogen compound metabolic process;cellular process;establishment of localization;Golgi vesicle transport;locomotion;macromolecule metabolic process;membrane organization;metabolic process;mRNA metabolic process;mRNA …			7.03529	3.70015	NaN	HSPA8	Heat shock cognate 71 kDa protein	A8K7Q2;E9PKE3;E9PN89;E9PNE6;P11142;P11142-2	ENSG00000109971	669	#N/A	#N/A	#N/A
670	0.52194	NaN	1.87184	biological regulation;biosynthetic process;carbohydrate metabolic process;carbohydrate transport;cell communication;cellular component assembly;cellular component organization;cellular ketone metabolic process;cellular metabolic process;cellular process;energy reserve metabolic process;establishment of localization;generation of precursor metabolites and energy;hydrogen transport;ion transport;ma…			1.43372	NaN	32.21	SLC2A1	Solute carrier family 2 facilitated glucose transporter member 1 OS=Homo sapiens OX=9606 GN=SLC2A1 PE=1 SV=2;Solute carrier family 2, facilitated glucose transporter member 1	A0A6Q8PFI8;P11166	ENSG00000117394	#N/A	#N/A	670	#N/A
671	0.86946	NaN	NaN	biological regulation;biosynthetic process;cellular aromatic compound metabolic process;cellular metabolic process;cellular nitrogen compound metabolic process;cellular process;establishment of localization;heterocycle metabolic process;metabolic process;multicellular organismal process;multi-organism process;nitrogen compound metabolic process;nucleobase-containing compound metabolic process;nuc…			3.3739	NaN	NaN	UMPS	Uridine 5-monophosphate synthase;Orotate phosphoribosyltransferase;Orotidine 5-phosphate decarboxylase	E9PFD2;P11172;P11172-2;P11172-3	ENSG00000114491	#N/A	#N/A	#N/A	#N/A
672	-0.0267423	-0.305	1.42761	alcohol metabolic process;biological regulation;biosynthetic process;carbohydrate metabolic process;catabolic process;cellular ketone metabolic process;cellular metabolic process;cellular process;cofactor metabolic process;metabolic process;organic acid metabolic process;primary metabolic process;small molecule metabolic process	MitoCarta3.0	Matrix	0.0398486	0.00022	47.21	PDHB	Pyruvate dehydrogenase E1 component subunit beta mitochondrial OS=Homo sapiens OX=9606 GN=PDHB PE=1 SV=3;Pyruvate dehydrogenase E1 component subunit beta, mitochondrial	C9J634;F8WF02;P11177;P11177-2;P11177-3	ENSG00000168291	#N/A	#N/A	#N/A	#N/A
673	0.318313	NaN	NaN	autophagy;biological regulation;catabolic process;cell death;cellular metabolic process;cellular process;death;establishment of localization;Golgi vesicle transport;metabolic process;regulation of protein stability;regulation of transport;transport;vacuolar transport;vesicle-mediated transport;viral reproduction			1.25798	NaN	NaN	LAMP1	Lysosome-associated membrane glycoprotein 1	P11279;P11279-2	ENSG00000185896	#N/A	#N/A	#N/A	#N/A
674	-0.362615	NaN	0.422233	biological regulation;biosynthetic process;cell death;cell division;cellular component organization;cellular metabolic process;cellular nitrogen compound metabolic process;cellular process;chromatin modification;chromatin organization;chromosome organization;chromosome segregation;death;DNA metabolic process;DNA replication;macromolecule metabolic process;metabolic process;nitrogen compound metab…			1.54917	NaN	15.75	TOP1	DNA topoisomerase 1;DNA topoisomerase 1 OS=Homo sapiens OX=9606 GN=TOP1 PE=1 SV=2	A0A7P0T852;P11387	ENSG00000198900	#N/A	#N/A	#N/A	#N/A
675	0.663842	-0.254	NaN	biological regulation;cell cycle;cell differentiation;cell division;cellular component organization;cellular metabolic process;cellular nitrogen compound metabolic process;cellular process;chromosome organization;chromosome segregation;developmental process;DNA geometric change;DNA ligation;DNA metabolic process;DNA packaging;DNA recombination;macromolecule metabolic process;metabolic process;mit…			2.24219	NaN	NaN	TOP2A	DNA topoisomerase 2-alpha	P11388;P11388-2;P11388-3;P11388-4	ENSG00000131747	#N/A	#N/A	#N/A	#N/A
676	-0.720854	NaN	NaN	alcohol metabolic process;biological regulation;biosynthetic process;carbohydrate metabolic process;cellular amide metabolic process;cellular ketone metabolic process;cellular metabolic process;cellular nitrogen compound metabolic process;cellular process;cofactor metabolic process;heterocycle metabolic process;lipid metabolic process;metabolic process;nitrogen compound metabolic process;organic …	MitoCarta3.0	Matrix	5.1859	NaN	NaN	PC	Pyruvate carboxylase, mitochondrial	A0A494C016;P11498	ENSG00000173599	#N/A	#N/A	#N/A	#N/A
677	1.27358	NaN	NaN	anatomical structure development;anatomical structure morphogenesis;biological regulation;cell cycle;cell division;cellular component organization;cellular metabolic process;cellular process;chromatin organization;chromosome organization;developmental process;macromolecule metabolic process;macromolecule modification;metabolic process;mitotic cell cycle;organelle organization;phosphorus metabolic…			5.02602	NaN	NaN	CDK4	Cyclin-dependent kinase 4	F8VTV8;F8VWX7;F8VXD2;F8VYH9;F8VZ51;F8VZZ0;F8W1L8;P11802;P11802-2	ENSG00000135446	#N/A	#N/A	#N/A	#N/A
678	1.37362	NaN	1.11103	alcohol metabolic process;anatomical structure morphogenesis;biosynthetic process;carbohydrate metabolic process;cellular metabolic process;cellular nitrogen compound metabolic process;cellular process;developmental process;heterocycle metabolic process;metabolic process;nitrogen compound metabolic process;nucleobase-containing compound metabolic process;nucleobase-containing small molecule metab…			3.992	NaN	50.5	PRPS2	Ribose-phosphate pyrophosphokinase 2;Ribose-phosphate pyrophosphokinase 2 OS=Homo sapiens OX=9606 GN=PRPS2 PE=1 SV=2	H7C540;P11908;P11908-2	ENSG00000101911	#N/A	#N/A	678	#N/A
679	0.323125	NaN	NaN	anatomical structure development;biological regulation;biosynthetic process;cell cycle;cell differentiation;cell proliferation;cellular component organization;cellular metabolic process;cellular nitrogen compound metabolic process;cellular process;chromosome organization;detection of stimulus;developmental process;DNA metabolic process;DNA recombination;DNA repair;DNA replication;homeostatic proc…			1.55642	NaN	NaN	PCNA	Proliferating cell nuclear antigen	P12004	ENSG00000132646	#N/A	#N/A	#N/A	#N/A
680	0.47972	0.258	NaN	biological regulation;cellular component organization;cellular metabolic process;cellular process;energy reserve metabolic process;establishment of localization;generation of precursor metabolites and energy;metabolic process;mitochondrion organization;nucleobase-containing compound transport;organelle organization;regulation of transport;small molecule metabolic process;transmembrane transport;t…	MitoCarta3.0	MIM	1.23671	2.94196	NaN	SLC25A4	ADP/ATP translocase 1	P12235;V9GYG0	ENSG00000151729	680	#N/A	#N/A	#N/A
681	0.267902	0.233	1.88362	biological regulation;cell death;cellular metabolic process;cellular process;death;energy reserve metabolic process;establishment of localization;generation of precursor metabolites and energy;interspecies interaction between organisms;macromolecule metabolic process;metabolic process;multi-organism process;nucleobase-containing compound transport;primary metabolic process;protein metabolic proce…	MitoCarta3.0	MIM	1.70191	2.39035	36.23	SLC25A6	ADP/ATP translocase 3 OS=Homo sapiens OX=9606 GN=SLC25A6 PE=1 SV=4;ADP/ATP translocase 3;ADP/ATP translocase 3, N-terminally processed	P12236	ENSG00000169100	#N/A	#N/A	#N/A	681
682	-0.690691	NaN	NaN	biological regulation;cellular process;detection of stimulus;establishment of localization;homeostatic process;macromolecule metabolic process;metabolic process;primary metabolic process;protein metabolic process;proteolysis;response to chemical stimulus;response to stimulus;transmembrane transport;transport			1.60985	NaN	NaN	PIP	Prolactin-inducible protein	P12273	ENSG00000159763	#N/A	#N/A	#N/A	#N/A
683	0.492708	-0.094	NaN	anatomical structure development;biological regulation;biosynthetic process;cellular component organization;cellular metabolic process;cellular nitrogen compound metabolic process;cellular process;chromosome organization;developmental process;DNA geometric change;DNA ligation;DNA metabolic process;DNA recombination;DNA repair;homeostatic process;immune system process;macromolecule metabolic proce…			2.95524	0.1229	NaN	XRCC6	X-ray repair cross-complementing protein 6	B1AHC9;P12956;P12956-2	ENSG00000196419	#N/A	#N/A	#N/A	#N/A
684	1.17641	0.091	NaN	anatomical structure development;biological regulation;biosynthetic process;cell differentiation;cell proliferation;cellular component organization;cellular metabolic process;cellular nitrogen compound metabolic process;cellular process;chromosome organization;developmental process;DNA geometric change;DNA metabolic process;DNA recombination;DNA repair;homeostatic process;immune system process;ma…			3.25795	0.44629	NaN	XRCC5	X-ray repair cross-complementing protein 5	P13010	ENSG00000079246	684	#N/A	#N/A	#N/A
685	0.345321	0.696	2.54597	biosynthetic process;cellular metabolic process;cellular nitrogen compound metabolic process;cellular process;generation of precursor metabolites and energy;macromolecule metabolic process;metabolic process;nitrogen compound metabolic process;nucleobase-containing compound metabolic process;primary metabolic process;response to chemical stimulus;response to external stimulus;response to extracell…	MitoCarta3.0	MIM	0.358364	3.37751	52.94	COX4I1	Cytochrome c oxidase subunit 4 isoform 1 mitochondrial OS=Homo sapiens OX=9606 GN=COX4I1 PE=1 SV=1;Cytochrome c oxidase subunit 4 isoform 1, mitochondrial	H3BN72;H3BNV9;H3BPG0;P13073;Q86WV2	ENSG00000131143	#N/A	#N/A	#N/A	685
686	0.22141	0.362	3.848	biosynthetic process;cellular aromatic compound metabolic process;cellular component organization;cellular lipid metabolic process;cellular metabolic process;cellular nitrogen compound metabolic process;cellular process;cofactor metabolic process;heterocycle metabolic process;lipid metabolic process;metabolic process;mitochondrion organization;nitrogen compound metabolic process;organelle organiz…	MitoCarta3.0	Matrix	1.79224	NaN	34.81	ALAS1	5-aminolevulinate synthase nonspecific mitochondrial OS=Homo sapiens OX=9606 GN=ALAS1 PE=1 SV=2;5-aminolevulinate synthase, nonspecific, mitochondrial	P13196	ENSG00000023330	#N/A	#N/A	#N/A	686
687	1.06024	0.283	NaN	biological regulation;catabolic process;cellular metabolic process;cellular nitrogen compound metabolic process;cellular process;macromolecule metabolic process;metabolic process;mRNA metabolic process;nitrogen compound metabolic process;nucleobase-containing compound metabolic process;primary metabolic process;RNA catabolic process;RNA metabolic process			5.40699	2.60882	NaN	RNH1	Ribonuclease inhibitor	E9PIM9;E9PLZ3;E9PMJ3;H0YCR7;P13489	ENSG00000023191;ENSG00000276230	687	#N/A	#N/A	#N/A
688	1.297	0.099	0.863938	biological regulation;biosynthetic process;cell differentiation;cellular metabolic process;cellular process;developmental process;macromolecule metabolic process;macromolecule modification;metabolic process;peptidyl-amino acid modification;primary metabolic process;protein metabolic process;protein modification process;regulation of translation;translation;translational elongation			6.95227	2.19592	32.65	EEF2	Elongation factor 2;Elongation factor 2 OS=Homo sapiens OX=9606 GN=EEF2 PE=1 SV=4	P13639	ENSG00000167658	#N/A	#N/A	#N/A	688
689	0.74778	NaN	NaN	anatomical structure development;developmental process			3.09287	NaN	NaN	PLS3	Plastin-3	P13797;P13797-2;P13797-3	ENSG00000102024	#N/A	#N/A	#N/A	#N/A
690	0.714717	NaN	3.45812	cellular metabolic process;cellular process;generation of precursor metabolites and energy;metabolic process;small molecule metabolic process	MitoCarta3.0	Matrix	1.69835	NaN	75.96	ETFA	Electron transfer flavoprotein subunit alpha, mitochondrial;Isoform 2 of Electron transfer flavoprotein subunit alpha mitochondrial OS=Homo sapiens OX=9606 GN=ETFA	A0A0S2Z3M4;A0A8I5KT03;A0A8I5KUF3;A0A8I5KUR2;A0A8I5KVC9;A0A8I5KVL5;A0A8I5KYH4;A0A8I5KYP7;H0YK49;H0YKF0;H0YLU7;H3BV91;P13804;P13804-2	ENSG00000140374	#N/A	#N/A	690	#N/A
691	0.893152	0.312	3.26003	biological regulation;cellular metabolic process;cellular process;coagulation;energy reserve metabolic process;establishment of localization;fluid transport;generation of precursor metabolites and energy;homeostatic process;immune system process;metabolic process;multicellular organismal process;regulation of body fluid levels;regulation of protein modification process;regulation of transport;res…			1.5879	2.99857	54.77	PRKAR2A	cAMP-dependent protein kinase type II-alpha regulatory subunit;cAMP-dependent protein kinase type II-alpha regulatory subunit OS=Homo sapiens OX=9606 GN=PRKAR2A PE=1 SV=2	H7C1L0;P13861;P13861-2	ENSG00000114302	#N/A	#N/A	#N/A	691
692	1.69545	NaN	0.584962	alcohol metabolic process;biosynthetic process;cellular lipid metabolic process;cellular metabolic process;cellular process;lipid metabolic process;metabolic process;primary metabolic process;small molecule metabolic process;viral reproduction	MitoCarta3.0	MIM	6.08887	NaN	16.75	FDPS	Farnesyl pyrophosphate synthase;Isoform 2 of Farnesyl pyrophosphate synthase OS=Homo sapiens OX=9606 GN=FDPS	A0A087WVN4;A0A087X1D8;P14324;P14324-2	ENSG00000160752	#N/A	#N/A	692	#N/A
693	0.623382	NaN	NaN	biological regulation;biosynthetic process;cell proliferation;cellular component assembly;cellular component organization;cellular metabolic process;cellular nitrogen compound metabolic process;cellular process;cytoskeleton organization;endosome transport;establishment of localization;immune system process;macromolecular complex assembly;macromolecule metabolic process;macromolecule modification;…			2.04923	NaN	NaN	TRIM27	Zinc finger protein RFP	A0A0G2JIZ4;P14373;P14373-2	ENSG00000204713;ENSG00000215641;ENSG00000229006;ENSG00000234495;ENSG00000237071	#N/A	#N/A	#N/A	#N/A
694	0.400002	NaN	NaN	alcohol metabolic process;carbohydrate metabolic process;catabolic process;cell death;cellular metabolic process;cellular process;death;generation of precursor metabolites and energy;metabolic process;primary metabolic process;small molecule metabolic process			2.19054	NaN	NaN	PKM	Pyruvate kinase PKM;Pyruvate kinase	A0A804F6T5;A0A804F729;A0A8V8TMM5;A0A8V8TNX9;B4DNK4;H3BQ34;H3BTN5;P14618;P14618-2;P14618-3	ENSG00000067225	#N/A	#N/A	#N/A	#N/A
695	0.307061	-0.361	NaN	cellular metabolic process;cellular nitrogen compound metabolic process;cellular process;macromolecule metabolic process;metabolic process;mRNA metabolic process;mRNA processing;nitrogen compound metabolic process;nucleobase-containing compound metabolic process;primary metabolic process;RNA metabolic process;RNA processing;RNA splicing			0.920954	8e-05	NaN	HNRNPL	Heterogeneous nuclear ribonucleoprotein L	A0A3B3ITJ4;M0QXS5;P14866;P14866-2	ENSG00000104824	#N/A	#N/A	#N/A	#N/A
696	1.11811	0.02	NaN	amine metabolic process;biosynthetic process;cellular amino acid metabolic process;cellular component assembly;cellular component organization;cellular ketone metabolic process;cellular metabolic process;cellular nitrogen compound metabolic process;cellular process;macromolecular complex assembly;macromolecule metabolic process;metabolic process;nitrogen compound metabolic process;nucleobase-cont…			6.09498	0.79864	NaN	DARS	Aspartate--tRNA ligase, cytoplasmic	P14868;P14868-2	ENSG00000115866	696	#N/A	#N/A	#N/A
697	-0.169217	-0.185	NaN	anatomical structure development;biological adhesion;biological regulation;cell adhesion;cell junction organization;cell motility;cellular component assembly;cellular component movement;cellular component organization;cellular process;cytoskeleton organization;detection of stimulus;developmental process;establishment of localization;locomotion;macromolecular complex assembly;organelle organizatio…			0.592352	0.1702	NaN	JUP	Junction plakoglobin	P14923	ENSG00000173801	#N/A	#N/A	#N/A	#N/A
698	2.0963	0.429	1.64616	biosynthetic process;catabolic process;cell cycle;cellular component disassembly;cellular component organization;cellular metabolic process;cellular nitrogen compound metabolic process;cellular process;macromolecule metabolic process;macromolecule modification;metabolic process;mRNA metabolic process;nitrogen compound metabolic process;nucleobase-containing compound metabolic process;one-carbon m…			7.13721	NaN	29.55	GSPT1;GSPT1;GSPT2	Eukaryotic peptide chain release factor GTP-binding subunit ERF3A;Eukaryotic peptide chain release factor GTP-binding subunit ERF3B;Isoform 3 of Eukaryotic peptide chain release factor GTP-binding subunit ERF3A OS=Homo sapiens OX=9606 GN=GSPT1	H3BR35;P15170;P15170-2;P15170-3;Q8IYD1	ENSG00000103342;ENSG00000189369	#N/A	#N/A	#N/A	698
699	0.730168	NaN	NaN	anatomical structure development;biological adhesion;biological regulation;cell adhesion;cell development;cellular component assembly;cellular component organization;cellular membrane organization;cellular metabolic process;cellular process;cytoskeleton organization;developmental process;endocytosis;establishment of localization;establishment or maintenance of cell polarity;localization;locomotio…			1.62297	NaN	NaN	EZR;RDX	Ezrin;Radixin	A0A2R8Y5S7;A0A2R8Y7M3;P15311;P35241;P35241-5	ENSG00000092820;ENSG00000137710	#N/A	#N/A	#N/A	#N/A
700	0.47815	-0.121	NaN	biological regulation;biosynthetic process;catabolic process;cellular component disassembly;cellular component organization;cellular metabolic process;cellular nitrogen compound metabolic process;cellular process;establishment of localization;macromolecule metabolic process;metabolic process;mRNA metabolic process;nitrogen compound metabolic process;nucleobase-containing compound metabolic proces…			3.86227	0.00033	NaN	RPS2	40S ribosomal protein S2	E9PMM9;E9PQD7;H0YEN5;I3L404;P15880	ENSG00000140988	#N/A	#N/A	#N/A	#N/A
701	-0.0652921	-0.124	NaN	anatomical structure development;anatomical structure morphogenesis;cell death;cell differentiation;cell junction organization;cellular component disassembly;cellular component organization;cellular metabolic process;cellular process;cytoskeleton organization;death;developmental process;localization;macromolecule metabolic process;macromolecule modification;metabolic process;organelle organizatio…			0.201498	0.18714	NaN	DSP	Desmoplakin	P15924;P15924-2;P15924-3	ENSG00000096696	#N/A	#N/A	#N/A	#N/A
702	1.21078	-0.134	NaN	anatomical structure development;biological adhesion;biological regulation;cell adhesion;cellular homeostasis;cellular ion homeostasis;cellular process;coagulation;developmental process;establishment of localization;homeostatic process;ion transport;multicellular organismal process;regulation of body fluid levels;response to stimulus;response to stress;signal transduction;transmembrane transport;…			6.36327	0.00057	NaN	ATP2A2	Sarcoplasmic/endoplasmic reticulum calcium ATPase 2	H7C5W9;P16615;P16615-2;P16615-3;P16615-4;P16615-5	ENSG00000174437	#N/A	#N/A	#N/A	#N/A
703	1.18146	NaN	NaN	anatomical structure development;biological regulation;cellular metabolic process;cellular nitrogen compound metabolic process;cellular process;developmental process;embryo development;macromolecule metabolic process;metabolic process;mRNA metabolic process;multicellular organismal process;nitrogen compound metabolic process;nucleobase-containing compound metabolic process;primary metabolic proce…			2.99254	NaN	NaN	YBX3	Y-box-binding protein 3	P16989;P16989-2;P16989-3	ENSG00000060138	#N/A	#N/A	#N/A	#N/A
704	1.64962	0.54	NaN	cellular metabolic process;cellular process;macromolecule metabolic process;metabolic process;primary metabolic process;protein folding;protein metabolic process;response to abiotic stimulus;response to chemical stimulus;response to heat;response to stimulus;response to stress			2.74589	1.56521	NaN	HSPA6;HSPA7	Heat shock 70 kDa protein 6;Putative heat shock 70 kDa protein 7	P17066;P48741	ENSG00000173110	704	#N/A	#N/A	#N/A
705	-0.458086	NaN	NaN	anatomical structure development;anatomical structure formation involved in morphogenesis;biological regulation;cellular process;developmental process;macromolecule metabolic process;metabolic process;primary metabolic process;protein maturation;protein metabolic process;proteolysis;proteolysis involved in cellular protein catabolic process;regulation of organelle organization;response to chemica…			2.82826	NaN	NaN	CAPN2	Calpain-2 catalytic subunit	P17655;P17655-2	ENSG00000162909	#N/A	#N/A	#N/A	#N/A
706	0.702326	0.182	0.847997	amine metabolic process;biosynthetic process;cell activation;cell proliferation;cellular amino acid metabolic process;cellular ketone metabolic process;cellular metabolic process;cellular nitrogen compound metabolic process;cellular process;heterocycle metabolic process;immune system process;metabolic process;nitrogen compound metabolic process;nucleobase-containing compound metabolic process;nuc…			3.90433	1.64721	22.73	CTPS1	CTP synthase 1 OS=Homo sapiens OX=9606 GN=CTPS1 PE=1 SV=2;CTP synthase 1;CTP synthase	A0A3B3IRI2;A0A3B3IRQ8;A0A3B3ITB8;A0A3B3ITF6;A0A8Q3WKZ7;A0A8Q3WL40;B4E1E0;P17812;P17812-2	ENSG00000171793	#N/A	#N/A	#N/A	706
707	2.03665	NaN	NaN	anatomical structure development;biological regulation;cell differentiation;cell motility;cellular component movement;cellular component organization;cellular metabolic process;cellular nitrogen compound metabolic process;cellular process;developmental process;extracellular matrix organization;extracellular structure organization;immune system process;locomotion;macromolecule metabolic process;me…			4.27751	NaN	NaN	LGALS3	Galectin-3;Galectin	G3V3R6;P17931	ENSG00000131981	#N/A	#N/A	#N/A	#N/A
708	1.33996	0.044	1.14405	anatomical structure development;biological regulation;catabolic process;cell cycle;cell death;cellular metabolic process;cellular nitrogen compound metabolic process;cellular process;death;developmental process;immune system process;macromolecule metabolic process;macromolecule modification;metabolic process;mitotic cell cycle;nitrogen compound metabolic process;primary metabolic process;protein…			5.53518	0.69995	31.96	PSMC3	26S protease regulatory subunit 6A;26S proteasome regulatory subunit 6A OS=Homo sapiens OX=9606 GN=PSMC3 PE=1 SV=1	E9PKD5;E9PLG2;E9PM69;E9PMD8;E9PN50;P17980;R4GNH3	ENSG00000165916	#N/A	#N/A	#N/A	708
709	0.417177	0.095	NaN	biological regulation;cell recognition;cellular component assembly;cellular component organization;cellular macromolecular complex assembly;cellular metabolic process;cellular process;establishment of localization;interspecies interaction between organisms;macromolecular complex assembly;macromolecule metabolic process;metabolic process;multi-organism process;primary metabolic process;protein com…			3.4928	1.61262	NaN	TCP1	T-complex protein 1 subunit alpha	E7EQR6;E7ERF2;F5H282;P17987	ENSG00000120438	709	#N/A	#N/A	#N/A
710	1.27035	0.389	NaN	biological regulation;cell activation;cellular component organization;cellular metabolic process;cellular process;coagulation;cytoskeleton organization;macromolecule metabolic process;macromolecule modification;metabolic process;multicellular organismal process;organelle organization;phosphorus metabolic process;primary metabolic process;protein dephosphorylation;protein metabolic process;protein…			4.52183	1.07859	NaN	PTPN1	Tyrosine-protein phosphatase non-receptor type 1;Tyrosine-protein phosphatase non-receptor type	B4DSN5;P18031	ENSG00000196396	710	#N/A	#N/A	#N/A
711	-0.224186	-0.099	-0.643856	biosynthetic process;catabolic process;cellular component disassembly;cellular component organization;cellular metabolic process;cellular nitrogen compound metabolic process;cellular process;establishment of localization;macromolecule metabolic process;metabolic process;mRNA metabolic process;nitrogen compound metabolic process;nucleobase-containing compound metabolic process;primary metabolic pr…			0.379606	0.03209	19.59	RPL35A	60S ribosomal protein L35a;60S ribosomal protein L35a OS=Homo sapiens OX=9606 GN=RPL35A PE=1 SV=2	C9K025;F8WB72;F8WBS5;P18077	ENSG00000182899	#N/A	#N/A	#N/A	#N/A
712	0.303233	NaN	NaN	anatomical structure development;biological regulation;cell motility;cellular component movement;cellular component organization;cellular metabolic process;cellular process;developmental process;establishment of localization;locomotion;macromolecule metabolic process;macromolecule modification;metabolic process;organelle organization;primary metabolic process;protein metabolic process;protein mod…			2.39893	NaN	NaN	ARF4	ADP-ribosylation factor 4	C9JAK5;C9JPM4;P18085	ENSG00000168374	#N/A	#N/A	#N/A	#N/A
713	0.039071	-0.097	NaN	biosynthetic process;catabolic process;cellular component disassembly;cellular component organization;cellular metabolic process;cellular nitrogen compound metabolic process;cellular process;establishment of localization;macromolecule metabolic process;metabolic process;mRNA metabolic process;nitrogen compound metabolic process;nucleobase-containing compound metabolic process;primary metabolic pr…			0.11883	0.00507	NaN	RPL7	60S ribosomal protein L7	A8MUD9;P18124	ENSG00000147604	#N/A	#N/A	#N/A	#N/A
714	1.63364	NaN	1.18269	anatomical structure morphogenesis;biological adhesion;biological regulation;cell activation;cell adhesion;cell growth;cell junction organization;cellular component assembly;cellular component movement;cellular component organization;cellular localization;cellular process;coagulation;developmental process;establishment of localization;exocytosis;growth;localization;multicellular organismal proces…			3.49101	NaN	39.09	VCL	Vinculin;Vinculin OS=Homo sapiens OX=9606 GN=VCL PE=1 SV=4	P18206;P18206-2	ENSG00000035403	#N/A	#N/A	714	#N/A
715	-0.161568	NaN	NaN	biological regulation;cellular component organization;cellular metabolic process;cellular nitrogen compound metabolic process;cellular process;cytokinesis;cytoskeleton organization;macromolecule metabolic process;metabolic process;mRNA metabolic process;mRNA processing;nitrogen compound metabolic process;nucleobase-containing compound metabolic process;organelle organization;primary metabolic pro…			0.220928	NaN	NaN	SON	Protein SON	H7C1M2;P18583;P18583-10;P18583-2;P18583-3;P18583-4;P18583-5;P18583-6;P18583-7;P18583-9	ENSG00000159140	#N/A	#N/A	#N/A	#N/A
716	1.1259	0.981	1.66903	alcohol metabolic process;biological regulation;carbohydrate metabolic process;carbohydrate transport;catabolic process;cellular homeostasis;cellular metabolic process;cellular process;establishment of localization;generation of precursor metabolites and energy;homeostatic process;metabolic process;phosphorus metabolic process;primary metabolic process;small molecule metabolic process;transmembra…			4.70869	5.23312	60.59	HK1	Hexokinase-1;Hexokinase-1 OS=Homo sapiens OX=9606 GN=HK1 PE=1 SV=3	P19367;P19367-2;P19367-3;P19367-4	ENSG00000156515	#N/A	#N/A	#N/A	716
717	0.468018	NaN	NaN	amine metabolic process;biosynthetic process;cellular metabolic process;cellular nitrogen compound metabolic process;cellular process;metabolic process;nitrogen compound metabolic process;small molecule metabolic process			3.48595	NaN	NaN	SRM	Spermidine synthase	P19623	ENSG00000116649	#N/A	#N/A	#N/A	#N/A
718	0.883665	NaN	NaN	biological regulation;biosynthetic process;cell cycle;cell death;cellular metabolic process;cellular nitrogen compound metabolic process;cellular process;death;locomotion;macromolecule metabolic process;metabolic process;mitotic cell cycle;nitrogen compound metabolic process;nucleobase-containing compound metabolic process;primary metabolic process;regulation of cell cycle;regulation of mitotic c…			3.11471	NaN	NaN	CSNK2A2	Casein kinase II subunit alpha	H3BNI9;H3BSA1;P19784	ENSG00000070770	#N/A	#N/A	#N/A	#N/A
719	0.818821	NaN	NaN	anatomical structure development;biosynthetic process;cell proliferation;cellular metabolic process;cellular process;developmental process;embryo development;establishment of localization;macromolecule metabolic process;metabolic process;primary metabolic process;protein metabolic process;translation;translational initiation;transmembrane transport;transport			1.73899	NaN	NaN	EIF2S2	Eukaryotic translation initiation factor 2 subunit 2	P20042	ENSG00000125977	#N/A	#N/A	#N/A	#N/A
720	1.81338	NaN	NaN	autophagy;behavior;behavioral interaction between organisms;biological regulation;catabolic process;cell differentiation;cell proliferation;cellular component organization;cellular homeostasis;cellular ion homeostasis;cellular metabolic process;cellular process;developmental process;homeostatic process;membrane fusion;membrane organization;metabolic process;multicellular organismal process;multi-…			3.17932	NaN	NaN	ANXA7	Annexin A7	P20073;P20073-2	ENSG00000138279	#N/A	#N/A	#N/A	#N/A
721	1.34298	0.445	NaN	biological regulation;cellular component movement;cellular localization;cellular metabolic process;cellular process;cytoskeleton-dependent intracellular transport;endosome transport;establishment of localization;Golgi vesicle transport;immune system process;localization;macromolecule metabolic process;macromolecule modification;metabolic process;one-carbon metabolic process;peptidyl-amino acid mo…			2.20481	3.45449	NaN	RAB6A;RAB6A;RAB6B	Ras-related protein Rab-6A;Ras-related protein Rab-6A;Ras-related protein Rab-6B	C9JU14;F5H3K7;J3KR73;P20340;P20340-2;P20340-3;P20340-4;Q9NRW1;Q9NRW1-2	ENSG00000154917;ENSG00000175582	721	#N/A	#N/A	#N/A
722	0.556248	NaN	NaN	biological regulation;catabolic process;cell cycle;cell death;cellular metabolic process;cellular nitrogen compound metabolic process;cellular process;death;immune system process;macromolecule metabolic process;macromolecule modification;metabolic process;mitotic cell cycle;nitrogen compound metabolic process;primary metabolic process;protein metabolic process;protein modification by small protei…			1.22647	NaN	NaN	PSMB1	Proteasome subunit beta type-1	P20618	ENSG00000008018	#N/A	#N/A	#N/A	#N/A
723	0.402502	NaN	NaN	amine metabolic process;anatomical structure development;catabolic process;cell development;cellular amino acid metabolic process;cellular aromatic compound metabolic process;cellular ketone metabolic process;cellular metabolic process;cellular nitrogen compound metabolic process;cellular process;developmental process;metabolic process;nitrogen compound metabolic process;organic acid metabolic pr…			1.00725	NaN	NaN	GSTM3	Glutathione S-transferase Mu 3	P21266	ENSG00000134202	#N/A	#N/A	#N/A	#N/A
724	2.06589	0.15	0.963474	anatomical structure formation involved in morphogenesis;anatomical structure morphogenesis;biological adhesion;biological regulation;biosynthetic process;cell activation;cell adhesion;cell junction organization;cell morphogenesis;cellular component assembly;cellular component morphogenesis;cellular component organization;cellular localization;cellular membrane organization;cellular metabolic pro…			9.88322	1.82947	43.5	FLNA	Filamin-A;Filamin-A OS=Homo sapiens OX=9606 GN=FLNA PE=1 SV=4	A0A087WWY3;A0A7P0NMY4;P21333;P21333-2;Q60FE5	ENSG00000196924	#N/A	#N/A	#N/A	724
725	0.808643	1.475	NaN	behavior;cell communication;cell death;cell differentiation;cell-cell signaling;cellular process;death;developmental process;establishment of localization;ion transport;multicellular organismal process;neurological system process;response to stimulus;response to stress;signaling;transport;viral reproduction	MitoCarta3.0	MOM	4.6297	4.16518	NaN	VDAC1	Voltage-dependent anion-selective channel protein 1	C9JI87;P21796	ENSG00000213585	725	#N/A	#N/A	#N/A
726	0.91188	NaN	NaN	anatomical structure formation involved in morphogenesis;anatomical structure morphogenesis;biological regulation;cellular component assembly;cellular component organization;cellular homeostasis;cellular ion homeostasis;cellular membrane organization;cellular metabolic process;cellular process;developmental process;endocytosis;establishment of localization;homeostatic process;macromolecular compl…			2.91238	NaN	NaN	TGM2	Protein-glutamine gamma-glutamyltransferase 2	P21980;P21980-2	ENSG00000198959	#N/A	#N/A	#N/A	#N/A
727	1.23698	0.451	0.443607	amine metabolic process;cellular amino acid metabolic process;cellular ketone metabolic process;cellular metabolic process;cellular nitrogen compound metabolic process;cellular process;cofactor metabolic process;heterocycle metabolic process;macromolecule metabolic process;macromolecule modification;metabolic process;nitrogen compound metabolic process;nucleobase-containing compound metabolic pro…			6.20519	3.2896	24.83	PCMT1	Isoform 2 of Protein-L-isoaspartate(D-aspartate) O-methyltransferase OS=Homo sapiens OX=9606 GN=PCMT1;Protein-L-isoaspartate(D-aspartate) O-methyltransferase;Protein-L-isoaspartate O-methyltransferase	A0A0A0MRJ6;A0A3F2YNX8;F6S8N6;H7BY58;P22061;P22061-2	ENSG00000120265	#N/A	#N/A	#N/A	727
728	1.78593	0.238	NaN	amine metabolic process;anatomical structure development;biosynthetic process;cellular amino acid metabolic process;cellular aromatic compound metabolic process;cellular ketone metabolic process;cellular metabolic process;cellular nitrogen compound metabolic process;cellular process;cofactor metabolic process;developmental process;heterocycle metabolic process;metabolic process;nitrogen compound …			5.46443	2.14755	NaN	GART	Trifunctional purine biosynthetic protein adenosine-3;Phosphoribosylamine--glycine ligase;Phosphoribosylformylglycinamidine cyclo-ligase;Phosphoribosylglycinamide formyltransferase	P22102;P22102-2	ENSG00000159131;ENSG00000262473	728	#N/A	#N/A	#N/A
729	1.84415	0.382	1.23879	biosynthetic process;cellular aromatic compound metabolic process;cellular metabolic process;cellular nitrogen compound metabolic process;cellular process;heterocycle metabolic process;metabolic process;nitrogen compound metabolic process;nucleobase-containing compound metabolic process;nucleobase-containing small molecule metabolic process;nucleotide metabolic process;pigment metabolic process;p…	MitoCarta3.0	Matrix	6.08744	3.58409	51.73	PAICS	Multifunctional protein ADE2 OS=Homo sapiens OX=9606 GN=PAICS PE=1 SV=3;Multifunctional protein ADE2;Phosphoribosylaminoimidazole-succinocarboxamide synthase;Phosphoribosylaminoimidazole carboxylase	D6RF62;E9PBS1;P22234;P22234-2	ENSG00000128050	#N/A	#N/A	#N/A	729
730	1.04629	NaN	1.02148	catabolic process;cellular metabolic process;cellular process;macromolecule metabolic process;macromolecule modification;metabolic process;primary metabolic process;protein metabolic process;protein modification by small protein conjugation or removal;protein modification process;proteolysis;proteolysis involved in cellular protein catabolic process;response to DNA damage stimulus;response to sti…			2.83223	NaN	18.74	UBA1	Ubiquitin-like modifier-activating enzyme 1;Ubiquitin-like modifier-activating enzyme 1 OS=Homo sapiens OX=9606 GN=UBA1 PE=1 SV=3	P22314;P22314-2	ENSG00000130985	#N/A	#N/A	730	#N/A
731	1.28013	1.088	1.11103	anatomical structure development;biological adhesion;biological regulation;biosynthetic process;cell adhesion;cellular component organization;cellular homeostasis;cellular membrane organization;cellular metabolic process;cellular nitrogen compound metabolic process;cellular process;developmental process;DNA metabolic process;endocytosis;establishment of localization;heterocycle metabolic process;…			5.04493	3.88995	38.94	NME1;NME1-NME2;NME1-NME2;NME2;NME1;NME2;NME1-NME2	Nucleoside diphosphate kinase A;Nucleoside diphosphate kinase B;Nucleoside diphosphate kinase;Nucleoside diphosphate kinase OS=Homo sapiens OX=9606 GN=NME1-NME2 PE=1 SV=1;Nucleoside diphosphate kinase;Nucleoside diphosphate kinase B	E5RHP0;E7ERL0;J3KPD9;P15531;P15531-2;P22392;P22392-2;Q32Q12	ENSG00000011052;ENSG00000239672	#N/A	#N/A	#N/A	731
732	0.344858	0.126	0.799087	cellular metabolic process;cellular process;cellular respiration;generation of precursor metabolites and energy;metabolic process;oxidative phosphorylation;phosphorus metabolic process;small molecule metabolic process	MitoCarta3.0	MIM	4.84186	2.52694	37.25	UQCRC2	Cytochrome b-c1 complex subunit 2 mitochondrial OS=Homo sapiens OX=9606 GN=UQCRC2 PE=1 SV=3;Cytochrome b-c1 complex subunit 2, mitochondrial	H3BP04;H3BRG4;H3BSJ9;P22695	ENSG00000140740	#N/A	#N/A	#N/A	732
733	-0.452656	NaN	NaN	anatomical structure morphogenesis;cell differentiation;cell envelope organization;cellular component organization;cellular metabolic process;cellular process;developmental process;external encapsulating structure organization;macromolecule metabolic process;macromolecule modification;metabolic process;primary metabolic process;protein metabolic process;protein modification process			2.52954	NaN	NaN	TGM1	Protein-glutamine gamma-glutamyltransferase K	P22735	ENSG00000092295	#N/A	#N/A	#N/A	#N/A
734	0.476816	-0.173	NaN	cell cycle;cellular component organization;cellular process;cytoskeleton organization;mitotic cell cycle;organelle organization			3.09906	0.00174	NaN	TUBG1;TUBG2	Tubulin gamma-1 chain;Tubulin gamma-2 chain;Tubulin gamma-1 chain;Tubulin gamma-2 chain;Tubulin gamma chain	A0A7P0T9G6;K7EIS0;K7EKE5;P23258;Q9NRH3	ENSG00000037042;ENSG00000131462	#N/A	#N/A	#N/A	#N/A
[truncated: 1,840 more rows]
