# Supplementary material for: Proximity Labeling Reveals RNA-Binding Proteins Associating with the Human Mitochondrial Import Receptor TOMM20
Source: J Proteome Res. 2025 Dec 22;25(2):1055–70. doi: 10.1021/acs.jproteome.5c00905 (PMC12888002; doi:10.1021/acs.jproteome.5c00905)
Supplement: Supplementary file 2 [file pr5c00905_si_002.zip › Suppl. Tables Excel Tables S3-S16/Suppl. Table S6.xlsx]

## Sheet: Table S6 Description
Content
Sheet Name	Description
TOMM20 vs NES	Two-sample student`s T-test , Group 1: TOMM20, Group 2: NES
Name	Description
id	Unique identifier for each protein groups
Gene names	Names of the genes associated to protein group
Protein names	Name of the proteins associcated to protein group
Majority protein IDs	IDs of proteins that have at least half ofthe peptides that the leading protein has
Significantly_Up	Based on two sample student` t-test (p-value: 5%, Difference: 3)
Significantly_Down	Based on two sample student` t-test (p-value: 5%, Difference: 3)
GOBP slim name	Protein group annotation by Gene ontology for biological process
GOCC slim name	Protein group annotation by Gene ontology for cellular compartment
KEGG name	Protein group annotation by KEGG
MitoCarta3.0_List	Protein group annotation by MitoCarta 3.0
MitoCarta3.0_SubMitoLocalization	Protein group annotation by MitoCarta 3.1 submitochondrial localization
-Log Student's T-test p-value TOMM20_NES	Based on two sample student` t-test
Student's T-test Difference TOMM20_NES	Based on two sample student` t-test

## Sheet: Table S6_TOMM20 vs NES
id	Gene names	Protein names	Majority protein IDs	Significantly_Up	Significantly_Down	GOBP slim name	GOCC slim name	KEGG name	MitoCarta3.0_List	MitoCarta3.0_SubMitoLocalization	-Log Student's T-test p-value TOMM20_NES	Student's T-test Difference TOMM20_NES
14	UBXN1	UBX domain-containing protein 1	A0A087WTZ5;E9PJ81;E9PRQ7;Q04323;Q04323-2	+		biological regulation;catabolic process;cellular metabolic process;cellular process;macromolecule metabolic process;metabolic process;primary metabolic process;protein metabolic process;proteolysis;proteolysis involved in cellular protein catabolic process;regulation of protein modification process	cell body;cell part;cell projection;cytoplasm;intracellular membrane-bounded organelle;intracellular organelle;macromolecular complex;neuron projection;neuronal cell body;nucleus;organelle;protein complex				5.50058	1.06549
45	SYNJ2BP-COX16;SYNJ2BP	Synaptojanin-2-binding protein	A0A087WYV9;A0A087X1F5;P57105	+		cellular component organization;cellular localization;cellular process;localization;mitochondrion organization;organelle localization;organelle organization	cell part;intracellular membrane-bounded organelle;intracellular organelle;membrane;mitochondrion;organelle		MitoCarta3.0	MOM	4.74368	1.26521
95	CUL2	Cullin-2	Q13617-2;A0A0D9SET6;A0A0A0MTN0;A0A8I5QJI3;A0A8I5KYP8;A0A8I5KUA9;A0A8I5KQQ5;A0A8I5KU22;Q5T2B5;Q13617;A0A8I5KVR3;A0A8I5KTY5;A0A8I5KYZ8;A0A8I5KXB2;A0A8I5KPX0;A0A8I5KY75;A0A8I5QKN3;A0A8I5KS98;A0A8I5KVE2	+		biological regulation;catabolic process;cellular metabolic process;cellular process;macromolecule metabolic process;macromolecule modification;metabolic process;primary metabolic process;protein metabolic process;protein modification by small protein conjugation or removal;protein modification process;proteolysis;proteolysis involved in cellular protein catabolic process;regulation of cell cycle;…	cell part;cytosol;intracellular non-membrane-bounded organelle;intracellular organelle;macromolecular complex;nucleolus;nucleoplasm;organelle;protein complex;ubiquitin ligase complex	Pathways in cancer;Renal cell carcinoma;Ubiquitin mediated proteolysis			3.5419	0.686434
345	C1orf174	UPF0688 protein C1orf174	A0A7P0T8M5;A0A7P0TAV4;A0A7P0T8I3;A0A7P0TAC3;A0A7P0T887;Q8IYL3	+			cell part;intracellular membrane-bounded organelle;intracellular organelle;nucleus;organelle				5.88354	0.897327
358	CANX	Calnexin	P27824-2;A0A7P0Z484;P27824;A0A7P0TAE9;A0A7P0TB65;A0A7P0T840;A0A7P0T937;A0A7P0T8G1;A0A7P0T9L0;A0A7P0Z4D6;A0A7P0TAR9;D6RGY2;A0A7P0Z4H2;P27824-3	+		aging;carbohydrate metabolic process;cellular component organization;cellular membrane organization;cellular metabolic process;cellular process;developmental process;endocytosis;establishment of localization;immune system process;macromolecule metabolic process;macromolecule modification;membrane invagination;membrane organization;metabolic process;peptidyl-amino acid modification;primary metabol…	cell body;cell part;cell projection;cytoplasmic membrane-bounded vesicle;endoplasmic reticulum;extracellular organelle;intracellular membrane-bounded organelle;intracellular non-membrane-bounded organelle;intracellular organelle;macromolecular complex;membrane;neuron projection;neuronal cell body;organelle;protein complex;ribonucleoprotein complex;ribosome;vesicle	Antigen processing and presentation;Phagosome;Protein processing in endoplasmic reticulum			6.46658	0.558837
391	CYB5R3	NADH-cytochrome b5 reductase 3;NADH-cytochrome b5 reductase 3 membrane-bound form;NADH-cytochrome b5 reductase 3 soluble form	P00387-3;A0A8I5QKX1;P00387;P00387-2;A0A8J8YWN6;A0A8I5KW26;A0A8J8Z3C6;A0A8I5KR71;A0A8I5KVD2;B1AHF3;A0A8I5KYU1;A0A8I5QKT9;A0A8I5KPU0;A0A8I5QKL2	+		alcohol metabolic process;biosynthetic process;blood circulation;cellular ketone metabolic process;cellular metabolic process;cellular process;circulatory system process;lipid metabolic process;metabolic process;multicellular organismal process;organic acid metabolic process;primary metabolic process;small molecule metabolic process;vitamin metabolic process	cell part;cytoplasm;endoplasmic reticulum;extracellular organelle;intracellular membrane-bounded organelle;intracellular organelle;lipid particle;macromolecular complex;membrane;mitochondrion;organelle;protein complex;vesicle	Amino sugar and nucleotide sugar metabolism	MitoCarta3.0	MOM	3.27672	0.986712
392	KATNAL2	Katanin p60 ATPase-containing subunit A-like 2	K7EM02;A0A8I5KR90;K7EPQ6;K7EIJ8;A0A8I5QL41;Q8IYT4-2;Q8IYT4	+		cellular component organization;cellular process;cytoskeleton organization;metabolic process;organelle organization	cell part;cytoplasm;intracellular membrane-bounded organelle;intracellular organelle;macromolecular complex;nucleus;organelle;protein complex				2.96682	1.38541
411	MTARC1	Mitochondrial amidoxime-reducing component 1	A0A8Q3SHL7;H7BYZ9;A0A8Q3SHG3;Q5VT66-3;Q5VT66;Q5VT66-2	+		metabolic process;nitrogen compound metabolic process;response to chemical stimulus;response to stimulus;response to stress	cell part;intracellular membrane-bounded organelle;intracellular organelle;membrane;mitochondrion;organelle		MitoCarta3.0	MOM	5.52412	1.21306
430	CLASP1	CLIP-associating protein 1	A0A8V8TRF6;A0A8V8TQK9;A0A8V8TLP7;Q7Z460;F8WA11;Q7Z460-2;Q7Z460-4;Q7Z460-5;Q7Z460-3;H0Y5T1	+		biological regulation;cell cycle;cell division;cellular component organization;cellular process;cytoskeleton organization;establishment of localization;establishment or maintenance of cell polarity;locomotion;microtubule organizing center organization;mitotic cell cycle;organelle organization;regulation of organelle organization;response to chemical stimulus;response to external stimulus;response…	cell cortex;cell part;centrosome;cytoskeleton;cytosol;extracellular organelle;Golgi apparatus;intracellular membrane-bounded organelle;intracellular non-membrane-bounded organelle;intracellular organelle;kinetochore;macromolecular complex;membrane;microtubule organizing center;organelle;protein complex;vesicle				4.30635	0.532214
465	TUBAL3	Tubulin alpha chain-like 3	A6NHL2-2;A6NHL2	+		cellular component assembly;cellular component organization;cellular macromolecular complex assembly;cellular process;macromolecular complex assembly;protein complex assembly;protein polymerization	cell part;cytoplasm;macromolecular complex;protein complex	Gap junction;Pathogenic Escherichia coli infection;Phagosome			4.08193	0.795269
560	PFN2	Profilin-2	C9J712;P35080	+		biological regulation;cellular component organization;cellular process;cytoskeleton organization;organelle organization;regulation of organelle organization;regulation of protein modification process;regulation of transport	cell part;cytoplasm;cytoskeleton;extracellular organelle;intracellular non-membrane-bounded organelle;intracellular organelle;organelle;vesicle	Regulation of actin cytoskeleton;Shigellosis			6.07792	0.70293
579	UBXN4	UBX domain-containing protein 4	F8WB86;Q6PJ80;C9JLR4;Q92575	+		catabolic process;cellular metabolic process;cellular process;macromolecule metabolic process;metabolic process;primary metabolic process;protein metabolic process;proteolysis;proteolysis involved in cellular protein catabolic process;response to chemical stimulus;response to stimulus;response to stress	cell part;cytoplasm;endoplasmic reticulum;intracellular membrane-bounded organelle;intracellular organelle;membrane;nuclear envelope;organelle				5.78166	1.04222
681	PAIP1	Polyadenylate-binding protein-interacting protein 1	D6REB4;Q9H074-2;Q9H074;Q9H074-3	+		biological regulation;catabolic process;cellular metabolic process;cellular nitrogen compound metabolic process;cellular process;macromolecule metabolic process;metabolic process;mRNA metabolic process;mRNA processing;nitrogen compound metabolic process;nucleobase-containing compound metabolic process;primary metabolic process;regulation of translation;RNA catabolic process;RNA metabolic process;…	cell part;cytoplasm;cytosol	RNA transport			4.60455	0.58458
895	OLA1	Obg-like ATPase 1	J3KQ32;Q9NTK5;Q9NTK5-2;Q9NTK5-3	+			cell part;centrosome;cytoplasm;extracellular organelle;intracellular non-membrane-bounded organelle;intracellular organelle;membrane;microtubule organizing center;nucleolus;organelle;vesicle				3.54156	0.993236
957	PGRMC1	Membrane-associated progesterone receptor component 1	O00264;O00264-2	+		locomotion;response to chemical stimulus;response to external stimulus;response to stimulus	cell part;endoplasmic reticulum;extracellular organelle;intracellular membrane-bounded organelle;intracellular non-membrane-bounded organelle;intracellular organelle;membrane;nucleolus;organelle;vesicle				4.90548	0.501612
1006	SYNGR2	Synaptogyrin-2	O43760;O43760-2;K7ELD9;K7ENG9	+		establishment of localization;protein targeting;protein transport;transport	cell part;extracellular organelle;membrane;organelle;synapse;vesicle				4.86652	0.511858
1193	PABPC4L	Polyadenylate-binding protein 4-like	P0CB38	+							3.91156	1.09487
1209	LAMP1	Lysosome-associated membrane glycoprotein 1	P11279-2;P11279	+		autophagy;biological regulation;catabolic process;cell death;cellular metabolic process;cellular process;death;establishment of localization;Golgi vesicle transport;metabolic process;regulation of protein stability;regulation of transport;transport;vacuolar transport;vesicle-mediated transport;viral reproduction	cell body;cell part;cell projection;cytoplasm;cytoplasmic membrane-bounded vesicle;endosome;extracellular organelle;intracellular membrane-bounded organelle;intracellular organelle;lysosome;membrane;neuron projection;neuronal cell body;organelle;plasma membrane;vacuole;vesicle	ko05152;Lysosome;Phagosome			4.16169	0.691687
1511	EIF5	Eukaryotic translation initiation factor 5	P55010	+		biological regulation;biosynthetic process;cellular metabolic process;cellular process;macromolecule metabolic process;metabolic process;primary metabolic process;protein metabolic process;regulation of translation;translation;translational initiation	cell part;cytoplasm;cytosol;membrane;plasma membrane	RNA transport			4.39902	0.537225
1689	PRDX4	Peroxiredoxin-4	Q13162;H7C3T4	+		amine metabolic process;anatomical structure development;biological regulation;cellular amino acid metabolic process;cellular component organization;cellular homeostasis;cellular ketone metabolic process;cellular metabolic process;cellular nitrogen compound metabolic process;cellular process;developmental process;extracellular matrix organization;extracellular structure organization;heterocycle m…	cell part;cytosol;endoplasmic reticulum;extracellular organelle;extracellular space;intracellular membrane-bounded organelle;intracellular organelle;mitochondrion;nucleus;organelle;vesicle		MitoCarta3.0	IMS	3.92999	0.606091
1707	FHL3	Four and a half LIM domains protein 3	Q13643	+		anatomical structure development;cellular component organization;cellular process;cytoskeleton organization;developmental process;organelle organization	cell part;intracellular membrane-bounded organelle;intracellular organelle;nucleus;organelle				4.62298	0.979996
1790	TST	Thiosulfate sulfurtransferase	Q16762	+		amine metabolic process;catabolic process;cell differentiation;cellular amino acid metabolic process;cellular ketone metabolic process;cellular metabolic process;cellular nitrogen compound metabolic process;cellular process;developmental process;establishment of localization;metabolic process;nitrogen compound metabolic process;nucleobase-containing compound transport;organic acid metabolic proce…	cell part;extracellular organelle;extracellular space;intracellular membrane-bounded organelle;intracellular organelle;membrane;mitochondrion;organelle;vesicle	Cysteine and methionine metabolism;Sulfur relay system	MitoCarta3.0	Matrix	3.33966	1.49582
1897	MAVS	Mitochondrial antiviral-signaling protein	Q7Z434-4;Q7Z434	+		biological regulation;cellular process;immune system process;multi-organism process;regulation of protein modification process;regulation of transport;response to biotic stimulus;response to chemical stimulus;response to stimulus;response to stress;signal transduction;viral reproduction	cell part;intracellular membrane-bounded organelle;intracellular organelle;membrane;microbody;mitochondrion;organelle	Cytosolic DNA-sensing pathway;Hepatitis C;Measles;RIG-I-like receptor signaling pathway	MitoCarta3.0	MOM	6.31352	1.17384
2024	LRRC59	Leucine-rich repeat-containing protein 59	Q96AG4	+			cell part;endoplasmic reticulum;intracellular membrane-bounded organelle;intracellular non-membrane-bounded organelle;intracellular organelle;membrane;nuclear envelope;organelle				3.44426	0.755577
2089	RMDN3	Regulator of microtubule dynamics protein 3	Q96TC7;H0YMB1;Q96TC7-2	+		biological regulation;cell death;cell differentiation;cellular homeostasis;cellular ion homeostasis;cellular process;death;developmental process;homeostatic process	cell part;intracellular membrane-bounded organelle;intracellular organelle;macromolecular complex;membrane;mitochondrion;nucleus;organelle;protein complex		MitoCarta3.0	MOM	5.45922	1.39923
2111	WIBG	Partner of Y14 and mago	Q9BRP8-2;Q9BRP8	+		biological regulation;catabolic process;cellular metabolic process;cellular nitrogen compound metabolic process;cellular process;macromolecule metabolic process;metabolic process;mRNA metabolic process;nitrogen compound metabolic process;nucleobase-containing compound metabolic process;primary metabolic process;regulation of translation;RNA catabolic process;RNA metabolic process	cell part;cytoplasm;intracellular non-membrane-bounded organelle;intracellular organelle;macromolecular complex;nucleolus;nucleoplasm;organelle;protein complex	mRNA surveillance pathway;RNA transport			3.42553	0.864065
2134	BCL2L13	Bcl-2-like protein 13	Q9BXK5-2;Q9BXK5;E9PDD6;A0A087WX97	+		biological regulation;cell death;cellular process;death	cell part;intracellular membrane-bounded organelle;intracellular organelle;membrane;mitochondrion;nucleus;organelle		MitoCarta3.0	MOM	3.50861	0.925477
2175	TMX1	Thioredoxin-related transmembrane protein 1	Q9H3N1	+		biological regulation;cellular homeostasis;cellular metabolic process;cellular process;homeostatic process;macromolecule metabolic process;metabolic process;primary metabolic process;protein folding;protein metabolic process;response to stimulus;response to stress	cell part;endoplasmic reticulum;intracellular membrane-bounded organelle;intracellular non-membrane-bounded organelle;intracellular organelle;membrane;nucleolus;organelle				3.50323	0.68466
2251	OCIAD1	OCIA domain-containing protein 1	Q9NX40;D6RBN5;D6RDK6;Q9NX40-4;Q9NX40-2;Q9NX40-3;D6RIT9;D6RG39	+			cell part;endosome;intracellular membrane-bounded organelle;intracellular organelle;membrane;mitochondrion;organelle		MitoCarta3.0	MOM	7.91365	1.40534
2260	CISD1	CDGSH iron-sulfur domain-containing protein 1	Q9NZ45	+		biological regulation	cell part;extracellular organelle;intracellular membrane-bounded organelle;intracellular organelle;membrane;mitochondrion;organelle;vesicle		MitoCarta3.0	MOM	5.43106	0.646634
2275	RCC2	Protein RCC2	Q9P258	+		biological regulation;cell cycle;cell division;cell junction organization;cellular component assembly;cellular component organization;cellular localization;cellular process;endosome organization;localization;mitosis;mitotic cell cycle;nuclear division;organelle fission;organelle organization;regulation of cell cycle;regulation of mitotic cell cycle;regulation of organelle organization;response to…	cell part;cytosol;intracellular non-membrane-bounded organelle;intracellular organelle;macromolecular complex;midbody;nucleolus;organelle;protein complex				5.85124	0.335932
0	PDCD6	Programmed cell death protein 6	A0A024QZ42;O75340-2;O75340			anatomical structure formation involved in morphogenesis;biological regulation;cellular process;developmental process;establishment of localization;macromolecule metabolic process;metabolic process;primary metabolic process;protein metabolic process;protein transport;proteolysis;response to abiotic stimulus;response to chemical stimulus;response to heat;response to stimulus;response to stress;tra…	cell part;cytoplasm;endoplasmic reticulum;endosome;extracellular organelle;intracellular membrane-bounded organelle;intracellular organelle;membrane;nucleus;organelle;vesicle				0.143853	0.0472798
1	SERPINB6	Serpin B6	A0A2R8Y6A7;A0A2R8YD12;A0A024QZX5;A0A087X1N8;P35237			biological regulation;cellular process;multicellular organismal process;neurological system process;response to abiotic stimulus;response to osmotic stress;response to stimulus;response to stress	cell part;cytoplasm;cytosol;extracellular organelle;extracellular space;macromolecular complex;organelle;protein complex;vesicle	Amoebiasis			2.21923	-0.221114
2	HDLBP	Vigilin	Q00341;A0A024R4E5;Q00341-2;H0Y394			alcohol metabolic process;establishment of localization;lipid metabolic process;lipid transport;metabolic process;primary metabolic process;small molecule metabolic process;transport	cell part;cytoplasm;intracellular membrane-bounded organelle;intracellular organelle;macromolecular complex;membrane;nucleus;organelle;plasma membrane				2.73943	-0.203411
3	NUDT4	Diphosphoinositol polyphosphate phosphohydrolase 2	A0A024RBG1;Q9NZJ9;Q9NZJ9-2			biological regulation;cellular metabolic process;cellular nitrogen compound metabolic process;cellular process;establishment of localization;metabolic process;nitrogen compound metabolic process;nucleobase-containing compound metabolic process;nucleobase-containing small molecule metabolic process;nucleotide metabolic process;primary metabolic process;regulation of transport;response to stimulus;…	cell part;cytosol;intracellular				2.06521	-0.530289
8	EPPK1	Epiplakin	A0A075B730;P58107				cell part;cytoplasm;cytoskeleton;intracellular non-membrane-bounded organelle;intracellular organelle;organelle				0.779046	-0.408792
9	SRGAP2;SRGAP1	SLIT-ROBO Rho GTPase-activating protein 1;SLIT-ROBO Rho GTPase-activating protein 2	Q5VZB4;A0A075B7B5;G5EA48;B7ZM87;Q7Z6B7-2;O75044;Q7Z6B7			anatomical structure development;anatomical structure morphogenesis;biological adhesion;biological regulation;cell adhesion;cell morphogenesis;cell motility;cellular component assembly;cellular component morphogenesis;cellular component movement;cellular component organization;cellular process;developmental process;locomotion;response to chemical stimulus;response to external stimulus;response to…	cell part;cell projection;cytoplasm;cytoplasmic membrane-bounded vesicle;cytosol;intracellular;intracellular membrane-bounded organelle;intracellular organelle;membrane;nucleoplasm;nucleus;organelle;plasma membrane;vesicle	Axon guidance			0.815326	-0.162974
10	DCAF13	DDB1- and CUL4-associated factor 13	A0A087WT20;Q9NV06;E5RHM4;B3KME9;Q9NV06-2			cellular metabolic process;cellular nitrogen compound metabolic process;cellular process;macromolecule metabolic process;macromolecule modification;metabolic process;nitrogen compound metabolic process;nucleobase-containing compound metabolic process;primary metabolic process;protein metabolic process;protein modification by small protein conjugation or removal;protein modification process;RNA me…	cell part;intracellular non-membrane-bounded organelle;intracellular organelle;macromolecular complex;nucleolus;organelle;preribosome;protein complex;ribonucleoprotein complex;ubiquitin ligase complex				1.47381	-0.696802
11	HMOX2	Heme oxygenase 2	I3L159;I3L1F5;A0A087WT44;P30519-2;P30519			biological regulation;catabolic process;cellular homeostasis;cellular ion homeostasis;cellular metabolic process;cellular nitrogen compound metabolic process;cellular process;cofactor metabolic process;establishment of localization;heterocycle metabolic process;homeostatic process;metabolic process;nitrogen compound metabolic process;pigment metabolic process;response to chemical stimulus;respons…	cell part;membrane;plasma membrane	Mineral absorption;Porphyrin and chlorophyll metabolism			2.10531	0.272669
12	DCP1A	mRNA-decapping enzyme 1A	A0A087WXD0;A0A087WT55;Q9NPI6-2;Q9NPI6			catabolic process;cellular metabolic process;cellular nitrogen compound metabolic process;cellular process;macromolecule metabolic process;metabolic process;mRNA metabolic process;nitrogen compound metabolic process;nucleobase-containing compound metabolic process;primary metabolic process;RNA catabolic process;RNA metabolic process	cell part;cytosol;intracellular membrane-bounded organelle;intracellular non-membrane-bounded organelle;intracellular organelle;macromolecular complex;membrane;nucleus;organelle;ribonucleoprotein complex	RNA degradation			1.58267	-0.37055
13	UHRF1	E3 ubiquitin-protein ligase UHRF1	A0A087WVR3;A0A087WTW0;Q96T88;Q96T88-2			biological regulation;biosynthetic process;cell cycle;cell proliferation;cellular component organization;cellular metabolic process;cellular nitrogen compound metabolic process;cellular process;chromatin modification;chromatin organization;chromosome organization;DNA metabolic process;DNA modification;DNA repair;histone modification;macromolecule metabolic process;macromolecule modification;metab…	cell part;intracellular membrane-bounded organelle;intracellular organelle;nucleus;organelle				1.50339	-0.131098
15	CMIP	C-Maf-inducing protein	A0A087WU05;Q8IY22-3;Q8IY22-2;Q8IY22				cell part;cytoplasm;intracellular membrane-bounded organelle;intracellular organelle;nucleus;organelle				1.09938	-0.321875
17	HNRNPDL	Heterogeneous nuclear ribonucleoprotein D-like	A0A087WUK2;O14979;O14979-3;O14979-2			biological regulation;biosynthetic process;cellular metabolic process;cellular nitrogen compound metabolic process;cellular process;macromolecule metabolic process;metabolic process;nitrogen compound metabolic process;nucleobase-containing compound metabolic process;primary metabolic process;RNA metabolic process;RNA processing	cell part;cytoplasm;extracellular organelle;intracellular membrane-bounded organelle;intracellular organelle;macromolecular complex;nucleoplasm;nucleus;organelle;ribonucleoprotein complex;spliceosomal complex;vesicle				4.01702	0.365977
18	PEG10	Retrotransposon-derived protein PEG10	A0A087WUL4;A0A087WX23;Q86TG7-4;A0A087WXK2;Q86TG7			biological regulation;cell death;cell differentiation;cellular process;death;developmental process	cell part;cytoplasm;intracellular membrane-bounded organelle;intracellular organelle;nucleus;organelle				0.54809	-0.136443
20	EIF5B	Eukaryotic translation initiation factor 5B	A0A087WUT6;O60841			biological regulation;biosynthetic process;cellular metabolic process;cellular process;macromolecule metabolic process;metabolic process;primary metabolic process;protein metabolic process;regulation of translation;translation;translational initiation	cell part;cytoplasm;cytosol	RNA transport			0.878142	0.1155
22	SPTBN1	Spectrin beta chain, non-erythrocytic 1	A0A087WUZ3;Q01082;Q01082-3;Q01082-2			biological regulation;cellular component assembly;cellular component organization;cellular membrane organization;cellular metabolic process;cellular process;cytokinesis;establishment of localization;Golgi vesicle transport;locomotion;macromolecule metabolic process;macromolecule modification;membrane organization;metabolic process;nuclear transport;nucleocytoplasmic transport;phosphorus metabolic…	cell part;cytoplasm;cytoskeleton;cytosol;extracellular organelle;intracellular non-membrane-bounded organelle;intracellular organelle;macromolecular complex;nucleolus;organelle;protein complex;vesicle				3.69917	-0.525671
23	PRKACB;PRKACA	cAMP-dependent protein kinase catalytic subunit beta;cAMP-dependent protein kinase catalytic subunit alpha	A0A087WVC4;P22694-4;P22694-3;P22694;P22694-7;P22694-6;P22694-9;P22694-2;P22694-5;P22694-10;B1APG1;B1APG3;B1APG2;B1APG0;B1APF8;B1APF9;P22694-8;P17612-2;A0A8V8TL59;P17612;A0A7I2V5J4;B1APF7			alcohol metabolic process;anatomical structure formation involved in morphogenesis;biological regulation;biosynthetic process;carbohydrate metabolic process;catabolic process;cell communication;cell cycle;cell maturation;cell-cell signaling;cellular component organization;cellular homeostasis;cellular ion homeostasis;cellular lipid metabolic process;cellular metabolic process;cellular process;coa…	cell part;cell projection;centrosome;cilium;cytosol;extracellular organelle;intracellular membrane-bounded organelle;intracellular non-membrane-bounded organelle;intracellular organelle;macromolecular complex;membrane;microtubule organizing center;mitochondrion;nucleoplasm;nucleus;organelle;plasma membrane;protein complex;synapse;vesicle	Amoebiasis;Apoptosis;Bile secretion;Calcium signaling pathway;Chemokine signaling pathway;Dilated cardiomyopathy;Endocrine and other factor-regulated calcium reabsorption;Gap junction;Gastric acid secretion;GnRH signaling pathway;Hedgehog signaling pathway;Insulin signaling pathway;Long-term potentiation;MAPK signaling pathway;Meiosis - yeast;Melanogenesis;Olfactory transduction;Oocyte meiosis;Pr…	MitoCarta3.0	MIM	0.0732984	-0.022201
24	FMR1	Fragile X mental retardation protein 1	A0A8I5KWH0;A0A8I5KS01;A0A8I5KT56;A8MQB8;A0A8I5KTZ9;A0A087WVL8;A0A087WXI3;A0A087WY29;G3V0J0;Q06787-8;Q06787-2;Q06787-9;A0A8I5KZ21;Q06787-11;Q06787-6;Q06787-4;Q06787-5;Q06787-7;Q06787-3;Q06787;A0A8I5KUC2;A0A8I5KTT6;Q06787-10;A0A8I5KYA7			anatomical structure development;biological regulation;developmental process;establishment of localization;nucleobase-containing compound transport;regulation of translation;transport	cell body;cell part;cell projection;cytoplasm;intracellular non-membrane-bounded organelle;intracellular organelle;macromolecular complex;membrane;neuron projection;nucleolus;nucleoplasm;organelle;polysome;protein complex;ribonucleoprotein complex;synapse				0.0469045	0.0316713
25	CLTC	Clathrin heavy chain 1;Clathrin heavy chain	Q00610;Q00610-2;K7EJJ5;A0A8V8TQ14;A0A087WVQ6;A0A8V8TR47;A0A8V8TRF0;A0A8V8TQK1;A0A8V8TRE8;A0A8V8TQK3;A0A8V8TQ18			cell differentiation;cellular component organization;cellular membrane organization;cellular metabolic process;cellular process;developmental process;endocytosis;establishment of localization;Golgi vesicle transport;immune system process;ion transport;macromolecule metabolic process;membrane invagination;membrane organization;metabolic process;mitosis;nuclear division;organelle fission;organelle …	cell part;cytoplasm;cytoplasmic membrane-bounded vesicle;cytosol;extracellular organelle;intracellular membrane-bounded organelle;intracellular non-membrane-bounded organelle;intracellular organelle;macromolecular complex;membrane;mitochondrion;organelle;plasma membrane;protein complex;vesicle	Bacterial invasion of epithelial cells;Endocrine and other factor-regulated calcium reabsorption;Endocytosis;Huntington's disease;Lysosome			1.86028	-0.111459
26	CYFIP1;CYFIP2	Cytoplasmic FMR1-interacting protein 1;Cytoplasmic FMR1-interacting protein 2	Q7L576;A0A087WVZ5;Q96F07;A0A0G2JQT1;Q96F07-2;Q7L576-2;A0A8V8TNU3;E7EVJ5;H7C229;A0A0G2JR96			biological adhesion;biological regulation;cell adhesion;cell death;cell growth;cellular component assembly;cellular component organization;cellular process;death;developmental process;growth;immune system process;multicellular organismal process;neurological system process;regulation of organelle organization;response to chemical stimulus;response to stimulus;response to stress;signal transduction	cell part;cell projection;cytoplasm;cytosol;extracellular organelle;macromolecular complex;membrane;neuron projection;organelle;protein complex;synapse;vesicle	Regulation of actin cytoskeleton			1.36953	-0.316195
29	POLD2	DNA polymerase delta subunit 2	C9JHC7;A0A8V8TMJ0;A0A8V8TMJ5;H7C1B3;C9JLE1;A0A8V8TPA6;A0A087WWF6;A0A8V8TPB6;P49005			biological regulation;biosynthetic process;cell cycle;cellular component organization;cellular metabolic process;cellular nitrogen compound metabolic process;cellular process;chromosome organization;detection of stimulus;DNA metabolic process;DNA recombination;DNA repair;DNA replication;homeostatic process;macromolecule metabolic process;metabolic process;mitotic cell cycle;nitrogen compound meta…	cell part;DNA polymerase complex;intracellular membrane-bounded organelle;intracellular organelle;macromolecular complex;nucleoplasm;nucleus;organelle;protein complex	Base excision repair;DNA replication;Homologous recombination;Mismatch repair;Nucleotide excision repair;Purine metabolism;Pyrimidine metabolism			0.618795	0.28493
30	HYOU1	Hypoxia up-regulated protein 1	Q9Y4L1;J3QLE9;K7EQK2;A0A087X054;A0A8Q3SHG4;A0A0G2JRS0;A0A087WWI4;E9PJ21;J3QQH7;A0A494C039;J3KTF1;J3QL06;Q9Y4L1-2			biological regulation;cellular component organization;cellular membrane organization;cellular metabolic process;cellular process;endocytosis;establishment of localization;macromolecule metabolic process;membrane invagination;membrane organization;metabolic process;primary metabolic process;protein metabolic process;response to chemical stimulus;response to stimulus;response to stress;signal trans…	cell part;endoplasmic reticulum;extracellular organelle;extracellular region;intracellular membrane-bounded organelle;intracellular organelle;membrane;organelle;vesicle	Protein processing in endoplasmic reticulum			0.743053	-0.33527
31	RBM15	Putative RNA-binding protein 15	A0A494C001;A0A499FJY3;A0A087WWP4;Q96T37-4;Q96T37-2;Q96T37-3;Q96T37			anatomical structure development;anatomical structure morphogenesis;biological regulation;developmental process;multicellular organismal process;viral reproduction	cell part;membrane;nucleoplasm				0.153202	-0.0925369
34	FAM83D	Protein FAM83D	A0A087WXK8;Q9H4H8;Q9H4H8-2			cell division;cellular component organization;cellular process;mitosis;nuclear division;organelle fission;organelle organization	cell part;cytoplasm				0.0376291	-0.00943494
35	RPL17;RPL17-C18orf32	60S ribosomal protein L17	A0A087WXM6;J3QQT2;J3KRX5;A0A0A6YYL6;P18621;P18621-3;J3QLC8;A0A0A0MRF8;P18621-2;J3KRB3;A0A087WWH0;J3QS96			biosynthetic process;catabolic process;cellular component disassembly;cellular component organization;cellular metabolic process;cellular nitrogen compound metabolic process;cellular process;establishment of localization;macromolecule metabolic process;metabolic process;mRNA metabolic process;nitrogen compound metabolic process;nucleobase-containing compound metabolic process;primary metabolic pr…	cell part;cytosol;intracellular membrane-bounded organelle;intracellular organelle;macromolecular complex;nucleus;organelle;ribonucleoprotein complex	Ribosome			1.14726	-0.176783
36	VTA1	Vacuolar protein sorting-associated protein VTA1 homolog	A0A087WY55;Q9NP79			cellular component organization;cellular process;endosome transport;establishment of localization;membrane organization;protein transport;transport;vesicle-mediated transport;viral reproduction	cell part;cytosol;extracellular organelle;membrane;organelle;vesicle	Endocytosis			2.35316	0.448104
37	AP2M1	AP-2 complex subunit mu	A0A087WY71;C9JGT8;C9JPV8;E9PFW3;Q96CW1-2;Q96CW1;A0A8I5KWD3;C9JTK4;H7C4C3;C9JJD3;A0A8I5QJU5;C9JJ47			biological regulation;cell communication;cell-cell signaling;cellular component organization;cellular membrane organization;cellular process;endocytosis;establishment of localization;immune system process;locomotion;membrane invagination;membrane organization;protein transport;response to chemical stimulus;response to external stimulus;response to stimulus;signal transduction;signaling;transport;…	AP-type membrane coat adaptor complex;cell part;cytosol;extracellular organelle;intracellular membrane-bounded organelle;intracellular organelle;macromolecular complex;membrane;mitochondrion;organelle;plasma membrane;protein complex;vesicle	Endocrine and other factor-regulated calcium reabsorption;Endocytosis;Huntington's disease			0.137205	0.0781682
39	GOLGA2	Golgin subfamily A member 2	A0A087WYC0;A0A8I5KT73;A0A1W2PQY5;A0A8I5KNZ1;A0A8I5QJQ7;A0A6Q8KRG2;B7ZC06;A0A8I5KZ68;A0A8J9BZL8;Q08379;Q08379-2			biological regulation;cell cycle;cellular process;mitotic cell cycle	cell part;cytoplasmic membrane-bounded vesicle;Golgi apparatus;intracellular membrane-bounded organelle;intracellular organelle;membrane;nucleus;organelle;vesicle				0.75188	-0.15771
43	UGP2	UTP--glucose-1-phosphate uridylyltransferase	A0A7I2YQ74;A0A087WYS1;E7EUC7;Q16851-2;Q16851			alcohol metabolic process;biosynthetic process;carbohydrate metabolic process;cellular ketone metabolic process;cellular metabolic process;cellular nitrogen compound metabolic process;cellular process;energy reserve metabolic process;generation of precursor metabolites and energy;macromolecule metabolic process;metabolic process;nitrogen compound metabolic process;nucleobase-containing compound m…	cell part;cytosol;extracellular organelle;intracellular membrane-bounded organelle;intracellular organelle;nucleus;organelle;vesicle	Amino sugar and nucleotide sugar metabolism;Galactose metabolism;Pentose and glucuronate interconversions;Starch and sucrose metabolism			0.292598	0.170521
44	PTGES3	Prostaglandin E synthase 3	A0A087WYT3;Q15185-3;Q15185-4;Q15185;B4DDC6;Q15185-2			anatomical structure development;biological regulation;biosynthetic process;carbohydrate metabolic process;cell proliferation;cellular component organization;cellular ketone metabolic process;cellular lipid metabolic process;cellular metabolic process;cellular nitrogen compound metabolic process;cellular process;chromosome organization;developmental process;DNA metabolic process;DNA replication;e…	cell part;cytoplasm;cytosol;extracellular organelle;intracellular membrane-bounded organelle;intracellular organelle;macromolecular complex;nucleoplasm;nucleus;organelle;ribonucleoprotein complex;telomerase holoenzyme complex;vesicle				0.323988	0.0671809
46	TARDBP;TDP43	TAR DNA-binding protein 43	Q13148;A0A087WYY0;A0A087X260;G3V162;B1AKP7;K7EJM5;K7EN94;A0A0A0N0M3;A0A087WX29;A0A087WV68;A0A087WXQ5;A0A087WXV3;A0A087WX67;A0A087WW61;Q13148-4			biological regulation;biosynthetic process;cellular component organization;cellular membrane organization;cellular metabolic process;cellular nitrogen compound metabolic process;cellular process;interspecies interaction between organisms;macromolecule metabolic process;membrane organization;metabolic process;mRNA metabolic process;mRNA processing;multi-organism process;nitrogen compound metabolic…	cell part;intracellular membrane-bounded organelle;intracellular organelle;nucleoplasm;nucleus;organelle				0.00506491	-0.00274603
47	PLEKHA2	Pleckstrin homology domain-containing family A member 2	A0A087WZ32;A8K727;Q9HB19;E5RGP3;E5RHB5;A0A087X038			biological regulation	cell part;cytoplasm;intracellular membrane-bounded organelle;intracellular organelle;macromolecular complex;membrane;nucleus;organelle;plasma membrane;protein complex				0.237509	-0.0931466
48	PARVB	Beta-parvin	A0A087WZB5;Q9HBI1-3;Q9HBI1;Q9HBI1-2			biological adhesion;biological regulation;cell adhesion;cell junction organization;cellular component assembly;cellular component organization;cellular process;cytoskeleton organization;establishment or maintenance of cell polarity;organelle organization	cell part;cell projection;cytoskeleton;cytosol;intracellular non-membrane-bounded organelle;intracellular organelle;membrane;organelle;plasma membrane	Focal adhesion			1.58375	-0.579676
49	IDH3B	Isocitrate dehydrogenase [NAD] subunit, mitochondrial;Isocitrate dehydrogenase [NAD] subunit beta, mitochondrial	A0A087WZN1;O43837;A0A087X2E5;O43837-2			catabolic process;cellular ketone metabolic process;cellular metabolic process;cellular nitrogen compound metabolic process;cellular process;cofactor metabolic process;heterocycle metabolic process;metabolic process;nitrogen compound metabolic process;nucleobase-containing compound metabolic process;nucleobase-containing small molecule metabolic process;nucleotide metabolic process;organic acid m…	cell part;intracellular membrane-bounded organelle;intracellular organelle;mitochondrion;nucleus;organelle	Citrate cycle (TCA cycle)	MitoCarta3.0	Matrix	2.55153	-0.327136
50	TJP1	Tight junction protein ZO-1	A0A0G2JNH2;A0A7I2V5U5;G5E9E7;A0A087X0K9;G3V1L9;Q07157-2;Q07157			anatomical structure formation involved in morphogenesis;biological regulation;cell death;cell junction organization;cellular component assembly;cellular component disassembly;cellular component organization;cellular homeostasis;cellular process;circulatory system process;death;developmental process;homeostatic process;membrane organization;multicellular organismal process;neurological system pro…	apical part of cell;cell part;cytoplasm;cytosol;intracellular membrane-bounded organelle;intracellular organelle;membrane;nucleus;organelle;plasma membrane	Adherens junction;Epithelial cell signaling in Helicobacter pylori infection;Gap junction;Tight junction;Vibrio cholerae infection			1.53716	-0.351559
51	OXA1L	Mitochondrial inner membrane protein OXA1L	A0A087X0L7;J3KNA0;Q15070-2;Q15070;E7EVY0			biological regulation;cellular component assembly;cellular component organization;cellular localization;cellular macromolecular complex assembly;cellular metabolic process;cellular process;cellular respiration;generation of precursor metabolites and energy;localization;macromolecular complex assembly;metabolic process;protein complex assembly;protein complex biogenesis	cell part;intracellular membrane-bounded organelle;intracellular organelle;macromolecular complex;membrane;mitochondrion;organelle;protein complex	Bacterial secretion system;Protein export	MitoCarta3.0	MIM	1.0125	-0.232018
52	YTHDF3	YTH domain-containing family protein 3	A0A087X0Q1;Q7Z739;A0A024R7W5;A0A087WY31								0.0178019	0.00786869
53	RELA	Transcription factor p65	Q2TAM5;E9PKH5;A0A087X0W8;Q04206-2;Q04206-3;Q04206-4;Q04206;E9PI38;E9PQS6;E9PKV4			aging;anatomical structure development;anatomical structure morphogenesis;biological regulation;cellular aldehyde metabolic process;cellular metabolic process;cellular process;developmental process;immune system process;macromolecule metabolic process;metabolic process;molting cycle;multicellular organismal process;multi-organism process;primary metabolic process;protein metabolic process;proteol…	cell part;cytoplasm;cytosol;I-kappaB/NF-kappaB complex;intracellular membrane-bounded organelle;intracellular organelle;macromolecular complex;nucleoplasm;nucleus;organelle;protein complex;transcription factor complex	Acute myeloid leukemia;Adipocytokine signaling pathway;Amoebiasis;Apoptosis;B cell receptor signaling pathway;Chagas disease (American trypanosomiasis);Chemokine signaling pathway;Chronic myeloid leukemia;Cytosolic DNA-sensing pathway;Epithelial cell signaling in Helicobacter pylori infection;Hepatitis C;ko05152;Leishmaniasis;MAPK signaling pathway;Measles;Neurotrophin signaling pathway;NOD-like …			2.40218	0.224498
54	HNRNPM	Heterogeneous nuclear ribonucleoprotein M	A0A087X0X3;P52272-2;P52272			cellular metabolic process;cellular nitrogen compound metabolic process;cellular process;macromolecule metabolic process;metabolic process;mRNA metabolic process;mRNA processing;nitrogen compound metabolic process;nucleobase-containing compound metabolic process;primary metabolic process;RNA metabolic process;RNA processing;RNA splicing	cell part;extracellular matrix;extracellular organelle;intracellular non-membrane-bounded organelle;intracellular organelle;macromolecular complex;membrane;nucleolus;nucleoplasm;organelle;ribonucleoprotein complex;spliceosomal complex;vesicle	Spliceosome			0.234469	0.129529
55	INF2	Inverted formin-2	Q27J81;A0A6Q8PH71;Q27J81-2;A0A6Q8PHA2;A0A6Q8PHG2;A0A6Q8PF44;A0A6Q8PH25;A0A6Q8PF29;A0A087X118;A0A6Q8PGN3;A0A6Q8PGC7;A0A6Q8PFW4;A0A6Q8PH63;A0A0A0MQU1;A0A6Q8PFN5;A0A6Q8PH59;A0A6Q8PFB9;A0A6Q8PGU8;A0A6Q8PGY8;A0A6Q8PHS8			biological regulation;cellular component organization;cellular process;cytoskeleton organization;organelle organization;regulation of organelle organization	cell part;cytoplasm;endoplasmic reticulum;intracellular membrane-bounded organelle;intracellular organelle;nucleus;organelle				0.542604	-0.141944
57	PSME2	Proteasome activator complex subunit 2	H0YM70;A0A087X1Z3;Q9UL46			biological regulation;catabolic process;cell cycle;cell death;cellular metabolic process;cellular nitrogen compound metabolic process;cellular process;death;immune system process;macromolecule metabolic process;macromolecule modification;metabolic process;mitotic cell cycle;nitrogen compound metabolic process;primary metabolic process;protein metabolic process;protein modification by small protei…	cell part;cytosol;extracellular organelle;macromolecular complex;membrane;nucleoplasm;organelle;proteasome complex;protein complex;vesicle	Antigen processing and presentation;Proteasome			2.71383	0.25837
58	AP2B1	AP-2 complex subunit beta	A0A087X253;P63010;P63010-2;P63010-3;A0A087WYD1;A0A087WU93;A0A087WZQ6			biological regulation;cell communication;cell-cell signaling;cellular component organization;cellular membrane organization;cellular process;endocytosis;establishment of localization;immune system process;locomotion;membrane invagination;membrane organization;protein transport;response to chemical stimulus;response to external stimulus;response to stimulus;signal transduction;signaling;transport;…	AP-type membrane coat adaptor complex;cell part;cytosol;intracellular membrane-bounded organelle;intracellular organelle;macromolecular complex;membrane;organelle;plasma membrane;protein complex	Endocrine and other factor-regulated calcium reabsorption;Endocytosis;Huntington's disease			0.950472	0.072556
59	MID1	E3 ubiquitin-protein ligase Midline-1	C9J453;A0A8I5KPE0;A0A087X255;A0A8I5KR14;A0A8I5KPB2;A0A6Q8PF94;O15344-2;O15344			biological regulation;cellular component organization;cellular localization;cellular process;cytoskeleton organization;developmental process;localization;organelle organization;regulation of organelle organization;response to chemical stimulus;response to stimulus;signal transduction	cell part;cytosol;intracellular;intracellular non-membrane-bounded organelle;intracellular organelle;macromolecular complex;organelle;protein complex	Ubiquitin mediated proteolysis			0.23965	-0.0413065
61	WDR6	WD repeat-containing protein 6	E9PDU5;A0A087X295;Q9NNW5			biological regulation;cellular process;regulation of cell cycle	cell part;cytoplasm;macromolecular complex;membrane;plasma membrane;protein complex				1.13184	-1.59613
62	RBFOX1;RBFOX2;RBFOX3	RNA binding protein fox-1 homolog 1;RNA binding protein fox-1 homolog 2;RNA binding protein fox-1 homolog;RNA binding protein fox-1 homolog 3	Q9NWB1-4;O43251-2;O43251-4;A0A804HJM2;F8VZG9;A0A8Q3WKT3;B7Z1U7;A0A8Q3SI58;A0A6Q8PFM4;A0A8Q3SI75;J3KNW3;A0A0G2JRA5;A0A087X2B1;S4R469;I3L1D4;B0QYY4;A0A6Q8PH77;A0A0G2JRD1;S4R3K7;A0A286YEU2;F8VR27;O43251-6;A0A804HKG7;O43251-5;Q9NWB1-3;O43251-8;O43251;Q9NWB1-2;B0QYV1;F8VZY7;O43251-10;O43251-7;Q9NWB1;Q9NWB1-5;A0A6Q8PHA3;O43251-9;A0A6Q8PGE0;B0QYY7;A0A3B3ITL7;J3QRF4;A6NFN3-2;A0A8Q3SI19;F8VRS4;O43251-3;A6…			anatomical structure morphogenesis;biological regulation;cell motility;cellular component morphogenesis;cellular component movement;cellular component organization;cellular metabolic process;cellular nitrogen compound metabolic process;cellular process;developmental process;establishment of localization;locomotion;macromolecule metabolic process;metabolic process;mRNA metabolic process;mRNA proce…	cell part;cytoplasm;intracellular membrane-bounded organelle;intracellular organelle;nucleoplasm;nucleus;organelle				0.993526	-0.398208
63	MRPL45	39S ribosomal protein L45, mitochondrial	A0A087X2D5;Q9BRJ2;A0A0G2JMS5;A0A087WU62			biosynthetic process;cellular component disassembly;cellular component organization;cellular metabolic process;cellular process;macromolecule metabolic process;metabolic process;mitochondrial translation;mitochondrion organization;organelle organization;primary metabolic process;protein metabolic process;translation;translational elongation;translational initiation	cell part;intracellular membrane-bounded organelle;intracellular non-membrane-bounded organelle;intracellular organelle;macromolecular complex;membrane;mitochondrion;organelle;ribonucleoprotein complex;ribosome				1.4734	-0.47732
64	HECTD1	E3 ubiquitin-protein ligase HECTD1	H0YJP0;A0A8I5QJU2;A0A087X2H1;Q9ULT8;A0A8I5KU01;H0YJD4;A0A8I5KUD6			anatomical structure formation involved in morphogenesis;cellular metabolic process;cellular process;developmental process;macromolecule metabolic process;macromolecule modification;metabolic process;primary metabolic process;protein metabolic process;protein modification by small protein conjugation or removal;protein modification process	cell part;cytoplasm;intracellular membrane-bounded organelle;intracellular organelle;nucleus;organelle				0.579733	-0.11695
65	PSMC6	26S protease regulatory subunit 10B	A0A087X2I1;P62333			biological regulation;catabolic process;cell cycle;cell death;cellular metabolic process;cellular nitrogen compound metabolic process;cellular process;death;immune system process;macromolecule metabolic process;macromolecule modification;metabolic process;mitotic cell cycle;nitrogen compound metabolic process;primary metabolic process;protein catabolic process;protein metabolic process;protein mo…	cell part;cytosol;extracellular organelle;intracellular membrane-bounded organelle;intracellular organelle;macromolecular complex;membrane;nucleoplasm;nucleus;organelle;proteasome complex;protein complex;vesicle	Proteasome			0.847264	0.0945055
66	ADSL	Adenylosuccinate lyase	A0A7P0Z472;P30566;A0A7P0T9A7;A0A096LNY6;A0A1B0GTJ7;A0A1B0GWJ0;P30566-2;A0A0A6YY92;A0A7P0T8E4;A0A096LNY5;A0A1B0GTG9;A0A1B0GWF8;A0A096LP92			biosynthetic process;cellular aromatic compound metabolic process;cellular component assembly;cellular component organization;cellular metabolic process;cellular nitrogen compound metabolic process;cellular process;cellular respiration;generation of precursor metabolites and energy;heterocycle metabolic process;macromolecular complex assembly;metabolic process;nitrogen compound metabolic process;…	cell part;cytosol;intracellular membrane-bounded organelle;intracellular organelle;mitochondrion;organelle	Alanine, aspartate and glutamate metabolism;Purine metabolism			0.0727372	0.0118303
67	TXNRD2	Thioredoxin reductase 2, mitochondrial	A0A096LPK7;A0A182DWF2;D3YTF8;A0A182DWF3;Q9NNW7-3;Q9NNW7-2;Q9NNW7;A0A096LPD9;E7EWK1;A0A0U1RQX0;Q9NNW7-4			biological regulation;cellular homeostasis;cellular process;homeostatic process;response to chemical stimulus;response to oxidative stress;response to stimulus;response to stress	cell part;intracellular membrane-bounded organelle;intracellular organelle;mitochondrion;organelle	Pyrimidine metabolism;Selenocompound metabolism	MitoCarta3.0	Matrix	1.44875	0.658663
69	PYCRL	Pyrroline-5-carboxylate reductase;Pyrroline-5-carboxylate reductase 3	B5MD87;A0A0A0MQS1;Q53H96-2;Q53H96			amine metabolic process;biosynthetic process;cellular amino acid metabolic process;cellular ketone metabolic process;cellular metabolic process;cellular nitrogen compound metabolic process;cellular process;heterocycle metabolic process;metabolic process;nitrogen compound metabolic process;organic acid metabolic process;primary metabolic process;small molecule metabolic process		Arginine and proline metabolism			0.109036	0.0666868
70	WDR18	WD repeat-containing protein 18	U3KQC1;K7EIR0;A0A0A0MQU0;Q9BV38;K7EML4			developmental process;multicellular organismal development;multicellular organismal process	cell part;cytoplasm;nucleoplasm				2.35196	0.137989
71	MYO10	Unconventional myosin-X	E9PEW5;A0A0A0MQX1;Q9HD67-3;Q9HD67			biological regulation;cellular process;cytoskeleton-dependent intracellular transport;establishment of localization;immune system process;locomotion;metabolic process;response to chemical stimulus;response to external stimulus;response to stimulus;response to stress;signal transduction;transport	cell cortex;cell part;cell projection;cytoplasm;cytosol;intracellular non-membrane-bounded organelle;intracellular organelle;macromolecular complex;membrane;nucleolus;organelle;plasma membrane;protein complex	Fc gamma R-mediated phagocytosis			0.464621	0.103813
75	USP19	Ubiquitin carboxyl-terminal hydrolase 19;Ubiquitin carboxyl-terminal hydrolase	A0A0A0MR08;A0A8I5KXK1;O94966-7;O94966-6;O94966-5;A0A590UK03;A0A8I5KRW4;A0A8I5KV50;A0A8V8TN96;A0A8I5KT08;O94966-2;O94966-4;O94966-3;O94966;E7ESU0			biological regulation;catabolic process;cellular metabolic process;cellular process;macromolecule metabolic process;macromolecule modification;metabolic process;primary metabolic process;protein metabolic process;protein modification by small protein conjugation or removal;protein modification process;proteolysis;proteolysis involved in cellular protein catabolic process;regulation of cell cycle;…	cell part;cytosol;membrane				1.12007	-0.49817
77	AKAP9	A-kinase anchor protein 9	Q99996-5;A0A7P0T939;A0A7P0TBH8;A0A7P0TBI4;A0A7P0Z4N5;A0A7P0T928;A0A7P0T9A9;A0A7P0T8N5;A0A0A0MRF6;A0A7P0TAX3;A0A7P0Z4Q5;A0A7P0TAD6;Q99996-3;Q99996;Q99996-1;Q99996-6;A0A7P0TAA2;Q99996-4			anatomical structure development;biological regulation;cell communication;cell cycle;cell development;cell-cell signaling;cellular component organization;cellular homeostasis;cellular ion homeostasis;cellular process;developmental process;establishment of localization;homeostatic process;mitotic cell cycle;multicellular organismal process;organelle organization;regulation of protein modification …	cell part;centrosome;cytoskeleton;cytosol;Golgi apparatus;intracellular membrane-bounded organelle;intracellular non-membrane-bounded organelle;intracellular organelle;macromolecular complex;microtubule organizing center;organelle;protein complex				0.297293	-0.307123
78	SNX6	Sorting nexin-6;Sorting nexin-6, N-terminally processed	G3V5X9;A0A0A0MRI2;Q9UNH7-2;Q9UNH7			biological regulation;cellular component organization;cellular membrane organization;cellular process;endocytosis;endosome transport;establishment of localization;membrane invagination;membrane organization;organelle organization;protein transport;regulation of protein modification process;transport;vesicle organization;vesicle-mediated transport	cell part;cytoplasm;cytoplasmic membrane-bounded vesicle;intracellular;intracellular membrane-bounded organelle;intracellular organelle;macromolecular complex;membrane;nucleus;organelle;protein complex;retromer complex;vesicle				1.80337	0.734679
81	PRPF38B	Pre-mRNA-splicing factor 38B	A0A0A0MRN0;Q5VTL8;Q5VTL8-2			cellular metabolic process;cellular nitrogen compound metabolic process;cellular process;macromolecule metabolic process;metabolic process;mRNA metabolic process;mRNA processing;nitrogen compound metabolic process;nucleobase-containing compound metabolic process;primary metabolic process;RNA metabolic process;RNA processing;RNA splicing	cell part;macromolecular complex;ribonucleoprotein complex;spliceosomal complex	Spliceosome			1.48519	0.56076
83	MAP7D3	MAP7 domain-containing protein 3	A0A0A0MRP0;Q8IWC1-2;Q8IWC1-3;Q8IWC1-4;Q8IWC1			cellular component assembly;cellular component organization;cellular macromolecular complex assembly;cellular process;cytoskeleton organization;macromolecular complex assembly;organelle organization;protein complex assembly;protein polymerization	cell part;centrosome;cytoplasm;cytoskeleton;intracellular membrane-bounded organelle;intracellular non-membrane-bounded organelle;intracellular organelle;macromolecular complex;membrane;microtubule organizing center;nucleoplasm;nucleus;organelle;protein complex				1.19981	0.258302
90	RNF213	E3 ubiquitin-protein ligase RNF213	A0A0A0MTR7;A0A0A0MTC1;Q63HN8;Q63HN8-4;Q63HN8-6			cellular metabolic process;cellular process;macromolecule metabolic process;macromolecule modification;metabolic process;primary metabolic process;protein metabolic process;protein modification by small protein conjugation or removal;protein modification process	cell part;cytoplasm;intracellular non-membrane-bounded organelle;intracellular organelle;membrane;nucleolus;organelle				0.102388	0.0441838
91	LMO7	LIM domain only protein 7	Q8WWI1;E9PMS6;J3KP06;F8WD26;E9PMT2;A0A8V8TKQ1;A0A0A0MTE2;H0Y424;E9PMP7;Q8WWI1-3;Q8WWI1-5;Q8WWI1-4;Q8WWI1-2;H0YDG6			biological adhesion;biological regulation;cell adhesion;cellular metabolic process;cellular process;macromolecule metabolic process;macromolecule modification;metabolic process;primary metabolic process;protein metabolic process;protein modification by small protein conjugation or removal;protein modification process	cell part;cytoplasm;intracellular membrane-bounded organelle;intracellular organelle;macromolecular complex;nucleus;organelle;protein complex;ubiquitin ligase complex	Adherens junction			1.6796	-0.938713
92	ILK	Integrin-linked protein kinase	A0A0A0MTH3;Q13418;Q13418-3;Q13418-2			aging;anatomical structure development;anatomical structure formation involved in morphogenesis;anatomical structure morphogenesis;biological adhesion;biological regulation;cell adhesion;cell junction organization;cell morphogenesis;cell motility;cell proliferation;cellular component assembly;cellular component morphogenesis;cellular component movement;cellular component organization;cellular met…	cell body;cell part;cell projection;cytoplasm;cytosol;macromolecular complex;membrane;neuronal cell body;nucleoplasm;plasma membrane;protein complex	Bacterial invasion of epithelial cells;Endometrial cancer;Focal adhesion;PPAR signaling pathway			0.220772	0.0293607
93	DHCR24	Delta(24)-sterol reductase	A0A0A0MTI1;Q15392-2;Q15392			alcohol metabolic process;anatomical structure development;biological regulation;biosynthetic process;catabolic process;cell death;cellular component organization;cellular metabolic process;cellular process;death;developmental process;lipid metabolic process;localization;macromolecule metabolic process;membrane organization;metabolic process;primary metabolic process;protein maturation;protein me…	cell part;cytoskeleton;cytosol;endoplasmic reticulum;intracellular membrane-bounded organelle;intracellular non-membrane-bounded organelle;intracellular organelle;membrane;nucleus;organelle	Steroid biosynthesis			0.233008	-0.139854
94	SKP2	S-phase kinase-associated protein 2	A0A7I2YQB7;D6RF40;D6R9R7;A0A7I2V5B8;A0A7I2YQC7;A0A7I2V2J7;A0A0A0MTL5;Q13309-2;Q13309			biological regulation;catabolic process;cell communication;cell cycle;cell proliferation;cellular metabolic process;cellular process;macromolecule metabolic process;macromolecule modification;metabolic process;mitotic cell cycle;primary metabolic process;protein metabolic process;protein modification by small protein conjugation or removal;protein modification process;proteolysis;proteolysis invo…	cell part;cytoplasm;cytosol;intracellular membrane-bounded organelle;intracellular non-membrane-bounded organelle;intracellular organelle;macromolecular complex;nucleolus;nucleoplasm;nucleus;organelle;protein complex;ubiquitin ligase complex	Cell cycle;Pathways in cancer;Small cell lung cancer;Ubiquitin mediated proteolysis			0.237546	-0.0973488
96	TTN	Titin	A0A0A0MTS7;Q8WZ42-5;Q8WZ42-11;Q8WZ42-4;Q8WZ42-7;Q8WZ42-2;Q8WZ42;Q8WZ42-8;Q8WZ42-13;Q8WZ42-12			anatomical structure development;anatomical structure formation involved in morphogenesis;anatomical structure morphogenesis;biological regulation;cell activation;cell development;cellular component assembly;cellular component movement;cellular component organization;cellular macromolecular complex assembly;cellular metabolic process;cellular nitrogen compound metabolic process;cellular process;c…	cell part;chromosome;cytosol;extracellular organelle;extracellular region;intracellular non-membrane-bounded organelle;intracellular organelle;nuclear chromosome;organelle;vesicle	Dilated cardiomyopathy;Hypertrophic cardiomyopathy (HCM)			0.484394	0.68454
97	ARPC4;ARPC4-TTLL3	Actin-related protein 2/3 complex subunit 4	F8WDD7;F8WCF6;A0A0A6YYG9;P59998;P59998-3;P59998-2;R4GN08;H7C0A3;P59998-4			biological regulation;cellular component assembly;cellular component organization;cellular macromolecular complex assembly;cellular metabolic process;cellular process;cytoskeleton organization;immune system process;locomotion;macromolecular complex assembly;macromolecule metabolic process;macromolecule modification;metabolic process;organelle organization;primary metabolic process;protein complex…	cell part;cell projection;cytosol;extracellular organelle;macromolecular complex;organelle;protein complex;vesicle	Bacterial invasion of epithelial cells;Fc gamma R-mediated phagocytosis;Pathogenic Escherichia coli infection;Regulation of actin cytoskeleton;Shigellosis			0.0277287	-0.0212514
98	PPAN-P2RY11;PPAN	Suppressor of SWI4 1 homolog	A0A0A6YYI3;A0A0B4J1V8;Q9NQ55-2;Q9NQ55;Q9NQ55-3;A8MV53;H7C446				cell part;intracellular membrane-bounded organelle;intracellular non-membrane-bounded organelle;intracellular organelle;nucleolus;nucleus;organelle				0.300894	-0.107734
100	NAA15	N-alpha-acetyltransferase 15, NatA auxiliary subunit	A0A0B4J1W3;Q9BXJ9;A0A8V8TPI7;A0A8V8TQ34;Q9BXJ9-4;A0A8V8TQT7			anatomical structure formation involved in morphogenesis;biological regulation;biosynthetic process;cell differentiation;cellular metabolic process;cellular nitrogen compound metabolic process;cellular process;developmental process;macromolecule metabolic process;macromolecule modification;metabolic process;nitrogen compound metabolic process;nucleobase-containing compound metabolic process;prima…	cell part;cytoplasm;intracellular membrane-bounded organelle;intracellular organelle;macromolecular complex;membrane;nucleus;organelle;protein acetyltransferase complex;protein complex;transcription factor complex				1.30057	-0.146285
101	SRSF7	Serine/arginine-rich splicing factor 7	A0A0B4J1Z1;C9JAB2;Q16629-3;Q16629-2;Q16629-4;Q16629			biological regulation;biosynthetic process;cellular metabolic process;cellular nitrogen compound metabolic process;cellular process;establishment of localization;macromolecule metabolic process;metabolic process;mRNA metabolic process;mRNA processing;nitrogen compound metabolic process;nuclear transport;nucleobase-containing compound metabolic process;nucleobase-containing compound transport;nucl…	cell part;cytoplasm;extracellular organelle;intracellular membrane-bounded organelle;intracellular organelle;nucleoplasm;nucleus;organelle;vesicle	Spliceosome			0.121975	-0.163573
102	LYZ	Lysozyme;Lysozyme C	F8VV32;A0A0B4J259;P61626			biological regulation;cell death;cellular process;death;homeostatic process;multi-organism process;response to biotic stimulus;response to stimulus;response to stress	extracellular organelle;extracellular region;extracellular space;organelle;vesicle	Salivary secretion			0.210533	-0.242123
104	TPT1	Translationally-controlled tumor protein;TPT1-like protein	Q5W0H4;A0A0B4J2C3;P13693;J3KPG2;E9PJF7;P13693-2;Q56UQ5			biological regulation;cellular homeostasis;cellular ion homeostasis;cellular process;establishment of localization;homeostatic process;ion transport;multi-organism process;response to biotic stimulus;response to stimulus;transport	cell part;cytoplasm;endosome;extracellular organelle;extracellular space;intracellular membrane-bounded organelle;intracellular organelle;nucleus;organelle;vesicle				0.996253	0.477792
107	RPSA	40S ribosomal protein SA	C9J9K3;A0A8V8TMX1;A0A0C4DG17;A0A8V8TLA4;P08865;A0A8I5KQE6;F8WD59			biological adhesion;biosynthetic process;catabolic process;cell adhesion;cellular component assembly;cellular component disassembly;cellular component organization;cellular macromolecular complex assembly;cellular metabolic process;cellular nitrogen compound metabolic process;cellular process;establishment of localization;macromolecular complex assembly;macromolecule metabolic process;metabolic p…	cell part;cytoplasm;cytosol;extracellular organelle;intracellular membrane-bounded organelle;intracellular organelle;macromolecular complex;membrane;nucleus;organelle;plasma membrane;preribosome;ribonucleoprotein complex;small ribosomal subunit;vesicle	Ribosome			0.202876	0.0559406
108	ARL6IP4	ADP-ribosylation factor-like protein 6-interacting protein 4	F5GYV5;H7BZV4;A0A0C4DG62;F8WCT1;A0A8C8KBE9;Q66PJ3-10;Q66PJ3-9;Q66PJ3-7;Q66PJ3;Q66PJ3-4;Q66PJ3-3;Q66PJ3-2;Q66PJ3-1			cellular metabolic process;cellular nitrogen compound metabolic process;cellular process;macromolecule metabolic process;metabolic process;mRNA metabolic process;mRNA processing;nitrogen compound metabolic process;nucleobase-containing compound metabolic process;primary metabolic process;RNA metabolic process;RNA processing;RNA splicing	cell part;intracellular membrane-bounded organelle;intracellular non-membrane-bounded organelle;intracellular organelle;nucleolus;nucleus;organelle				1.17501	-0.358611
109	DDX46	Probable ATP-dependent RNA helicase DDX46	A0A0C4DG89;Q7L014			biological regulation;cellular metabolic process;cellular nitrogen compound metabolic process;cellular process;macromolecule metabolic process;metabolic process;mRNA metabolic process;mRNA processing;nitrogen compound metabolic process;nucleobase-containing compound metabolic process;primary metabolic process;RNA metabolic process;RNA processing;RNA splicing	cell part;cytoplasm;intracellular membrane-bounded organelle;intracellular non-membrane-bounded organelle;intracellular organelle;nucleolus;nucleus;organelle	Spliceosome			0.0570545	-0.0281039
111	THOC2	THO complex subunit 2	Q8NI27;A0A0C4DG98			cellular metabolic process;cellular nitrogen compound metabolic process;cellular process;establishment of localization;interspecies interaction between organisms;macromolecule metabolic process;metabolic process;mRNA metabolic process;mRNA processing;multi-organism process;nitrogen compound metabolic process;nuclear transport;nucleobase-containing compound metabolic process;nucleobase-containing …	cell part;macromolecular complex;nucleoplasm;protein complex;THO complex;transcription export complex	RNA transport;Spliceosome			0.677652	0.0525744
112	ECI2	Enoyl-CoA delta isomerase 2, mitochondrial	A0A0C4DGA2;O75521-2;O75521;F1LLU7;F8WAW4;C9JB63;F8W6J1			catabolic process;cellular ketone metabolic process;cellular lipid metabolic process;cellular metabolic process;cellular process;lipid metabolic process;metabolic process;organic acid metabolic process;primary metabolic process;small molecule metabolic process	cell part;intracellular membrane-bounded organelle;intracellular organelle;membrane;mitochondrion;nucleoplasm;organelle	Fatty acid metabolism;Peroxisome	MitoCarta3.0	Matrix	0.688501	0.337859
113	HLTF	Helicase-like transcription factor	A0A0C4DGA6;Q14527-2;Q14527			biological regulation;biosynthetic process;cellular component organization;cellular metabolic process;cellular nitrogen compound metabolic process;cellular process;chromatin modification;chromatin organization;chromosome organization;DNA metabolic process;DNA repair;macromolecule metabolic process;macromolecule modification;metabolic process;nitrogen compound metabolic process;nucleobase-containi…	cell part;cytoplasm;intracellular membrane-bounded organelle;intracellular non-membrane-bounded organelle;intracellular organelle;membrane;nucleolus;nucleoplasm;nucleus;organelle				0.0727118	0.0312439
114	CAST	Calpastatin	P20810-6;P20810-9;A0A0C4DGB5;A0A6Q8PH20;P20810-7;P20810-10;P20810-5;H0Y9H6;A0A6Q8PGN6;E7ES10;P20810-4;P20810-8;P20810-2;P20810;A0A6Q8PFE5;P20810-3;E9PDE4;E9PCH5;A0A6Q8PG72;E7EVY3;H0Y7F0;B7Z574;A0A6Q8PGG5;A0A6Q8PFF6;E7EQ12;H0YD33;E7EQA0;A0A6Q8PFL0			biological regulation	cell part;cytoplasm;cytosol;membrane				0.0951148	-0.028125
117	CHD4	Chromodomain-helicase-DNA-binding protein 4	A0A2R8YFD8;A0A2R8YDJ9;A0A2R8YD40;A0A2R8Y425;A0A2R8Y5J0;F5GWX5;Q14839-2;Q14839;A0A2R8YFK9;A0A2R8Y521;A0A0C4DGG9;A0A2U3TZM0;A0A2R8Y212;A0A2R8Y4X2;A0A2R8YDW2;A0A2R8Y445;A0A2R8Y8C1;A0A2R8YER1;A0A2R8Y685;A0A2R8Y5Z7;A0A2R8Y8B3			biological regulation;biosynthetic process;cellular component assembly;cellular component organization;cellular metabolic process;cellular nitrogen compound metabolic process;cellular process;chromatin modification;chromatin organization;chromosome organization;cytoskeleton organization;DNA geometric change;DNA metabolic process;macromolecule metabolic process;metabolic process;nitrogen compound …	cell part;centrosome;chromatin remodeling complex;cytoplasm;intracellular membrane-bounded organelle;intracellular non-membrane-bounded organelle;intracellular organelle;macromolecular complex;membrane;microtubule organizing center;nucleoplasm;nucleus;organelle;protein complex;transcriptional repressor complex				0.292053	0.0841952
118	ZG16B	Zymogen granule protein 16 homolog B	A0A0C4DGN4;A0A0U1RQZ6;Q96DA0;I3L1H9;I3L3X0;A0A0U1RRM3;A0A0U1RQF6			biological regulation;homeostatic process	extracellular organelle;extracellular space;organelle;vesicle				0.180436	0.0918108
119	DDOST	Dolichyl-diphosphooligosaccharide--protein glycosyltransferase 48 kDa subunit	A0A0C4DGS1;P39656-3;P39656;P39656-2;U3KQ84			biosynthetic process;carbohydrate metabolic process;cell activation;cellular metabolic process;cellular process;establishment of localization;immune system process;macromolecule metabolic process;macromolecule modification;metabolic process;peptidyl-amino acid modification;primary metabolic process;protein glycosylation;protein metabolic process;protein modification process;protein targeting;prot…	cell part;endoplasmic reticulum;intracellular membrane-bounded organelle;intracellular organelle;macromolecular complex;membrane;organelle;protein complex	N-Glycan biosynthesis;Protein processing in endoplasmic reticulum;Various types of N-glycan biosynthesis			2.16864	-0.615118
121	SLC25A22;SLC25A18	Mitochondrial glutamate carrier 2;Mitochondrial glutamate carrier 1	K4DIB6;K4DIB3;K4DIB8;K4DIA8;A0A0D9SEI9;A0A0D9SFE1;E9PJH7;Q9H1K4;Q9H936;A0A0D9SFA8;K4DIB0;K4DIA2;A0A0D9SG84;E9PI74;E9PQ36;E9PS95			amine transport;amino acid transport;cellular process;establishment of localization;ion transport;organic acid transport;transmembrane transport;transport	cell part;intracellular membrane-bounded organelle;intracellular organelle;membrane;mitochondrion;nucleoplasm;organelle		MitoCarta3.0	MIM	0.424215	-0.248202
122	FAM120B	Constitutive coactivator of peroxisome proliferator-activated receptor gamma	A0A0D9SEJ5;F5GY05;Q96EK7-2;Q96EK7			biological regulation;biosynthetic process;cell differentiation;cellular metabolic process;cellular nitrogen compound metabolic process;cellular process;developmental process;macromolecule metabolic process;metabolic process;nitrogen compound metabolic process;nucleobase-containing compound metabolic process;primary metabolic process;RNA metabolic process	cell part;intracellular membrane-bounded organelle;intracellular organelle;nucleus;organelle				0.752825	0.323164
123	DDX39A		A0A0D9SEM9								1.60328	0.567026
124	DDX3X;DDX3Y	ATP-dependent RNA helicase DDX3X;ATP-dependent RNA helicase DDX3Y	A0A2R8YF78;A0A2R8YFS5;A0A2R8Y4A4;A0A0D9SF53;A0A0D9SFB3;O00571;A0A0D9SG12;O00571-2;A0A2R8YCW1;A0A2R8YFR4;A0A2U3TZJ9;A0A2R8Y5G6;A0A2R8Y645;F6S8Q4;A0A2R8YDH3;A0A2R8Y7T2;A0A2R8YDT5;O15523;O15523-2			biological regulation;biosynthetic process;cellular component assembly;cellular component organization;cellular macromolecular complex assembly;cellular metabolic process;cellular nitrogen compound metabolic process;cellular process;chromosome segregation;DNA geometric change;DNA metabolic process;immune system process;macromolecular complex assembly;macromolecule metabolic process;metabolic proc…	cell part;cytoplasm;extracellular organelle;intracellular membrane-bounded organelle;intracellular non-membrane-bounded organelle;intracellular organelle;macromolecular complex;membrane;nucleolus;nucleus;organelle;ribonucleoprotein complex;vesicle	RIG-I-like receptor signaling pathway			0.265632	-0.00623473
125	SPTAN1	Spectrin alpha chain, non-erythrocytic 1	A0A0D9SF54;A0A0D9SGF6;Q13813-3;Q13813;Q13813-2		+	biological regulation;cell death;cellular component disassembly;cellular component organization;cellular process;death;locomotion;regulation of organelle organization;response to chemical stimulus;response to external stimulus;response to stimulus	cell part;cytoskeleton;cytosol;extracellular organelle;intracellular membrane-bounded organelle;intracellular non-membrane-bounded organelle;intracellular organelle;membrane;organelle;vesicle				5.1369	-0.826974
126	EWSR1	RNA-binding protein EWS	H7BY36;A0A0D9SFL3;B0QYK0;C9JGE3;Q01844-2;Q01844-6;Q01844-3;Q01844;Q01844-5			biological regulation;biosynthetic process;cellular metabolic process;cellular nitrogen compound metabolic process;cellular process;macromolecule metabolic process;metabolic process;nitrogen compound metabolic process;nucleobase-containing compound metabolic process;primary metabolic process;RNA metabolic process	cell part;cytoplasm;intracellular membrane-bounded organelle;intracellular non-membrane-bounded organelle;intracellular organelle;membrane;nucleolus;nucleoplasm;nucleus;organelle;plasma membrane				0.458877	-0.210838
127	HSPA1B;HSPA1A	Heat shock 70 kDa protein 1B;Heat shock 70 kDa protein 1A	A0A0G2JIW1;P0DMV9;P0DMV8;P0DMV8-2;V9GZ37								0.96944	0.0461047
128	SNTB2	Beta-2-syntrophin	A0A0G2JM75;J3KT21;H0YCS0;A0A140TA73;Q13425-2;Q13425				cell part;cytoplasm;dystrophin-associated glycoprotein complex;extracellular organelle;macromolecular complex;membrane;organelle;protein complex;synapse;vesicle				1.39202	-0.357652
130	SCRIB	Protein scribble homolog	A0A0G2JMS7;A0A0G2JNZ2;A0A0G2JPP5;A0A669KB89;Q14160-2;Q14160;Q14160-3;H0YCG0			anatomical structure development;anatomical structure formation involved in morphogenesis;anatomical structure morphogenesis;biological adhesion;biological regulation;cell adhesion;cell death;cell motility;cell proliferation;cellular component movement;cellular component organization;cellular membrane organization;cellular process;death;developmental process;endocytosis;establishment of localizat…	cell part;cell projection;extracellular organelle;macromolecular complex;membrane;nucleoplasm;organelle;plasma membrane;protein complex;vesicle				0.328167	-0.0811398
133	ARMC10	Armadillo repeat-containing protein 10	A0A0J9YWR7;A0A0J9YXE4;Q8N2F6-4;Q8N2F6-3;Q8N2F6-2;Q8N2F6;H7C2M7;Q8N2F6-6;Q8N2F6-5;A0A0J9YXV5;C9J5N7			biological regulation	cell part;intracellular membrane-bounded organelle;intracellular organelle;membrane;mitochondrion;organelle		MitoCarta3.0	MOM	0.740121	0.394014
135	LIMS1	LIM and senescent cell antigen-like-containing domain protein 1	A0A0M3HER1;A0A8Q3WLN4;A0A8Q3WLX8;A0A8Q3WKJ2;A0A8Q3WKI3;A0A8Q3WKP0;A0A8Q3WKK6;A0A0J9YXC7;P48059;P48059-4;P48059-2;P48059-5;P48059-3			aging;biological regulation;cell junction organization;cellular component assembly;cellular component organization;cellular process;developmental process;establishment of localization;response to chemical stimulus;response to endogenous stimulus;response to stimulus	cell part;cytosol;membrane;plasma membrane				3.42067	0.101681
137	TAF15;FUS	TATA-binding protein-associated factor 2N;RNA-binding protein FUS	A0A0J9YYE0;Q92804-2;Q92804;H3BPE7;P35637-2;P35637			biological regulation;cellular metabolic process;cellular nitrogen compound metabolic process;cellular process;macromolecule metabolic process;metabolic process;mRNA metabolic process;mRNA processing;nitrogen compound metabolic process;nucleobase-containing compound metabolic process;primary metabolic process;RNA metabolic process;RNA processing;RNA splicing	cell part;cytoplasm;intracellular membrane-bounded organelle;intracellular organelle;nucleoplasm;nucleus;organelle	Basal transcription factors			0.837654	0.0871967
138	MATR3	Matrin-3	A0A0R4J2E8;A8MXP9;P43243;D6REM6;D6R991;H0Y8T4			biological regulation	cell part;membrane;nucleoplasm				0.246098	0.0765048
139	ANXA6	Annexin A6;Annexin	A0A0S2Z377;P08133;P08133-2;E5RK69;E7EMC6			biological regulation;cellular component assembly;cellular component organization;cellular process;establishment of localization;ion transport;macromolecular complex assembly;protein complex assembly;transmembrane transport;transport	cell part;cytoplasmic membrane-bounded vesicle;extracellular organelle;intracellular membrane-bounded organelle;intracellular organelle;membrane;organelle;vesicle				0.501781	0.191686
142	ROCK1	Rho-associated protein kinase 1	A0A0U1RQV4;Q13464			biological adhesion;biological regulation;cell adhesion;cell death;cell motility;cellular component assembly;cellular component disassembly;cellular component movement;cellular component organization;cellular metabolic process;cellular process;cytoskeleton organization;death;immune system process;locomotion;macromolecule metabolic process;macromolecule modification;membrane docking;metabolic proc…	bleb;cell part;cell projection;cytoskeleton;cytosol;intracellular non-membrane-bounded organelle;intracellular organelle;membrane;organelle;plasma membrane	Axon guidance;Chemokine signaling pathway;Focal adhesion;Leukocyte transendothelial migration;Pathogenic Escherichia coli infection;Regulation of actin cytoskeleton;Shigellosis;TGF-beta signaling pathway;Vascular smooth muscle contraction;Wnt signaling pathway			0.255451	-0.225974
143	PACSIN2	Protein kinase C and casein kinase substrate in neurons protein 2	A0A0U1RR22;Q9UNF0-2;Q9UNF0			anatomical structure morphogenesis;biological regulation;cellular component assembly;cellular component morphogenesis;cellular component organization;cellular membrane organization;cellular process;cytoskeleton organization;developmental process;endocytosis;establishment of localization;membrane invagination;membrane organization;organelle organization;regulation of transport;transport;vesicle-me…	cell part;cytoplasm;cytoskeleton;cytosol;endosome;extracellular organelle;intracellular membrane-bounded organelle;intracellular non-membrane-bounded organelle;intracellular organelle;membrane;nucleoplasm;organelle;vesicle				0.0446395	0.0414069
144	GATAD2B;GATAD2A	Transcriptional repressor p66-beta;Transcriptional repressor p66-alpha	A0A0U1RR30;A0A0U1RRM1;Q8WXI9;Q86YP4-2;Q86YP4;Q86YP4-3			anatomical structure development;anatomical structure morphogenesis;biological regulation;biosynthetic process;cell death;cellular component organization;cellular metabolic process;cellular nitrogen compound metabolic process;cellular process;chromatin modification;chromatin organization;chromosome organization;death;developmental process;DNA metabolic process;DNA modification;embryo development;…	cell part;chromatin remodeling complex;intracellular membrane-bounded organelle;intracellular organelle;macromolecular complex;nucleoplasm;nucleus;organelle;protein complex;transcriptional repressor complex				0.632326	-0.192321
147	HLA-C	HLA class I histocompatibility antigen, Cw-7 alpha chain	A0A140T912;A0A140T930;A0A1W2PRZ0;A0A140T937;O78179;A0A1W2PR11;P10321;A0A140T9J9;A0A140T9M5;O19617;A0A140T9H5;A2AEA2;A0A140T9U8;A0A140T9B3;Q5QT33;A0A140T962;A0A140T921;A0A1W2PP77;P10321-2;A0A140TA05;A0A140T942;A0A140T9E1;A0A140T9L3;A0A1W2PRX1			biological regulation;cellular process;immune system process;response to chemical stimulus;response to stimulus;signal transduction;viral reproduction	cell part;cell surface;endoplasmic reticulum;extracellular organelle;Golgi apparatus;intracellular membrane-bounded organelle;intracellular organelle;macromolecular complex;membrane;MHC protein complex;organelle;plasma membrane;protein complex;vesicle	Allograft rejection;Antigen processing and presentation;Autoimmune thyroid disease;Cell adhesion molecules (CAMs);Endocytosis;Graft-versus-host disease;Natural killer cell mediated cytotoxicity;Phagosome;Type I diabetes mellitus;Viral myocarditis			0.140269	-0.0254854
148	HLA-A	HLA class I histocompatibility antigen, A-3 alpha chain	A0A1W2PPQ2;A0A140T913;A0A140T9X5;A0A140T933;A0A140T955;A0A140T9I0;Q53Z42;A0A1W2PRT9;Q5SRN7;Q5SRN5;P04439-2;A0A1W2PS24;P04439;Q9GJ45;A0A1W2PQS8;A0A1W2PS39;A0A140T975;A0A140T9Z6;A0A1W2PR61;B0UXQ0;Q5RJ27;Q5SPM2;A0A140T941;A0A140T8W8;A0A140T8Y4;A0A0G2JPD3;A0A1W2PPF8			biological regulation;cellular process;immune system process;response to chemical stimulus;response to stimulus;signal transduction;viral reproduction	cell part;cell surface;endoplasmic reticulum;Golgi apparatus;intracellular membrane-bounded organelle;intracellular organelle;macromolecular complex;membrane;MHC protein complex;organelle;plasma membrane;protein complex	Allograft rejection;Antigen processing and presentation;Autoimmune thyroid disease;Cell adhesion molecules (CAMs);Endocytosis;Graft-versus-host disease;Natural killer cell mediated cytotoxicity;Phagosome;Type I diabetes mellitus;Viral myocarditis			0.149465	0.0151167
149	TAP1	Antigen peptide transporter 1	A0A8V8TN61;A0A8V8TNH0;A0A140T9T7;A0A8V8TM76;Q03518;Q03518-2;A0A2R8Y4Y0		+	cellular process;establishment of localization;immune system process;interspecies interaction between organisms;multi-organism process;peptide transport;protein transport;response to stimulus;response to stress;transmembrane transport;transport	cell part;intracellular membrane-bounded organelle;intracellular organelle;macromolecular complex;membrane;mitochondrion;organelle;protein complex	ABC transporters;Antigen processing and presentation;Phagosome;Primary immunodeficiency			4.33181	-0.738319
151	LSM14A	Protein LSM14 homolog A	K7EMZ9;A0A140TA76;Q8ND56-3;Q8ND56-2;Q8ND56			biological regulation;cellular component assembly;cellular component organization;cellular macromolecular complex assembly;cellular process;developmental process;macromolecular complex assembly;multicellular organismal development;multicellular organismal process;regulation of translation;ribonucleoprotein complex assembly	cell part;cytoplasm;intracellular membrane-bounded organelle;intracellular non-membrane-bounded organelle;intracellular organelle;macromolecular complex;organelle;ribonucleoprotein complex				0.36863	-0.218894
152	TXNRD1	Thioredoxin reductase 1, cytoplasmic	E9PIR7;A0A182DWI3;Q16881-5;Q16881-2;Q16881-4;Q16881-3;Q16881-6;Q16881;Q16881-7			anatomical structure formation involved in morphogenesis;biological regulation;biosynthetic process;cell proliferation;cellular homeostasis;cellular lipid metabolic process;cellular metabolic process;cellular nitrogen compound metabolic process;cellular process;developmental process;homeostatic process;lipid metabolic process;macromolecule metabolic process;metabolic process;nitrogen compound met…	cell part;cytosol;extracellular organelle;intracellular membrane-bounded organelle;intracellular non-membrane-bounded organelle;intracellular organelle;mitochondrion;nucleolus;nucleoplasm;organelle;vesicle	Pyrimidine metabolism;Selenocompound metabolism	MitoCarta3.0	unknown	0.58953	0.10641
154	PXN	Paxillin	F5GZ78;A0A1B0GTU4;P49023-2;P49023;P49023-3;P49023-4			anatomical structure morphogenesis;biological adhesion;biological regulation;cell adhesion;cell junction organization;cell morphogenesis;cellular component assembly;cellular component morphogenesis;cellular component organization;cellular macromolecular complex assembly;cellular metabolic process;cellular process;cytoskeleton organization;developmental process;macromolecular complex assembly;macr…	cell cortex;cell part;cell projection;cytoplasm;cytoskeleton;cytosol;intracellular non-membrane-bounded organelle;intracellular organelle;macromolecular complex;membrane;nucleoplasm;organelle;plasma membrane;protein complex	Bacterial invasion of epithelial cells;Chemokine signaling pathway;Focal adhesion;Leukocyte transendothelial migration;Regulation of actin cytoskeleton;VEGF signaling pathway			1.5736	0.123236
156	CTSD	Cathepsin D;Cathepsin D light chain;Cathepsin D heavy chain	F8W787;A0A1B0GW44;A0A1B0GV23;A0A1B0GVD5;A0A1B0GWE8;C9JH19;P07339;A0A1B0GVP3;A0A1B0GU92;A0A1B0GU03;F8WD96;H7C469			autophagy;catabolic process;cellular component disassembly;cellular component organization;cellular metabolic process;cellular process;extracellular matrix organization;extracellular structure organization;immune system process;macromolecule metabolic process;metabolic process;multicellular organismal process;primary metabolic process;protein catabolic process;protein metabolic process;proteolysis	cell part;cytoplasmic membrane-bounded vesicle;extracellular organelle;extracellular region;extracellular space;intracellular membrane-bounded organelle;intracellular organelle;lysosome;organelle;vacuole;vesicle	ko05152;Lysosome			0.316057	0.0638704
161	HSD17B12	Very-long-chain 3-oxoacyl-CoA reductase	A0A1B0GVY6;Q53GQ0			biological regulation;biosynthetic process;cellular component organization;cellular ketone metabolic process;cellular lipid metabolic process;cellular metabolic process;cellular process;cofactor metabolic process;extracellular matrix organization;extracellular structure organization;glycerol ether metabolic process;hormone metabolic process;lipid metabolic process;metabolic process;organic acid m…	cell part;extracellular matrix;membrane	Biosynthesis of unsaturated fatty acids;Steroid hormone biosynthesis			0.394524	-0.169763
164	UNC45A	Protein unc-45 homolog A	A0A1W2PNX8;Q9H3U1-2;Q9H3U1			anatomical structure development;cell differentiation;cellular metabolic process;cellular process;developmental process;macromolecule metabolic process;metabolic process;primary metabolic process;protein folding;protein metabolic process	cell part;cytoplasm;Golgi apparatus;intracellular membrane-bounded organelle;intracellular organelle;nucleoplasm;organelle				0.2298	-0.0599748
165	ELP4	Elongator complex protein 4	Q96EB1-2;A0A1W2PP47;A0A1W2PRF5;A0A1W2PR08;A0A1W2PS93;A0A1X7SBS0;A0A1W2PPP6;A0A1W2PRJ0;A0A1W2PRF0;A0A1W2PQZ6;A0A1W2PNY5;G5E9D4;Q96EB1;Q96EB1-3;A0A1W2PQA7;A0A1W2PS44;E9PPJ9;A0A1W2PP49;A0A1W2PQ05;A0A1W2PNF7			biological regulation;biosynthetic process;cellular component organization;cellular metabolic process;cellular nitrogen compound metabolic process;cellular process;chromatin modification;chromatin organization;chromosome organization;histone modification;macromolecule metabolic process;macromolecule modification;metabolic process;nitrogen compound metabolic process;nucleobase-containing compound …	cell part;cytoplasm;macromolecular complex;nucleoplasm;protein complex;transcription elongation factor complex				3.20846	-0.669384
169	PTPN11	Tyrosine-protein phosphatase non-receptor type 11	A0A8I5QJ58;A0A8I5KRZ3;A0A1W2PPU4;A0A8I5KW48;Q06124;Q06124-1;A0A8I5KVS6;A0A8I5QL30;Q06124-3;A0A0U1RRI0			anatomical structure development;anatomical structure formation involved in morphogenesis;anatomical structure morphogenesis;biological regulation;cell cycle;cell development;cell differentiation;cell motility;cellular component movement;cellular lipid metabolic process;cellular metabolic process;cellular process;coagulation;developmental process;glycerol ether metabolic process;growth;homeostati…	cell part;cytoplasm;cytosol;intracellular membrane-bounded organelle;intracellular organelle;macromolecular complex;mitochondrion;nucleus;organelle;protein complex	Adipocytokine signaling pathway;Chronic myeloid leukemia;Epithelial cell signaling in Helicobacter pylori infection;Jak-STAT signaling pathway;Leukocyte transendothelial migration;MAPK signaling pathway - fly;Natural killer cell mediated cytotoxicity;Neurotrophin signaling pathway;Renal cell carcinoma			1.24476	0.326519
170	BCLAF1	Bcl-2-associated transcription factor 1	A0A1W2PQ43;E9PK09;E9PQN2;E9PKI6;E9PK91;Q9NYF8-3;Q9NYF8-2;Q9NYF8;Q9NYF8-4;E9PJA7			biological regulation;biosynthetic process;cell death;cellular metabolic process;cellular nitrogen compound metabolic process;cellular process;death;macromolecule metabolic process;metabolic process;nitrogen compound metabolic process;nucleobase-containing compound metabolic process;primary metabolic process;response to stimulus;response to stress;RNA metabolic process	cell part;cytoplasm;intracellular membrane-bounded organelle;intracellular non-membrane-bounded organelle;intracellular organelle;nucleolus;nucleoplasm;nucleus;organelle				0.620044	0.383807
173	SMN1;SMN2	Survival motor neuron protein	A0A1W2PRV5;E7EQZ4;Q16637-4;Q16637-2;Q16637-3;Q16637;B4DP61			anatomical structure development;cellular component assembly;cellular component organization;cellular macromolecular complex assembly;cellular metabolic process;cellular nitrogen compound metabolic process;cellular process;developmental process;macromolecular complex assembly;macromolecule metabolic process;metabolic process;mRNA metabolic process;mRNA processing;nitrogen compound metabolic proce…	cell part;cytoplasm;cytosol;intracellular membrane-bounded organelle;intracellular organelle;macromolecular complex;nucleoplasm;nucleus;organelle;protein complex;ribonucleoprotein complex;spliceosomal complex	RNA transport			0.372129	-0.139392
174	DDX17	Probable ATP-dependent RNA helicase DDX17	A0A1X7SBZ2;A0A5H1ZRQ2;Q92841-1;Q92841-3;Q92841;Q92841-2			biological regulation;biosynthetic process;cellular metabolic process;cellular nitrogen compound metabolic process;cellular process;macromolecule metabolic process;metabolic process;mRNA metabolic process;mRNA processing;nitrogen compound metabolic process;nucleobase-containing compound metabolic process;primary metabolic process;RNA metabolic process;RNA processing;RNA splicing	cell part;cytoplasm;intracellular membrane-bounded organelle;intracellular non-membrane-bounded organelle;intracellular organelle;membrane;nucleolus;nucleoplasm;nucleus;organelle				0.590456	0.0916707
176	IGHA1	Ig alpha-1 chain C region	A0A286YEY1;P01876			biological regulation;cellular component organization;cellular membrane organization;cellular metabolic process;cellular process;endocytosis;establishment of localization;homeostatic process;immune system process;macromolecule metabolic process;macromolecule modification;membrane invagination;membrane organization;metabolic process;multicellular organismal process;multi-organism process;primary m…	extracellular organelle;extracellular region;extracellular space;immunoglobulin complex;macromolecular complex;organelle;protein complex;vesicle				1.48949	1.04532
177	PHGDH	D-3-phosphoglycerate dehydrogenase	A0A286YF22;O43175;A0A2C9F2M7;A0A286YFA2;A0A286YFL2;A0A286YFM8			amine metabolic process;anatomical structure development;biological regulation;biosynthetic process;cell development;cellular amino acid metabolic process;cellular component organization;cellular ketone metabolic process;cellular metabolic process;cellular nitrogen compound metabolic process;cellular process;developmental process;metabolic process;nitrogen compound metabolic process;organic acid …	cell part;cytosol;extracellular organelle;organelle;vesicle	Glycine, serine and threonine metabolism;Methane metabolism			3.72574	0.298289
179	CAMK2G;CAMK2A;CAMK2B	Calcium/calmodulin-dependent protein kinase type II subunit gamma;Calcium/calmodulin-dependent protein kinase type II subunit beta;Calcium/calmodulin-dependent protein kinase type II subunit alpha	Q13555-7;Q13555-4;A0A2Q3DQE3;Q5SWX3;A0A8V8TQ60;Q13555-10;Q13555-3;H0Y6G2;Q13555-2;Q13555-9;Q13555;Q13555-8;Q13555-11;Q13555-6;Q13555-5;Q8WU40;A0A8V8TPN2;A0A804HIC9;A0A5K1VW76;A0A8V8TPH1;A0A5F9ZHM9;A0A5F9ZH21;A0A5F9ZHR5;A0A8V8TQ06;A0A8V8TPX9;A0A8V8TPW6;A0A8V8TNN9;A0A8V8TQ39;D6RFJ0;A0A5F9ZH50;A0A8V8TQ13;A0A8V8TQR5;Q13554;A0A8V8TQS2;A0A8V8TR22;Q13554-8;H7BXS4;A0A5F9ZHY2;A0A8V8TPJ7;A0A8V8TPG6;A0A8V8T…			anatomical structure development;biological regulation;cell communication;cell differentiation;cell-cell signaling;cellular component assembly;cellular component organization;cellular metabolic process;cellular process;developmental process;establishment of localization;hormone transport;ion transport;macromolecular complex assembly;macromolecule metabolic process;macromolecule modification;metab…	cell part;cytosol;intracellular membrane-bounded organelle;intracellular organelle;membrane;microtubule organizing center;mitochondrion;nucleoplasm;nucleus;organelle;plasma membrane	Calcium signaling pathway;ErbB signaling pathway;Gastric acid secretion;Glioma;GnRH signaling pathway;ko05152;Long-term potentiation;Melanogenesis;Neurotrophin signaling pathway;Olfactory transduction;Oocyte meiosis;Phototransduction - fly;Wnt signaling pathway			2.7947	-0.186882
180	HARS2	Probable histidine--tRNA ligase, mitochondrial	A0A2R8Y3N3;A0A2R8Y5P7;P49590-2;P49590;A0A2R8Y6I1;D6RB22;D6RJE6;B4DQ67			amine metabolic process;biosynthetic process;cellular amino acid metabolic process;cellular ketone metabolic process;cellular metabolic process;cellular nitrogen compound metabolic process;cellular process;macromolecule metabolic process;metabolic process;nitrogen compound metabolic process;nucleobase-containing compound metabolic process;organic acid metabolic process;primary metabolic process;p…	cell part;cytoplasm;intracellular membrane-bounded organelle;intracellular organelle;mitochondrion;organelle	Aminoacyl-tRNA biosynthesis	MitoCarta3.0	Matrix	1.41685	0.150543
181	OPA1	Dynamin-like 120 kDa protein, mitochondrial;Dynamin-like 120 kDa protein, form S1	O60313-10;O60313-11;A0A2R8Y3X5;E5KLJ9;C9JMB8;A0A2R8YE78;O60313-2;O60313;O60313-9;O60313-13;A0A2R8YDM2;A0A2R8Y4Q3;A0A2R8Y4G4;A0A2R8YGE5;A0A2R8YD53;A0A2R8YE54			aging;anatomical structure formation involved in morphogenesis;biological regulation;cell death;cellular component movement;cellular component organization;cellular membrane organization;cellular process;cytoskeleton-dependent intracellular transport;death;developmental process;establishment of localization;membrane fusion;membrane organization;metabolic process;mitochondrion organization;multice…	cell part;cell projection;cytoplasm;intracellular membrane-bounded organelle;intracellular organelle;membrane;mitochondrion;neuron projection;nucleoplasm;organelle		MitoCarta3.0	MIM	0.461438	0.19295
182	SMARCA4	Transcription activator BRG1	P51532-3;A0A2R8Y4P4;A0A2R8Y4C5;P51532;P51532-4;A0A2R8Y7S2;P51532-2;P51532-5;A0A2R8Y440;A0A2R8YGG3;Q9HBD4;A0A2R8YF80;A0A2R8Y6V2;A0A2R8YG32;A0A2R8Y7Y7;A0A2R8Y6N0;A0A2R8YF58;A0A2R8YDA1;A0A2R8Y526;A0A2R8Y7F3;A0A2R8YGP5;A0A2R8Y523			anatomical structure development;anatomical structure formation involved in morphogenesis;anatomical structure morphogenesis;biological regulation;cell development;cell differentiation;cell morphogenesis;cellular component disassembly;cellular component morphogenesis;cellular component organization;cellular metabolic process;cellular nitrogen compound metabolic process;cellular process;chromatin …	cell part;chromatin remodeling complex;extracellular space;intracellular membrane-bounded organelle;intracellular non-membrane-bounded organelle;intracellular organelle;macromolecular complex;membrane;nucleolus;nucleoplasm;nucleus;organelle;protein complex				0.488226	-0.348297
183	CSNK2A1;CSNK2A3	Casein kinase II subunit alpha 3;Casein kinase II subunit alpha	A0A2R8YEW1;V9GYA2;A0A2R8Y4D6;A0A2R8Y4H0;A0A2R8Y5A0;A0A2R8YF43;A0A2R8YD58;E7EU96;Q8NEV1;P68400;A0A2R8YCK2;A0A2R8YDY7;A0A2R8YDP2;A0A2R8YFU2			biological regulation;biosynthetic process;cell cycle;cellular metabolic process;cellular nitrogen compound metabolic process;cellular process;locomotion;macromolecule metabolic process;macromolecule modification;metabolic process;mitotic cell cycle;nitrogen compound metabolic process;nucleobase-containing compound metabolic process;phosphorus metabolic process;primary metabolic process;protein f…	cell part;chromatin remodeling complex;cytosol;intracellular membrane-bounded organelle;intracellular organelle;macromolecular complex;membrane;nucleus;organelle;plasma membrane;protein complex;transcriptional repressor complex	Adherens junction;Circadian rhythm - plant;Measles;Ribosome biogenesis in eukaryotes;Tight junction;Wnt signaling pathway			1.23185	-0.577861
187	ATXN2	Ataxin-2	Q99700;A0A5F9ZHH4;A0A5F9ZHW5;A0A5F9ZHX3;A0A2R8Y5A6;A0A2R8Y7E6;A0A5F9ZI57;V9GY86;F8WB06;F8VQP2;A0A2R8YDM9;A0A2R8Y7P6;H0YH87;Q99700-2;Q99700-4;Q99700-5;A0A5F9ZH85;F8W0B5			anatomical structure morphogenesis;biological regulation;cell differentiation;cellular component assembly;cellular component morphogenesis;cellular component organization;cellular macromolecular complex assembly;cellular metabolic process;cellular nitrogen compound metabolic process;cellular process;developmental process;establishment of localization;homeostatic process;macromolecular complex ass…	cell part;cytoplasm;Golgi apparatus;intracellular membrane-bounded organelle;intracellular non-membrane-bounded organelle;intracellular organelle;macromolecular complex;membrane;nucleoplasm;organelle;polysome;ribonucleoprotein complex				0.244921	0.127961
188	POLR1C	DNA-directed RNA polymerases I and III subunit RPAC1	D6RDJ3;H0Y723;A0A2R8Y8D6;A0A2R8YEY5;E7EQB9;A0A2R8YEZ4;A0A2R8Y5D3;O15160-2;O15160		+	biological regulation;biosynthetic process;cellular metabolic process;cellular nitrogen compound metabolic process;cellular process;immune system process;macromolecule metabolic process;metabolic process;nitrogen compound metabolic process;nucleobase-containing compound metabolic process;primary metabolic process;regulation of gene expression, epigenetic;response to stimulus;response to stress;RN…	cell part;cytosol;macromolecular complex;nucleoplasm;protein complex;RNA polymerase complex	Cytosolic DNA-sensing pathway;Purine metabolism;Pyrimidine metabolism;RNA polymerase			4.85749	-0.93628
189	TBCE	Tubulin-specific chaperone E	Q15813-2;Q15813;A0A2R8Y5Q8;A0A2R8YHI9;A0A2U3TZJ6;A0A2R8Y809;A0A2R8Y7E7;A0A2R8Y6Q1;A0A2R8YFL4;A0A2R8Y7H8;A0A2R8Y5H6;A0A2R8YFM3;A0A2R8YER9;A0A2R8Y784;A0A2R8Y4P2;A0A2R8Y6G3;A0A2R8Y787;A0A2R8Y4V6			anatomical structure morphogenesis;behavior;cellular component morphogenesis;cellular component organization;cellular metabolic process;cellular process;cytoskeleton organization;developmental process;growth;macromolecule metabolic process;metabolic process;multicellular organismal process;muscle adaptation;organelle organization;post-embryonic development;primary metabolic process;protein foldin…	cell part;cytoplasm;macromolecular complex;protein complex				0.214075	0.116094
190	DYNC1H1	Cytoplasmic dynein 1 heavy chain 1	Q14204;A0A7P0T9C4;A0A7P0TA13;A0A2R8Y5T0;A0A2R8Y706;A0A7P0T9R4;A0A7P0TAW9;A0A7P0T7V5;A0A7P0T916;A0A7P0T8N2;A0A7P0TBJ7;A0A7P0TAF3;A0A7P0TB75;A0A2R8Y6H2;A0A7P0T9K2;A0A7P0T9F1;A0A7P0T8W5;A0A2R8YFZ7;A0A7P0TAM4;A0A7P0T825;A0A7P0TB64;A0A7P0TAV5;A0A7P0T990;A0A804HHY6;A0A7P0T942;A0A2R8YGC7;A0A7P0T9S3;A0A7P0T934			cell cycle;cellular component assembly;cellular component movement;cellular component organization;cellular macromolecular complex assembly;cellular process;cytoskeleton organization;establishment of localization;immune system process;macromolecular complex assembly;mitotic cell cycle;organelle organization;ribonucleoprotein complex assembly;transport	cell part;cell projection;centrosome;cytosol;extracellular organelle;filopodium;intracellular non-membrane-bounded organelle;intracellular organelle;macromolecular complex;membrane;microtubule organizing center;organelle;protein complex;vesicle	Phagosome;Vasopressin-regulated water reabsorption			0.727943	-0.140683
191	RPL5	60S ribosomal protein L5	A0A2R8Y6J3;P46777			biosynthetic process;catabolic process;cellular component disassembly;cellular component organization;cellular metabolic process;cellular nitrogen compound metabolic process;cellular process;establishment of localization;macromolecule metabolic process;metabolic process;mRNA metabolic process;nitrogen compound metabolic process;nucleobase-containing compound metabolic process;primary metabolic pr…	cell part;cytoplasm;cytosol;extracellular organelle;intracellular membrane-bounded organelle;intracellular non-membrane-bounded organelle;intracellular organelle;macromolecular complex;membrane;nucleolus;nucleus;organelle;ribonucleoprotein complex;vesicle	Ribosome			0.00975176	0.00229136
193	SUCLA2	Succinyl-CoA ligase [ADP-forming] subunit beta, mitochondrial	A0A2R8YDQ9;A0A2R8Y6Y7;Q9P2R7-2;Q9P2R7;Q5T9Q5			biosynthetic process;catabolic process;cellular ketone metabolic process;cellular metabolic process;cellular nitrogen compound metabolic process;cellular process;cofactor metabolic process;heterocycle metabolic process;metabolic process;nitrogen compound metabolic process;organic acid metabolic process;small molecule metabolic process	cell part;extracellular organelle;intracellular membrane-bounded organelle;intracellular organelle;mitochondrion;organelle;vesicle	Citrate cycle (TCA cycle);Propanoate metabolism	MitoCarta3.0	Matrix	0.678155	-0.223711
195	BPTF	Nucleosome-remodeling factor subunit BPTF	E7ETD6;E9PE19;A0A2R8Y7Q1;Q12830-4;Q12830-2;Q12830;F5GXF5			anatomical structure development;biological regulation;biosynthetic process;cellular component organization;cellular metabolic process;cellular nitrogen compound metabolic process;cellular process;chromatin modification;chromatin organization;chromosome organization;developmental process;macromolecule metabolic process;metabolic process;nitrogen compound metabolic process;nucleobase-containing co…	cell part;chromatin remodeling complex;cytoplasm;extracellular organelle;intracellular membrane-bounded organelle;intracellular organelle;macromolecular complex;nucleoplasm;nucleus;organelle;protein complex;vesicle				0.0409477	-0.0244286
196	HBB;HBD	Hemoglobin subunit beta;LVV-hemorphin-7;Spinorphin;Hemoglobin subunit delta	A0A2R8Y7R2;P68871;F8W6P5;E9PFT6;P02042			biological adhesion;biological regulation;catabolic process;cell adhesion;cellular component assembly;cellular component organization;cellular membrane organization;cellular metabolic process;cellular process;circulatory system process;coagulation;endocytosis;establishment of localization;gas transport;ion transport;macromolecular complex assembly;membrane invagination;membrane organization;metab…	cell part;cytosol;extracellular organelle;extracellular region;macromolecular complex;organelle;protein complex;vesicle	African trypanosomiasis;Malaria			0.397842	-0.190764
197	RPS14	40S ribosomal protein S14	P62263;A0A2R8Y811;E5RH77			biological regulation;biosynthetic process;catabolic process;cell differentiation;cellular component assembly;cellular component disassembly;cellular component organization;cellular macromolecular complex assembly;cellular metabolic process;cellular nitrogen compound metabolic process;cellular process;developmental process;establishment of localization;macromolecular complex assembly;macromolecul…	cell part;cytoplasm;cytosol;extracellular organelle;intracellular membrane-bounded organelle;intracellular non-membrane-bounded organelle;intracellular organelle;macromolecular complex;membrane;mitochondrion;nucleolus;organelle;ribonucleoprotein complex;ribosome;small ribosomal subunit;vesicle	Ribosome			0.0452904	-0.0112178
198	RPS24	40S ribosomal protein S24	E7ETK0;A0A2R8Y849;A0A2R8YD14;P62847-2;P62847-3;P62847;P62847-4;A0A2R8Y8A0			biological regulation;biosynthetic process;catabolic process;cellular component disassembly;cellular component organization;cellular metabolic process;cellular nitrogen compound metabolic process;cellular process;establishment of localization;homeostatic process;macromolecule metabolic process;metabolic process;mRNA metabolic process;nitrogen compound metabolic process;nucleobase-containing compo…	cell part;cytoplasm;cytosol;intracellular membrane-bounded organelle;intracellular non-membrane-bounded organelle;intracellular organelle;macromolecular complex;membrane;nucleolus;nucleus;organelle;ribonucleoprotein complex;ribosome;small ribosomal subunit	Ribosome			0.320501	0.19991
199	PFKM	ATP-dependent 6-phosphofructokinase, muscle type	A0A2R8Y891;P08237;P08237-3;P08237-2;F8VZI0			alcohol metabolic process;biological regulation;carbohydrate metabolic process;catabolic process;cellular component assembly;cellular component organization;cellular homeostasis;cellular metabolic process;cellular process;generation of precursor metabolites and energy;homeostatic process;macromolecular complex assembly;metabolic process;phosphorus metabolic process;primary metabolic process;prote…	cell part;cytosol;extracellular organelle;macromolecular complex;organelle;protein complex;vesicle	Fructose and mannose metabolism;Galactose metabolism;Glycolysis / Gluconeogenesis;Methane metabolism;Pentose phosphate pathway			0.915818	-0.0680046
200	HSD17B4	Peroxisomal multifunctional enzyme type 2;(3R)-hydroxyacyl-CoA dehydrogenase;Enoyl-CoA hydratase 2	A0A2R8YDT8;A0A2R8YF45;E7ER27;A0A804HKU2;A0A2R8YD50;A0A804HK65;E7EPL9;P51659;A0A804HK88;P51659-3;P51659-2			anatomical structure development;biological regulation;biosynthetic process;catabolic process;cell development;cell differentiation;cellular ketone metabolic process;cellular lipid metabolic process;cellular metabolic process;cellular process;developmental process;hormone metabolic process;lipid metabolic process;metabolic process;organic acid metabolic process;primary metabolic process;small mol…	cell part;intracellular membrane-bounded organelle;intracellular organelle;membrane;microbody;mitochondrion;organelle;peroxisome	Peroxisome;Primary bile acid biosynthesis	MitoCarta3.0	unknown	0.0403112	-0.00772349
202	SEC23B	Protein transport protein Sec23B	A0A2R8YFH5;Q15437			cellular process;establishment of localization;Golgi vesicle transport;protein transport;transport;vesicle-mediated transport	cell part;endomembrane system;intracellular membrane-bounded organelle;intracellular organelle;macromolecular complex;membrane;organelle;protein complex	Protein processing in endoplasmic reticulum			2.05498	0.257577
203	EEF1A2	Elongation factor 1-alpha 2	A0A2U3TZH3;Q05639			biological regulation;response to chemical stimulus;response to stimulus	cell body;cell part;cytoplasm;macromolecular complex;neuronal cell body;protein complex	RNA transport			0.229472	0.0815229
204	KIF23	Kinesin-like protein;Kinesin-like protein KIF23	A0A2U3TZL8;H7BYN4;A0A7I2V5Y5;Q02241-2;Q02241;Q02241-3			biological regulation;cell cycle;cellular component assembly;cellular component movement;cellular component organization;cellular macromolecular complex assembly;cellular process;coagulation;cytokinesis;immune system process;macromolecular complex assembly;metabolic process;mitotic cell cycle;multicellular organismal process;protein complex assembly;regulation of body fluid levels	cell part;centrosome;cytosol;intracellular membrane-bounded organelle;intracellular non-membrane-bounded organelle;intracellular organelle;macromolecular complex;microtubule organizing center;midbody;nucleoplasm;nucleus;organelle;protein complex				2.26853	-0.756481
205	NDUFA6	NADH dehydrogenase [ubiquinone] 1 alpha subcomplex subunit 6	P56556;A0A2Y9D025;R4GN43			cellular metabolic process;cellular process;generation of precursor metabolites and energy;metabolic process;response to chemical stimulus;response to oxidative stress;response to stimulus;response to stress;small molecule metabolic process	cell part;macromolecular complex;membrane;NADH dehydrogenase complex;protein complex	Alzheimer's disease;Huntington's disease;Oxidative phosphorylation;Parkinson's disease	MitoCarta3.0	MIM	0.900273	-0.380144
206	IMPDH1	Inosine-5-monophosphate dehydrogenase;Inosine-5-monophosphate dehydrogenase 1	A0A3B3IRL5;C9J381;P20839-2;P20839-4;P20839;P20839-3;P20839-7;P20839-5;P20839-6			biosynthetic process;cell activation;cell proliferation;cellular aromatic compound metabolic process;cellular metabolic process;cellular nitrogen compound metabolic process;cellular process;heterocycle metabolic process;immune system process;metabolic process;nitrogen compound metabolic process;nucleobase-containing compound metabolic process;nucleobase-containing small molecule metabolic process…	cell part;cytoplasm;cytosol;intracellular membrane-bounded organelle;intracellular organelle;nucleoplasm;nucleus;organelle	Drug metabolism - other enzymes;Purine metabolism			0.0369499	0.00679517
207	COX7B	Cytochrome c oxidase subunit 7B, mitochondrial	A0A3B3IRN8;A0A3B3ITX0;P24311			anatomical structure development;biosynthetic process;cellular metabolic process;cellular nitrogen compound metabolic process;cellular process;developmental process;generation of precursor metabolites and energy;macromolecule metabolic process;metabolic process;nitrogen compound metabolic process;nucleobase-containing compound metabolic process;primary metabolic process;RNA metabolic process;smal…	cell part;membrane	Alzheimer's disease;Cardiac muscle contraction;Huntington's disease;Oxidative phosphorylation;Parkinson's disease	MitoCarta3.0	MIM	0.997432	-0.683141
208	ADAR	Double-stranded RNA-specific adenosine deaminase	A0A7P0Z4F9;A0A3B3IRQ9;A0A7P0Z4K3;P55265-5;P55265-3;P55265-2;P55265;P55265-4;A0A3B3ISU1;A0A3B3ISX1			anatomical structure development;biological regulation;cell differentiation;cellular component assembly;cellular component organization;cellular macromolecular complex assembly;cellular metabolic process;cellular nitrogen compound metabolic process;cellular process;developmental process;embryo development;establishment of localization;immune system process;macromolecular complex assembly;macromol…	cell part;cytoplasm;intracellular membrane-bounded organelle;intracellular non-membrane-bounded organelle;intracellular organelle;membrane;nucleolus;nucleoplasm;nucleus;organelle	Cytosolic DNA-sensing pathway;Measles			0.455966	0.0624867
209	C8orf33	UPF0488 protein C8orf33	A0A3B3IRR6;A0A3B3IT54;A0A3B3ITA3;Q9H7E9;Q9H7E9-2								0.603024	0.130319
210	DARS2	Aspartate--tRNA ligase, mitochondrial	A0A3B3IS01;A0A3B3IT01;A0A3B3ISK7;Q6PI48;A0A3B3ITS3;A0A3B3IS54			amine metabolic process;cellular amino acid metabolic process;cellular ketone metabolic process;cellular metabolic process;cellular nitrogen compound metabolic process;cellular process;macromolecule metabolic process;metabolic process;nitrogen compound metabolic process;nucleobase-containing compound metabolic process;organic acid metabolic process;primary metabolic process;RNA metabolic process;…	cell part;intracellular membrane-bounded organelle;intracellular organelle;mitochondrion;nucleoplasm;nucleus;organelle	Aminoacyl-tRNA biosynthesis	MitoCarta3.0	Matrix	0.610785	-0.339048
215	GPRC5A	Retinoic acid-induced protein 3	F5GWG3;A0A3B3ITN8;Q8NFJ5			biological regulation;cellular process;response to stimulus;signal transduction	cell part;extracellular organelle;intracellular membrane-bounded organelle;intracellular organelle;membrane;organelle;plasma membrane;vesicle				2.1037	0.724472
216	RPL29	60S ribosomal protein L29	A0A3B3ITT5;P47914			biosynthetic process;catabolic process;cellular component disassembly;cellular component organization;cellular metabolic process;cellular nitrogen compound metabolic process;cellular process;establishment of localization;macromolecule metabolic process;metabolic process;mRNA metabolic process;nitrogen compound metabolic process;nucleobase-containing compound metabolic process;primary metabolic pr…	cell part;cytosol;macromolecular complex;membrane;ribonucleoprotein complex	Ribosome			1.66957	0.47163
217	ITPR1	Inositol 1,4,5-trisphosphate receptor type 1	Q14643;Q14643-3;A0A3F2YNW8;A0A3B3ITU8;Q14643-6;Q14643-2;A0A3B3IU04;Q14643-5;Q14643-7;Q14643-8;Q14643-4;B7ZMI3;A0A3B3ITQ1;A0A3B3ITQ4;A0A3B3IU05;A0A3B3IU13;A0A8C8KBY2;A0A3B3IRP0;A0A3B3ITM1			biological regulation;cell activation;cell death;cellular homeostasis;cellular ion homeostasis;cellular metabolic process;cellular process;coagulation;death;developmental process;energy reserve metabolic process;establishment of localization;generation of precursor metabolites and energy;homeostatic process;immune system process;ion transport;metabolic process;multicellular organismal movement;mu…	cell part;endoplasmic reticulum;intracellular membrane-bounded organelle;intracellular non-membrane-bounded organelle;intracellular organelle;macromolecular complex;membrane;nucleolus;organelle;platelet dense tubular network;protein complex;protein serine/threonine phosphatase complex	Alzheimer's disease;Calcium signaling pathway;Gap junction;Gastric acid secretion;GnRH signaling pathway;Huntington's disease;Long-term depression;Long-term potentiation;Oocyte meiosis;Pancreatic secretion;Phosphatidylinositol signaling system;Salivary secretion;Vascular smooth muscle contraction			1.47503	0.317425
218	GSK3B	Glycogen synthase kinase-3 beta	P49841-2;P49841;A0A7I2YQK0;A0A3B3ITW1;A0A7I2V5K9;A0A7I2V3J4;A0A7I2V4F3;A0A7I2V441;A0A7I2V2V4;A0A7I2V3D8;A0A7I2V606;A0A7I2V2I5;A0A7I2V4X2;A0A7I2V3Z5;A0A7I2V4X3;A0A7I2YQU1;A0A7I2V2K7;A0A7I2YQB0;A0A7I2V3T3			anatomical structure development;anatomical structure formation involved in morphogenesis;anatomical structure morphogenesis;biological regulation;carbohydrate metabolic process;cell differentiation;cell morphogenesis;cell motility;cellular component morphogenesis;cellular component movement;cellular component organization;cellular localization;cellular metabolic process;cellular nitrogen compoun…	cell body;cell part;cell projection;centrosome;cytoplasm;cytosol;intracellular membrane-bounded organelle;intracellular non-membrane-bounded organelle;intracellular organelle;macromolecular complex;membrane;microtubule organizing center;neuron projection;neuronal cell body;nucleoplasm;nucleus;organelle;plasma membrane;protein complex;ribonucleoprotein complex;site of polarized growth	Alzheimer's disease;Axon guidance;B cell receptor signaling pathway;Basal cell carcinoma;Cell cycle;Chemokine signaling pathway;Circadian rhythm - fly;Colorectal cancer;Endometrial cancer;ErbB signaling pathway;Focal adhesion;Hedgehog signaling pathway;Hepatitis C;Insulin signaling pathway;Measles;Melanogenesis;Neurotrophin signaling pathway;Pathways in cancer;Prostate cancer;T cell receptor sign…			0.816191	-0.420621
219	ABCD3	ATP-binding cassette sub-family D member 3	A0A3B3ITW3;P28288;P28288-2			catabolic process;cellular component organization;cellular ketone metabolic process;cellular lipid metabolic process;cellular metabolic process;cellular process;establishment of localization;lipid metabolic process;metabolic process;organelle organization;organic acid metabolic process;peroxisome organization;primary metabolic process;small molecule metabolic process;transmembrane transport;trans…	cell part;cytosol;intracellular membrane-bounded organelle;intracellular organelle;membrane;microbody;organelle;peroxisome	ABC transporters;Peroxisome	MitoCarta3.0	Membrane	0.517274	-0.182764
220	ATP5L	ATP synthase subunit g, mitochondrial	A0A8I5KT86;A0A8I5KSQ4;A0A3B3ITX4;O75964;A0A8I5KSW3			biosynthetic process;cellular metabolic process;cellular nitrogen compound metabolic process;cellular process;establishment of localization;generation of precursor metabolites and energy;heterocycle metabolic process;hydrogen transport;ion transport;metabolic process;nitrogen compound metabolic process;nucleobase-containing compound metabolic process;nucleobase-containing small molecule metabolic…	cell part;extracellular organelle;intracellular membrane-bounded organelle;intracellular organelle;macromolecular complex;membrane;mitochondrion;organelle;protein complex;proton-transporting two-sector ATPase complex;vesicle	Oxidative phosphorylation	MitoCarta3.0	MIM	0.780342	-0.527047
221	GEMIN2	Gem-associated protein 2	H0YEL0;A0A8J9FN78;A0A8J9FJK1;A0A3B3IU42;O14893-3;O14893-2;O14893-5;O14893;H0YDP6			cellular component assembly;cellular component organization;cellular macromolecular complex assembly;cellular metabolic process;cellular nitrogen compound metabolic process;cellular process;macromolecular complex assembly;macromolecule metabolic process;metabolic process;mRNA metabolic process;mRNA processing;nitrogen compound metabolic process;nucleobase-containing compound metabolic process;pri…	cell part;cytoplasm;cytosol;intracellular membrane-bounded organelle;intracellular non-membrane-bounded organelle;intracellular organelle;macromolecular complex;nucleolus;nucleoplasm;nucleus;organelle;protein complex;ribonucleoprotein complex;spliceosomal complex	RNA transport			0.400655	-0.185924
222	MCM4	DNA replication licensing factor MCM4	A0A3B3IU45;P33991;A0A3B3IT92;A0A3B3IS57;E5RG31;A0A3B3ITP6			biosynthetic process;cell cycle;cellular metabolic process;cellular nitrogen compound metabolic process;cellular process;DNA geometric change;DNA metabolic process;DNA replication;macromolecule metabolic process;metabolic process;mitotic cell cycle;nitrogen compound metabolic process;nucleobase-containing compound metabolic process;primary metabolic process	cell part;intracellular membrane-bounded organelle;intracellular organelle;macromolecular complex;membrane;nucleoplasm;nucleus;organelle;protein complex	Cell cycle;Cell cycle - yeast;DNA replication;Meiosis - yeast			0.202423	-0.0293944
223	NHP2L1	NHP2-like protein 1;NHP2-like protein 1, N-terminally processed	A0A3B3IUA2;B1AHD1;P55769			cellular metabolic process;cellular nitrogen compound metabolic process;cellular process;macromolecule metabolic process;metabolic process;mRNA metabolic process;mRNA processing;nitrogen compound metabolic process;nucleobase-containing compound metabolic process;primary metabolic process;ribosome biogenesis;RNA metabolic process;RNA processing;RNA splicing	cell part;intracellular membrane-bounded organelle;intracellular non-membrane-bounded organelle;intracellular organelle;macromolecular complex;nucleolus;nucleoplasm;nucleus;organelle;protein complex;ribonucleoprotein complex;small nucleolar ribonucleoprotein complex;spliceosomal complex	Ribosome biogenesis in eukaryotes;Spliceosome			2.11173	0.802599
224	HM13	Minor histocompatibility antigen H13	A0A3B3IUB5;Q8TCT9-5;Q8TCT9;Q8TCT9-2;A0A075B6F6;A0A0S2Z6F0;A0A3B3IT72;Q8TCT9-4			macromolecule metabolic process;metabolic process;primary metabolic process;protein metabolic process;proteolysis	cell part;cell surface;endoplasmic reticulum;intracellular membrane-bounded organelle;intracellular organelle;membrane;organelle;plasma membrane				1.28211	-0.2875
225	PDCD11	Protein RRP5 homolog	A0A3B3IUD7;Q14690			cellular metabolic process;cellular nitrogen compound metabolic process;cellular process;macromolecule metabolic process;metabolic process;mRNA metabolic process;mRNA processing;nitrogen compound metabolic process;nucleobase-containing compound metabolic process;primary metabolic process;RNA metabolic process;RNA processing;rRNA processing	cell part;cytosol;intracellular membrane-bounded organelle;intracellular non-membrane-bounded organelle;intracellular organelle;macromolecular complex;nucleolus;nucleus;organelle;preribosome;ribonucleoprotein complex				0.176672	-0.109028
226	TOR1A	Torsin-1A	A0A494BZT7;O14656			biological adhesion;biological regulation;catabolic process;cell adhesion;cell motility;cellular component assembly;cellular component movement;cellular component organization;cellular localization;cellular membrane organization;cellular metabolic process;cellular process;cytoskeleton organization;establishment of localization;localization;locomotion;macromolecular complex assembly;macromolecule …	cell part;cytoplasmic membrane-bounded vesicle;cytoskeleton;endoplasmic reticulum;extracellular organelle;intracellular membrane-bounded organelle;intracellular non-membrane-bounded organelle;intracellular organelle;membrane;nuclear envelope;organelle;site of polarized growth;vesicle				2.28018	-0.622197
227	TACC3	Transforming acidic coiled-coil-containing protein 3	A0A494BZT8;Q9Y6A5;H0Y8F2;A0A087WUE2			anatomical structure development;biological regulation;cell differentiation;cell proliferation;cellular component organization;cellular localization;cellular process;cytoskeleton organization;developmental process;localization;organelle localization;organelle organization;regulation of cell cycle;regulation of transport;response to chemical stimulus;response to stimulus;response to stress	cell part;centrosome;cytoplasm;intracellular non-membrane-bounded organelle;intracellular organelle;microtubule organizing center;organelle	RNA transport			2.07426	-0.752954
228	PARN	Poly(A)-specific ribonuclease PARN	O95453-2;A0A494BZW7;A0A8V8TMN8;A0A494C1N1;A0A494C0Q2;A0A494C0W0;A0A494C1K5;A0A494C0P9;A0A494BZU6;A0A494C156;O95453;A0A494C1G3;A0A494C002;A0A494C0Q6;O95453-4;O95453-3;A0A494C0K5;H3BRK1			catabolic process;cellular metabolic process;cellular nitrogen compound metabolic process;cellular process;macromolecule metabolic process;macromolecule modification;metabolic process;mRNA metabolic process;mRNA processing;multicellular organismal process;nitrogen compound metabolic process;nucleobase-containing compound metabolic process;primary metabolic process;RNA catabolic process;RNA metabo…	cell part;cytoplasm;cytosol;intracellular membrane-bounded organelle;intracellular non-membrane-bounded organelle;intracellular organelle;nucleolus;nucleus;organelle	RNA degradation			0.221419	0.0632684
229	MPRIP	Myosin phosphatase Rho-interacting protein	A0A494BZV2;Q6WCQ1-2;Q6WCQ1;Q6WCQ1-3;J3KSW8;H0Y2S9;H0Y7E2				cell part;cytoplasm;cytoskeleton;intracellular non-membrane-bounded organelle;intracellular organelle;organelle				0.661605	-0.58088
231	TBK1	Serine/threonine-protein kinase TBK1	Q9UHD2;A0A494C0R4;A0A7I2V646;A0A7I2V643;A0A494C148;A0A7I2V4W4;A0A494C167;A0A494C0X2;A0A494C1M6;A0A494C0A8;A0A7I2V463;A0A494C079;A0A7I2V4Z2;A0A494C045;A0A7I2V3S9;A0A7I2V2F4;A0A494C1I2;F5H1A3;A0A7I2YQG1;F5H206;F5GZI4			biological regulation;cellular process;cytokine production;immune system process;multicellular organismal process;multi-organism process;regulation of protein modification process;response to biotic stimulus;response to stimulus;response to stress;signal transduction;viral reproduction	cell part;cytoplasm;cytosol;membrane	Cytosolic DNA-sensing pathway;Hepatitis C;Measles;RIG-I-like receptor signaling pathway;Toll-like receptor signaling pathway			1.57816	-0.474609
232	TGM3	Protein-glutamine gamma-glutamyltransferase E;Protein-glutamine gamma-glutamyltransferase E 50 kDa catalytic chain;Protein-glutamine gamma-glutamyltransferase E 27 kDa non-catalytic chain	A0A494C0J7;Q08188			anatomical structure morphogenesis;cell differentiation;cell envelope organization;cellular component assembly;cellular component organization;cellular metabolic process;cellular process;developmental process;external encapsulating structure organization;macromolecular complex assembly;macromolecule metabolic process;macromolecule modification;metabolic process;molting cycle;multicellular organis…	cell part;cytoplasm;extracellular organelle;organelle;vesicle				0.253049	0.109379
233	MSH6	DNA mismatch repair protein Msh6	A0A494C0M1;A0A8V8TQJ0;P52701;A0A8V8TQW9;P52701-4;P52701-3;P52701-2			biological regulation;cell activation;cellular metabolic process;cellular nitrogen compound metabolic process;cellular process;DNA metabolic process;DNA recombination;DNA repair;immune system process;macromolecule metabolic process;metabolic process;multicellular organismal process;nitrogen compound metabolic process;nucleobase-containing compound metabolic process;primary metabolic process;regul…	cell part;chromosome;cytoplasm;Golgi apparatus;intracellular membrane-bounded organelle;intracellular non-membrane-bounded organelle;intracellular organelle;macromolecular complex;membrane;mismatch repair complex;nuclear chromosome;nucleoplasm;organelle;plasma membrane;protein complex	Colorectal cancer;Mismatch repair;Pathways in cancer			0.799197	-0.121942
234	NR3C1	Glucocorticoid receptor	P04150-3;P04150-9;A0A494C0P1;P04150;P04150-10;P04150-8;P04150-6;P04150-2;P04150-11;P04150-12;P04150-13;P04150-5;P04150-7			anatomical structure development;anatomical structure morphogenesis;behavior;biological regulation;biosynthetic process;cellular component organization;cellular metabolic process;cellular nitrogen compound metabolic process;cellular process;chromatin modification;chromatin organization;chromosome organization;developmental process;hormone metabolic process;lipid metabolic process;macromolecule me…	cell part;cytoplasm;cytosol;intracellular membrane-bounded organelle;intracellular organelle;membrane;nucleoplasm;nucleus;organelle	Neuroactive ligand-receptor interaction			0.972228	-0.0597533
235	CLUH	Clustered mitochondria protein homolog	K7EIG1;A0A494C0R8;O75153;I3L2B0			cellular component organization;cellular localization;cellular process;localization;mitochondrion organization;organelle localization;organelle organization	cell part;cytoplasm				0.810483	0.140106
236	TBCB	Tubulin-folding cofactor B	K7EP07;K7EK42;A0A494C0X0;Q99426-2;Q99426			anatomical structure development;cell differentiation;cellular metabolic process;cellular process;developmental process;macromolecule metabolic process;metabolic process;primary metabolic process;protein folding;protein metabolic process	cell part;cytoplasm;cytoskeleton;intracellular non-membrane-bounded organelle;intracellular organelle;macromolecular complex;nucleoplasm;organelle;protein complex				0.529888	0.260207
237	TPP2	Tripeptidyl-peptidase 2	A0A494C1B8;Q5VZU9;P29144;A0A494C0X4;A0A494C0U1			cellular metabolic process;cellular process;immune system process;macromolecule metabolic process;macromolecule modification;metabolic process;primary metabolic process;protein metabolic process;protein modification by small protein conjugation or removal;protein modification process;proteolysis	cell part;cytoplasm;cytosol;intracellular membrane-bounded organelle;intracellular organelle;nucleoplasm;nucleus;organelle				0.4794	0.230004
238	NFKB1	Nuclear factor NF-kappa-B p105 subunit;Nuclear factor NF-kappa-B p50 subunit	A0A494C1E9;D6RH30;P19838;P19838-2;A0A494C157;P19838-3			biological regulation;biosynthetic process;cell death;cellular metabolic process;cellular nitrogen compound metabolic process;cellular process;death;immune system process;macromolecule metabolic process;metabolic process;nitrogen compound metabolic process;nucleobase-containing compound metabolic process;primary metabolic process;protein metabolic process;proteolysis;regulation of transport;respo…	cell part;cytoplasm;cytosol;I-kappaB/NF-kappaB complex;intracellular membrane-bounded organelle;intracellular organelle;macromolecular complex;mitochondrion;nucleoplasm;nucleus;organelle;protein complex	Acute myeloid leukemia;Adipocytokine signaling pathway;Amoebiasis;Apoptosis;B cell receptor signaling pathway;Chagas disease (American trypanosomiasis);Chemokine signaling pathway;Chronic myeloid leukemia;Cytosolic DNA-sensing pathway;Epithelial cell signaling in Helicobacter pylori infection;Hepatitis C;ko05152;Leishmaniasis;MAPK signaling pathway;Measles;Neurotrophin signaling pathway;NOD-like …			0.218129	0.0848075
239	NUP214	Nuclear pore complex protein Nup214	A0A8Q3SHZ4;A0A494C1F2;P35658-2;P35658-4;P35658;P35658-3;P35658-5;A0A8Q3WLX1			biological regulation;biosynthetic process;carbohydrate metabolic process;carbohydrate transport;cell cycle;cellular component disassembly;cellular component organization;cellular membrane organization;cellular metabolic process;cellular nitrogen compound metabolic process;cellular process;establishment of localization;macromolecule metabolic process;macromolecule modification;membrane organizati…	cell part;cytosol;intracellular membrane-bounded organelle;intracellular organelle;macromolecular complex;nuclear pore;nucleoplasm;nucleus;organelle;protein complex	RNA transport			0.878407	-0.356451
240	GTF2I	General transcription factor II-I	A0A8I5KVB5;A0A494C1K3;P78347-2;P78347-4;P78347-3;P78347;P78347-5			biological regulation;biosynthetic process;cellular homeostasis;cellular ion homeostasis;cellular metabolic process;cellular nitrogen compound metabolic process;cellular process;homeostatic process;macromolecule metabolic process;metabolic process;nitrogen compound metabolic process;nucleobase-containing compound metabolic process;primary metabolic process;response to stimulus;RNA metabolic proce…	cell body;cell part;cell projection;cytoplasm;intracellular membrane-bounded organelle;intracellular organelle;membrane;neuronal cell body;nucleoplasm;nucleus;organelle	Basal transcription factors			6.11917	-0.220038
241	LBR	Lamin-B receptor	A0A494C1L1;Q14739;C9JXK0			alcohol metabolic process;biosynthetic process;lipid metabolic process;metabolic process;primary metabolic process;small molecule metabolic process	cell part;membrane;nuclear envelope				1.1912	0.205806
244	ESYT2	Extended synaptotagmin-2	A0A499FIX8;H7BXI1;A0FGR8-4;A0FGR8-2;A0FGR8;A0FGR8-6			cellular component organization;cellular membrane organization;cellular process;endocytosis;establishment of localization;lipid transport;membrane invagination;membrane organization;transport;vesicle-mediated transport	cell part;membrane				1.53023	-0.558734
245	MYCBP2	E3 ubiquitin-protein ligase MYCBP2	A0A8Q3SHQ6;A0A8Q3SHQ2;A0A804HJ25;A0A8Q3SHK7;A0A804HIR9;A0A499FJI4;A0A804HKQ1;A0A804HL12;O75592-2;O75592			anatomical structure morphogenesis;biological regulation;biosynthetic process;cellular component morphogenesis;cellular component organization;cellular metabolic process;cellular nitrogen compound metabolic process;cellular process;developmental process;locomotion;macromolecule metabolic process;metabolic process;nitrogen compound metabolic process;nucleobase-containing compound metabolic process…	cell part;cell projection;cytoskeleton;intracellular membrane-bounded organelle;intracellular non-membrane-bounded organelle;intracellular organelle;membrane;neuron projection;nucleus;organelle				0.186219	-0.170275
246	PREP	Prolyl endopeptidase	A0A499FJL1;P48147			macromolecule metabolic process;metabolic process;primary metabolic process;protein metabolic process;proteolysis	cell part;cytoplasm;intracellular membrane-bounded organelle;intracellular organelle;membrane;nucleus;organelle				1.12582	-0.239082
248	PCM1	Pericentriolar material 1 protein	A0A4W8VX11;A0A5H1ZRS1;Q15154-4;Q15154-2;Q15154-5;Q15154;H0YBA1			anatomical structure formation involved in morphogenesis;biological regulation;cell cycle;cellular component assembly;cellular component movement;cellular component organization;cellular localization;cellular process;cytoskeleton organization;cytoskeleton-dependent intracellular transport;developmental process;establishment of localization;localization;microtubule organizing center organization;m…	cell part;centrosome;cytoplasm;cytosol;intracellular non-membrane-bounded organelle;intracellular organelle;macromolecular complex;membrane;microtubule organizing center;organelle;protein complex				0.29435	-0.181061
249	CSNK1A1;CSNK1A1L	Casein kinase I isoform alpha;Casein kinase I isoform alpha-like	A0A5F9W493;U3KPX3;A0A590UJ43;P48729-3;P48729;P48729-2;D6REM4;E7ETM0;Q8N752			anatomical structure morphogenesis;biological regulation;cell division;cell morphogenesis;cellular component morphogenesis;cellular component organization;cellular membrane organization;cellular metabolic process;cellular process;developmental process;endocytosis;establishment of localization;macromolecule metabolic process;macromolecule modification;membrane invagination;membrane organization;me…	cell part;cell projection;centrosome;cilium;cytoplasm;cytosol;intracellular membrane-bounded organelle;intracellular non-membrane-bounded organelle;intracellular organelle;kinetochore;macromolecular complex;membrane;microtubule organizing center;nucleus;organelle;protein complex;ribonucleoprotein complex	Hedgehog signaling pathway;Wnt signaling pathway			1.02162	-0.701196
251	SRSF6	Serine/arginine-rich splicing factor 6	A0A590UJK4;A0A590UK01;A0A590UJP7;A0A590UK80;Q13247-3;Q13247			biological regulation;biosynthetic process;cellular component assembly;cellular component organization;cellular macromolecular complex assembly;cellular metabolic process;cellular nitrogen compound metabolic process;cellular process;establishment of localization;macromolecular complex assembly;macromolecule metabolic process;metabolic process;mRNA metabolic process;mRNA processing;nitrogen compou…	cell part;nucleoplasm	Spliceosome			0.665877	0.435702
253	GNAS	Guanine nucleotide-binding protein G(s) subunit alpha isoforms XLas;Guanine nucleotide-binding protein G(s) subunit alpha isoforms short	Q5JWF2;Q5JWF2-2;Q5JWE9;P63092-4;P63092;P63092-2;P63092-3;A0A590UJS2;A0A7I2V5R6;A0A590UJY2;A0A590UK28;B0AZR9;A0A0A0MR13;A0A590UJQ9;A0A590UJF0;A0A804HIH4			anatomical structure development;anatomical structure formation involved in morphogenesis;anatomical structure morphogenesis;biological adhesion;biological regulation;biosynthetic process;cell adhesion;cellular metabolic process;cellular nitrogen compound metabolic process;cellular process;coagulation;developmental process;DNA metabolic process;DNA modification;energy reserve metabolic process;es…	cell part;cell projection;cytoplasm;cytosol;extracellular organelle;macromolecular complex;membrane;neuron projection;organelle;plasma membrane;protein complex;vesicle	Amoebiasis;Bile secretion;Calcium signaling pathway;Chagas disease (American trypanosomiasis);Dilated cardiomyopathy;Endocrine and other factor-regulated calcium reabsorption;Gap junction;Gastric acid secretion;GnRH signaling pathway;Long-term depression;Melanogenesis;Pancreatic secretion;Salivary secretion;Taste transduction;Vascular smooth muscle contraction;Vasopressin-regulated water reabsorp…			0.202057	-0.0687003
255	ABCB7	ATP-binding cassette sub-family B member 7, mitochondrial	A0A5F9ZA98;O75027;O75027-2;A0A590UJS8;B4DGL8;A0A2R8Y473;A0A087WW65;O75027-3			biological regulation;cellular homeostasis;cellular ion homeostasis;cellular process;cofactor transport;establishment of localization;homeostatic process;metabolic process;small molecule metabolic process;transmembrane transport;transport	cell part;intracellular membrane-bounded organelle;intracellular organelle;membrane;mitochondrion;organelle	ABC transporters	MitoCarta3.0	MIM	2.06542	-0.344792
256	CDC45	Cell division control protein 45 homolog	A0A5F9ZI22;A0A5F9ZH29;A0A5K1VW85;O75419-2;O75419;O75419-3			biological regulation;biosynthetic process;cell cycle;cellular component assembly;cellular component organization;cellular macromolecular complex assembly;cellular metabolic process;cellular nitrogen compound metabolic process;cellular process;DNA geometric change;DNA metabolic process;DNA recombination;DNA repair;DNA replication;macromolecular complex assembly;macromolecule metabolic process;met…	cell part;centrosome;cytoplasm;intracellular membrane-bounded organelle;intracellular non-membrane-bounded organelle;intracellular organelle;macromolecular complex;microtubule organizing center;nucleoplasm;nucleus;organelle;protein complex	Cell cycle;Cell cycle - yeast;Meiosis - yeast			3.03822	-0.633039
258	LDHB	L-lactate dehydrogenase B chain;L-lactate dehydrogenase	A0A5F9ZHM4;P07195;A0A3B3IS95;A8MW50			carbohydrate metabolic process;cellular ketone metabolic process;cellular metabolic process;cellular nitrogen compound metabolic process;cellular process;cofactor metabolic process;heterocycle metabolic process;metabolic process;nitrogen compound metabolic process;nucleobase-containing compound metabolic process;nucleobase-containing small molecule metabolic process;nucleotide metabolic process;o…	cell part;cytoplasm;cytosol;extracellular organelle;intracellular membrane-bounded organelle;intracellular organelle;membrane;mitochondrion;organelle;vesicle	Cysteine and methionine metabolism;Glycolysis / Gluconeogenesis;Propanoate metabolism;Pyruvate metabolism	MitoCarta3.0	unknown	0.700561	0.306049
259	AK2	Adenylate kinase 2, mitochondrial;Adenylate kinase 2, mitochondrial;Adenylate kinase 2, mitochondrial, N-terminally processed	G3V213;F8VZG5;A0A5F9ZHP2;F8W1A4;P54819-3;P54819-5;P54819-2;P54819;P54819-4;P54819-6;F8VY04;A0A5K1VW67			anatomical structure development;biosynthetic process;cellular metabolic process;cellular nitrogen compound metabolic process;cellular process;developmental process;generation of precursor metabolites and energy;heterocycle metabolic process;metabolic process;nitrogen compound metabolic process;nucleobase-containing compound metabolic process;nucleobase-containing small molecule interconversion;n…	cell part;cytosol;extracellular organelle;membrane;organelle;vesicle	Purine metabolism	MitoCarta3.0	IMS	1.86416	0.841349
260	ARHGEF2	Rho guanine nucleotide exchange factor 2	A0A8Q3SIN5;V9GYM8;A0A5F9ZI21;Q92974-3;Q92974-2;Q92974			anatomical structure morphogenesis;biological regulation;cell division;cell morphogenesis;cellular component morphogenesis;cellular component organization;cellular process;cytoskeleton organization;developmental process;establishment of localization;immune system process;mitosis;nuclear division;organelle fission;organelle organization;protein transport;regulation of organelle organization;regula…	cell body;cell part;cytoplasm;cytoplasmic membrane-bounded vesicle;cytoskeleton;cytosol;Golgi apparatus;intracellular membrane-bounded organelle;intracellular non-membrane-bounded organelle;intracellular organelle;macromolecular complex;neuronal cell body;organelle;protein complex;vesicle	Pathogenic Escherichia coli infection			0.193907	-0.0232285
261	MDH1	Malate dehydrogenase;Malate dehydrogenase, cytoplasmic	C9JF79;A0A5K1VW95;P40925;P40925-3;C9JLV6;C9JRL4;B8ZZ51;B9A041;P40925-2			alcohol metabolic process;biological regulation;biosynthetic process;carbohydrate metabolic process;catabolic process;cellular ketone metabolic process;cellular metabolic process;cellular nitrogen compound metabolic process;cellular process;cofactor metabolic process;heterocycle metabolic process;metabolic process;nitrogen compound metabolic process;nucleobase-containing compound metabolic proces…	cell part;centrosome;cytoplasm;cytosol;extracellular organelle;extracellular space;intracellular membrane-bounded organelle;intracellular non-membrane-bounded organelle;intracellular organelle;microtubule organizing center;mitochondrion;organelle;vesicle	Carbon fixation in photosynthetic organisms;Citrate cycle (TCA cycle);Glyoxylate and dicarboxylate metabolism;Proximal tubule bicarbonate reclamation;Pyruvate metabolism			0.250484	-0.133714
263	MRPL2	39S ribosomal protein L2, mitochondrial	A0A669KAX9;Q5T653;C9IY40			biosynthetic process;cellular component disassembly;cellular component organization;cellular metabolic process;cellular process;macromolecule metabolic process;metabolic process;mitochondrial translation;mitochondrion organization;organelle organization;primary metabolic process;protein metabolic process;translation;translational elongation;translational initiation	cell part;intracellular non-membrane-bounded organelle;intracellular organelle;macromolecular complex;membrane;organelle;ribonucleoprotein complex;ribosome		MitoCarta3.0	Matrix	0.320302	0.146288
264	CTNND1	Catenin delta-1	O60716;O60716-18;O60716-4;A0A669KB62;H0YC95;C9JZR2;A0A669KB05;O60716-9;O60716-14;O60716-12;O60716-10;O60716-8;O60716-5;O60716-7;O60716-13;O60716-3;O60716-6;O60716-11;O60716-2;O60716-16;O60716-17;O60716-22;O60716-15;O60716-19;O60716-21;O60716-23;O60716-24;O60716-20;O60716-30;O60716-32;O60716-31;O60716-29;O60716-27;O60716-25;O60716-28;O60716-26;A0A804HK15;A0A804HIL4			anatomical structure development;biological adhesion;biological regulation;biosynthetic process;cell adhesion;cell junction organization;cellular component assembly;cellular component organization;cellular metabolic process;cellular nitrogen compound metabolic process;cellular process;developmental process;macromolecule metabolic process;metabolic process;nitrogen compound metabolic process;nucle…	cell part;cell projection;cytoplasm;cytosol;extracellular organelle;intracellular membrane-bounded organelle;intracellular organelle;membrane;midbody;neuron projection;nucleus;organelle;plasma membrane;site of polarized growth;synapse;vesicle	Adherens junction;Leukocyte transendothelial migration			1.86031	-0.19437
265	GBF1	Golgi-specific brefeldin A-resistance guanine nucleotide exchange factor 1	Q92538;Q92538-3;A0A669KB10;A0A7P0RGV0;A0A7I2V452;A0A7I2YQM2;A0A7I2V2L5;Q92538-2;A0A7I2YQ65;A0A669KBG8;A0A7I2V514;A0A7I2V529;A0A7I2V3Y5;A0A7I2V4K2;A0A7I2V2L4			biological regulation;cell activation;cell motility;cellular component disassembly;cellular component movement;cellular component organization;cellular localization;cellular process;endosome transport;establishment of localization;establishment or maintenance of cell polarity;Golgi organization;Golgi vesicle transport;immune system process;localization;locomotion;membrane organization;organelle o…	cell leading edge;cell part;Golgi apparatus;intracellular membrane-bounded organelle;intracellular organelle;lipid particle;membrane;microbody;mitochondrion;organelle;peroxisome				0.133303	-0.041551
266	SNCA	Alpha-synuclein	E7EPV7;A0A669KB41;A0A669KBH5;P37840-2;P37840;H6UYS7;P37840-3			aging;alcohol metabolic process;amine metabolic process;amine transport;behavior;biological regulation;biosynthetic process;cell activation;cellular aromatic compound metabolic process;cellular component organization;cellular homeostasis;cellular ion homeostasis;cellular ketone metabolic process;cellular lipid metabolic process;cellular membrane organization;cellular metabolic process;cellular ni…	cell cortex;cell part;cell projection;cytoplasm;cytoplasmic membrane-bounded vesicle;cytoskeleton;cytosol;endoplasmic reticulum;extracellular region;extracellular space;Golgi apparatus;intracellular membrane-bounded organelle;intracellular non-membrane-bounded organelle;intracellular organelle;lysosome;macromolecular complex;membrane;mitochondrion;neuron projection;nucleus;organelle;plasma membra…	Alzheimer's disease;Parkinson's disease			0.980993	0.68681
267	STAT1	Signal transducer and activator of transcription 1-alpha/beta;Signal transducer and activator of transcription	P42224;A0A669KB53;A0A669KBA4;A0A669KB56;A0A669KB68;P42224-2;A0A8V8TN81;A0A669KBI6;J3KPM9;A0A669KB52;A0A669KB75;E7EPD2			anatomical structure development;biological regulation;biosynthetic process;blood circulation;cell death;cell differentiation;cell proliferation;cellular metabolic process;cellular nitrogen compound metabolic process;cellular process;circulatory system process;death;developmental process;homeostatic process;immune system process;interspecies interaction between organisms;macromolecule metabolic p…	cell part;cell projection;cytoplasm;cytosol;intracellular membrane-bounded organelle;intracellular non-membrane-bounded organelle;intracellular organelle;neuron projection;nucleolus;nucleoplasm;nucleus;organelle	Chemokine signaling pathway;Hepatitis C;Jak-STAT signaling pathway;ko05152;Leishmaniasis;Measles;Osteoclast differentiation;Pancreatic cancer;Pathways in cancer;Toll-like receptor signaling pathway;Toxoplasmosis			0.592012	-0.0483683
269	LARS	Leucine--tRNA ligase, cytoplasmic	A0A6I8PL42;B4DER1;A0A6I8PIV1;Q9P2J5;A0A6I8PIT3;A0A6I8PS05;A0A6I8PRS0;Q9P2J5-2;A0A6I8PLB8;A0A6I8PLB3;A0A6I8PIP7;Q9P2J5-3			amine metabolic process;cellular amino acid metabolic process;cellular ketone metabolic process;cellular metabolic process;cellular nitrogen compound metabolic process;cellular process;macromolecule metabolic process;metabolic process;nitrogen compound metabolic process;nucleobase-containing compound metabolic process;organic acid metabolic process;primary metabolic process;RNA metabolic process;…	cell part;cytoplasm;cytosol;intracellular membrane-bounded organelle;intracellular organelle;nucleus;organelle	Aminoacyl-tRNA biosynthesis;Valine, leucine and isoleucine biosynthesis			0.555643	-0.0880789
270	GNL3L	Guanine nucleotide-binding protein-like 3-like protein	A0A6I8PS19;A0A6I8PL80;Q9NVN8			cellular process;metabolic process;ribosome biogenesis	cell part;cytoplasm;intracellular membrane-bounded organelle;intracellular non-membrane-bounded organelle;intracellular organelle;membrane;mitochondrion;nucleolus;nucleoplasm;nucleus;organelle	Ribosome biogenesis in eukaryotes			0.603312	0.298384
271	DNAJC7	DnaJ homolog subfamily C member 7	Q99615;A0A6I8PU73;A0A6I8PUD4;A0A6I8PS32;Q99615-2;A0A6I8PIK4;A0A6I8PRZ0;A0A6I8PU89;A0A6I8PR89;A0A6I8PLE7;K7ER44;A0A6I8PUC2;K7EIH8;K7EPP7;K7EK03			cellular metabolic process;cellular process;macromolecule metabolic process;metabolic process;primary metabolic process;protein folding;protein metabolic process;response to abiotic stimulus;response to heat;response to stimulus;response to stress	cell part;cytoplasm;cytoskeleton;cytosol;extracellular organelle;intracellular non-membrane-bounded organelle;intracellular organelle;membrane;nucleoplasm;organelle;vesicle				0.13093	0.0358338
272	PABPC1L	Polyadenylate-binding protein 1-like	A0A6Q8JFT6;Q4VXU2;Q4VXU2-2;A0A6I8PS38;A0A6I8PLA1			cell maturation;cellular metabolic process;cellular nitrogen compound metabolic process;cellular process;developmental maturation;developmental process;macromolecule metabolic process;metabolic process;mRNA metabolic process;mRNA processing;nitrogen compound metabolic process;nucleobase-containing compound metabolic process;primary metabolic process;RNA metabolic process;RNA processing	extracellular organelle;organelle;vesicle	mRNA surveillance pathway;RNA degradation;RNA transport			1.26472	0.343811
273	IKBKAP	Elongator complex protein 1	O95163;A0A6Q8PHC9;A0A6Q8PHF4;A0A6Q8PG86;A0A6Q8PEX6;A0A6Q8PFB7;A0A6Q8PH48;A0A6Q8PFH9;A0A6Q8PF66;A0A6Q8PGW3;A0A6Q8PHI5;F5H2T0;A0A6Q8PFN8;A0A6Q8PHA0;A0A6Q8PGR0;A0A6Q8PF69			biological regulation;biosynthetic process;cellular component assembly;cellular component organization;cellular metabolic process;cellular nitrogen compound metabolic process;cellular process;chromatin organization;chromosome organization;immune system process;macromolecular complex assembly;macromolecule metabolic process;macromolecule modification;metabolic process;nitrogen compound metabolic p…	cell part;cytoplasm;intracellular non-membrane-bounded organelle;intracellular organelle;macromolecular complex;nucleolus;organelle;protein complex;transcription elongation factor complex				0.631633	-0.129309
275	CLCC1	Chloride channel CLIC-like protein 1	Q96S66;Q96S66-2;A0A6Q8PHQ1;A0A6Q8PG30;A0A6Q8PEZ7;A0A6Q8PGA4;A0A6Q8PG75;A0A6Q8PG68;A0A8I5KRC0;A0A6Q8PG14;A0A6Q8PFF7;Q5T1P5;Q96S66-3;Q96S66-4				cell part;endoplasmic reticulum;Golgi apparatus;intracellular membrane-bounded organelle;intracellular organelle;macromolecular complex;membrane;nucleus;organelle;protein complex				0.602786	0.23655
276	AARS	Alanine--tRNA ligase, cytoplasmic	P49588;H3BPK7;A0A6Q8PGN5;A0A6Q8PF33;A0A6Q8PGE8;P49588-2;A0A6Q8PGR9;A0A6Q8PFY2;A0A6Q8PFK3;A0A6Q8PGB5;A0A6Q8PHJ2;A0A6Q8PH44;A0A6Q8PHP7;A0A6Q8PHP3;A0A6Q8PF77			amine metabolic process;anatomical structure development;biological regulation;cellular amino acid metabolic process;cellular ketone metabolic process;cellular metabolic process;cellular nitrogen compound metabolic process;cellular process;developmental process;macromolecule metabolic process;macromolecule modification;metabolic process;molting cycle;multicellular organismal process;neurological …	cell part;cytoplasm;cytosol;extracellular organelle;membrane;organelle;vesicle	Aminoacyl-tRNA biosynthesis			0.886109	0.0589956
277	TFG	Protein TFG	A0A6Q8PFC4;A0A6Q8PH89;A0A6Q8PH27;A0A6Q8PG00;A0A6Q8PG04;A0A6Q8PGS4;A0A6Q8PF40;A0A6Q8PFY7;Q92734-4;Q92734-3;Q92734-2;Q92734;C9JJP5;C9JUE0;C9JTY3;A0A6Q8PF51			biological regulation;cellular process;response to stimulus;signal transduction	cell part;cytoplasm;extracellular organelle;organelle;vesicle	Pathways in cancer;Thyroid cancer			1.68113	0.419595
278	HARS	Histidine--tRNA ligase, cytoplasmic	P12081;P12081-4;E7ETE2;A0A6Q8PF47;A0A6Q8PHA5;P12081-2;P12081-3;A0A6Q8PFF2;A0A6Q8PF07;B4DDD8;A0A6Q8PHE3;B4E1C5			amine metabolic process;biosynthetic process;cellular amino acid metabolic process;cellular component organization;cellular ketone metabolic process;cellular metabolic process;cellular nitrogen compound metabolic process;cellular process;macromolecule metabolic process;metabolic process;mitochondrial translation;mitochondrion organization;nitrogen compound metabolic process;nucleobase-containing …	cell part;cytoplasm;cytosol;intracellular membrane-bounded organelle;intracellular organelle;mitochondrion;organelle	Aminoacyl-tRNA biosynthesis			2.94897	0.257245
279	AIFM1	Apoptosis-inducing factor 1, mitochondrial	O95831;A0A6Q8PFQ8;A0A6Q8PFM5;A0A6Q8PG15;A0A7I2PK44;A0A6Q8PHJ9;A0A6Q8PHC0;A0A6Q8PFS4;A0A6Q8PFA7;A0A7I2RLJ8;A0A6Q8PFE1;O95831-3;E9PMA0;A0A6Q8PF87;O95831-2;O95831-4;O95831-5;A0A6Q8PFN1			biological regulation;catabolic process;cell death;cell differentiation;cellular component assembly;cellular component organization;cellular homeostasis;cellular macromolecular complex assembly;cellular metabolic process;cellular nitrogen compound metabolic process;cellular process;chromosome organization;death;developmental process;DNA metabolic process;DNA packaging;homeostatic process;macromol…	cell part;cytosol;intracellular membrane-bounded organelle;intracellular organelle;membrane;mitochondrion;nucleus;organelle	Apoptosis	MitoCarta3.0	MIM	2.09249	0.581719
280	LMNA	Prelamin-A/C;Lamin-A/C	P02545;A0A6Q8PFJ0;P02545-6;P02545-2;P02545-3;A0A804HL68;Q3BDU5;A0A6Q8PHQ9;P02545-4;P02545-5;Q5TCI8;A0A6Q8PF80			anatomical structure development;biological regulation;cell cycle;cell death;cell development;cellular component disassembly;cellular component organization;cellular localization;cellular membrane organization;cellular metabolic process;cellular process;cytoskeleton organization;death;developmental process;establishment of localization;establishment or maintenance of cell polarity;localization;ma…	cell part;cytoplasm;cytosol;intracellular membrane-bounded organelle;intracellular organelle;macromolecular complex;membrane;nuclear envelope;nucleoplasm;nucleus;organelle;protein complex	Arrhythmogenic right ventricular cardiomyopathy (ARVC);Dilated cardiomyopathy;Hypertrophic cardiomyopathy (HCM)			0.91911	-0.132694
282	PAFAH1B1	Platelet-activating factor acetylhydrolase IB subunit alpha	A0A6Q8PFT2;A0A6Q8PFU3;P43034;A0A6Q8PH33;A0A6Q8PG63			alcohol metabolic process;amine metabolic process;anatomical structure development;anatomical structure formation involved in morphogenesis;anatomical structure morphogenesis;behavior;biological regulation;catabolic process;cell communication;cell cycle;cell differentiation;cell division;cell motility;cell proliferation;cell-cell signaling;cellular component assembly;cellular component disassembl…	cell body;cell cortex;cell leading edge;cell part;cell projection;centrosome;cilium;cytosol;extracellular organelle;intracellular non-membrane-bounded organelle;intracellular organelle;kinetochore;macromolecular complex;membrane;microtubule organizing center;neuron projection;neuronal cell body;nuclear envelope;organelle;protein complex;site of polarized growth;vesicle	Ether lipid metabolism			0.109474	0.0647476
284	DICER1	Endoribonuclease Dicer	A0A6Q8PFV4;H0YJZ6;A0A8Q3WLJ5;A0A8Q3SJI0;A0A7I2YBM0;A0A8Q3WLH8;Q9UPY3-2;Q9UPY3			anatomical structure development;anatomical structure formation involved in morphogenesis;anatomical structure morphogenesis;biological regulation;catabolic process;cell development;cell differentiation;cell division;cell proliferation;cellular component assembly;cellular component morphogenesis;cellular component organization;cellular macromolecular complex assembly;cellular metabolic process;ce…	cell part;cell projection;cytoplasm;cytosol;intracellular membrane-bounded organelle;intracellular organelle;macromolecular complex;neuron projection;nucleus;organelle;ribonucleoprotein complex;RNAi effector complex;site of polarized growth				0.262591	-0.0701056
285	GARS	Glycine--tRNA ligase	P41250;P41250-2;A0A6Q8PGZ8;A0A6Q8PGA8;A0A6Q8PGI6;A0A6Q8PHH9;A0A6Q8PGW4;A0A6Q8PHI7;H7C443;A0A6Q8PFZ6			amine metabolic process;biosynthetic process;cellular amino acid metabolic process;cellular ketone metabolic process;cellular metabolic process;cellular nitrogen compound metabolic process;cellular process;heterocycle metabolic process;macromolecule metabolic process;metabolic process;nitrogen compound metabolic process;nucleobase-containing compound metabolic process;nucleobase-containing small …	cell part;cell projection;cytoplasm;cytoplasmic membrane-bounded vesicle;cytosol;extracellular organelle;intracellular membrane-bounded organelle;intracellular organelle;neuron projection;nucleoplasm;organelle;vesicle	Aminoacyl-tRNA biosynthesis	MitoCarta3.0	Matrix	0.590317	-0.114011
286	POLR2A	DNA-directed RNA polymerase II subunit RPB1	A0A6Q8PGB0;P24928			biological regulation;biosynthetic process;cellular metabolic process;cellular nitrogen compound metabolic process;cellular process;developmental process;DNA metabolic process;DNA repair;macromolecule metabolic process;metabolic process;mRNA metabolic process;mRNA processing;nitrogen compound metabolic process;nucleobase-containing compound metabolic process;primary metabolic process;response to …	cell part;intracellular membrane-bounded organelle;intracellular organelle;macromolecular complex;nucleoplasm;nucleus;organelle;protein complex;RNA polymerase complex	Huntington's disease;Purine metabolism;Pyrimidine metabolism;RNA polymerase			0.826421	-0.258157
287	FANCI	Fanconi anemia group I protein	H3BP78;F8W7R3;A0A8Q3SIZ6;A0A8Q3SIW9;A0A6Q8PGF4;A0A6Q8PH09;Q9NVI1-2;Q9NVI1-1;Q9NVI1			biological regulation;cell cycle;cellular metabolic process;cellular nitrogen compound metabolic process;cellular process;DNA metabolic process;DNA repair;macromolecule metabolic process;metabolic process;nitrogen compound metabolic process;nucleobase-containing compound metabolic process;primary metabolic process;regulation of protein modification process;response to DNA damage stimulus;response…	cell part;cytoplasm;intracellular membrane-bounded organelle;intracellular organelle;membrane;nucleoplasm;nucleus;organelle;plasma membrane				0.72936	-0.234985
288	TRIP12	E3 ubiquitin-protein ligase TRIP12	A0A6Q8PHK0;A0A6Q8PGG9;Q14669-4;Q14669;Q14669-2;Q14669-3			biological regulation;cellular metabolic process;cellular nitrogen compound metabolic process;cellular process;developmental process;DNA metabolic process;DNA repair;embryo development;macromolecule metabolic process;macromolecule modification;metabolic process;nitrogen compound metabolic process;nucleobase-containing compound metabolic process;primary metabolic process;protein metabolic process;…	cell part;cytoplasm;intracellular membrane-bounded organelle;intracellular organelle;nucleoplasm;nucleus;organelle	Ubiquitin mediated proteolysis			1.53703	-0.653951
289	MACROD1	O-acetyl-ADP-ribose deacetylase MACROD1	A0A6Q8PH91;Q9BQ69		+	cellular metabolic process;cellular nitrogen compound metabolic process;cellular process;heterocycle metabolic process;macromolecule metabolic process;macromolecule modification;metabolic process;nitrogen compound metabolic process;nucleobase-containing compound metabolic process;nucleobase-containing small molecule metabolic process;nucleoside metabolic process;primary metabolic process;protein …	cell part;intracellular membrane-bounded organelle;intracellular organelle;mitochondrion;nucleus;organelle		MitoCarta3.0	Matrix	3.8861	-1.02387
291	GNE	Bifunctional UDP-N-acetylglucosamine 2-epimerase/N-acetylmannosamine kinase;UDP-N-acetylglucosamine 2-epimerase (hydrolyzing);N-acetylmannosamine kinase	A0A7I2SU25;Q9Y223-4;Q9Y223-3;Q9Y223;Q9Y223-2;Q9Y223-5			alcohol metabolic process;biological adhesion;biosynthetic process;carbohydrate metabolic process;cell adhesion;cellular ketone metabolic process;cellular metabolic process;cellular nitrogen compound metabolic process;cellular process;macromolecule metabolic process;macromolecule modification;metabolic process;nitrogen compound metabolic process;nucleobase-containing compound metabolic process;nu…	cell part;cytoplasm;cytosol	Amino sugar and nucleotide sugar metabolism			0.205688	-0.137833
292	COPB2	Coatomer subunit beta	A0A7I2V258;H0Y938;H0YAC7;P35606-2;P35606			cellular component organization;cellular process;establishment of localization;Golgi vesicle transport;membrane organization;organelle organization;protein transport;transport;vesicle organization;vesicle-mediated transport	cell part;cytosol;macromolecular complex;protein complex				1.92077	-0.341513
293	HGS	Hepatocyte growth factor-regulated tyrosine kinase substrate	O14964;I3L1P5;A0A7I2V637;A0A7I2V307;A0A7I2V3J3;A0A7I2V2R9;A0A7I2V2W5;A0A7I2V2D8;A0A7I2V3F9;A0A7I2V3I8;A0A7I2V5A2;A0A7I2V2K2;A0A7I2V6E0;A0A7I2V3Z1;A0A7I2V5A3;O14964-2;A0A7I2YQD1;A0A7I2V4X6;A0A7I2V5D6;I3L165			biological regulation;cellular component organization;cellular localization;cellular membrane organization;cellular process;endosome transport;establishment of localization;Golgi vesicle transport;localization;membrane invagination;membrane organization;protein targeting;protein transport;regulation of protein modification process;response to stimulus;signal transduction;transport;vacuolar transp…	cell part;cytoplasm;cytoplasmic membrane-bounded vesicle;cytosol;endosome;extracellular organelle;intracellular membrane-bounded organelle;intracellular organelle;membrane;organelle;vesicle	Endocytosis;Phagosome			1.87278	0.191518
294	ITGB1	Integrin beta;Integrin beta-1	H7C4K3;A0A7I2V348;A0A7I2V2F9;E7EUI6;C9JPK5;P05556-2;P05556;P05556-5;P05556-4;P05556-3;A0A7I2V5Z8;A0A7I2V5T3			anatomical structure morphogenesis;behavior;biological adhesion;biological regulation;cell activation;cell adhesion;cell communication;cell differentiation;cell growth;cell junction organization;cell morphogenesis;cell motility;cellular component assembly;cellular component morphogenesis;cellular component movement;cellular component organization;cellular homeostasis;cellular ion homeostasis;cell…	cell part;cell projection;cell surface;cytoplasm;cytoplasmic membrane-bounded vesicle;endosome;extracellular organelle;filopodium;intracellular membrane-bounded organelle;intracellular organelle;macromolecular complex;membrane;neuron projection;organelle;plasma membrane;protein complex;receptor complex;synapse;vesicle	Arrhythmogenic right ventricular cardiomyopathy (ARVC);Axon guidance;Bacterial invasion of epithelial cells;Cell adhesion molecules (CAMs);Dilated cardiomyopathy;ECM-receptor interaction;Focal adhesion;Hypertrophic cardiomyopathy (HCM);Leishmaniasis;Leukocyte transendothelial migration;Pathogenic Escherichia coli infection;Pathways in cancer;Phagosome;Regulation of actin cytoskeleton;Shigellosis;…			1.49678	0.657981
295	STAT3	Signal transducer and activator of transcription 3;Signal transducer and activator of transcription	P40763;A0A7I2V444;P40763-2;P40763-3;A0A7I2V3V0;A0A7I2V5N9;A0A7I2V395;A0A7I2YQD2;A0A7I2V4R2;A0A7I2V4R3;A0A7I2V4C8;A0A7I2V2G1;A0A7I2YQI1;A0A7I2YQR5;A0A7I2V552;A0A7I2V2T1;A0A7I2V4F6;G8JLH9			anatomical structure development;behavior;biological regulation;biosynthetic process;cell differentiation;cell proliferation;cellular component movement;cellular metabolic process;cellular nitrogen compound metabolic process;cellular process;developmental process;establishment of localization;homeostatic process;macromolecule metabolic process;metabolic process;multicellular organismal process;ni…	cell part;cytoplasm;cytosol;intracellular membrane-bounded organelle;intracellular organelle;membrane;nucleoplasm;nucleus;organelle;plasma membrane	Acute myeloid leukemia;Adipocytokine signaling pathway;Chemokine signaling pathway;Hepatitis C;Jak-STAT signaling pathway;ko05152;Measles;Pancreatic cancer;Pathways in cancer;Toxoplasmosis			0.953525	-0.15272
296	EIF3E	Eukaryotic translation initiation factor 3 subunit E	P60228;A0A7I2V3S3;A0A7I2V3I0;A0A7I2V2H9;A0A7I2V2W0;A0A7I2V4B4;H0YBP5;A0A7I2V5Z6;A0A7I2V3I2;B3KW56;A0A7I2V4G3;E5RGA2;A0A7I2V5P9;E5RHS5			biological regulation;biosynthetic process;catabolic process;cellular component assembly;cellular component organization;cellular macromolecular complex assembly;cellular metabolic process;cellular nitrogen compound metabolic process;cellular process;macromolecular complex assembly;macromolecule metabolic process;metabolic process;mRNA metabolic process;nitrogen compound metabolic process;nucleob…	cell part;cytoplasm;cytosol;extracellular organelle;intracellular membrane-bounded organelle;intracellular organelle;macromolecular complex;membrane;nucleoplasm;nucleus;organelle;protein complex;ribonucleoprotein complex;vesicle	Hepatitis C;RNA transport			0.297493	-0.0506686
297	MARK3;MARK1	MAP/microtubule affinity-regulating kinase 3;Serine/threonine-protein kinase MARK1	P27448-2;P27448-4;A0A7I2YQF7;A0A7I2V639;A0A7I2V5G3;A0A7I2V3B9;A0A7I2V4K8;A0A7I2V602;H0YJI9;H0YNV4;A0A7I2V2U9;P27448-6;J3KNR0;P27448;P27448-7;P27448-3;A0A7I2V2I9;A0A7I2V4L1;A0A7I2YQF4;A0A7I2V409;A0A7I2V3P5;A0A7I2V3C6;A0A7I2V4T2;A0A7I2V549;A0A087X0I6;P27448-8;A0A7I2V4G7;A0A7I2V3K2;Q9P0L2;H0YKP9;A0A7I2V5H7;A0A7I2V3I9;A0A7I2V2N8;B4DIB3			biological regulation;cell motility;cellular component movement;cellular component organization;cellular metabolic process;cellular process;cytoskeleton organization;locomotion;macromolecule metabolic process;macromolecule modification;metabolic process;organelle organization;phosphorus metabolic process;primary metabolic process;protein metabolic process;protein modification process;protein phos…	cell part;cytoplasm;cytoskeleton;extracellular organelle;intracellular non-membrane-bounded organelle;intracellular organelle;membrane;organelle;plasma membrane;vesicle				0.513681	-0.220296
298	NACA	Nascent polypeptide-associated complex subunit alpha;Nascent polypeptide-associated complex subunit alpha, muscle-specific form	F8VZJ2;F8W0W4;A0A7I2V2K5;H0YHX9;A0A7I2V473;Q13765;E9PAV3-2;E9PAV3;F8VNW4			anatomical structure development;anatomical structure morphogenesis;biological regulation;biosynthetic process;cellular metabolic process;cellular nitrogen compound metabolic process;cellular process;developmental process;establishment of localization;growth;macromolecule metabolic process;metabolic process;nitrogen compound metabolic process;nucleobase-containing compound metabolic process;prima…	cell part;cytoplasm;extracellular organelle;intracellular membrane-bounded organelle;intracellular organelle;macromolecular complex;nucleus;organelle;protein complex;vesicle				0.784706	-0.422216
299	DDX1	ATP-dependent RNA helicase DDX1	A0A7I2V430;A0A7I2V2M5;A0A7I2V4F0;Q92499;A0A087WZ71;Q92499-3;Q92499-2;A0A087X2G1;A0A7I2YQ77;A0A7I2V4J3;A0A7I2V5X8;A0A7I2V421			biological regulation;biosynthetic process;cellular component assembly;cellular component organization;cellular macromolecular complex assembly;cellular metabolic process;cellular nitrogen compound metabolic process;cellular process;developmental process;DNA geometric change;DNA metabolic process;DNA repair;macromolecular complex assembly;macromolecule metabolic process;metabolic process;multicel…	cell part;cytoplasm;intracellular membrane-bounded organelle;intracellular non-membrane-bounded organelle;intracellular organelle;macromolecular complex;membrane;nucleolus;nucleoplasm;nucleus;organelle;protein complex;ribonucleoprotein complex				0.571466	0.176136
301	HNRNPA3	Heterogeneous nuclear ribonucleoprotein A3	A0A7I2V2R3;A0A7I2V5D8;A0A7I2V4J6;A0A7I2V4G0;P51991-2;P51991;A0A7I2V402			cellular metabolic process;cellular nitrogen compound metabolic process;cellular process;macromolecule metabolic process;metabolic process;mRNA metabolic process;mRNA processing;nitrogen compound metabolic process;nucleobase-containing compound metabolic process;primary metabolic process;RNA metabolic process;RNA processing;RNA splicing	cell part;intracellular membrane-bounded organelle;intracellular organelle;macromolecular complex;nucleoplasm;nucleus;organelle;ribonucleoprotein complex;spliceosomal complex	Spliceosome			0.210338	-0.06736
302	IMPDH2	Inosine-5-monophosphate dehydrogenase 2	A0A7I2V2T3;H0Y4R1;P12268;E7ETK5;A0A7I2YQK5			anatomical structure development;biosynthetic process;cell activation;cell proliferation;cellular aromatic compound metabolic process;cellular component assembly;cellular component organization;cellular metabolic process;cellular nitrogen compound metabolic process;cellular process;developmental process;heterocycle metabolic process;immune system process;macromolecular complex assembly;metabolic …	cell part;cytoplasm;cytosol;extracellular organelle;intracellular membrane-bounded organelle;intracellular organelle;membrane;microbody;nucleus;organelle;vesicle	Drug metabolism - other enzymes;Purine metabolism			1.75234	0.201592
303	MTHFD2	Bifunctional methylenetetrahydrofolate dehydrogenase/cyclohydrolase, mitochondrial;NAD-dependent methylenetetrahydrofolate dehydrogenase;Methenyltetrahydrofolate cyclohydrolase	A0A7I2V2U6;P13995;P13995-2;A0A7I2V482;A0A7I2YQD4;B8ZZU9			biosynthetic process;cellular aromatic compound metabolic process;cellular metabolic process;cellular nitrogen compound metabolic process;cellular process;cofactor metabolic process;heterocycle metabolic process;metabolic process;nitrogen compound metabolic process;one-carbon metabolic process;small molecule metabolic process	cell part;extracellular space;intracellular membrane-bounded organelle;intracellular organelle;mitochondrion;organelle	One carbon pool by folate	MitoCarta3.0	Matrix	0.0917385	-0.111763
304	NCL	Nucleolin	A0A7I2V699;A0A7I2V2U7;A0A7I2V5M5;A0A7I2V428;C9JLB1;A0A7I2V3F3;H7BY16;P19338;A0A7I2V349;A0A7I2V506;A0A7I2V2S8			anatomical structure formation involved in morphogenesis;developmental process	cell cortex;cell part;extracellular organelle;intracellular membrane-bounded organelle;intracellular non-membrane-bounded organelle;intracellular organelle;macromolecular complex;membrane;nucleolus;nucleoplasm;nucleus;organelle;ribonucleoprotein complex;vesicle	Pathogenic Escherichia coli infection			1.2785	0.689404
305	TWF2	Twinfilin-2	A0A7I2V2U8;A0A7I2V5D3;Q6IBS0;D6RG15;A0A7I2V5B1			biological regulation;cell communication;cellular component organization;cellular process;regulation of organelle organization;response to chemical stimulus;response to external stimulus;response to extracellular stimulus;response to stimulus	cell part;cell projection;cytoplasm;cytoskeleton;extracellular organelle;filopodium;intracellular;intracellular non-membrane-bounded organelle;intracellular organelle;microvillus;organelle;site of polarized growth;vesicle				0.0485469	0.00394837
306	HNRNPA2B1;HNRPA2B1	Heterogeneous nuclear ribonucleoproteins A2/B1	A0A7I2V4S4;A0A7I2V4N1;A0A7I2V3P1;A0A7I2V4I6;A0A7I2V3P7;A0A7I2V323;P22626-2;P22626;A0A087WUI2;A0A024RA28;A0A7I2V4N0;A0A7I2YQN4			biological regulation;cellular metabolic process;cellular nitrogen compound metabolic process;cellular process;establishment of localization;macromolecule metabolic process;metabolic process;mRNA metabolic process;mRNA processing;nitrogen compound metabolic process;nucleobase-containing compound metabolic process;nucleobase-containing compound transport;primary metabolic process;RNA metabolic pro…	cell part;cytoplasm;intracellular membrane-bounded organelle;intracellular organelle;macromolecular complex;membrane;nucleoplasm;nucleus;organelle;ribonucleoprotein complex;spliceosomal complex				0.201823	-0.0541816
307	KPNA2	Importin subunit alpha-1	A0A7I2V351;A0A7I2V487;A0A7I2YQE1;P52292;A0A7I2V3Z3			biological regulation;cellular metabolic process;cellular nitrogen compound metabolic process;cellular process;DNA metabolic process;establishment of localization;macromolecule metabolic process;metabolic process;nitrogen compound metabolic process;nuclear transport;nucleobase-containing compound metabolic process;nucleocytoplasmic transport;primary metabolic process;protein targeting;protein tra…	cell part;cytoplasm;cytosol;membrane;nucleoplasm				0.097015	-0.0161955
308	COMT	Catechol O-methyltransferase	E7EMS6;E7EUU8;A0A7I2V3G7;H7BZ45;A0A7I2V370;P21964-2;P21964			alcohol metabolic process;amine metabolic process;behavior;biological regulation;biosynthetic process;catabolic process;cell communication;cell-cell signaling;cellular aromatic compound metabolic process;cellular metabolic process;cellular nitrogen compound metabolic process;cellular process;developmental process;hormone metabolic process;lipid metabolic process;metabolic process;multicellular or…	cell body;cell part;cell projection;cytosol;extracellular organelle;intracellular membrane-bounded organelle;intracellular organelle;membrane;mitochondrion;neuron projection;organelle;plasma membrane;vesicle	Betalain biosynthesis;Steroid hormone biosynthesis;Tyrosine metabolism	MitoCarta3.0	Membrane	0.168717	0.230349
310	KIF11	Kinesin-like protein KIF11	A0A7I2V3A9;P52732;A0A7I2YQY4;A0A7I2V3V3			biological regulation;cell division;cellular component assembly;cellular component movement;cellular component organization;cellular process;chromosome segregation;coagulation;cytoskeleton organization;immune system process;metabolic process;microtubule organizing center organization;mitosis;multicellular organismal process;nuclear division;organelle assembly;organelle fission;organelle organizat…	cell part;cytoplasm;cytosol;intracellular non-membrane-bounded organelle;intracellular organelle;macromolecular complex;membrane;organelle;protein complex				1.92353	-0.101182
312	RSL24D1	Probable ribosome biogenesis protein RLP24	H3BMQ2;A0A7I2V3F2;Q9UHA3			biosynthetic process;cellular metabolic process;cellular process;macromolecule metabolic process;metabolic process;primary metabolic process;protein metabolic process;ribosome biogenesis;translation	cell part;intracellular membrane-bounded organelle;intracellular non-membrane-bounded organelle;intracellular organelle;macromolecular complex;nucleolus;nucleus;organelle;ribonucleoprotein complex;ribosome	Ribosome			0.228545	-0.190408
313	HNRNPA1;HNRNPA1L2	Heterogeneous nuclear ribonucleoprotein A1;Heterogeneous nuclear ribonucleoprotein A1, N-terminally processed;Heterogeneous nuclear ribonucleoprotein A1-like 2	P09651;A0A7I2V3W0;A0A7I2V3R8;F8W6I7;P09651-2;P09651-3;A0A7I2YQX9;A0A7I2V2L6;F8VZ49;Q32P51;F8VTQ5;A0A2R8Y4L2;A0A7I2V5U9;H0YH80			cellular metabolic process;cellular nitrogen compound metabolic process;cellular process;establishment of localization;macromolecule metabolic process;metabolic process;mRNA metabolic process;mRNA processing;nitrogen compound metabolic process;nuclear transport;nucleobase-containing compound metabolic process;nucleobase-containing compound transport;nucleocytoplasmic transport;primary metabolic p…	cell part;cytoplasm;cytoskeleton;extracellular organelle;intracellular non-membrane-bounded organelle;intracellular organelle;macromolecular complex;membrane;nucleoplasm;organelle;ribonucleoprotein complex;spliceosomal complex;vesicle	Spliceosome			0.0780873	0.0294618
315	EIF3I	Eukaryotic translation initiation factor 3 subunit I	Q13347;A0A7I2YQU2;A0A7I2YQF8;A0A7I2V3U3;A0A7I2V613;A0A7I2V607;A0A7I2V3N2;A0A7I2V2M3;A0A7P0MRT9;A0A7I2V640;A0A7I2V685;A0A7I2YQC8;A0A7I2YQT9;A0A7I2V5V8;A0A7I2V4C2;A0A7I2YQI2;Q5TFK1;A0A7I2V4S8;A0A7I2V3K6;A0A7I2YQI6;A0A7I2YQP9			biological regulation;biosynthetic process;cellular component assembly;cellular component organization;cellular macromolecular complex assembly;cellular metabolic process;cellular process;macromolecular complex assembly;macromolecule metabolic process;metabolic process;primary metabolic process;protein metabolic process;regulation of translation;ribonucleoprotein complex assembly;translation;tran…	cell part;cytosol;extracellular organelle;macromolecular complex;organelle;protein complex;ribonucleoprotein complex;vesicle	RNA transport			1.8854	-0.481274
316	SPECC1	Cytospin-B	Q5M775;J3QS22;A0A7P0TBP2;A0A7P0TB87;A0A7P0Z4I1;A0A7I2V562;A0A7P0TAS3;A0A7P0T9K0;A0A7I2YQJ3;A0A7I2V416;A0A7I2V486;A0A7I2V451;Q5M775-2;Q5M775-4;Q5M775-3;Q5M775-5;J3QQM0			biological adhesion;cell adhesion;cellular process	cell part;intracellular membrane-bounded organelle;intracellular organelle;nucleus;organelle				0.744861	-0.223811
317	DNMT1	DNA (cytosine-5)-methyltransferase 1	A0A7I2YQA8;A0A7I2V5F1;A0A7I2YQQ0;A0A7I2V5D0;A0A7I2V490;P26358-3;P26358;P26358-2;K7ENW7			biological regulation;biosynthetic process;cellular component organization;cellular metabolic process;cellular nitrogen compound metabolic process;cellular process;chromatin modification;chromatin organization;chromosome organization;DNA metabolic process;DNA modification;gene silencing;macromolecule metabolic process;macromolecule modification;metabolic process;nitrogen compound metabolic proces…	cell part;intracellular membrane-bounded organelle;intracellular organelle;nucleoplasm;nucleus;organelle	Cysteine and methionine metabolism			0.725046	0.053196
318	EIF4H	Eukaryotic translation initiation factor 4H	A0A7I2V4E4;Q15056-2;Q15056;A0A7I2V385			biological regulation;biosynthetic process;cellular metabolic process;cellular process;developmental process;growth;macromolecule metabolic process;metabolic process;primary metabolic process;protein metabolic process;regulation of translation;reproduction;translation;translational initiation;viral reproduction	cell part;cytosol;macromolecular complex;membrane;protein complex				0.0905752	-0.0858084
320	DCTN2	Dynactin subunit 2	A8K8J9;A0A7I2V4Y9;A0A7I2V4H4;Q13561;Q13561-3;Q13561-2;H0YI98;F8W1I6			cell cycle;cell proliferation;cellular component organization;cellular process;cytoskeleton organization;establishment of localization;immune system process;mitosis;mitotic cell cycle;nuclear division;organelle fission;organelle organization;transport	cell part;centrosome;cytoplasm;cytosol;extracellular organelle;intracellular non-membrane-bounded organelle;intracellular organelle;kinetochore;macromolecular complex;membrane;microtubule organizing center;organelle;protein complex;site of polarized growth;vesicle	Huntington's disease;Vasopressin-regulated water reabsorption			0.784016	0.383351
322	NONO	Non-POU domain-containing octamer-binding protein	A0A7I2V4J2;A0A7I2V5Y7;A0A7I2V535;Q15233;Q15233-2;A0A7I2V4N2;A0A7I2V464;A0A7P0MRW0;A0A7I2V4K9;H7C367;C9JYS8			biological regulation;biosynthetic process;cellular metabolic process;cellular nitrogen compound metabolic process;cellular process;DNA metabolic process;DNA recombination;DNA repair;macromolecule metabolic process;metabolic process;mRNA metabolic process;mRNA processing;nitrogen compound metabolic process;nucleobase-containing compound metabolic process;primary metabolic process;response to DNA …	cell part;intracellular membrane-bounded organelle;intracellular non-membrane-bounded organelle;intracellular organelle;membrane;nucleolus;nucleoplasm;nucleus;organelle				1.3617	-0.207354
323	PABPC4	Polyadenylate-binding protein 4;Polyadenylate-binding protein	A0A7I2V4L7;Q13310-2;Q13310-3;B1ANR0;Q13310;A0A7I2V598;A0A7I2V5W9;H0Y5F5			biological regulation;biosynthetic process;catabolic process;cellular metabolic process;cellular nitrogen compound metabolic process;cellular process;coagulation;macromolecule metabolic process;metabolic process;multicellular organismal process;nitrogen compound metabolic process;nucleobase-containing compound metabolic process;primary metabolic process;protein metabolic process;regulation of bod…	cell part;cytoplasm;intracellular membrane-bounded organelle;intracellular non-membrane-bounded organelle;intracellular organelle;macromolecular complex;nucleus;organelle;ribonucleoprotein complex	mRNA surveillance pathway;RNA degradation;RNA transport			4.98071	0.231259
324	NMT1	Glycylpeptide N-tetradecanoyltransferase 1	A0A7I2V539;P30419;A0A7I2V3U5;A0A7I2V3X4;P30419-2;A0A7I2V4Y5;K7EN82;B7Z8J4			biological regulation;cell death;cellular metabolic process;cellular process;death;detection of stimulus;developmental process;embryo development;macromolecule metabolic process;macromolecule modification;metabolic process;peptidyl-amino acid modification;primary metabolic process;protein acylation;protein lipidation;protein metabolic process;protein modification process;response to abiotic stimu…	cell part;cytoplasm;cytoskeleton;cytosol;intracellular non-membrane-bounded organelle;intracellular organelle;membrane;organelle;plasma membrane				0.772404	0.133053
326	RPL13A;RPL13a	60S ribosomal protein L13a	A0A7I2V5L3;P40429;A0A7I2V2L9;M0QYS1;Q8J015			biological regulation;biosynthetic process;catabolic process;cellular component disassembly;cellular component organization;cellular metabolic process;cellular nitrogen compound metabolic process;cellular process;establishment of localization;macromolecule metabolic process;metabolic process;mRNA metabolic process;nitrogen compound metabolic process;nucleobase-containing compound metabolic proces…	cell part;cytoplasm;cytosol;intracellular membrane-bounded organelle;intracellular non-membrane-bounded organelle;intracellular organelle;macromolecular complex;membrane;nucleolus;nucleus;organelle;ribonucleoprotein complex	Ribosome			3.81096	-0.244127
327	NEK9	Serine/threonine-protein kinase Nek9	A0A7I2V5R1;Q8TD19;A0A7I2V454;G3V5V0			cell cycle;cell division;cellular component disassembly;cellular component organization;cellular membrane organization;cellular metabolic process;cellular process;macromolecule metabolic process;macromolecule modification;membrane organization;metabolic process;mitosis;mitotic cell cycle;nuclear division;organelle fission;organelle organization;phosphorus metabolic process;primary metabolic proce…	cell part;cytosol;intracellular membrane-bounded organelle;intracellular organelle;nucleus;organelle				1.34885	0.141685
328	NPM1	Nucleophosmin	A0A7I2V5S2;A0A7I2YQC0;P06748-2;P06748;P06748-3;A0A7I2V433;A0A7I2V2X9;A0A7I2V3U2;A0A7I2V4G8;A0A7I2V3G5;A0A7I2V579;A0A7I2V5J8;E5RI98			aging;biological regulation;cellular component assembly;cellular component organization;cellular macromolecular complex assembly;cellular metabolic process;cellular nitrogen compound metabolic process;cellular process;chromatin modification;chromatin organization;chromosome organization;developmental process;DNA metabolic process;DNA repair;establishment of localization;localization;macromolecula…	cell part;centrosome;cytoplasm;cytosol;intracellular membrane-bounded organelle;intracellular non-membrane-bounded organelle;intracellular organelle;macromolecular complex;membrane;microtubule organizing center;nucleolus;nucleoplasm;nucleus;organelle;ribonucleoprotein complex				1.3187	0.15572
331	EIF4G1	Eukaryotic translation initiation factor 4 gamma 1	Q04637-3;A0A7I2Y1C3;Q04637-5;Q04637-9;Q04637;Q04637-4;E7EX73;E9PGM1;E7EUU4;Q04637-8;Q04637-6;Q04637-7;C9JF13;C9J6B6			biological regulation;biosynthetic process;catabolic process;cellular metabolic process;cellular nitrogen compound metabolic process;cellular process;macromolecule metabolic process;metabolic process;mRNA metabolic process;mRNA processing;nitrogen compound metabolic process;nucleobase-containing compound metabolic process;primary metabolic process;protein metabolic process;regulation of translati…	cell part;cytosol;macromolecular complex;membrane;protein complex	RNA transport;Viral myocarditis			0.0732832	-0.00856288
332	RPL19	Ribosomal protein L19;60S ribosomal protein L19	J3QR09;J3KTE4;A0A7I2YQG2;P84098			biosynthetic process;catabolic process;cellular component disassembly;cellular component organization;cellular metabolic process;cellular nitrogen compound metabolic process;cellular process;establishment of localization;macromolecule metabolic process;metabolic process;mRNA metabolic process;nitrogen compound metabolic process;nucleobase-containing compound metabolic process;primary metabolic pr…	cell part;cytoplasm;cytosol;intracellular non-membrane-bounded organelle;intracellular organelle;macromolecular complex;membrane;nucleolus;organelle;ribonucleoprotein complex;ribosome	Ribosome			2.03504	-0.270911
333	SYNCRIP	Heterogeneous nuclear ribonucleoprotein Q	O60506-3;A0A7I2YQN2;O60506;O60506-4;A0A7I2V4Z0;A0A7I2V346;O60506-2;B7Z645;A0A7I2V5Q6;A0A7I2V309;A0A7I2V2F2;O60506-5;A0A7I2YQV8			biological regulation;cell differentiation;cellular metabolic process;cellular nitrogen compound metabolic process;cellular process;developmental process;macromolecule metabolic process;metabolic process;mRNA metabolic process;mRNA processing;nitrogen compound metabolic process;nucleobase-containing compound metabolic process;primary metabolic process;regulation of translation;response to chemica…	cell part;endoplasmic reticulum;intracellular membrane-bounded organelle;intracellular organelle;macromolecular complex;membrane;nucleoplasm;nucleus;organelle;protein complex;ribonucleoprotein complex;spliceosomal complex				1.18907	0.199502
334	G3BP1	Ras GTPase-activating protein-binding protein 1	Q13283;A0A7I2YQN9;A0A7I2V5M7;A0A7P0P2U7;A0A7I2YQU8;A0A7I2V651			biological regulation;cellular metabolic process;cellular nitrogen compound metabolic process;cellular process;DNA geometric change;DNA metabolic process;establishment of localization;macromolecule metabolic process;metabolic process;nitrogen compound metabolic process;nucleobase-containing compound metabolic process;primary metabolic process;response to stimulus;signal transduction;transport	cell part;cytoplasm;cytosol;intracellular membrane-bounded organelle;intracellular non-membrane-bounded organelle;intracellular organelle;macromolecular complex;membrane;nucleus;organelle;plasma membrane;ribonucleoprotein complex				2.65376	0.229243
335	WHSC1	Histone-lysine N-methyltransferase NSD2	D6R9V2;A0A7P0P278;A0A7I2YQS5;O96028-6;O96028-5;O96028-3;O96028			anatomical structure development;anatomical structure morphogenesis;biological regulation;biosynthetic process;cellular component organization;cellular metabolic process;cellular nitrogen compound metabolic process;cellular process;chromatin modification;chromatin organization;chromosome organization;developmental process;histone modification;macromolecule metabolic process;macromolecule modifica…	cell part;chromosome;cytoplasm;intracellular membrane-bounded organelle;intracellular non-membrane-bounded organelle;intracellular organelle;nucleoplasm;nucleus;organelle	Lysine degradation			0.152585	-0.137182
338	MRPS22	28S ribosomal protein S22, mitochondrial	A0A7P0MKV3;P82650;G5E9W7;H7C5L9;A0A8I5KYF1;A0A8I5KSY5;A0A8I5KX02;A0A8I5KQR7			biosynthetic process;cellular component disassembly;cellular component organization;cellular metabolic process;cellular process;macromolecule metabolic process;metabolic process;mitochondrial translation;mitochondrion organization;organelle organization;primary metabolic process;protein metabolic process;translation;translational elongation;translational initiation	cell part;intracellular membrane-bounded organelle;intracellular non-membrane-bounded organelle;intracellular organelle;macromolecular complex;membrane;mitochondrion;organelle;ribonucleoprotein complex;ribosome;small ribosomal subunit		MitoCarta3.0	Matrix	3.17001	0.687077
339	MACF1;KIAA0754	Microtubule-actin cross-linking factor 1, isoforms 1/2/3/5;Uncharacterized protein KIAA0754	Q9UPN3;H3BQK9;H3BPE1;A0A7P0MQR8;Q9UPN3-5;Q9UPN3-2;Q9UPN3-3;Q9UPN3-4;A0A590UJG2;A0A804HL78;O94854;H0Y390			anatomical structure formation involved in morphogenesis;biological regulation;cellular process;developmental process;establishment of localization;establishment or maintenance of cell polarity;Golgi vesicle transport;metabolic process;protein targeting;protein transport;regulation of cell cycle;response to stimulus;response to stress;signal transduction;transport;vesicle-mediated transport	cell part;cytoplasm;cytoskeleton;Golgi apparatus;intracellular membrane-bounded organelle;intracellular non-membrane-bounded organelle;intracellular organelle;macromolecular complex;membrane;organelle;plasma membrane;protein complex				0.0538982	0.0193924
340	RPS20	40S ribosomal protein S20	A0A7P0S5H5;P60866;P60866-2;E5RJX2;G3XAN0			biosynthetic process;catabolic process;cellular component disassembly;cellular component organization;cellular metabolic process;cellular nitrogen compound metabolic process;cellular process;cytoplasmic translation;establishment of localization;macromolecule metabolic process;metabolic process;mRNA metabolic process;nitrogen compound metabolic process;nucleobase-containing compound metabolic proc…	cell part;cytoplasm;cytosol;extracellular organelle;intracellular non-membrane-bounded organelle;intracellular organelle;macromolecular complex;membrane;organelle;ribonucleoprotein complex;ribosome;small ribosomal subunit;vesicle	Ribosome			0.606506	0.0478892
342	ALG8	Probable dolichyl pyrophosphate Glc1Man9GlcNAc2 alpha-1,3-glucosyltransferase	A0A7P0T9A3;H0YCV0;H0YDD3;A0A7P0Z449;A0A7P0TAL7;H0YDV4;A0A7P0T810;E9PKA5;A0A804G6E3;A0A7P0T8Q8;E9PR58;A0A7P0T845;A0A7P0T837;A0A7P0TAA8;A0A7P0TAA1;A0A7P0T919;Q9BVK2-2;Q9BVK2			biosynthetic process;carbohydrate metabolic process;cellular lipid metabolic process;cellular metabolic process;cellular process;lipid metabolic process;macromolecule metabolic process;macromolecule modification;metabolic process;oligosaccharide metabolic process;peptidyl-amino acid modification;primary metabolic process;protein glycosylation;protein metabolic process;protein modification process	cell part;membrane	N-Glycan biosynthesis			0.354016	-0.288982
343	VRK1	Serine/threonine-protein kinase VRK1	Q99986;A0A7P0TBB8;A0A7P0T824;A0A7P0TA16;A0A7P0TAA6;H0YJF7;A0A7P0TBE4;A0A7P0TAS8;A0A7P0Z3Z7;A0A7P0Z462;A0A7P0T838;H0YJJ9;A0A7P0TB15;A0A7P0T9T1;A0A7P0T952;A0A7P0TA65;A0A7P0T9I1;A0A7P0Z445;A0A7P0T977;A0A7P0T8N0;A0A7P0TB08;A0A7P0Z4C8;A0A7P0T832;A0A7P0T9B1;H0YJ50;A0A7P0T814;A0A7P0T9E5;A0A7P0T8M0;A0A7P0T9C6;A0A7P0T925;A0A7P0TBI6;A0A7P0Z4A4;A0A7P0T8Z5			biological regulation;cell cycle;cell division;cellular component disassembly;cellular component organization;cellular membrane organization;cellular metabolic process;cellular process;chromatin modification;chromatin organization;chromosome organization;endocytosis;establishment of localization;Golgi organization;histone modification;macromolecule metabolic process;macromolecule modification;mem…	cell part;cytoplasm;cytosol;intracellular membrane-bounded organelle;intracellular non-membrane-bounded organelle;intracellular organelle;nucleolus;nucleoplasm;nucleus;organelle				0.113309	-0.0409626
346	P4HB	Protein disulfide-isomerase	P07237;A0A7P0TA97;A0A7P0TA71;A0A7P0TA35;I3L4M2;A0A7P0TB26;A0A7P0T9D6;A0A7P0T8J3;A0A7P0T9U6;H0Y3Z3;A0A7P0T8C0;I3L514;H7BZ94;A0A7P0T8X1;I3L0S0;I3L3P5;A0A7P0T9K9			amine metabolic process;biological regulation;cellular amino acid metabolic process;cellular component organization;cellular homeostasis;cellular ketone metabolic process;cellular metabolic process;cellular nitrogen compound metabolic process;cellular process;extracellular matrix organization;extracellular structure organization;heterocycle metabolic process;homeostatic process;macromolecule meta…	cell part;cytoplasmic membrane-bounded vesicle;endoplasmic reticulum;extracellular organelle;extracellular region;intracellular membrane-bounded organelle;intracellular organelle;macromolecular complex;membrane;organelle;plasma membrane;protein complex;vesicle	Protein processing in endoplasmic reticulum			1.23933	0.411756
347	SNX9	Sorting nexin-9	A0A7P0TBI9;A0A7P0Z4A2;A0A7P0Z4A5;A0A7P0T8D4;A0A7P0T8S8;A0A7P0T8Z2;A0A7P0T8C7;Q9Y5X1;A0A7P0T8Z7			biological regulation;cellular component assembly;cellular component organization;cellular macromolecular complex assembly;cellular membrane organization;cellular process;cytokinesis;endocytosis;endosome transport;establishment of localization;macromolecular complex assembly;membrane invagination;membrane organization;mitosis;nuclear division;organelle fission;organelle organization;protein trans…	cell part;cell projection;cytoplasm;cytoplasmic membrane-bounded vesicle;endosome;extracellular organelle;intracellular membrane-bounded organelle;intracellular organelle;membrane;organelle;plasma membrane;vesicle				0.595984	-0.291724
349	ACSL3	Long-chain-fatty-acid--CoA ligase 3	A0A7P0T8L6;A0A7P0TBB1;A0A7P0TA76;O95573;A0A7P0TB52;H7BYZ7;A0A7P0T905			anatomical structure development;biological regulation;biosynthetic process;cellular component assembly;cellular component organization;cellular ketone metabolic process;cellular lipid metabolic process;cellular metabolic process;cellular process;cofactor metabolic process;developmental process;glycerol ether metabolic process;lipid metabolic process;macromolecular complex assembly;metabolic proc…	cell part;endoplasmic reticulum;Golgi apparatus;intracellular membrane-bounded organelle;intracellular organelle;lipid particle;membrane;microbody;organelle	Adipocytokine signaling pathway;Fatty acid metabolism;Peroxisome;PPAR signaling pathway			1.37572	0.1207
350	NAMPT	Nicotinamide phosphoribosyltransferase	P43490;A0A7P0T9I9;A0A7P0T973;A0A7P0T931;A0A7P0T895;A0A7P0T8L3;A0A7P0T862;A0A7P0TAS5;A0A7P0T8D2;A0A0C4DFS8;B7Z8W6;A0A7P0TA73;A0A7P0TBB7;A0A7P0T941;A0A7P0Z466			biological regulation;biosynthetic process;cell communication;cell-cell signaling;cellular amide metabolic process;cellular metabolic process;cellular nitrogen compound metabolic process;cellular process;cofactor metabolic process;heterocycle metabolic process;metabolic process;multi-organism process;nitrogen compound metabolic process;nucleobase-containing compound metabolic process;nucleobase-c…	cell part;cytosol;extracellular organelle;extracellular space;intracellular membrane-bounded organelle;intracellular organelle;nucleus;organelle;vesicle	Nicotinate and nicotinamide metabolism			2.82568	-0.253066
351	ATAD1	ATPase family AAA domain-containing protein 1	A0A7P0T9B4;A0A7P0TAM5;A0A7P0T9U2;Q8NBU5-2;Q8NBU5;A0A7P0T7Z9			behavior;biological regulation;cellular component organization;cellular process;cytoskeleton organization;metabolic process;multicellular organismal process;neurological system process;organelle organization;regulation of transport;response to stimulus	cell part;intracellular membrane-bounded organelle;intracellular organelle;membrane;microbody;mitochondrion;nucleus;organelle		MitoCarta3.0	MOM	3.2227	0.437424
353	DDX20	Probable ATP-dependent RNA helicase DDX20	A0A7P0T9T8;Q9UHI6;A0A7P0TB94;A0A7P0T8G7			biological regulation;cellular component assembly;cellular component organization;cellular macromolecular complex assembly;cellular metabolic process;cellular nitrogen compound metabolic process;cellular process;macromolecular complex assembly;macromolecule metabolic process;metabolic process;multicellular organismal process;nitrogen compound metabolic process;nucleobase-containing compound metab…	cell part;cytoplasm;cytoskeleton;cytosol;intracellular membrane-bounded organelle;intracellular non-membrane-bounded organelle;intracellular organelle;macromolecular complex;membrane;nucleolus;nucleoplasm;nucleus;organelle;protein complex;transcriptional repressor complex	RNA transport			0.41786	-0.137492
355	DIMT1	Probable dimethyladenosine transferase	A0A7P0T9Y7;Q9UNQ2;A0A7P0T9J1;A0A7P0Z4I0;A0A494C0G7;A0A0C4DGB1;D6RCL3;B4DRY2				cell part;cytoplasm;intracellular membrane-bounded organelle;intracellular non-membrane-bounded organelle;intracellular organelle;nucleolus;nucleus;organelle				0.410026	0.0717645
356	HSP90B1	Endoplasmin	A0A7P0TAE1;H0YIV0;A0A7P0TAT8;P14625;A0A7P0T823;A0A7P0T917;A0A087WT78;A0A7P0TAY2;A0A7P0TBC2			biological regulation;catabolic process;cellular component assembly;cellular component organization;cellular membrane organization;cellular metabolic process;cellular process;cytoskeleton organization;endocytosis;establishment of localization;immune system process;macromolecule metabolic process;membrane invagination;membrane organization;metabolic process;organelle organization;primary metabolic…	cell part;cytoplasmic membrane-bounded vesicle;cytosol;endoplasmic reticulum;extracellular matrix;extracellular organelle;extracellular region;intracellular membrane-bounded organelle;intracellular organelle;membrane;midbody;nucleus;organelle;plasma membrane;vesicle	NOD-like receptor signaling pathway;Pathways in cancer;Plant-pathogen interaction;Prostate cancer;Protein processing in endoplasmic reticulum			0.296691	0.119277
357	AKAP8L	A-kinase anchor protein 8-like	A0A7P0TAJ5;A0A7P0TAE3;Q9ULX6-2;Q9ULX6				cell part;cytoplasm;intracellular membrane-bounded organelle;intracellular organelle;nucleoplasm;nucleus;organelle				1.06107	-0.499065
359	DLAT	Acetyltransferase component of pyruvate dehydrogenase complex;Dihydrolipoyllysine-residue acetyltransferase component of pyruvate dehydrogenase complex, mitochondrial	H0YDD4;A0A7P0TBK2;A0A7P0TAG1;A0A7P0TAX2;A0A7P0TBE2;P10515;A0A7P0TA47;A0A7P0Z4G4;A0A7P0T997;E9PEJ4			alcohol metabolic process;biological regulation;carbohydrate metabolic process;catabolic process;cellular ketone metabolic process;cellular metabolic process;cellular process;cofactor metabolic process;metabolic process;organic acid metabolic process;primary metabolic process;small molecule metabolic process	cell part;intracellular membrane-bounded organelle;intracellular organelle;macromolecular complex;mitochondrion;organelle;protein complex;pyruvate dehydrogenase complex	Citrate cycle (TCA cycle);Glycolysis / Gluconeogenesis;Pyruvate metabolism	MitoCarta3.0	Matrix	3.77512	0.272366
360	SLC3A2	4F2 cell-surface antigen heavy chain	P08195-4;P08195;P08195-3;P08195-2;A0A7P0Z4P5;J3KPF3;A0A7P0TAN7;A0A7P0Z4A0;F5GZS6;A0A7P0T9F7;A0A7P0TBF8;F5H056;F5GZI0;A0A7P0T8U7;A0A7P0TAS6;A0A7P0T8F1;H0YH36			amine transport;amino acid transport;biological regulation;carbohydrate metabolic process;cell growth;cell motility;cellular component movement;cellular process;coagulation;establishment of localization;growth;immune system process;ion transport;locomotion;metabolic process;multicellular organismal process;organic acid transport;primary metabolic process;regulation of body fluid levels;response t…	cell part;cell surface;cytoplasm;cytoplasmic membrane-bounded vesicle;extracellular organelle;intracellular membrane-bounded organelle;intracellular organelle;membrane;nucleoplasm;nucleus;organelle;plasma membrane;vesicle	Protein digestion and absorption			0.289637	0.02418
361	VCP	Transitional endoplasmic reticulum ATPase	P55072;A0A7P0TAW3;A0A7I2V540;C9JUP7;A0A7P0T8A3;A0A7P0T8Q5;A0A7P0TAQ1;A0A7P0Z4C6;A0A7I2V2Y2			biological regulation;biosynthetic process;carbohydrate metabolic process;catabolic process;cellular component assembly;cellular component organization;cellular metabolic process;cellular nitrogen compound metabolic process;cellular process;DNA metabolic process;DNA repair;establishment of localization;Golgi vesicle transport;macromolecular complex assembly;macromolecule metabolic process;macromo…	cell part;cytoplasm;cytosol;endoplasmic reticulum;extracellular organelle;intracellular membrane-bounded organelle;intracellular organelle;lipid particle;macromolecular complex;membrane;nucleoplasm;nucleus;organelle;proteasome complex;protein complex;ubiquitin ligase complex;vesicle	Protein processing in endoplasmic reticulum			2.52755	0.592653
362	EIF2AK2	Interferon-induced, double-stranded RNA-activated protein kinase	A0A7P0TBA9;P19525;A0A7P0TAL9;P19525-2;A0A7P0Z4M0			biological regulation;biosynthetic process;cellular metabolic process;cellular nitrogen compound metabolic process;cellular process;immune system process;interspecies interaction between organisms;macromolecule metabolic process;macromolecule modification;metabolic process;multi-organism process;nitrogen compound metabolic process;nucleobase-containing compound metabolic process;phosphorus metabo…	cell part;cytoplasm;cytosol;intracellular membrane-bounded organelle;intracellular non-membrane-bounded organelle;intracellular organelle;macromolecular complex;membrane;nucleus;organelle;ribonucleoprotein complex;ribosome	Hepatitis C;Measles;Protein processing in endoplasmic reticulum			0.0810741	0.0119374
364	MB21D1	Cyclic GMP-AMP synthase	A0A7P0TBQ3;Q8N884-2;Q8N884		+	biological regulation;biosynthetic process;cellular metabolic process;cellular nitrogen compound metabolic process;cellular process;immune system process;metabolic process;multi-organism process;nitrogen compound metabolic process;nucleobase-containing compound metabolic process;nucleobase-containing small molecule metabolic process;nucleotide metabolic process;primary metabolic process;response …	cell part;cytosol				6.27475	-0.673047
365	ASPM	Abnormal spindle-like microcephaly-associated protein	A0A7P0Z4R7;A0A7P0Z491;Q8IZT6;A0A7P0T8U9;Q8IZT6-2			anatomical structure development;biological regulation;cell division;cell motility;cellular component assembly;cellular component movement;cellular component organization;cellular process;cytoskeleton organization;developmental process;growth;locomotion;mitosis;multicellular organismal process;nuclear division;organelle assembly;organelle fission;organelle organization	cell part;cytoplasm;intracellular membrane-bounded organelle;intracellular non-membrane-bounded organelle;intracellular organelle;macromolecular complex;midbody;nucleus;organelle;protein complex				0.575613	-0.284659
366	DBT	Lipoamide acyltransferase component of branched-chain alpha-keto acid dehydrogenase complex, mitochondrial	A0A7P0Z494;P11182;A0A7P0T9W1;Q5VVL7			amine metabolic process;catabolic process;cellular amino acid metabolic process;cellular ketone metabolic process;cellular metabolic process;cellular nitrogen compound metabolic process;cellular process;metabolic process;nitrogen compound metabolic process;organic acid metabolic process;primary metabolic process;small molecule metabolic process	cell part;intracellular membrane-bounded organelle;intracellular non-membrane-bounded organelle;intracellular organelle;macromolecular complex;mitochondrion;organelle;protein complex;tricarboxylic acid cycle enzyme complex	Valine, leucine and isoleucine degradation	MitoCarta3.0	Matrix	1.31333	0.520564
367	PPIB	Peptidyl-prolyl cis-trans isomerase B	A0A7P0Z497;P23284;A0A7P0TB45;A0A7P0T7U3			anatomical structure development;biological regulation;cellular component organization;cellular metabolic process;cellular process;developmental process;extracellular matrix organization;extracellular structure organization;macromolecule metabolic process;macromolecule modification;metabolic process;peptidyl-amino acid modification;primary metabolic process;protein folding;protein metabolic proce…	cell part;cytoplasmic membrane-bounded vesicle;endoplasmic reticulum;extracellular organelle;intracellular membrane-bounded organelle;intracellular organelle;macromolecular complex;membrane;nucleus;organelle;vesicle				0.319765	-0.184027
368	DCTN1;DKFZp686E0752	Dynactin subunit 1	E7EX90;A0A7P0Z4C3;A0A804CDA6;Q14203-5;Q14203-2;Q14203-3;Q14203-4;Q14203-6;Q14203;E7EWF7;Q6AWB1			anatomical structure development;biological regulation;cell cycle;cellular component movement;cellular component organization;cellular metabolic process;cellular process;cytoskeleton-dependent intracellular transport;developmental process;endosome transport;establishment of localization;immune system process;macromolecule metabolic process;metabolic process;mitosis;mitotic cell cycle;nuclear divi…	cell leading edge;cell part;centrosome;cytoplasm;cytosol;intracellular non-membrane-bounded organelle;intracellular organelle;kinetochore;macromolecular complex;membrane;microtubule organizing center;organelle;protein complex	Huntington's disease;Vasopressin-regulated water reabsorption			0.564841	0.0370953
370	TBCD	Tubulin-specific chaperone D	A0A804HIU1;A0A804HLI2;J3KR97;A0A804HLF8;Q9BTW9-4;A0A804HL62;Q9BTW9;A0A804HJY5;A0A804HKT8;A0A804HHW7;A0A804HJ32;A0A804HIN6;A0A804HJ57;A0A804HI57;A0A804HI02;Q9BTW9-5;A0A804HIC0;A0A804HL21;A0A804HKB9			biological regulation;cell junction organization;cellular component assembly;cellular component organization;cellular metabolic process;cellular process;macromolecule metabolic process;metabolic process;primary metabolic process;protein folding;protein metabolic process;regulation of organelle organization	cell part;cytoplasm;macromolecular complex;protein complex				1.14929	0.109587
372	DHCR7	7-dehydrocholesterol reductase	A0A8I5KRR9;A0A804HJQ7;A0A804HI25;Q9UBM7;E9PM00;E9PJ54;B4E1K5;A0A804HJI8;A0A804HL56			alcohol metabolic process;anatomical structure development;biological regulation;biosynthetic process;cell differentiation;cellular process;developmental process;growth;lipid metabolic process;metabolic process;multicellular organismal process;post-embryonic development;primary metabolic process;small molecule metabolic process	cell part;endoplasmic reticulum;intracellular membrane-bounded organelle;intracellular organelle;membrane;organelle	Steroid biosynthesis			0.130581	0.0405005
373	TUBGCP2	Gamma-tubulin complex component 2	A0A804HK74;F2Z2B9;A0A804HI27;A0A804HL95;A0A804HJQ4;A0A804HJS9;A0A804HJ08;A0A804HJH7;Q9BSJ2;Q9BSJ2-4;A0A804HL05;R4GMM4;A0A804HLH6;Q9BSJ2-3			cell cycle;cellular component assembly;cellular component organization;cellular process;cytoskeleton organization;macromolecular complex assembly;mitotic cell cycle;organelle organization;protein complex assembly	cell part;centrosome;cytosol;intracellular non-membrane-bounded organelle;intracellular organelle;macromolecular complex;membrane;microtubule organizing center;nucleoplasm;organelle;protein complex				1.45428	-0.41304
374	ACSL4	Long-chain-fatty-acid--CoA ligase 4	A0A804HI36;O60488-2;O60488			anatomical structure development;biological regulation;biosynthetic process;cellular ketone metabolic process;cellular lipid metabolic process;cellular metabolic process;cellular process;cofactor metabolic process;developmental process;establishment of localization;glycerol ether metabolic process;lipid metabolic process;lipid transport;metabolic process;multicellular organismal process;organic a…	cell body;cell part;cytoplasm;extracellular organelle;intracellular membrane-bounded organelle;intracellular organelle;lipid particle;membrane;microbody;neuronal cell body;organelle;vesicle	Adipocytokine signaling pathway;Fatty acid metabolism;Peroxisome;PPAR signaling pathway			0.0298908	-0.0201183
375	TTC1	Tetratricopeptide repeat protein 1	H0YB37;A0A804HIB8;A0A804HKC5;Q99614			cellular metabolic process;cellular process;macromolecule metabolic process;metabolic process;primary metabolic process;protein folding;protein metabolic process	cell part;cytoplasm;intracellular membrane-bounded organelle;intracellular organelle;membrane;microbody;organelle				4.00131	0.506285
376	RAB18	Ras-related protein Rab-18	A0A804HIB9;B7Z4P9;Q9NP72;A0A804HJ83;A0A087X163;A0A804HIM2;A0A804HKV1;A0A804HLG5;A0A804HK95;Q5W0J0;A0A8C8NLQ3;Q9NP72-3;Q9NP72-2			anatomical structure development;biological regulation;cellular component organization;cellular process;developmental process;endoplasmic reticulum organization;establishment of localization;metabolic process;nuclear transport;nucleocytoplasmic transport;organelle organization;protein transport;response to stimulus;signal transduction;transport	cell part;extracellular organelle;Golgi apparatus;intracellular;intracellular membrane-bounded organelle;intracellular organelle;membrane;organelle;plasma membrane;vesicle				1.42767	0.399179
377	LRPPRC	Leucine-rich PPR motif-containing protein, mitochondrial	A0A804HK30;A0A804HIG4;A0A804HL40;A0A804HLG8;P42704;A0A804HIN4;A0A804HKI2;A0A804HKR3;A0A804HI14;A0A804HKJ0;A0A804HJZ1;A0A804HI40;A0A804HIQ7;A0A804HHY9;A0A804HJI0;A0A804HJH8;A0A804HK02;C9JCA9;B8ZZ38			biological regulation;biosynthetic process;cellular component movement;cellular metabolic process;cellular nitrogen compound metabolic process;cellular process;cytoskeleton-dependent intracellular transport;establishment of localization;macromolecule metabolic process;metabolic process;nitrogen compound metabolic process;nucleobase-containing compound metabolic process;nucleobase-containing compo…	cell part;chromosome;cytoskeleton;intracellular membrane-bounded organelle;intracellular non-membrane-bounded organelle;intracellular organelle;macromolecular complex;membrane;mitochondrion;nuclear chromosome;nucleoplasm;nucleus;organelle;protein complex;ribonucleoprotein complex		MitoCarta3.0	Matrix	2.33706	-0.219293
378	ACTN1	Alpha-actinin-1	P12814-4;P12814-3;A0A804HK61;A0A804HLD0;A0A804HII9;P12814;P12814-2;A0A804HIN7;A0A7I2V4Y4;A0A804HKE2;A0A804HL31;H9KV75;A0A804HLF4;A0A804HJU8			biological regulation;cell activation;cell junction organization;cellular component assembly;cellular component organization;cellular process;coagulation;cytoskeleton organization;establishment of localization;exocytosis;extracellular matrix organization;extracellular structure organization;multicellular organismal process;organelle organization;regulation of body fluid levels;secretion;transport…	cell part;cell projection;cytoplasm;cytoskeleton;cytosol;extracellular organelle;extracellular region;extracellular space;intracellular membrane-bounded organelle;intracellular non-membrane-bounded organelle;intracellular organelle;membrane;neuron projection;nucleus;organelle;plasma membrane;pseudopodium;vesicle	Adherens junction;Amoebiasis;Arrhythmogenic right ventricular cardiomyopathy (ARVC);Focal adhesion;Leukocyte transendothelial migration;Regulation of actin cytoskeleton;Systemic lupus erythematosus;Tight junction			1.8023	-0.236634
379	MCCC2	Methylcrotonoyl-CoA carboxylase beta chain, mitochondrial	Q9HCC0;A0A804HKE8;A0A804HJ24;Q9HCC0-2;A0A804HLJ9;A0A804HJ84;A0A804HK37;A0A804HJ31;A0A804HL02;A0A0S2Z5R4;A0A804HHS4;A0A804HIH3;D6RDF7;A0A804HJW5;A0A804HJW2			amine metabolic process;catabolic process;cellular amide metabolic process;cellular amino acid metabolic process;cellular ketone metabolic process;cellular metabolic process;cellular nitrogen compound metabolic process;cellular process;cofactor metabolic process;heterocycle metabolic process;metabolic process;nitrogen compound metabolic process;nucleobase-containing compound metabolic process;nuc…	cell part;cytosol;intracellular membrane-bounded organelle;intracellular organelle;mitochondrion;organelle	Valine, leucine and isoleucine degradation	MitoCarta3.0	Matrix	0.418921	-0.31187
380	KIAA0368;ECM29	Proteasome-associated protein ECM29 homolog	A0A804HJA4;J3KN16;Q5VYK3			catabolic process;cellular metabolic process;cellular process;macromolecule metabolic process;metabolic process;primary metabolic process;protein metabolic process;proteolysis;proteolysis involved in cellular protein catabolic process	cell part;centrosome;cytoplasmic membrane-bounded vesicle;endoplasmic reticulum;endosome;intracellular membrane-bounded organelle;intracellular non-membrane-bounded organelle;intracellular organelle;macromolecular complex;membrane;microtubule organizing center;nucleus;organelle;proteasome complex;protein complex;vesicle				1.66519	-0.237464
382	CLASP2	CLIP-associating protein 2	E3W994;J3KR49;A0A804HJG7;O75122;A0A0U1RQI6;E7ERI8;E7EW49;O75122-3			biological regulation;cell cycle;cell division;cell motility;cellular component movement;cellular component organization;cellular process;cytoskeleton organization;establishment or maintenance of cell polarity;locomotion;microtubule organizing center organization;mitosis;mitotic cell cycle;nuclear division;organelle fission;organelle organization;regulation of organelle organization;response to c…	cell cortex;cell part;cytoplasm;cytosol;Golgi apparatus;intracellular membrane-bounded organelle;intracellular non-membrane-bounded organelle;intracellular organelle;kinetochore;macromolecular complex;membrane;microtubule organizing center;organelle;plasma membrane;protein complex				1.21117	0.376666
384	AIP	AH receptor-interacting protein	A0A804HKH9;O00170;E9PMH2;A0A804HKK3;A0A804HKL7;A0A804HIX8;A0A804HJ38;V9GYQ3;A0A804HKP8;A0A804HJ46			biological regulation;cellular metabolic process;cellular process;establishment of localization;macromolecule metabolic process;metabolic process;primary metabolic process;protein folding;protein maturation;protein metabolic process;protein targeting;protein transport;response to stimulus;signal transduction;transport;xenobiotic metabolic process	cell part;cytoplasm;cytosol;membrane;nucleoplasm				0.348584	0.0612081
385	UBAP2	Ubiquitin-associated protein 2	A0A8C8MQ70;Q5T6F2;A0A8C8KGQ8								1.61102	0.162918
386	RARS2	Probable arginine--tRNA ligase, mitochondrial	Q5T160;A0A8I5KP51;A0A8I5KWC6;A0A8I5KX97;A0A8I5KQS8;A0A8I5KS21;A0A8I5KPR3			amine metabolic process;biosynthetic process;cellular amino acid metabolic process;cellular component organization;cellular ketone metabolic process;cellular metabolic process;cellular nitrogen compound metabolic process;cellular process;macromolecule metabolic process;metabolic process;mitochondrial translation;mitochondrion organization;nitrogen compound metabolic process;nucleobase-containing …	cell part;intracellular membrane-bounded organelle;intracellular organelle;mitochondrion;organelle	Aminoacyl-tRNA biosynthesis	MitoCarta3.0	Matrix	0.343086	-0.227278
389	FAM98A	Protein FAM98A	E9PH82;A0A8I5KR56;A0A8I5QKV5;A0A8I5KZA5;Q8NCA5				cell part;macromolecular complex;protein complex				0.289403	-0.168535
390	HEATR3	HEAT repeat-containing protein 3	A0A8I5KR70;Q7Z4Q2;A0A8I5KVQ2;A0A8I5KQT3;Q7Z4Q2-3;Q7Z4Q2-2								1.3993	0.804391
393	SMCHD1	Structural maintenance of chromosomes flexible hinge domain-containing protein 1	A0A8I5KRS9;A6NHR9-2;A6NHR9;J3KTL8			biological regulation;cellular component organization;cellular process;chromosome organization;organelle organization;regulation of gene expression, epigenetic	cell part;chromosome;intracellular non-membrane-bounded organelle;intracellular organelle;nuclear chromosome;organelle				0.115627	0.0211062
394	CDK5RAP2	CDK5 regulatory subunit-associated protein 2	Q96SN8;Q96SN8-2;Q96SN8-3;Q96SN8-4;A0A8I5QKL1;A0A8I5KTP5;A0A8I5KXG0;A0A8I5KRU7;A0A8I5KXB5;A0A0A0MRG9;B1AMJ5;A0A8I5KYJ8			anatomical structure development;biological regulation;cell cycle;cell differentiation;cellular component organization;cellular process;chromosome segregation;cytoskeleton organization;developmental process;establishment of localization;microtubule organizing center organization;mitotic cell cycle;organelle organization;regulation of cell cycle;regulation of organelle organization	cell part;centrosome;cytoplasm;cytoskeleton;cytosol;extracellular organelle;Golgi apparatus;intracellular membrane-bounded organelle;intracellular non-membrane-bounded organelle;intracellular organelle;macromolecular complex;microtubule organizing center;organelle;protein complex;vesicle				0.422117	-0.153986
395	CYB5B	Cytochrome b5 type B	A0A8I5KSY3;D6RFH4;A0A8I5QKN7;A0A8I5KYK4;A0A8I5KSY8;O43169;J3QR91;A0A8I5KP74;H3BUX2;A0A8I5KX20;A0A8I5QJ67			metabolic process	cell part;membrane		MitoCarta3.0	MOM	0.0465705	0.0384501
399	SPTLC1	Serine palmitoyltransferase 1	A0A8I5QKQ8;A0A8I5KUM4;O15269			alcohol metabolic process;amine metabolic process;biosynthetic process;cellular lipid metabolic process;cellular metabolic process;cellular nitrogen compound metabolic process;cellular process;lipid metabolic process;metabolic process;nitrogen compound metabolic process;primary metabolic process;small molecule metabolic process	cell part;macromolecular complex;membrane;protein complex	Sphingolipid metabolism			0.340565	-0.211136
400	CSDE1	Cold shock domain-containing protein E1	O75534;O75534-2;A0A8I5KV85;O75534-4;O75534-3;A0A8I5KW72;A0A8I5KPJ6;A0A8I5KXH5;A0A8I5QKX0;A0A8I5KTQ3;A0A8I5KPC0;E9PLT0;A0A8I5QJA6;A0A8I5KYL8;A0A8I5KXL1;E9PNG3;A0A8I5KWW0;A0A8I5KPQ8;A0A8I5KS07			anatomical structure development;biological regulation;catabolic process;cellular metabolic process;cellular nitrogen compound metabolic process;cellular process;developmental process;macromolecule metabolic process;metabolic process;mRNA metabolic process;nitrogen compound metabolic process;nucleobase-containing compound metabolic process;primary metabolic process;RNA catabolic process;RNA metab…	cell part;cytoplasm;Golgi apparatus;intracellular membrane-bounded organelle;intracellular organelle;macromolecular complex;membrane;organelle;plasma membrane;protein complex				0.347362	-0.0417566
402	CYP51A1	Lanosterol 14-alpha demethylase	A0A8I5KWQ7;Q16850;A0A8I5KRT9;Q16850-2			alcohol metabolic process;biosynthetic process;cellular metabolic process;cellular process;lipid metabolic process;metabolic process;one-carbon metabolic process;primary metabolic process;small molecule metabolic process;xenobiotic metabolic process	cell part;endoplasmic reticulum;intracellular membrane-bounded organelle;intracellular organelle;membrane;organelle	Steroid biosynthesis			0.888127	-0.35008
403	MYH9	Myosin-9	A0A8I5KWT8;P35579;P35579-2			anatomical structure formation involved in morphogenesis;biological adhesion;biological regulation;cell adhesion;cell differentiation;cell motility;cellular component movement;cellular component organization;cellular membrane organization;cellular process;cytokinesis;cytoskeleton organization;developmental process;embryo development;establishment of localization;establishment or maintenance of ce…	cell leading edge;cell part;cell projection;cytoplasm;cytoskeleton;cytosol;extracellular organelle;intracellular membrane-bounded organelle;intracellular non-membrane-bounded organelle;intracellular organelle;macromolecular complex;membrane;nucleus;organelle;plasma membrane;protein complex;synapse;vesicle	Tight junction;Viral myocarditis			2.14474	-0.394365
404	FKBP15	FK506-binding protein 15	A0A8I5QJ94;A0A8I5QJL3;A0A8I5KX71;Q5T1M5-2;Q5T1M5			biological regulation;cellular component organization;cellular membrane organization;cellular metabolic process;cellular process;endocytosis;establishment of localization;macromolecule metabolic process;membrane invagination;membrane organization;metabolic process;primary metabolic process;protein folding;protein metabolic process;transport;vesicle-mediated transport	cell part;cell projection;endosome;intracellular membrane-bounded organelle;intracellular organelle;macromolecular complex;membrane;neuron projection;organelle;protein complex;site of polarized growth				1.245	-0.523323
405	NKRF	NF-kappa-B-repressing factor	A0A8I5KX72;O15226;O15226-2			biological regulation;biosynthetic process;cellular metabolic process;cellular nitrogen compound metabolic process;cellular process;macromolecule metabolic process;metabolic process;nitrogen compound metabolic process;nucleobase-containing compound metabolic process;primary metabolic process;RNA metabolic process	cell part;endoplasmic reticulum;intracellular membrane-bounded organelle;intracellular non-membrane-bounded organelle;intracellular organelle;nucleolus;nucleus;organelle				0.117905	-0.05083
406	CDV3	Protein CDV3 homolog	A0A8I5KX85;Q9UKY7;Q9UKY7-2;D6R9V8			cell proliferation	cell part;cytoplasm;intracellular non-membrane-bounded organelle;intracellular organelle;membrane;nucleolus;organelle;plasma membrane				0.456181	0.34778
409	MYPN	Myopalladin	A0A8J9ASZ5;Q86TC9;A0A087WX60;Q86TC9-2			cellular component organization;cellular process;cytoskeleton organization;organelle organization	cell part;intracellular membrane-bounded organelle;intracellular organelle;nucleus;organelle				0.899227	-0.491997
410	GOLGB1	Golgin subfamily B member 1	Q14789-2;Q14789;Q14789-3;Q14789-4;A0A8J9C4H3;E7EU81;C9J8Q0;A0A8Q3SHH2;A0A8Q3WK92;A0A8Q3WKA7;H0Y867;A0A8Q3SHQ5;A0A8Q3SHP0;A0A8Q3SHI9;A0A8Q3WLC9;H7C5I7;A0A8Q3WKE2;A0A8Q3SHQ4;A0A8Q3SHM0;A0A8Q3SHH5;A0A8Q3SHQ9			cellular component organization;cellular process;Golgi organization;organelle organization	cell part;Golgi apparatus;intracellular membrane-bounded organelle;intracellular organelle;membrane;organelle				2.06695	-0.561087
412	NARS2	Probable asparagine--tRNA ligase, mitochondrial	Q96I59;A0A8Q3SHT5;A0A8Q3SHL5;H0YE96;Q96I59-2;A0A8Q3SHT7;A0A8Q3SIK4;A0A8Q3WKF4;A0A8Q3WKE5;A0A8Q3WKI6;A0A8Q3WKD2;A0A8Q3WLI0			amine metabolic process;cellular amino acid metabolic process;cellular ketone metabolic process;cellular metabolic process;cellular nitrogen compound metabolic process;cellular process;macromolecule metabolic process;metabolic process;nitrogen compound metabolic process;nucleobase-containing compound metabolic process;organic acid metabolic process;primary metabolic process;RNA metabolic process;…	cell part;cytoplasm;intracellular membrane-bounded organelle;intracellular organelle;mitochondrion;organelle	Aminoacyl-tRNA biosynthesis	MitoCarta3.0	Matrix	0.763113	-0.263142
413	AP3B1	AP-3 complex subunit beta-1	O00203;A0A8Q3WKJ9;A0A8Q3SIS1;A0A8Q3SHS3;A0A8Q3WKK0;A0A8Q3SHR2;O00203-3;A0A0S2Z4Z4;A0A8Q3SHU2;A0A8Q3WKF8;A0A8Q3SIM7;A0A8Q3SI03;A0A8Q3WKN2;A0A8Q3SHW6;A0A8Q3WKI5;A0A8Q3WL34;A0A8Q3SHP3;A0A8Q3SHS6			biological regulation;cellular component movement;cellular component organization;cellular process;coagulation;cytoskeleton-dependent intracellular transport;establishment of localization;immune system process;multicellular organismal process;organelle organization;pigment granule organization;protein targeting;protein transport;regulation of body fluid levels;transport;vacuolar transport;vesicle…	AP-type membrane coat adaptor complex;cell part;Golgi apparatus;intracellular membrane-bounded organelle;intracellular organelle;macromolecular complex;membrane;organelle;protein complex	Lysosome			0.176087	0.041356
417	MRPS5	28S ribosomal protein S5, mitochondrial	A0A8Q3SIP9;A0A8Q3WKG3;P82675			biosynthetic process;cellular component disassembly;cellular component organization;cellular metabolic process;cellular process;macromolecule metabolic process;metabolic process;mitochondrial translation;mitochondrion organization;organelle organization;primary metabolic process;protein metabolic process;translation;translational elongation;translational initiation	cell part;intracellular membrane-bounded organelle;intracellular organelle;macromolecular complex;membrane;mitochondrion;organelle;ribonucleoprotein complex;small ribosomal subunit		MitoCarta3.0	Matrix	0.161919	-0.119861
418	DKC1	H/ACA ribonucleoprotein complex subunit 4	A0A8V8TKY9;A0A8Q3WLG7;A0A8Q3WLD1;A0A8Q3WLC8;A0A8Q3SJE8;A0A8Q3SIS9;A0A8Q3SIY6;O60832			biological regulation;biosynthetic process;cell proliferation;cellular component organization;cellular metabolic process;cellular nitrogen compound metabolic process;cellular process;chromosome organization;DNA metabolic process;DNA replication;homeostatic process;macromolecule metabolic process;macromolecule modification;metabolic process;nitrogen compound metabolic process;nucleobase-containing…	cell part;cytoplasm;intracellular membrane-bounded organelle;intracellular non-membrane-bounded organelle;intracellular organelle;macromolecular complex;nucleolus;nucleoplasm;nucleus;organelle;ribonucleoprotein complex;small nucleolar ribonucleoprotein complex;telomerase holoenzyme complex	Ribosome biogenesis in eukaryotes			0.613894	0.305752
419	MTCL1	Microtubule cross-linking factor 1	A0A8Q3SIW6;A0A8Q3WKN6;Q9Y4B5-2;Q9Y4B5-3;Q9Y4B5;J3QL92			biological regulation;cellular component organization;cellular process;cytoskeleton organization;establishment or maintenance of cell polarity;organelle organization;regulation of transport	cell part;cytoplasm;cytoskeleton;extracellular space;intracellular non-membrane-bounded organelle;intracellular organelle;midbody;organelle				0.9959	-0.250261
420	IRF6	Interferon regulatory factor 6	A0A8Q3SJ75;O14896-2;O14896			anatomical structure development;biological regulation;biosynthetic process;cell development;cell differentiation;cell proliferation;cellular metabolic process;cellular nitrogen compound metabolic process;cellular process;developmental process;macromolecule metabolic process;metabolic process;nitrogen compound metabolic process;nucleobase-containing compound metabolic process;primary metabolic pr…	cell part;cytoplasm;cytosol;extracellular organelle;intracellular membrane-bounded organelle;intracellular organelle;nucleus;organelle;vesicle				1.75247	0.309391
421	MRPS27	28S ribosomal protein S27, mitochondrial	A0A8Q3WKZ8;A0A8Q3WKF1;Q92552;Q92552-2;G5EA06;A0A8Q3WL16;A0A8Q3SHR4;A0A8Q3WK88;D6RH20;A0A8Q3WKI2			biosynthetic process;cellular component disassembly;cellular component organization;cellular metabolic process;cellular process;macromolecule metabolic process;metabolic process;mitochondrial translation;mitochondrion organization;organelle organization;primary metabolic process;protein metabolic process;translation;translational elongation;translational initiation	cell part;intracellular non-membrane-bounded organelle;intracellular organelle;macromolecular complex;membrane;organelle;ribonucleoprotein complex;ribosome		MitoCarta3.0	Matrix	0.628811	-0.476989
422	ZNF185	Zinc finger protein 185	H0Y704;A0A8Q3WKR1;O15231-9;O15231-2;O15231-5;O15231-4;O15231-7;O15231;O15231-3;O15231-8;O15231-6		+		cell part;cytoplasm;cytoskeleton;intracellular non-membrane-bounded organelle;intracellular organelle;membrane;organelle;plasma membrane				3.16591	-0.844789
424	UBE2L3	Ubiquitin-conjugating enzyme E2 L3	A0A8Q3WL22;P68036-2;P68036;P68036-3;A0A1B0GUS4			biological regulation;biosynthetic process;catabolic process;cell proliferation;cellular metabolic process;cellular nitrogen compound metabolic process;cellular process;macromolecule metabolic process;macromolecule modification;metabolic process;nitrogen compound metabolic process;nucleobase-containing compound metabolic process;primary metabolic process;protein metabolic process;protein modifica…	cell part;cytoplasm;extracellular organelle;intracellular membrane-bounded organelle;intracellular organelle;macromolecular complex;nucleus;organelle;protein complex;ubiquitin ligase complex;vesicle	Parkinson's disease;Ubiquitin mediated proteolysis			0.0658509	0.070497
425	SFPQ	Splicing factor, proline- and glutamine-rich	A0A8Q3WMA7;P23246-2;P23246			biological regulation;biosynthetic process;cellular component organization;cellular metabolic process;cellular nitrogen compound metabolic process;cellular process;chromatin modification;chromatin organization;chromosome organization;DNA metabolic process;DNA recombination;DNA repair;histone modification;macromolecule metabolic process;macromolecule modification;metabolic process;mRNA metabolic p…	cell part;cytoplasm;intracellular membrane-bounded organelle;intracellular organelle;nucleoplasm;nucleus;organelle				0.956238	-0.262011
426	NUP160	Nuclear pore complex protein Nup160	G3V198;A0A8V8NBT1;Q12769;E9PR16			biological regulation;biosynthetic process;carbohydrate metabolic process;carbohydrate transport;cell cycle;cellular component disassembly;cellular component organization;cellular membrane organization;cellular metabolic process;cellular nitrogen compound metabolic process;cellular process;establishment of localization;macromolecule metabolic process;macromolecule modification;membrane organizati…	cell part;cytosol;macromolecular complex;nuclear envelope;nuclear pore;protein complex	RNA transport			0.82462	-0.2021
427	ACTN4	Alpha-actinin-4	A0A8V8TL71;O43707;F5GXS2;H7C144;O43707-2;O43707-3			biological regulation;cell activation;cell junction organization;cellular component assembly;cellular component organization;cellular process;coagulation;cytoskeleton organization;establishment of localization;exocytosis;multicellular organismal process;organelle organization;protein transport;regulation of body fluid levels;regulation of transport;response to chemical stimulus;response to stimul…	cell part;cell projection;cytoplasm;cytoskeleton;extracellular organelle;extracellular region;extracellular space;intracellular membrane-bounded organelle;intracellular non-membrane-bounded organelle;intracellular organelle;macromolecular complex;neuron projection;nucleus;organelle;protein complex;pseudopodium;ribonucleoprotein complex;vesicle	Adherens junction;Amoebiasis;Arrhythmogenic right ventricular cardiomyopathy (ARVC);Focal adhesion;Leukocyte transendothelial migration;Regulation of actin cytoskeleton;Systemic lupus erythematosus;Tight junction			1.46043	-0.24128
429	TFRC	Transferrin receptor protein 1;Transferrin receptor protein 1, serum form	A0A8V8TLM6;P02786;A0A8V8TM41;G3V0E5;A0A8V8TLK7;A0A8V8TLN0;A0A8V8TM46;A0A8V8TN37			biological regulation;cell differentiation;cellular homeostasis;cellular ion homeostasis;cellular process;developmental process;establishment of localization;homeostatic process;ion transport;protein transport;response to chemical stimulus;response to drug;response to stimulus;transmembrane transport;transport;viral reproduction	cell part;cell surface;cytoplasmic membrane-bounded vesicle;endosome;extracellular organelle;extracellular region;extracellular space;intracellular membrane-bounded organelle;intracellular organelle;membrane;organelle;plasma membrane;vesicle	Endocytosis;Hematopoietic cell lineage;Phagosome			1.73886	0.464555
432	STAT5B;STAT5A	Signal transducer and activator of transcription 5B;Signal transducer and activator of transcription;Signal transducer and activator of transcription 5A	A0A8V8TMR0;A0A8V8TP21;A0A8V8TP00;A0A8V8TM84;A0A8V8TMP4;A0A8V8TP16;P51692;A0A8V8TM91;A0A7I2YQF1;K7EK35;A0A7I2V380;A0A7I2YQY3;P42229;K7EIF9;P42229-2			amine metabolic process;anatomical structure development;anatomical structure morphogenesis;biological regulation;biosynthetic process;cell activation;cell differentiation;cellular amide metabolic process;cellular amino acid metabolic process;cellular ketone metabolic process;cellular lipid metabolic process;cellular metabolic process;cellular nitrogen compound metabolic process;cellular process;…	cell part;cytoplasm;cytosol;intracellular membrane-bounded organelle;intracellular organelle;nucleoplasm;nucleus;organelle	Acute myeloid leukemia;Chemokine signaling pathway;Chronic myeloid leukemia;ErbB signaling pathway;Jak-STAT signaling pathway;ko05152;Measles;Pathways in cancer			0.560889	-0.11821
434	CMPK1	UMP-CMP kinase	Q5T0D2;A0A8V8TMN5;P30085;P30085-3;A0A494BXC7;P30085-2			biosynthetic process;cellular aromatic compound metabolic process;cellular ketone metabolic process;cellular metabolic process;cellular nitrogen compound metabolic process;cellular process;heterocycle metabolic process;metabolic process;nitrogen compound metabolic process;nucleobase-containing compound metabolic process;nucleobase-containing small molecule interconversion;nucleobase-containing sm…	cell part;cytoplasm;cytosol;extracellular organelle;intracellular membrane-bounded organelle;intracellular non-membrane-bounded organelle;intracellular organelle;nucleolus;nucleoplasm;nucleus;organelle;vesicle	Pyrimidine metabolism			0.826671	-0.452671
435	FXR1	Fragile X mental retardation syndrome-related protein 1	A0A8V8TMQ1;P51114;A0A8V8TNP6;P51114-2;B4DXZ6;E9PFF5;P51114-3;E7EU85			anatomical structure development;biological regulation;cell death;cell differentiation;cellular process;death;developmental process;regulation of translation	cell part;cytoplasm;intracellular non-membrane-bounded organelle;intracellular organelle;macromolecular complex;membrane;nucleolus;organelle;polysome;ribonucleoprotein complex				0.587549	0.0563491
437	PFKP	ATP-dependent 6-phosphofructokinase, platelet type	A0A8V8TMY4;Q01813;A0A7I2V3Z0;Q01813-2;B1APP6			alcohol metabolic process;carbohydrate metabolic process;catabolic process;cellular metabolic process;cellular process;generation of precursor metabolites and energy;metabolic process;phosphorus metabolic process;primary metabolic process;small molecule metabolic process	cell part;cytosol;extracellular organelle;intracellular membrane-bounded organelle;intracellular organelle;membrane;nucleus;organelle;vesicle	Fructose and mannose metabolism;Galactose metabolism;Glycolysis / Gluconeogenesis;Methane metabolism;Pentose phosphate pathway			0.0191671	0.0031898
438	SEC61A1	Protein transport protein Sec61 subunit alpha isoform 1	A0A8V8TMZ5;P61619;B4DR61;C9JXC6;P61619-3;A0A8V8TMZ3;A0A8V8TN19			biological regulation;cell growth;cellular component organization;cellular metabolic process;cellular process;endoplasmic reticulum organization;establishment of localization;growth;immune system process;macromolecule metabolic process;metabolic process;organelle organization;primary metabolic process;protein metabolic process;protein targeting;protein transport;response to chemical stimulus;resp…	cell part;cytosol;endoplasmic reticulum;intracellular membrane-bounded organelle;intracellular organelle;membrane;organelle	Phagosome;Protein export;Protein processing in endoplasmic reticulum;Vibrio cholerae infection			0.220632	-0.0186771
439	WDR1	WD repeat-containing protein 1	A0A8V8TQK0;A0A8V8TNU2;A0A8V8TNT7;A0A8V8TQ74;A0A8V8TP22;O75083;D6RD66;A0A8V8TP31			biological regulation;cell activation;cellular process;coagulation;establishment of localization;exocytosis;multicellular organismal process;neurological system process;regulation of body fluid levels;secretion;transport;vesicle-mediated transport	cell part;cell projection;cytoplasm;cytosol;extracellular organelle;extracellular region;intracellular non-membrane-bounded organelle;intracellular organelle;macromolecular complex;organelle;protein complex;vesicle				0.991743	0.718569
440	ARF1;ARF3	ADP-ribosylation factor 1;ADP-ribosylation factor 3	A0A8V8TNZ0;A0A8V8TQP8;A0A8V8TNZ5;A0A8V8TQC0;P84077;P61204;F5H423;F5H0C7;A0A8V8TP92;P61204-2			biological regulation;biosynthetic process;cellular component organization;cellular homeostasis;cellular ion homeostasis;cellular lipid metabolic process;cellular metabolic process;cellular process;establishment of localization;Golgi vesicle transport;homeostatic process;immune system process;lipid metabolic process;membrane organization;metabolic process;organelle organization;primary metabolic …	cell leading edge;cell part;cell projection;cytosol;extracellular organelle;intracellular;membrane;neuron projection;organelle;plasma membrane;vesicle	Vibrio cholerae infection			1.41388	-0.116599
441	SFXN3	Sideroflexin-3	A0A8V8TP06;Q9BWM7;A0A8V8TM72;S4R3N9			biological regulation;homeostatic process	cell part;intracellular membrane-bounded organelle;intracellular organelle;membrane;mitochondrion;organelle		MitoCarta3.0	MIM	0.336267	0.0556223
442	TOP2B	DNA topoisomerase 2-beta;DNA topoisomerase 2	A0A8V8TPE3;Q02880-2;Q02880;A0A8V8TN33;E9PCY5;A0A8V8TP20			anatomical structure development;anatomical structure morphogenesis;cell motility;cellular component morphogenesis;cellular component movement;cellular component organization;cellular metabolic process;cellular nitrogen compound metabolic process;cellular process;chromosome organization;chromosome segregation;developmental process;DNA geometric change;DNA metabolic process;DNA recombination;locom…	cell part;cytoplasm;cytosol;intracellular membrane-bounded organelle;intracellular organelle;macromolecular complex;nucleoplasm;nucleus;organelle;protein complex				1.37193	-0.202429
443	GOLGA4	Golgin subfamily A member 4	A0A8V8TPI8;H0Y6I0;A0A8V8TQI6;C9J0Y3;Q13439-3;Q13439-4;Q13439;Q13439-5			biological regulation;cellular process;establishment of localization;Golgi vesicle transport;protein targeting;protein transport;transport;vesicle-mediated transport	cell part;cytoplasm;extracellular organelle;Golgi apparatus;intracellular membrane-bounded organelle;intracellular organelle;membrane;nucleoplasm;organelle;vesicle				1.45512	0.548111
444	NUP88	Nuclear pore complex protein Nup88	Q99567;A0A8V8TQC2;A0A8V8TPS0;A0A8V8TPT0;A0A8V8TQB1;A0A8V8TQZ0;A0A8V8TQC3;A0A8V8TQA5;J3KMX1;A0A8V8TQD5;A0A8V8TPT4;A0A8V8TRA5;A0A8V8TQZ7;A0A8V8TR00;A0A8V8TQC7;A0A8V8TPS5;A0A8V8TQB7;A0A8V8TQD1;I3L245			biological regulation;biosynthetic process;carbohydrate metabolic process;carbohydrate transport;cell cycle;cellular component disassembly;cellular component organization;cellular membrane organization;cellular metabolic process;cellular nitrogen compound metabolic process;cellular process;establishment of localization;macromolecule metabolic process;macromolecule modification;membrane organizati…	cell part;cytosol;macromolecular complex;nuclear pore;nucleoplasm;protein complex	RNA transport			0.0941439	-0.0604235
446	NUP98	Nuclear pore complex protein Nup98-Nup96;Nuclear pore complex protein Nup98;Nuclear pore complex protein Nup96	P52948;H0YCR0;H0YEN4;A0A8V8TQF7;A0A8V8TR21;A0A8V8TPW9;P52948-6;P52948-5;H7C3P6;P52948-2;A0A8V8TQG1;A0A8V8TRC7;A0A8V8TPX4			biological regulation;biosynthetic process;carbohydrate metabolic process;carbohydrate transport;cell cycle;cellular component assembly;cellular component disassembly;cellular component organization;cellular macromolecular complex assembly;cellular membrane organization;cellular metabolic process;cellular nitrogen compound metabolic process;cellular process;DNA metabolic process;DNA replication;e…	cell part;cytosol;macromolecular complex;membrane;nuclear envelope;nuclear pore;nucleoplasm;protein complex	RNA transport			0.536052	0.0650872
447	FAR1	Fatty acyl-CoA reductase 1	E9PNW8;A0A8V8TQT9;Q8WVX9			biosynthetic process;cellular ketone metabolic process;cellular lipid metabolic process;cellular metabolic process;cellular process;cofactor metabolic process;glycerol ether metabolic process;lipid metabolic process;metabolic process;organic acid metabolic process;primary metabolic process;small molecule metabolic process	cell part;intracellular membrane-bounded organelle;intracellular organelle;membrane;microbody;organelle;peroxisome	Peroxisome			0.528154	0.0771987
448	AP3D1	AP-3 complex subunit delta-1	A0A8V8TQW4;O14617-4;O14617;O14617-5;O14617-3;O14617-2;A0A2R8Y4J3			biological regulation;biosynthetic process;cellular component movement;cellular component organization;cellular localization;cellular membrane organization;cellular process;cytoskeleton-dependent intracellular transport;endosome transport;establishment of localization;immune system process;localization;membrane organization;metabolic process;organelle organization;pigment granule organization;pig…	cell part;Golgi apparatus;intracellular membrane-bounded organelle;intracellular organelle;macromolecular complex;membrane;nucleoplasm;organelle;protein complex	Lysosome			0.638225	0.222465
449	DDX23	Probable ATP-dependent RNA helicase DDX23	A0A8V8TRI2;A0A8V8TR86;Q9BUQ8;A0A8V8TQ76			cellular component assembly;cellular component organization;cellular macromolecular complex assembly;cellular metabolic process;cellular nitrogen compound metabolic process;cellular process;macromolecular complex assembly;macromolecule metabolic process;metabolic process;mRNA metabolic process;mRNA processing;nitrogen compound metabolic process;nucleobase-containing compound metabolic process;pri…	cell part;extracellular organelle;intracellular membrane-bounded organelle;intracellular non-membrane-bounded organelle;intracellular organelle;macromolecular complex;membrane;mitochondrion;nucleolus;nucleoplasm;nucleus;organelle;plasma membrane;ribonucleoprotein complex;small nuclear ribonucleoprotein complex;spliceosomal complex;vesicle	Spliceosome			0.707297	-0.15573
450	PPP2CA;PPP2CB	Serine/threonine-protein phosphatase 2A catalytic subunit alpha isoform;Serine/threonine-protein phosphatase 2A catalytic subunit beta isoform;Serine/threonine-protein phosphatase	A0A8V8TRB3;P67775;A0A8V8TQA1;P67775-2;A0A8V8TQU8;P62714;B3KQ51;E7ESG8			anatomical structure development;biological regulation;catabolic process;cell cycle;cell death;cellular component assembly;cellular component organization;cellular lipid metabolic process;cellular membrane organization;cellular metabolic process;cellular nitrogen compound metabolic process;cellular process;death;developmental process;lipid metabolic process;macromolecular complex assembly;macromo…	cell part;cytoskeleton;cytosol;extracellular organelle;intracellular membrane-bounded organelle;intracellular non-membrane-bounded organelle;intracellular organelle;macromolecular complex;membrane;mitochondrion;nucleus;organelle;plasma membrane;protein complex;protein serine/threonine phosphatase complex;vesicle	Cell cycle - yeast;Chagas disease (American trypanosomiasis);Hepatitis C;Long-term depression;Meiosis - yeast;mRNA surveillance pathway;Oocyte meiosis;TGF-beta signaling pathway;Tight junction;Wnt signaling pathway			0.703676	-0.115647
451	UBA6	Ubiquitin-like modifier-activating enzyme 6	A0AVT1;A0AVT1-2			catabolic process;cellular metabolic process;cellular process;macromolecule metabolic process;macromolecule modification;metabolic process;primary metabolic process;protein metabolic process;protein modification by small protein conjugation or removal;protein modification process;proteolysis;proteolysis involved in cellular protein catabolic process	cell part;cytoplasm;cytosol	Ubiquitin mediated proteolysis			0.0304271	0.00559425
452	KIAA1598	Shootin-1	A0MZ66;A0MZ66-3;A0MZ66-4;A0MZ66-5;A0MZ66-6;A0MZ66-2;A0MZ66-8			biological regulation;locomotion;response to chemical stimulus;response to external stimulus;response to stimulus	cell part;site of polarized growth				1.20495	-0.111943
453	ILVBL	Acetolactate synthase-like protein	M0R026;A1L0T0				cell part;membrane				0.426138	-0.183095
454	AURKA	Aurora kinase A	Q5QPD4;A3KFJ0;O14965			biological regulation;catabolic process;cell cycle;cell division;cellular component assembly;cellular component organization;cellular localization;cellular metabolic process;cellular process;cytoskeleton organization;developmental process;localization;macromolecule metabolic process;macromolecule modification;metabolic process;microtubule organizing center organization;mitosis;mitotic cell cycle;…	cell part;centrosome;cytoskeleton;cytosol;intracellular membrane-bounded organelle;intracellular non-membrane-bounded organelle;intracellular organelle;macromolecular complex;microtubule organizing center;midbody;nucleus;organelle;protein complex	Oocyte meiosis			1.31623	-0.114829
456	SBNO2;SBNO1	Protein strawberry notch homolog 1;Protein strawberry notch homolog 2	K7ES28;A3KN83-4;Q9Y2G9-3;Q9Y2G9;A3KN83-3;A3KN83-2;A3KN83			anatomical structure development;anatomical structure formation involved in morphogenesis;biological regulation;biosynthetic process;cell activation;cellular metabolic process;cellular nitrogen compound metabolic process;cellular process;developmental process;immune system process;macromolecule metabolic process;metabolic process;nitrogen compound metabolic process;nucleobase-containing compound …					1.17728	-0.353502
457	GTPBP10	GTP-binding protein 10	A4D1E9;A4D1E9-2;C9J8R7;C9JNI1			cellular process;ribosome biogenesis	cell part;chromosome;intracellular membrane-bounded organelle;intracellular non-membrane-bounded organelle;intracellular organelle;mitochondrion;nucleolus;organelle		MitoCarta3.0	Matrix	0.0624938	-0.0266634
458	CNOT1	CCR4-NOT transcription complex subunit 1	A5YKK6-2;A5YKK6;A5YKK6-3			biological regulation;biosynthetic process;catabolic process;cellular metabolic process;cellular nitrogen compound metabolic process;cellular process;developmental process;gene silencing;macromolecule metabolic process;metabolic process;mRNA metabolic process;mRNA processing;multicellular organismal development;multicellular organismal process;nitrogen compound metabolic process;nucleobase-contai…	cell part;cytosol;extracellular space;intracellular membrane-bounded organelle;intracellular non-membrane-bounded organelle;intracellular organelle;macromolecular complex;membrane;microbody;nucleoplasm;organelle;protein complex;ribonucleoprotein complex;transcription factor complex	RNA degradation			0.6866	-0.105381
459	MRPS16	28S ribosomal protein S16, mitochondrial	A6ND22;Q9Y3D3-2;Q9Y3D3			biosynthetic process;cellular component disassembly;cellular component organization;cellular metabolic process;cellular process;macromolecule metabolic process;metabolic process;mitochondrial translation;mitochondrion organization;organelle organization;primary metabolic process;protein metabolic process;translation;translational elongation;translational initiation	cell part;cytoplasm;intracellular membrane-bounded organelle;intracellular non-membrane-bounded organelle;intracellular organelle;macromolecular complex;membrane;mitochondrion;organelle;ribonucleoprotein complex;ribosome;small ribosomal subunit		MitoCarta3.0	Matrix	2.32382	0.252034
460	PGP	Phosphoglycolate phosphatase	A6NDG6;H3BV17			carbohydrate metabolic process;cellular metabolic process;cellular process;macromolecule metabolic process;macromolecule modification;metabolic process;phosphorus metabolic process;primary metabolic process;protein dephosphorylation;protein metabolic process;protein modification process		Glyoxylate and dicarboxylate metabolism			0.184064	-0.149532
461	HCFC1	Host cell factor 1;HCF N-terminal chain 1;HCF N-terminal chain 2;HCF N-terminal chain 3;HCF N-terminal chain 4;HCF N-terminal chain 5;HCF N-terminal chain 6;HCF C-terminal chain 1;HCF C-terminal chain 2;HCF C-terminal chain 3;HCF C-terminal chain 4;HCF C-terminal chain 5;HCF C-terminal chain 6	A6NEM2;P51610-2;P51610;P51610-4			biological regulation;biosynthetic process;cell cycle;cellular component organization;cellular metabolic process;cellular nitrogen compound metabolic process;cellular process;chromatin modification;chromatin organization;chromosome organization;histone modification;macromolecule metabolic process;macromolecule modification;metabolic process;mitochondrion organization;nitrogen compound metabolic p…	cell body;cell part;chromatin remodeling complex;cytoplasm;histone methyltransferase complex;intracellular membrane-bounded organelle;intracellular organelle;macromolecular complex;membrane;mitochondrion;neuronal cell body;nucleoplasm;nucleus;organelle;protein complex				0.769305	0.180829
462	NUDT5	ADP-sugar pyrophosphatase	A6NFX8;Q9UKK9			alcohol metabolic process;carbohydrate metabolic process;catabolic process;cellular metabolic process;cellular nitrogen compound metabolic process;cellular process;heterocycle metabolic process;metabolic process;nitrogen compound metabolic process;nucleobase-containing compound catabolic process;nucleobase-containing compound metabolic process;nucleobase-containing small molecule metabolic proces…	cell part;cytosol;extracellular organelle;intracellular;intracellular membrane-bounded organelle;intracellular organelle;nucleus;organelle;vesicle	Purine metabolism	MitoCarta3.0	unknown	0.0873239	0.0561059
463	WBP2	WW domain-binding protein 2	K7EIJ0;K7ENL2;A6NG10;K7EMC9;Q969T9-2;Q969T9;K7EIN1;K7ESN4			biological regulation;cellular process;establishment of localization;regulation of gene expression, epigenetic;regulation of organelle organization;regulation of protein modification process;response to chemical stimulus;response to endogenous stimulus;response to stimulus	cell part				0.00632904	0.00190703
464	HN1L	Hematological and neurological expressed 1-like protein	H3BMT0;H3BTV5;H3BU16;A6NGP5;H3BMV3;Q9H910-2;Q9H910;Q9H910-3				cell part;cytoplasm;intracellular membrane-bounded organelle;intracellular organelle;membrane;nucleus;organelle;plasma membrane				0.201602	0.135384
469	EIF1AY;EIF1AX	Eukaryotic translation initiation factor 1A, X-chromosomal;Eukaryotic translation initiation factor 1A, Y-chromosomal	A6NJH9;P47813;O14602;X6RAC9			biosynthetic process;cellular metabolic process;cellular process;macromolecule metabolic process;metabolic process;primary metabolic process;protein metabolic process;translation;translational initiation	cell part;cytosol	RNA transport			0.104924	-0.0868964
471	RGPD3;RGPD4	RanBP2-like and GRIP domain-containing protein 3;RanBP2-like and GRIP domain-containing protein 4	J3KNE0;A6NKT7;Q7Z3J3			cellular process;establishment of localization;Golgi vesicle transport;protein targeting;protein transport;transport;vesicle-mediated transport					0.763125	0.0898648
472	CNIH4	Protein cornichon homolog 4	A6NLH6;Q9P003			biological regulation;cellular process;establishment of localization;Golgi vesicle transport;protein transport;response to stimulus;signal transduction;transport;vesicle-mediated transport	cell part;endoplasmic reticulum;intracellular membrane-bounded organelle;intracellular organelle;membrane;organelle				0.697964	-0.595576
474	POLA1	DNA polymerase alpha catalytic subunit;DNA polymerase	P09884;A6NMQ1			biological regulation;biosynthetic process;cell cycle;cell proliferation;cellular component organization;cellular metabolic process;cellular nitrogen compound metabolic process;cellular process;chromosome organization;DNA metabolic process;DNA recombination;DNA repair;DNA replication;homeostatic process;macromolecule metabolic process;metabolic process;mitotic cell cycle;nitrogen compound metabol…	cell part;cytoplasm;intracellular membrane-bounded organelle;intracellular non-membrane-bounded organelle;intracellular organelle;macromolecular complex;nuclear envelope;nucleolus;nucleoplasm;nucleus;organelle;protein complex	DNA replication;Purine metabolism;Pyrimidine metabolism			0.708401	0.146686
475	TP53BP1	Tumor suppressor p53-binding protein 1	A6NNK5;Q12888;Q12888-3;Q12888-2;C9JXV0			biological regulation;biosynthetic process;cellular metabolic process;cellular nitrogen compound metabolic process;cellular process;DNA metabolic process;DNA recombination;DNA repair;macromolecule metabolic process;metabolic process;nitrogen compound metabolic process;nucleobase-containing compound metabolic process;primary metabolic process;response to DNA damage stimulus;response to stimulus;re…	cell part;cytoplasm;intracellular membrane-bounded organelle;intracellular non-membrane-bounded organelle;intracellular organelle;kinetochore;macromolecular complex;nucleoplasm;nucleus;organelle;protein complex				1.00152	-0.576676
476	CPNE1	Copine-1	Q99829;Q5JX59;F2Z2V0;A6PVH9;E7ENH5;Q5JX44;Q5JX60;Q5JX58;B0QZ18;Q5JX56;Q5JX55;Q5JX61;Q5JX52;Q5JX45;Q5JX54			biological regulation;biosynthetic process;cellular lipid metabolic process;cellular metabolic process;cellular process;establishment of localization;lipid metabolic process;macromolecule metabolic process;metabolic process;primary metabolic process;protein metabolic process;proteolysis;response to chemical stimulus;response to stimulus;small molecule metabolic process;transport;vesicle-mediated …	cell part;cytoplasm;cytosol;extracellular organelle;intracellular membrane-bounded organelle;intracellular organelle;membrane;nucleus;organelle;plasma membrane;vesicle				1.81077	0.272391
478	RPL23A	60S ribosomal protein L23a	H7BY10;K7EJV9;K7ERT8;A8MUS3;P62750;K7EMA7			biosynthetic process;catabolic process;cell proliferation;cellular component disassembly;cellular component organization;cellular metabolic process;cellular nitrogen compound metabolic process;cellular process;establishment of localization;macromolecule metabolic process;metabolic process;mRNA metabolic process;nitrogen compound metabolic process;nucleobase-containing compound metabolic process;p…	cell part;cytoplasm;cytosol;extracellular organelle;intracellular membrane-bounded organelle;intracellular non-membrane-bounded organelle;intracellular organelle;macromolecular complex;nucleolus;nucleus;organelle;ribonucleoprotein complex;ribosome;vesicle	Ribosome			0.12095	0.040945
482	SRRM1	Serine/arginine repetitive matrix protein 1	A9Z1X7;Q8IYB3-2;Q8IYB3;M0R088			biosynthetic process;cellular metabolic process;cellular nitrogen compound metabolic process;cellular process;establishment of localization;macromolecule metabolic process;metabolic process;mRNA metabolic process;mRNA processing;nitrogen compound metabolic process;nuclear transport;nucleobase-containing compound metabolic process;nucleobase-containing compound transport;nucleocytoplasmic transpor…	cell part;cytosol;intracellular membrane-bounded organelle;intracellular organelle;macromolecular complex;nucleoplasm;nucleus;organelle;ribonucleoprotein complex;spliceosomal complex	mRNA surveillance pathway;RNA transport			1.37389	-0.828903
483	CSNK1E;CSNK1D	Casein kinase I isoform delta;Casein kinase I isoform epsilon	B0QY35;B0QY34;H7BYT1;P48730-2;P48730;P49674;B0QY36;H0Y645;A0A669KBC0			biological regulation;cell cycle;cellular component assembly;cellular component organization;cellular localization;cellular membrane organization;cellular metabolic process;cellular nitrogen compound metabolic process;cellular process;cytoskeleton organization;DNA metabolic process;DNA repair;endocytosis;establishment of localization;localization;macromolecule metabolic process;macromolecule modi…	cell part;centrosome;cytoplasm;cytosol;Golgi apparatus;intracellular membrane-bounded organelle;intracellular non-membrane-bounded organelle;intracellular organelle;macromolecular complex;membrane;microtubule organizing center;nucleus;organelle;plasma membrane;protein complex;ribonucleoprotein complex	Circadian rhythm - fly;Circadian rhythm - mammal;Gap junction;Hedgehog signaling pathway;Wnt signaling pathway			0.351579	-0.112719
484	EIF3L	Eukaryotic translation initiation factor 3 subunit L	B0QY89;Q9Y262;Q9Y262-2;B0QY90			biological regulation;cellular component assembly;cellular component organization;cellular macromolecular complex assembly;cellular process;macromolecular complex assembly;regulation of translation;ribonucleoprotein complex assembly;translational initiation	cell part;macromolecular complex;membrane;nucleoplasm;protein complex;ribonucleoprotein complex				0.0827243	0.0234583
486	UBE2I	SUMO-conjugating enzyme UBC9	H3BPC4;H3BQQ9;B0QYN7;P63279			biological regulation;catabolic process;cell division;cellular component organization;cellular metabolic process;cellular process;chromosome segregation;macromolecule metabolic process;macromolecule modification;metabolic process;mitosis;nuclear division;organelle fission;organelle organization;primary metabolic process;protein metabolic process;protein modification by small protein conjugation o…	cell part;cell projection;cytoplasm;intracellular membrane-bounded organelle;intracellular organelle;neuron projection;nucleoplasm;nucleus;organelle;synapse	RNA transport;Ubiquitin mediated proteolysis			0.181366	0.188593
487	MMS19	MMS19 nucleotide excision repair protein homolog	F8WCH8;B0QZ77;Q5T454;Q96T76-7;Q96T76-5;Q96T76-9;Q96T76;Q96T76-8			biological regulation;biosynthetic process;cellular metabolic process;cellular nitrogen compound metabolic process;cellular process;chromosome segregation;cofactor metabolic process;DNA metabolic process;DNA repair;macromolecule metabolic process;metabolic process;nitrogen compound metabolic process;nucleobase-containing compound metabolic process;primary metabolic process;response to chemical st…	cell part;cytoplasm;intracellular membrane-bounded organelle;intracellular non-membrane-bounded organelle;intracellular organelle;macromolecular complex;membrane;nucleoplasm;nucleus;organelle;protein complex;transcription factor complex				0.419023	0.194923
488	ARCN1	Coatomer subunit delta	B0YIW6;P48444;P48444-2			behavior;cellular component organization;cellular process;developmental maturation;developmental process;establishment of localization;Golgi vesicle transport;membrane organization;multicellular organismal process;organelle organization;pigmentation;protein transport;response to stimulus;transport;vesicle organization;vesicle-mediated transport	AP-type membrane coat adaptor complex;cell part;cytoplasm;cytosol;endoplasmic reticulum;Golgi apparatus;intracellular membrane-bounded organelle;intracellular organelle;macromolecular complex;membrane;organelle;protein complex				1.82916	-0.146276
489	MPST	Sulfurtransferase;3-mercaptopyruvate sulfurtransferase	B1AH49;P25325;P25325-2			biosynthetic process;catabolic process;cellular metabolic process;cellular nitrogen compound metabolic process;cellular process;metabolic process;nitrogen compound metabolic process;organic acid metabolic process;response to chemical stimulus;response to stimulus;small molecule metabolic process;sulfur compound metabolic process	cell part;cell projection;extracellular organelle;membrane;neuron projection;organelle;synapse;vesicle	Cysteine and methionine metabolism;Sulfur relay system	MitoCarta3.0	MIM	0.614878	-0.207674
491	TSPO	Translocator protein	B1AH87;P30536			aging;anatomical structure development;anatomical structure morphogenesis;behavior;biological regulation;biosynthetic process;cell death;cell motility;cell proliferation;cellular component morphogenesis;cellular component movement;cellular component organization;cellular metabolic process;cellular nitrogen compound metabolic process;cellular process;cofactor metabolic process;death;developmental …	cell part;cytoplasm;extracellular organelle;intracellular membrane-bounded organelle;intracellular organelle;membrane;mitochondrion;organelle;vesicle	Neuroactive ligand-receptor interaction	MitoCarta3.0	MOM	4.06056	-0.352676
496	PRPS1	Ribose-phosphate pyrophosphokinase 1	P60891;B1ALA9;A0A2R8Y7H4;P60891-2			alcohol metabolic process;anatomical structure development;anatomical structure morphogenesis;biosynthetic process;carbohydrate metabolic process;cellular aromatic compound metabolic process;cellular metabolic process;cellular nitrogen compound metabolic process;cellular process;developmental process;heterocycle metabolic process;metabolic process;nitrogen compound metabolic process;nucleobase-co…	cell part;cytosol;macromolecular complex;protein complex	Pentose phosphate pathway;Purine metabolism			0.489597	-0.0949535
497	SOAT1	Sterol O-acyltransferase 1	B1APM4;P35610;P35610-3;P35610-2		+	alcohol metabolic process;biological regulation;cell differentiation;cellular component assembly;cellular component organization;cellular lipid metabolic process;cellular metabolic process;cellular process;developmental process;establishment of localization;homeostatic process;lipid metabolic process;lipid transport;localization;macromolecular complex assembly;metabolic process;multicellular orga…	cell part;endoplasmic reticulum;intracellular membrane-bounded organelle;intracellular organelle;membrane;organelle	Steroid biosynthesis			4.69319	-1.10497
498	EPS15	Epidermal growth factor receptor substrate 15	B1AUU8;P42566			biological regulation;cell proliferation;cellular component assembly;cellular component organization;cellular macromolecular complex assembly;cellular membrane organization;cellular process;endocytosis;endosome transport;establishment of localization;Golgi vesicle transport;interspecies interaction between organisms;locomotion;macromolecular complex assembly;membrane invagination;membrane organiz…	AP-type membrane coat adaptor complex;cell part;cytoplasm;cytosol;intracellular membrane-bounded organelle;intracellular organelle;macromolecular complex;membrane;organelle;plasma membrane;protein complex	Endocytosis			0.167255	0.0118286
501	EIF3H	Eukaryotic translation initiation factor 3 subunit H	B3KS98;O15372;E5RJT0			biological regulation;biosynthetic process;cellular component assembly;cellular component organization;cellular macromolecular complex assembly;cellular metabolic process;cellular process;macromolecular complex assembly;macromolecule metabolic process;metabolic process;primary metabolic process;protein metabolic process;regulation of translation;ribonucleoprotein complex assembly;translation;tran…	cell part;cytosol;extracellular organelle;macromolecular complex;membrane;organelle;protein complex;ribonucleoprotein complex;vesicle	Measles;RNA transport			0.46567	0.059038
503	PTGES3L-AARSD1;AARSD1	Alanyl-tRNA editing protein Aarsd1	C9J5N1;B3KSP9;Q9BTE6;Q9BTE6-2;Q9BTE6-3;K7EQ85			amine metabolic process;cellular amino acid metabolic process;cellular ketone metabolic process;cellular metabolic process;cellular nitrogen compound metabolic process;cellular process;macromolecule metabolic process;metabolic process;nitrogen compound metabolic process;nucleobase-containing compound metabolic process;organic acid metabolic process;primary metabolic process;RNA metabolic process;…	cell part;cytoplasm;intracellular membrane-bounded organelle;intracellular organelle;nucleus;organelle				0.352505	0.0797378
505	DBNL	Drebrin-like protein	B4DDD6;Q9UJU6;Q9UJU6-2;Q9UJU6-3;F8WBG8;Q9UJU6-6			anatomical structure morphogenesis;biological regulation;cell death;cellular component assembly;cellular component disassembly;cellular component morphogenesis;cellular component organization;cellular membrane organization;cellular metabolic process;cellular process;death;developmental process;endocytosis;establishment of localization;immune system process;macromolecular complex assembly;macromol…	cell cortex;cell part;cell projection;cytoplasm;cytosol;extracellular organelle;intracellular;intracellular non-membrane-bounded organelle;intracellular organelle;macromolecular complex;membrane;neuron projection;organelle;plasma membrane;protein complex;vesicle				0.772031	0.147422
506	CNN2	Calponin;Calponin-2	B4DDF4;B4DUT8;Q99439;A0A087X271;H3BVI6;Q99439-2;A0A087X1X5			anatomical structure development;biological regulation;cellular component organization;cellular process;cytoskeleton organization;developmental process;organelle organization;regulation of transport;response to abiotic stimulus;response to external stimulus;response to stimulus;response to stress	cell part;cytoskeleton;extracellular organelle;intracellular non-membrane-bounded organelle;intracellular organelle;membrane;organelle;vesicle				0.771336	-0.0815225
508	SDCBP	Syntenin-1	B4DHN5;E9PBU7;G5EA09;O00560-2;O00560;O00560-3			biological regulation;cell communication;cell-cell signaling;cellular component assembly;cellular component organization;cellular process;cytoskeleton organization;establishment of localization;locomotion;organelle organization;protein targeting;protein transport;response to chemical stimulus;response to external stimulus;response to stimulus;signal transduction;signaling;transport	cell part;cytoplasm;cytoplasmic membrane-bounded vesicle;cytoskeleton;cytosol;extracellular organelle;extracellular space;intracellular membrane-bounded organelle;intracellular non-membrane-bounded organelle;intracellular organelle;macromolecular complex;membrane;nucleus;organelle;plasma membrane;protein complex;receptor complex;vesicle				1.66389	0.282997
509	COPS2	COP9 signalosome complex subunit 2	B4DIH5;P61201;P61201-2;H0YKU5;H0YM03			biological regulation;biosynthetic process;cell differentiation;cell proliferation;cellular metabolic process;cellular nitrogen compound metabolic process;cellular process;developmental process;macromolecule metabolic process;macromolecule modification;metabolic process;nitrogen compound metabolic process;nucleobase-containing compound metabolic process;primary metabolic process;protein metabolic…	cell part;cytoplasm;macromolecular complex;protein complex				0.16404	-0.0563371
511	CS	Citrate synthase, mitochondrial;Citrate synthase	O75390;B4DJV2;A0A0C4DGI3			carbohydrate metabolic process;catabolic process;cellular metabolic process;cellular process;cofactor metabolic process;metabolic process;primary metabolic process;small molecule metabolic process	cell part;extracellular organelle;intracellular membrane-bounded organelle;intracellular organelle;mitochondrion;nucleus;organelle;vesicle	Citrate cycle (TCA cycle);Glyoxylate and dicarboxylate metabolism	MitoCarta3.0	Matrix	2.43562	-1.13367
512	PWP1	Periodic tryptophan protein 1 homolog	B4DJV5;Q13610			biosynthetic process;cellular metabolic process;cellular nitrogen compound metabolic process;cellular process;macromolecule metabolic process;metabolic process;nitrogen compound metabolic process;nucleobase-containing compound metabolic process;primary metabolic process;RNA metabolic process	cell part;Golgi apparatus;intracellular membrane-bounded organelle;intracellular non-membrane-bounded organelle;intracellular organelle;nucleolus;nucleus;organelle				0.0871063	0.05694
513	CARS	Cysteine--tRNA ligase, cytoplasmic	B4DKY1;P49589-2;P49589;P49589-3			amine metabolic process;cellular amino acid metabolic process;cellular ketone metabolic process;cellular metabolic process;cellular nitrogen compound metabolic process;cellular process;macromolecule metabolic process;metabolic process;nitrogen compound metabolic process;nucleobase-containing compound metabolic process;organic acid metabolic process;primary metabolic process;RNA metabolic process;…	cell part;cytoplasm;cytosol	Aminoacyl-tRNA biosynthesis			0.339795	-0.242096
514	SLC25A10	Mitochondrial dicarboxylate carrier	B4DLN1;Q9UBX3;Q9UBX3-2			alcohol metabolic process;amine metabolic process;biosynthetic process;carbohydrate metabolic process;catabolic process;cellular amino acid metabolic process;cellular ketone metabolic process;cellular metabolic process;cellular nitrogen compound metabolic process;cellular process;establishment of localization;ion transport;macromolecule metabolic process;metabolic process;nitrogen compound metabo…	cell part;intracellular membrane-bounded organelle;intracellular non-membrane-bounded organelle;intracellular organelle;macromolecular complex;membrane;mitochondrion;nucleus;organelle;ribonucleoprotein complex;ribosome	Proximal tubule bicarbonate reclamation	MitoCarta3.0	MIM	0.107957	-0.0445476
515	NQO1	NAD(P)H dehydrogenase [quinone] 1	B4DLR8;P15559-3;P15559-2;P15559;H3BNV2;H3BRK3			aging;biological regulation;biosynthetic process;cell communication;cell-cell signaling;cellular metabolic process;cellular nitrogen compound metabolic process;cellular process;developmental process;metabolic process;nitrogen compound metabolic process;response to chemical stimulus;response to endogenous stimulus;response to external stimulus;response to extracellular stimulus;response to stimulu…	cell body;cell part;cytoplasm;cytosol;extracellular organelle;neuronal cell body;organelle;vesicle				4.11196	-0.234438
517	MTAP	Purine nucleoside phosphorylase;S-methyl-5-thioadenosine phosphorylase	F8WES2;J3QSB7;B4DUC8;Q13126-7;Q13126-4;Q13126;Q13126-6;Q13126-5;Q13126-3;Q13126-2			amine metabolic process;biosynthetic process;cellular amino acid metabolic process;cellular ketone metabolic process;cellular metabolic compound salvage;cellular metabolic process;cellular nitrogen compound metabolic process;cellular process;heterocycle metabolic process;metabolic process;nitrogen compound metabolic process;nucleobase-containing compound metabolic process;nucleobase-containing sm…	cell part;cytoplasm;cytosol;extracellular organelle;intracellular membrane-bounded organelle;intracellular organelle;nucleus;organelle;vesicle	Cysteine and methionine metabolism			1.2958	-0.295391
519	ACTR3;ACTR3B	Actin-related protein 3;Actin-related protein 3B	B4DXW1;P61158;F8WDR7;Q9P1U1-2;Q9P1U1			anatomical structure morphogenesis;biological regulation;cell division;cellular component morphogenesis;cellular component movement;cellular component organization;cellular localization;cellular process;cytokinesis;cytoskeleton organization;developmental process;establishment of localization;establishment or maintenance of cell polarity;immune system process;localization;locomotion;organelle loca…	cell part;cell projection;cytoplasm;cytoskeleton;cytosol;extracellular organelle;intracellular non-membrane-bounded organelle;intracellular organelle;macromolecular complex;membrane;organelle;protein complex;synapse;vesicle				0.421531	0.139011
520	HNRNPC	Heterogeneous nuclear ribonucleoproteins C1/C2	P07910-2;G3V4C1;B4DY08;G3V4W0;P07910;G3V2Q1;G3V576;P07910-4;G3V575;G3V555;G3V251;G3V2D6;P07910-3;G3V3K6;G3V5X6			biological regulation;cell differentiation;cellular component organization;cellular metabolic process;cellular nitrogen compound metabolic process;cellular process;chromatin modification;chromatin organization;chromosome organization;developmental process;macromolecule metabolic process;metabolic process;mRNA metabolic process;mRNA processing;nitrogen compound metabolic process;nucleobase-contain…	cell part;cytosol;extracellular organelle;intracellular membrane-bounded organelle;intracellular organelle;macromolecular complex;membrane;nucleoplasm;nucleus;organelle;protein complex;ribonucleoprotein complex;spliceosomal complex;vesicle	Spliceosome			0.128423	0.132625
521	ILF2	Interleukin enhancer-binding factor 2	B4DY09;Q12905			biological regulation;biosynthetic process;cellular metabolic process;cellular nitrogen compound metabolic process;cellular process;immune system process;macromolecule metabolic process;metabolic process;nitrogen compound metabolic process;nucleobase-containing compound metabolic process;primary metabolic process;response to stimulus;RNA metabolic process	cell part;cytoplasm;intracellular membrane-bounded organelle;intracellular non-membrane-bounded organelle;intracellular organelle;macromolecular complex;membrane;nucleolus;nucleoplasm;nucleus;organelle;ribonucleoprotein complex				1.03643	0.20868
522	STK26;STK24	Serine/threonine-protein kinase 26;Serine/threonine-protein kinase 24;Serine/threonine-protein kinase 24 36 kDa subunit;Serine/threonine-protein kinase 24 12 kDa subunit	Q8NBY1;Q9P289;B4E0Y9;Q9P289-2;Q9P289-3;H0Y630;B4DR80;Q9Y6E0;Q9Y6E0-2			biological regulation;cell death;cellular component assembly;cellular component disassembly;cellular component organization;cellular metabolic process;cellular process;death;macromolecule metabolic process;macromolecule modification;metabolic process;phosphorus metabolic process;primary metabolic process;protein metabolic process;protein modification process;protein phosphorylation;regulation of …	cell part;centrosome;cytoplasm;cytoplasmic membrane-bounded vesicle;cytosol;extracellular organelle;Golgi apparatus;intracellular membrane-bounded organelle;intracellular non-membrane-bounded organelle;intracellular organelle;membrane;microtubule organizing center;nucleolus;nucleoplasm;nucleus;organelle;vesicle				0.0350478	-0.00502292
523	SLFN5	Schlafen family member 5	B4E128;Q08AF3-2;Q08AF3			cell differentiation;cellular process;developmental process	cell part;intracellular membrane-bounded organelle;intracellular organelle;nucleus;organelle				1.03811	0.092581
525	EML4	Echinoderm microtubule-associated protein-like 4	B5MBZ0;Q9HC35-2;Q9HC35			biological regulation;cellular component organization;cellular process;mitosis;nuclear division;organelle fission;organelle organization;regulation of organelle organization	cell part;cytoplasm;intracellular non-membrane-bounded organelle;intracellular organelle;macromolecular complex;membrane;organelle;protein complex				0.0614485	0.0384703
527	PES1	Pescadillo homolog	B5MCF9;O00541-2;O00541;B3KXD6			biological regulation;cell proliferation;cellular component organization;cellular localization;cellular metabolic process;cellular nitrogen compound metabolic process;cellular process;localization;macromolecule metabolic process;metabolic process;nitrogen compound metabolic process;nucleobase-containing compound metabolic process;nucleus organization;organelle organization;primary metabolic proce…	cell part;chromosome;cytoplasm;intracellular membrane-bounded organelle;intracellular non-membrane-bounded organelle;intracellular organelle;macromolecular complex;membrane;nucleolus;nucleoplasm;nucleus;organelle;preribosome;protein complex;ribonucleoprotein complex				0.165213	-0.0534459
528	BZW2	Basic leucine zipper and W2 domain-containing protein 2	B5MCH7;E7ETZ4;Q9Y6E2;B5MCE7			anatomical structure development;cell differentiation;cellular process;developmental process	cell part;membrane				0.432872	-0.13277
530	RAN	GTP-binding nuclear protein Ran	B5MDF5;P62826;J3KQE5;F5H018			anatomical structure development;biological regulation;cell development;cell division;cellular component organization;cellular localization;cellular metabolic process;cellular nitrogen compound metabolic process;cellular process;cytoskeleton organization;developmental process;DNA metabolic process;establishment of localization;localization;macromolecule metabolic process;metabolic process;mitosis…	cell part;cytoplasm;cytoplasmic membrane-bounded vesicle;cytosol;endosome;extracellular organelle;intracellular;intracellular membrane-bounded organelle;intracellular non-membrane-bounded organelle;intracellular organelle;macromolecular complex;membrane;midbody;nuclear pore;nucleocytoplasmic shuttling complex;nucleolus;nucleoplasm;nucleus;organelle;protein complex;vesicle	Ribosome biogenesis in eukaryotes;RNA transport			0.0735059	-0.00913684
531	ERCC6L	DNA excision repair protein ERCC-6-like	B5MDQ0;Q2NKX8			biological regulation;cell cycle;cell division;cellular component organization;cellular process;mitosis;mitotic cell cycle;nuclear division;organelle fission;organelle organization;response to stimulus;signal transduction	cell part;centrosome;cytoplasm;cytosol;intracellular non-membrane-bounded organelle;intracellular organelle;kinetochore;macromolecular complex;membrane;microtubule organizing center;nucleoplasm;organelle;plasma membrane;protein complex				1.01563	-0.350355
532	EIF3C;EIF3CL	Eukaryotic translation initiation factor 3 subunit C;Eukaryotic translation initiation factor 3 subunit C-like protein	Q99613-2;Q99613;B5ME19			biological regulation;biosynthetic process;cellular component assembly;cellular component organization;cellular macromolecular complex assembly;cellular metabolic process;cellular process;macromolecular complex assembly;macromolecule metabolic process;metabolic process;primary metabolic process;protein metabolic process;regulation of translation;ribonucleoprotein complex assembly;translation;tran…	cell part;cytosol;macromolecular complex;protein complex;ribonucleoprotein complex	RNA transport			0.848363	-0.0544553
535	SMAD3;SMAD2;SMAD9	Mothers against decapentaplegic homolog;Mothers against decapentaplegic homolog 3;Mothers against decapentaplegic homolog 9;Mothers against decapentaplegic homolog 2	H0YMP2;H0YL71;H3BP09;H3BVD1;K7EJX0;B7Z5N5;P84022-3;P84022-2;P84022;O15198-2;Q15796-2;Q15796;O15198			anatomical structure development;anatomical structure formation involved in morphogenesis;anatomical structure morphogenesis;biological regulation;biosynthetic process;cell activation;cell development;cell differentiation;cell junction organization;cellular component assembly;cellular component organization;cellular macromolecular complex assembly;cellular metabolic process;cellular nitrogen comp…	cell part;cytoplasm;cytosol;intracellular;intracellular membrane-bounded organelle;intracellular organelle;macromolecular complex;membrane;nucleoplasm;nucleus;organelle;plasma membrane;protein complex;receptor complex;transcription factor complex	Adherens junction;Cell cycle;Chagas disease (American trypanosomiasis);Colorectal cancer;Endocytosis;Pancreatic cancer;Pathways in cancer;TGF-beta signaling pathway;Wnt signaling pathway			0.296818	-0.105617
537	DDX27	Probable ATP-dependent RNA helicase DDX27	B7Z6D5;Q96GQ7			cellular metabolic process;cellular nitrogen compound metabolic process;cellular process;macromolecule metabolic process;metabolic process;nitrogen compound metabolic process;nucleobase-containing compound metabolic process;primary metabolic process;RNA metabolic process	cell part;cytoplasm;intracellular non-membrane-bounded organelle;intracellular organelle;nucleolus;organelle				0.258404	0.110908
538	MYL6	Myosin light polypeptide 6	P60660;F8W1R7;G3V1V0;G8JLA2;J3KND3;B7Z6Z4;P60660-2;F8VPF3;G3V1Y7;F8VZU9;F8W180			anatomical structure development;biological regulation;cellular component movement;cellular process;developmental process;locomotion;metabolic process;multicellular organismal process;muscle contraction;response to chemical stimulus;response to external stimulus;response to stimulus;signal transduction	brush border;cell part;cell projection;cytosol;extracellular organelle;macromolecular complex;membrane;organelle;protein complex;vesicle	Vascular smooth muscle contraction			0.801781	0.0205499
540	NAP1L1	Nucleosome assembly protein 1-like 1	P55209;H0YHC3;P55209-2;P55209-3;F8W0J6;H0YIV4;B7Z9C2;F8VV59;F5H4R6;F8VY35;F8VUX1;F8VXI6;F8W118;F8W020;H0YH88;F8VRJ2;F8W543;F8VVB5			biological regulation;biosynthetic process;cellular component assembly;cellular component organization;cellular macromolecular complex assembly;cellular metabolic process;cellular nitrogen compound metabolic process;cellular process;chromatin organization;chromosome organization;DNA metabolic process;DNA replication;macromolecular complex assembly;macromolecule metabolic process;metabolic process…	cell part;cytoplasmic membrane-bounded vesicle;intracellular membrane-bounded organelle;intracellular organelle;membrane;nucleus;organelle;vesicle				1.0714	0.136808
541	IMP4	U3 small nucleolar ribonucleoprotein protein IMP4	B9A008;E7ENR5;B8ZZ47;H0Y714;Q96G21			cellular metabolic process;cellular nitrogen compound metabolic process;cellular process;macromolecule metabolic process;metabolic process;nitrogen compound metabolic process;nucleobase-containing compound metabolic process;primary metabolic process;RNA metabolic process;RNA processing;rRNA processing	cell part;intracellular non-membrane-bounded organelle;intracellular organelle;macromolecular complex;nucleolus;organelle;preribosome;protein complex;ribonucleoprotein complex	Ribosome biogenesis in eukaryotes			2.00031	-0.799902
546	PCYT1A;PCYT1B	Choline-phosphate cytidylyltransferase B;Choline-phosphate cytidylyltransferase A	H7BZN1;H7C1T3;C9J050;C9JEJ2;Q9Y5K3-2;Q9Y5K3-4;Q9Y5K3-3;P49585;Q9Y5K3			alcohol metabolic process;amine metabolic process;biosynthetic process;cellular lipid metabolic process;cellular metabolic process;cellular nitrogen compound metabolic process;cellular process;lipid metabolic process;metabolic process;multicellular organismal process;nitrogen compound metabolic process;primary metabolic process;rhythmic process;small molecule metabolic process	cell part;cytoplasm;cytosol;membrane	Glycerophospholipid metabolism;Phosphonate and phosphinate metabolism			1.67713	-0.452976
547	PFN2	Profilin;Profilin-2	C9J0J7;G5E9Q6;P35080-2			biological regulation;cellular component organization;cellular process;cytoskeleton organization;organelle organization;regulation of organelle organization;regulation of protein modification process;regulation of transport	cell part;cytoplasm;cytoskeleton;extracellular organelle;intracellular non-membrane-bounded organelle;intracellular organelle;organelle;vesicle	Regulation of actin cytoskeleton;Shigellosis			0.314939	0.0371525
548	SRI	Sorcin	C9J0K6;P30626-3;P30626-2;P30626;B4DHQ6			anatomical structure development;biological regulation;cellular homeostasis;cellular ion homeostasis;cellular process;developmental process;establishment of localization;homeostatic process;ion transport;macromolecule metabolic process;metabolic process;primary metabolic process;protein metabolic process;proteolysis;regulation of transport;response to stimulus;signal transduction;transport	cell part;cytoplasm;cytosol;endoplasmic reticulum;extracellular organelle;intracellular membrane-bounded organelle;intracellular organelle;membrane;mitochondrion;nucleoplasm;organelle;vesicle				0.619159	0.123977
550	EEF1E1;EEF1E1-BLOC1S5	Eukaryotic translation elongation factor 1 epsilon-1	D6RBD7;C9J1V9;O43324-2;O43324;H0YAH9;H0YAL7			amine metabolic process;biological regulation;cellular amino acid metabolic process;cellular ketone metabolic process;cellular metabolic process;cellular nitrogen compound metabolic process;cellular process;macromolecule metabolic process;metabolic process;nitrogen compound metabolic process;nucleobase-containing compound metabolic process;organic acid metabolic process;primary metabolic process;…	cell part;cytoplasm;cytosol;extracellular organelle;intracellular membrane-bounded organelle;intracellular organelle;nucleus;organelle;vesicle				0.110302	0.0170183
551	ARF5	ADP-ribosylation factor 5	C9J1Z8;P84085			biological regulation;cellular process;establishment of localization;metabolic process;protein transport;response to stimulus;signal transduction;transport;vesicle-mediated transport	cell part;extracellular organelle;Golgi apparatus;intracellular;intracellular membrane-bounded organelle;intracellular organelle;membrane;organelle;plasma membrane;vesicle		MitoCarta3.0	unknown	0.71771	-0.33365
552	UBE2E1;UBE2E2;UBE2E3	Ubiquitin-conjugating enzyme E2 E1;Ubiquitin-conjugating enzyme E2 E2;Ubiquitin-conjugating enzyme E2 E3	C9J2P0;P51965-3;P51965;A0A087X283;H7C061;B7Z306;R4GND1;A0A1B0GX65;P51965-2;Q96LR5;Q969T4			biological regulation;catabolic process;cell cycle;cellular component organization;cellular metabolic process;cellular process;chromatin modification;chromatin organization;chromosome organization;histone modification;macromolecule metabolic process;macromolecule modification;metabolic process;mitotic cell cycle;organelle organization;primary metabolic process;protein metabolic process;protein mo…	cell part;cytoplasm;cytosol;intracellular membrane-bounded organelle;intracellular organelle;macromolecular complex;nucleoplasm;nucleus;organelle;protein complex;ubiquitin ligase complex	Protein processing in endoplasmic reticulum;Ubiquitin mediated proteolysis			1.30154	-0.752901
553	POLR2B	DNA-directed RNA polymerase II subunit RPB2;DNA-directed RNA polymerase	P30876;C9J2Y9;C9J4M6			biological regulation;biosynthetic process;cellular metabolic process;cellular nitrogen compound metabolic process;cellular process;developmental process;DNA metabolic process;DNA repair;macromolecule metabolic process;metabolic process;mRNA metabolic process;mRNA processing;nitrogen compound metabolic process;nucleobase-containing compound metabolic process;primary metabolic process;response to …	cell part;intracellular membrane-bounded organelle;intracellular organelle;macromolecular complex;membrane;nucleoplasm;nucleus;organelle;protein complex;RNA polymerase complex	Huntington's disease;Purine metabolism;Pyrimidine metabolism;RNA polymerase			0.346918	0.0621792
555	RPL37A	60S ribosomal protein L37a	C9J4Z3;P61513;G5E9R3;M0R0A1;Q6P4E4;E9PEL3;M0R2L6			biosynthetic process;catabolic process;cellular component disassembly;cellular component organization;cellular metabolic process;cellular nitrogen compound metabolic process;cellular process;establishment of localization;macromolecule metabolic process;metabolic process;mRNA metabolic process;nitrogen compound metabolic process;nucleobase-containing compound metabolic process;primary metabolic pr…	cell part;cytosol;extracellular organelle;intracellular membrane-bounded organelle;intracellular non-membrane-bounded organelle;intracellular organelle;macromolecular complex;nucleus;organelle;ribonucleoprotein complex;ribosome;vesicle	Ribosome			1.51778	-1.27157
556	NAA50	N-alpha-acetyltransferase 50	C9J5D1;E7EQ69;Q9GZZ1;B0AZT5;Q9GZZ1-2			cellular component organization;cellular metabolic process;cellular process;chromatin modification;chromatin organization;chromosome organization;histone modification;macromolecule metabolic process;macromolecule modification;metabolic process;organelle organization;peptidyl-amino acid modification;primary metabolic process;protein acylation;protein metabolic process;protein modification process	cell part;cytoplasm;extracellular organelle;organelle;vesicle				0.780859	-0.541244
559	NAP1L4	Nucleosome assembly protein 1-like 4	E9PKT8;C9J6D1;C9JZI7;Q99733;Q99733-2;E9PNW0;E9PJJ2;E9PS34;E9PNJ7;A8MXH2			cellular component assembly;cellular component organization;cellular macromolecular complex assembly;cellular process;chromatin organization;chromosome organization;macromolecular complex assembly;organelle organization	cell part;cytoplasm;intracellular membrane-bounded organelle;intracellular organelle;nucleus;organelle				0.484395	0.0565604
561	TNPO3	Transportin-3	C9J7E5;Q9Y5L0-3;Q9Y5L0;Q9Y5L0-1;Q9Y5L0-5;E9PFH4			establishment of localization;nuclear transport;nucleocytoplasmic transport;protein targeting;protein transport;transport	cell part;cytoplasm;intracellular membrane-bounded organelle;intracellular organelle;nucleus;organelle				1.01997	-0.197215
562	CALD1	Caldesmon	C9J813;E9PGZ1;E7EX44;Q05682-5;Q05682-4;Q05682-3;Q05682-6;Q05682-2;Q05682;A0A6Q8PGI1			cellular component movement;cellular process;multicellular organismal process;muscle contraction	cell part;cytoskeleton;cytosol;intracellular non-membrane-bounded organelle;intracellular organelle;membrane;organelle;plasma membrane	Vascular smooth muscle contraction			1.01676	0.145464
563	CYP20A1	Cytochrome P450 20A1	F8WBE2;C9J8K7;E9PHG5;Q6UW02-2;Q6UW02				cell part;membrane				0.310228	-0.102842
564	COX17	Cytochrome c oxidase copper chaperone	C9J8T6;Q14061			anatomical structure development;cellular metabolic process;cellular process;developmental process;establishment of localization;generation of precursor metabolites and energy;ion transport;metabolic process;transport	cell part;cytoplasm;intracellular membrane-bounded organelle;intracellular organelle;mitochondrion;organelle	Oxidative phosphorylation	MitoCarta3.0	IMS	0.0368815	-0.0162481
567	NMD3	60S ribosomal export protein NMD3	C9JA08;Q96D46			cellular localization;cellular process;establishment of localization;localization;nuclear transport;nucleocytoplasmic transport;protein transport;ribosomal subunit export from nucleus;transport	cell part;cytoplasm;intracellular membrane-bounded organelle;intracellular non-membrane-bounded organelle;intracellular organelle;membrane;nucleolus;nucleoplasm;nucleus;organelle	Ribosome biogenesis in eukaryotes;RNA transport			0.374746	-0.0513982
568	SSR3	Translocon-associated protein subunit gamma	C9JA28;Q9UNL2;Q9UNL2-2;C9J365			biosynthetic process;cellular metabolic process;cellular process;establishment of localization;macromolecule metabolic process;metabolic process;primary metabolic process;protein metabolic process;protein targeting;protein transport;translation;transport	cell part;macromolecular complex;protein complex;Sec61 translocon complex	Protein processing in endoplasmic reticulum			0.560413	-0.442919
572	GPS1	COP9 signalosome complex subunit 1	C9JFE4;Q13098-5;Q13098;Q13098-7;Q13098-6;A0A096LP07;A0A096LPJ3;A8K070			biological regulation;cell cycle;cellular metabolic process;cellular process;macromolecule metabolic process;macromolecule modification;metabolic process;primary metabolic process;protein metabolic process;protein modification by small protein conjugation or removal;protein modification process;regulation of protein modification process;response to stimulus;response to stress;signal transduction	cell part;cytoplasm;intracellular membrane-bounded organelle;intracellular organelle;macromolecular complex;nucleus;organelle;protein complex				0.14842	-0.114562
574	MRPL39	39S ribosomal protein L39, mitochondrial	C9JG87;Q9NYK5;Q9NYK5-2			biosynthetic process;cellular component disassembly;cellular component organization;cellular metabolic process;cellular process;macromolecule metabolic process;metabolic process;mitochondrial translation;mitochondrion organization;organelle organization;primary metabolic process;protein metabolic process;translation;translational elongation;translational initiation	cell part;intracellular non-membrane-bounded organelle;intracellular organelle;macromolecular complex;membrane;organelle;ribonucleoprotein complex;ribosome		MitoCarta3.0	Matrix	0.150636	0.0477429
575	APEH	Acylamino-acid-releasing enzyme	H7C1U0;C9JIF9;P13798;C9JLK2;H7C393			cellular metabolic process;cellular process;macromolecule metabolic process;metabolic process;primary metabolic process;protein metabolic process;proteolysis	cell part;cytoplasm;extracellular organelle;membrane;organelle;vesicle				0.244311	-0.199561
577	MRPS34	28S ribosomal protein S34, mitochondrial	C9JJ19;P82930			biosynthetic process;cellular component disassembly;cellular component organization;cellular metabolic process;cellular process;macromolecule metabolic process;metabolic process;mitochondrial translation;mitochondrion organization;organelle organization;primary metabolic process;protein metabolic process;translation;translational elongation;translational initiation	cell part;intracellular membrane-bounded organelle;intracellular non-membrane-bounded organelle;intracellular organelle;macromolecular complex;membrane;mitochondrion;organelle;ribonucleoprotein complex;ribosome		MitoCarta3.0	Matrix	0.235827	-0.13474
578	OXNAD1	Oxidoreductase NAD-binding domain-containing protein 1	U3KQU8;C9JLB7;Q96HP4				cell part;intracellular membrane-bounded organelle;intracellular organelle;mitochondrion;organelle		MitoCarta3.0	Matrix	1.41936	0.25816
580	POLR2H	DNA-directed RNA polymerases I, II, and III subunit RPABC3	C9JLU1;P52434-3;P52434;P52434-4			biological regulation;biosynthetic process;cellular metabolic process;cellular nitrogen compound metabolic process;cellular process;developmental process;DNA metabolic process;DNA repair;immune system process;macromolecule metabolic process;metabolic process;mRNA metabolic process;mRNA processing;nitrogen compound metabolic process;nucleobase-containing compound metabolic process;primary metaboli…	cell part;cytosol;intracellular membrane-bounded organelle;intracellular organelle;macromolecular complex;nucleoplasm;nucleus;organelle;protein complex;RNA polymerase complex	Cytosolic DNA-sensing pathway;Huntington's disease;Purine metabolism;Pyrimidine metabolism;RNA polymerase			1.0526	-0.193101
583	RPL24	60S ribosomal protein L24	C9JXB8;C9JNW5;P83731			anatomical structure development;biological regulation;biosynthetic process;catabolic process;cellular component assembly;cellular component disassembly;cellular component organization;cellular macromolecular complex assembly;cellular metabolic process;cellular nitrogen compound metabolic process;cellular process;developmental process;establishment of localization;locomotion;macromolecular comple…	cell part;cytosol;extracellular organelle;intracellular non-membrane-bounded organelle;intracellular organelle;macromolecular complex;membrane;organelle;ribonucleoprotein complex;ribosome;vesicle	Ribosome			0.0194574	-0.00525951
586	EFHD1;PP1187;EFHD2	EF-hand domain-containing protein D1;EF-hand domain-containing protein D2	C9JTV4;Q8WYH2;H0Y4Y4;Q9BUP0-2;Q9BUP0;Q96C19			cellular component organization;cellular process	cell part;extracellular organelle;membrane;organelle;vesicle		MitoCarta3.0	MIM	0.617497	-0.467868
588	PSMC2	26S protease regulatory subunit 7	C9JX88;P35998;P35998-2			biological regulation;catabolic process;cell cycle;cell death;cell differentiation;cellular metabolic process;cellular nitrogen compound metabolic process;cellular process;death;developmental process;immune system process;macromolecule metabolic process;macromolecule modification;metabolic process;mitotic cell cycle;nitrogen compound metabolic process;primary metabolic process;protein metabolic p…	cell part;cytoplasm;cytosol;intracellular membrane-bounded organelle;intracellular non-membrane-bounded organelle;intracellular organelle;macromolecular complex;membrane;nucleoplasm;nucleus;organelle;proteasome complex;protein complex;ribonucleoprotein complex	Proteasome			0.963058	0.0710468
589	RAB34	Ras-related protein Rab-34	C9JY26;Q9BZG1;C9JBG0;Q9BZG1-4;Q96PJ7;E7ES60;Q9BZG1-2			biological regulation;cellular component organization;cellular localization;cellular membrane organization;cellular process;endocytosis;establishment of localization;Golgi vesicle transport;immune system process;localization;membrane invagination;membrane organization;metabolic process;nuclear transport;nucleocytoplasmic transport;organelle fusion;organelle localization;organelle organization;pla…	cell part;cell projection;cytoplasmic membrane-bounded vesicle;endosome;extracellular organelle;Golgi apparatus;intracellular;intracellular membrane-bounded organelle;intracellular organelle;membrane;organelle;vesicle				0.548364	0.0860262
590	LCLAT1	Lysocardiolipin acyltransferase 1	C9K0C3;Q6UWP7-2;Q6UWP7-3;Q6UWP7			biosynthetic process;cellular ketone metabolic process;cellular lipid metabolic process;cellular metabolic process;cellular process;developmental process;glycerol ether metabolic process;lipid metabolic process;metabolic process;multicellular organismal development;multicellular organismal process;organic acid metabolic process;primary metabolic process;small molecule metabolic process	cell part;membrane	Glycerolipid metabolism;Glycerophospholipid metabolism			0.627104	-0.156345
666	RPRC1;MAP7D1	MAP7 domain-containing protein 1	D3DPS3;Q3KQU3-4;Q3KQU3;C9JIR3;Q3KQU3-2			cellular component organization;cellular process;cytoskeleton organization;organelle organization	cell part;cytoplasm;intracellular non-membrane-bounded organelle;intracellular organelle;macromolecular complex;organelle;protein complex				1.14094	0.446186
667	EIF4G2	Eukaryotic translation initiation factor 4 gamma 2	H0Y3P2;D3DQV9;P78344-2;P78344;H0YCH5;H0YEC5;H0YD77			biological regulation;cell death;cellular process;death;regulation of cell cycle;regulation of translation;response to chemical stimulus;response to stimulus;signal transduction	cell part;cytoplasm;cytosol;macromolecular complex;membrane;protein complex	RNA transport;Viral myocarditis			0.851707	0.132111
669	RPL32	60S ribosomal protein L32	D3YTB1;F8W727;P62910			biosynthetic process;catabolic process;cellular component disassembly;cellular component organization;cellular metabolic process;cellular nitrogen compound metabolic process;cellular process;establishment of localization;macromolecule metabolic process;metabolic process;mRNA metabolic process;nitrogen compound metabolic process;nucleobase-containing compound metabolic process;primary metabolic pr…	cell part;centrosome;cytoplasm;cytosol;intracellular non-membrane-bounded organelle;intracellular organelle;macromolecular complex;membrane;microtubule organizing center;organelle;ribonucleoprotein complex;ribosome	Ribosome			0.873491	0.114456
671	HNRNPAB	Heterogeneous nuclear ribonucleoprotein A/B	D6R9P3;D6RD18;D6RBZ0;Q99729-3;Q99729-2;Q99729-4;Q99729			anatomical structure morphogenesis;biological regulation;cell morphogenesis;cellular component morphogenesis;cellular component organization;cellular process;developmental process	cell part;cytoplasm;intracellular membrane-bounded organelle;intracellular organelle;macromolecular complex;nucleoplasm;nucleus;organelle;ribonucleoprotein complex				0.345808	0.0771239
672	ANXA3	Annexin;Annexin A3	D6RA82;P12429			biological regulation;cell activation;cellular component organization;cellular membrane organization;cellular process;endocytosis;establishment of localization;exocytosis;immune system process;membrane invagination;membrane organization;multi-organism process;response to biotic stimulus;response to stimulus;response to stress;secretion;transport;vesicle-mediated transport	cell part;cytoplasm;cytoplasmic membrane-bounded vesicle;extracellular organelle;intracellular membrane-bounded organelle;intracellular organelle;membrane;organelle;plasma membrane;vesicle				0.423345	-0.327223
673	RPL9	60S ribosomal protein L9	D6RAN4;P32969;A0A2R8Y5Y7;H0Y9V9			biosynthetic process;catabolic process;cellular component disassembly;cellular component organization;cellular metabolic process;cellular nitrogen compound metabolic process;cellular process;establishment of localization;macromolecule metabolic process;metabolic process;mRNA metabolic process;nitrogen compound metabolic process;nucleobase-containing compound metabolic process;primary metabolic pr…	cell part;cytoplasm;cytosol;intracellular membrane-bounded organelle;intracellular non-membrane-bounded organelle;intracellular organelle;macromolecular complex;membrane;nucleolus;nucleus;organelle;ribonucleoprotein complex;ribosome	Ribosome			0.327599	-0.055739
675	COPS4	COP9 signalosome complex subunit 4	D6RAX7;D6RFN0;Q9BT78-2;Q9BT78			cellular metabolic process;cellular process;macromolecule metabolic process;macromolecule modification;metabolic process;primary metabolic process;protein metabolic process;protein modification by small protein conjugation or removal;protein modification process	cell part;cytoplasmic membrane-bounded vesicle;extracellular organelle;intracellular membrane-bounded organelle;intracellular organelle;macromolecular complex;nucleoplasm;nucleus;organelle;protein complex;vesicle				0.811577	-0.329095
677	HSD17B11	Estradiol 17-beta-dehydrogenase 11	D6RCD0;Q8NBQ5			biological regulation;biosynthetic process;catabolic process;cellular metabolic process;cellular process;hormone metabolic process;lipid metabolic process;metabolic process;primary metabolic process	cell part;cytoplasm;extracellular region;lipid particle				0.202457	-0.0398045
678	HSPA9	Stress-70 protein, mitochondrial	D6RCD7;P38646;A0A7I2V2G2;A0A7I2V3F7;A0A7I2YQB2;A0A7I2V2S7;H0Y8K0			biological regulation;cellular metabolic process;cellular process;establishment of localization;macromolecule metabolic process;metabolic process;nuclear transport;nucleocytoplasmic transport;primary metabolic process;protein folding;protein metabolic process;protein targeting;protein transport;transport	cell part;cytoplasm;extracellular organelle;intracellular membrane-bounded organelle;intracellular non-membrane-bounded organelle;intracellular organelle;mitochondrion;nucleolus;organelle;vesicle	ko05152;RNA degradation	MitoCarta3.0	Matrix	0.939087	0.188071
680	SAR1B;DKFZp434B2017	GTP-binding protein SAR1b	D6RD69;Q9Y6B6;D6R9R5;Q9H029			carbohydrate metabolic process;cellular component organization;cellular metabolic process;cellular process;establishment of localization;Golgi vesicle transport;immune system process;macromolecule metabolic process;macromolecule modification;membrane organization;metabolic process;organelle organization;peptidyl-amino acid modification;primary metabolic process;protein glycosylation;protein metab…	cell part;cytosol;endoplasmic reticulum;Golgi apparatus;intracellular;intracellular membrane-bounded organelle;intracellular organelle;membrane;organelle	Protein processing in endoplasmic reticulum			0.494026	0.159884
682	SEC31A	Protein transport protein Sec31A	O94979-3;O94979-8;O94979;O94979-2;O94979-9;D6REX3;O94979-4;O94979-10;O94979-6;D6RHZ5;H7BXG7;O94979-7;O94979-5;H0YAB3			biological regulation;carbohydrate metabolic process;cellular component organization;cellular metabolic process;cellular process;establishment of localization;Golgi vesicle transport;immune system process;macromolecule metabolic process;macromolecule modification;membrane organization;metabolic process;organelle organization;peptidyl-amino acid modification;primary metabolic process;protein glyco…	cell part;cytoplasm;cytoplasmic membrane-bounded vesicle;cytosol;endoplasmic reticulum;intracellular membrane-bounded organelle;intracellular organelle;macromolecular complex;membrane;organelle;protein complex;vesicle	Protein processing in endoplasmic reticulum			2.32445	0.50482
687	SLC39A14	Zinc transporter ZIP14	E5RFZ8;E5RGA7;E5RJ40;E5RJG5;E5RIP4;Q15043-2;Q15043-3;Q15043			biological regulation;cellular homeostasis;cellular ion homeostasis;cellular process;establishment of localization;homeostatic process;ion transport;transmembrane transport;transport	cell part;cell projection;endoplasmic reticulum;Golgi apparatus;intracellular membrane-bounded organelle;intracellular organelle;membrane;organelle;plasma membrane				1.32211	-0.558467
690	ERLIN2	Erlin-2	O94905;E5RHW4;E5RJ09			catabolic process;cellular metabolic process;cellular process;macromolecule metabolic process;metabolic process;primary metabolic process;protein metabolic process;proteolysis;proteolysis involved in cellular protein catabolic process	cell part;cytoplasm;endoplasmic reticulum;extracellular organelle;intracellular membrane-bounded organelle;intracellular organelle;macromolecular complex;membrane;organelle;plasma membrane;protein complex;vesicle				0.0553385	-0.0294608
691	SKP1	S-phase kinase-associated protein 1	E5RI56;E5RJR5;P63208;E7ERH2;F8W8N3;P63208-2			biological regulation;catabolic process;cell cycle;cellular component organization;cellular metabolic process;cellular process;chromatin modification;chromatin organization;chromosome organization;histone modification;immune system process;macromolecule metabolic process;macromolecule modification;metabolic process;mitotic cell cycle;organelle organization;primary metabolic process;protein metabo…	cell part;cytosol;extracellular organelle;macromolecular complex;nucleoplasm;organelle;protein complex;ubiquitin ligase complex;vesicle	Cell cycle;Cell cycle - yeast;Circadian rhythm - mammal;Oocyte meiosis;Protein processing in endoplasmic reticulum;TGF-beta signaling pathway;Ubiquitin mediated proteolysis;Wnt signaling pathway			0.304535	-0.284031
694	TBCA	Tubulin-specific chaperone A	E5RIW3;E5RJD8;O75347;E5RIX8;E5RHG6;O75347-2			cellular component assembly;cellular component organization;cellular macromolecular complex assembly;cellular metabolic process;cellular process;macromolecular complex assembly;macromolecule metabolic process;metabolic process;primary metabolic process;protein complex assembly;protein folding;protein metabolic process	cell part;cytoplasm;cytoskeleton;extracellular organelle;intracellular non-membrane-bounded organelle;intracellular organelle;macromolecular complex;nucleolus;organelle;protein complex;vesicle				1.84803	0.813027
696	MTDH	Protein LYRIC	E5RJU9;Q86UE4			biological regulation;cell junction organization;cellular component assembly;cellular component organization;cellular process;response to biotic stimulus;response to chemical stimulus;response to stimulus;signal transduction	cell part;cytoplasm;endoplasmic reticulum;intracellular membrane-bounded organelle;intracellular non-membrane-bounded organelle;intracellular organelle;membrane;nucleolus;nucleus;organelle				2.17439	0.892252
698	PPP1R2;PPP1R2P3	Protein phosphatase inhibitor 2;Protein phosphatase inhibitor 2-like protein 3	E7EMN6;P41236;Q6NXS1;E7EUI7			biological regulation;carbohydrate metabolic process;cellular metabolic process;cellular process;energy reserve metabolic process;generation of precursor metabolites and energy;macromolecule metabolic process;metabolic process;polysaccharide metabolic process;primary metabolic process					1.39339	0.605589
699	AP1M1	AP-1 complex subunit mu-1	E7ENJ6;Q9BXS5;Q9BXS5-2;K7EJL1;K7ENA7			biological regulation;cellular component organization;cellular process;endosome transport;establishment of localization;Golgi vesicle transport;immune system process;membrane organization;organelle organization;pigment granule organization;protein transport;transport;vesicle organization;vesicle-mediated transport;viral reproduction	AP-type membrane coat adaptor complex;cell part;cytosol;extracellular organelle;macromolecular complex;membrane;organelle;protein complex;vesicle	Lysosome			0.91802	-0.131023
701	RPL14	60S ribosomal protein L14	E7EPB3;P50914			biosynthetic process;catabolic process;cellular component disassembly;cellular component organization;cellular metabolic process;cellular nitrogen compound metabolic process;cellular process;establishment of localization;macromolecule metabolic process;metabolic process;mRNA metabolic process;nitrogen compound metabolic process;nucleobase-containing compound metabolic process;primary metabolic pr…	cell part;cytoplasm;cytosol;extracellular organelle;intracellular non-membrane-bounded organelle;intracellular organelle;macromolecular complex;membrane;organelle;ribonucleoprotein complex;ribosome;vesicle	Ribosome			0.516129	0.230661
702	TRIO	Triple functional domain protein	E7EWP2;E7EPJ7;O75962-5;O75962-2;O75962-4;O75962;A0A8V8TNC6			biological regulation;cellular process;locomotion;response to chemical stimulus;response to external stimulus;response to stimulus;signal transduction	cell part;cytosol				0.0225515	0.00971103
703	2024-09-07	Septin-7	E7ES33;E7EPK1;Q16181-2;Q16181;A0A024RA87;G3V1Q4			anatomical structure morphogenesis;biological regulation;cellular component assembly;cellular component morphogenesis;cellular component organization;cellular process;cytokinesis;developmental process;macromolecular complex assembly;mitosis;nuclear division;organelle fission;organelle organization;protein complex assembly	cell part;cytoplasm;cytoskeleton;extracellular organelle;intracellular membrane-bounded organelle;intracellular non-membrane-bounded organelle;intracellular organelle;kinetochore;macromolecular complex;membrane;midbody;nucleolus;nucleus;organelle;plasma membrane;protein complex;septin complex;synapse;vesicle				0.27106	-0.0847249
704	PRRC2C	Protein PRRC2C	E7EPN9;Q9Y520-3;Q9Y520-4;Q9Y520-5;Q9Y520;Q9Y520-7;Q9Y520-6;Q9Y520-2			cell differentiation;cellular process;developmental process	cell part;membrane				0.0484782	0.00654697
711	EIF2B4	Translation initiation factor eIF-2B subunit delta	E7ERK9;Q9UI10-3;Q9UI10;Q9UI10-2			anatomical structure development;biological regulation;biosynthetic process;cell development;cellular metabolic process;cellular process;developmental process;macromolecule metabolic process;metabolic process;primary metabolic process;protein metabolic process;regulation of translation;response to abiotic stimulus;response to chemical stimulus;response to endogenous stimulus;response to heat;resp…	cell part;cytoplasm;cytosol;macromolecular complex;protein complex	RNA transport			0.0587251	0.0281467
712	KIF13B	Kinesin-like protein;Kinesin-like protein KIF13B	E7ERX9;Q9NQT8			biological regulation;cell activation;cellular component movement;cellular process;establishment of localization;immune system process;metabolic process;protein targeting;protein transport;response to stimulus;signal transduction;transport	cell part;cell projection;cytoplasm;macromolecular complex;neuron projection;protein complex				2.87648	0.688988
713	XPO7	Exportin-7	E7ESC6;Q9UIA9			establishment of localization;nuclear transport;nucleobase-containing compound transport;nucleocytoplasmic transport;protein targeting;protein transport;transport	cell part;cytoplasm;intracellular membrane-bounded organelle;intracellular organelle;macromolecular complex;nuclear pore;nucleus;organelle;protein complex				0.964386	-0.214274
714	MRPL22	39S ribosomal protein L22, mitochondrial	E7ESL0;J3KQY1;Q9NWU5-2;Q9NWU5-3;Q9NWU5			biosynthetic process;cellular component disassembly;cellular component organization;cellular metabolic process;cellular process;macromolecule metabolic process;metabolic process;mitochondrial translation;mitochondrion organization;organelle organization;primary metabolic process;protein metabolic process;translation;translational elongation;translational initiation	cell part;intracellular membrane-bounded organelle;intracellular organelle;macromolecular complex;membrane;mitochondrion;organelle;ribonucleoprotein complex		MitoCarta3.0	Matrix	0.0953347	0.056133
715	MRPL3	39S ribosomal protein L3, mitochondrial	H0Y9G6;E7ETU7;P09001;E9PF06;D6RC14			biosynthetic process;cellular component disassembly;cellular component organization;cellular metabolic process;cellular process;macromolecule metabolic process;metabolic process;mitochondrial translation;mitochondrion organization;organelle organization;primary metabolic process;protein metabolic process;translation;translational elongation;translational initiation	cell part;intracellular non-membrane-bounded organelle;intracellular organelle;macromolecular complex;membrane;organelle;ribonucleoprotein complex;ribosome		MitoCarta3.0	Matrix	0.949574	0.345319
716	TCOF1	Treacle protein	E7ETY2;Q13428-6;Q13428-7;Q13428;Q13428-3;Q13428-4;A0A6I8PRA0;A0A3B3IS06;Q13428-2;Q13428-8;H0Y8Y7;Q13428-5			anatomical structure development;biosynthetic process;cellular metabolic process;cellular nitrogen compound metabolic process;cellular process;developmental process;macromolecule metabolic process;metabolic process;nitrogen compound metabolic process;nucleobase-containing compound metabolic process;primary metabolic process;RNA metabolic process;transcription from RNA polymerase I promoter	cell part;cytoplasm;intracellular membrane-bounded organelle;intracellular non-membrane-bounded organelle;intracellular organelle;nucleolus;nucleus;organelle	Ribosome biogenesis in eukaryotes			0.838907	0.447657
717	G6PD	Glucose-6-phosphate 1-dehydrogenase	E7EUI8;P11413;P11413-2;A0A8Q3SIN6;A0A8Q3SIS5;P11413-3;A0A8Q3SJB9;A0A8Q3WL95;A0A8Q3WL93;A0A8Q3WLT0;E7EM57;A0A8Q3WL80			alcohol metabolic process;amine metabolic process;anatomical structure development;biological regulation;biosynthetic process;carbohydrate metabolic process;catabolic process;cell maturation;cellular amino acid metabolic process;cellular ketone metabolic process;cellular metabolic process;cellular nitrogen compound metabolic process;cellular process;cofactor metabolic process;cytokine production;…	cell part;centrosome;cytoplasm;cytosol;extracellular organelle;intracellular membrane-bounded organelle;intracellular non-membrane-bounded organelle;intracellular organelle;membrane;microtubule organizing center;nucleus;organelle;vesicle	Glutathione metabolism;Pentose phosphate pathway			2.18735	-0.178635
718	MAP4	Microtubule-associated protein;Microtubule-associated protein 4	E7EVA0;A0A804HKE7;P27816;P27816-6;P27816-2			cell division;cellular component movement;cellular component organization;cellular process;cytoskeleton organization;establishment of localization;organelle organization	cell part;cytoplasm;cytoskeleton;extracellular organelle;intracellular non-membrane-bounded organelle;intracellular organelle;macromolecular complex;membrane;organelle;plasma membrane;protein complex;vesicle				0.142736	0.0222731
720	KLC1	Kinesin light chain 1	Q07866-8;Q07866-7;E7EVH7;G3V2E7;Q07866-9;G3V3H3;Q07866-6;Q07866-4;Q07866-10;Q07866-5;Q07866;Q07866-3;Q07866-2;G3V5R9;F8W6L3;G5E9S8			biological regulation;cellular component disassembly;cellular component movement;cellular component organization;cellular process;coagulation;cytoskeleton-dependent intracellular transport;establishment of localization;immune system process;localization;metabolic process;multicellular organismal process;protein transport;regulation of body fluid levels;response to stimulus;signal transduction;tra…	cell body;cell part;cell projection;cytoplasmic membrane-bounded vesicle;cytosol;intracellular membrane-bounded organelle;intracellular organelle;macromolecular complex;membrane;neuron projection;neuronal cell body;organelle;protein complex;site of polarized growth;vesicle				1.32081	0.167265
722	EIF4B	Eukaryotic translation initiation factor 4B	E7EX17;P23588;P23588-2;F8VX11			biological regulation;biosynthetic process;catabolic process;cellular metabolic process;cellular nitrogen compound metabolic process;cellular process;macromolecule metabolic process;metabolic process;mRNA metabolic process;mRNA processing;nitrogen compound metabolic process;nucleobase-containing compound metabolic process;primary metabolic process;protein metabolic process;regulation of translati…	cell part;cytosol;macromolecular complex;protein complex	mTOR signaling pathway;RNA transport			0.810866	0.160068
723	PCCB	Propionyl-CoA carboxylase beta chain, mitochondrial	E9PDR0;E7EX59;P05166;P05166-2;E7ETT4;E7EUY3;E7ETT1;C9JQS9;E9PEC3;F8WBI9			catabolic process;cellular amide metabolic process;cellular ketone metabolic process;cellular lipid metabolic process;cellular metabolic process;cellular nitrogen compound metabolic process;cellular process;cofactor metabolic process;heterocycle metabolic process;lipid metabolic process;metabolic process;nitrogen compound metabolic process;organic acid metabolic process;primary metabolic process;…	cell part;cytosol;intracellular membrane-bounded organelle;intracellular organelle;mitochondrion;organelle	Carbon fixation pathways in prokaryotes;Glyoxylate and dicarboxylate metabolism;Propanoate metabolism;Valine, leucine and isoleucine degradation	MitoCarta3.0	Matrix	1.29546	-0.796546
724	CREM;ATF1;CREB1	Cyclic AMP-dependent transcription factor ATF-1;Cyclic AMP-responsive element-binding protein 1	E9PAR2;Q03060-23;Q03060-9;Q03060-24;Q03060-8;Q03060-32;Q03060-26;G5E998;Q03060-21;Q03060-31;Q03060-6;P18846-2;P16220-3;P18846;P16220;P16220-1			anatomical structure development;behavior;biological regulation;biosynthetic process;cell communication;cell differentiation;cell-cell signaling;cellular component assembly;cellular component organization;cellular lipid metabolic process;cellular macromolecular complex assembly;cellular metabolic process;cellular nitrogen compound metabolic process;cellular process;developmental process;establish…	cell part;cytoplasm;intracellular membrane-bounded organelle;intracellular organelle;macromolecular complex;nucleoplasm;nucleus;organelle;protein complex;transcription factor complex	Antigen processing and presentation;Huntington's disease;ko05152;Melanogenesis;Osteoclast differentiation;Prostate cancer;Vasopressin-regulated water reabsorption			1.29526	0.505789
727	LMNB1	Lamin-B1	E9PBF6;P20700;A0A0D9SFE5;A0A0D9SFY5			cell death;cellular component disassembly;cellular component organization;cellular process;death	cell part;macromolecular complex;membrane;nuclear envelope;nucleoplasm;protein complex				0.0328869	0.0227492
729	RBBP7;RBBP4	Histone-binding protein RBBP7;Histone-binding protein RBBP4	Q16576-2;Q16576;E9PC52;Q09028;Q09028-2;Q09028-3;Q09028-4;Q5JP01;H0YF10			biological regulation;biosynthetic process;cell cycle;cell proliferation;cellular component assembly;cellular component organization;cellular macromolecular complex assembly;cellular metabolic process;cellular nitrogen compound metabolic process;cellular process;chromatin modification;chromatin organization;chromosome organization;developmental process;DNA metabolic process;DNA replication;macrom…	cell part;chromatin remodeling complex;histone methyltransferase complex;intracellular membrane-bounded organelle;intracellular organelle;macromolecular complex;nucleoplasm;nucleus;organelle;PcG protein complex;protein complex;transcriptional repressor complex				1.45173	0.198294
731	SMC4	Structural maintenance of chromosomes protein;Structural maintenance of chromosomes protein 4	E9PD53;Q9NTJ3;Q9NTJ3-2			cell cycle;cell division;cellular component organization;cellular metabolic process;cellular nitrogen compound metabolic process;cellular process;chromosome organization;chromosome segregation;DNA metabolic process;DNA packaging;macromolecule metabolic process;metabolic process;mitotic cell cycle;nitrogen compound metabolic process;nucleobase-containing compound metabolic process;organelle organi…	cell part;chromosome;condensin complex;cytoplasm;cytosol;intracellular membrane-bounded organelle;intracellular non-membrane-bounded organelle;intracellular organelle;macromolecular complex;nucleoplasm;nucleus;organelle;protein complex	Cell cycle - yeast			0.0325031	0.00592748
732	HSPA4L	Heat shock 70 kDa protein 4L	O95757;E9PDE8;D6RJ96			cellular metabolic process;cellular process;macromolecule metabolic process;metabolic process;primary metabolic process;protein folding;protein metabolic process;response to chemical stimulus;response to stimulus;response to stress	cell part;cytoplasm;cytosol;intracellular membrane-bounded organelle;intracellular organelle;nucleus;organelle	Protein processing in endoplasmic reticulum			0.503217	0.064959
734	CDCA2	Cell division cycle-associated protein 2	E9PEI0;Q69YH5			biological regulation;cell division;cellular component organization;cellular process;chromosome segregation;mitosis;nuclear division;organelle fission;organelle organization;regulation of protein modification process	cell part;chromosome;cytoplasm;intracellular non-membrane-bounded organelle;intracellular organelle;nucleoplasm;organelle				0.737939	-0.34557
735	DLD	Dihydrolipoyl dehydrogenase;Dihydrolipoyl dehydrogenase, mitochondrial	E9PEX6;P09622;P09622-2;P09622-3			amine metabolic process;anatomical structure morphogenesis;biological regulation;catabolic process;cell maturation;cellular amino acid metabolic process;cellular homeostasis;cellular ion homeostasis;cellular ketone metabolic process;cellular metabolic process;cellular nitrogen compound metabolic process;cellular process;cofactor metabolic process;developmental maturation;developmental process;gen…	cell part;cell projection;cilium;intracellular membrane-bounded organelle;intracellular organelle;mitochondrion;nucleoplasm;organelle	Citrate cycle (TCA cycle);Glycine, serine and threonine metabolism;Glycolysis / Gluconeogenesis;Pyruvate metabolism;Valine, leucine and isoleucine degradation	MitoCarta3.0	Matrix	2.00283	-0.897841
737	TBL2	Transducin beta-like protein 2	E9PF19;Q9Y4P3			biological regulation;cell communication;cellular process;response to chemical stimulus;response to external stimulus;response to extracellular stimulus;response to starvation;response to stimulus;response to stress;signal transduction	cell part;endoplasmic reticulum;intracellular membrane-bounded organelle;intracellular organelle;organelle				0.880284	-0.205245
738	TSN	Translin	E9PGT1;Q15631;H7C1D4;Q15631-2			cellular metabolic process;cellular nitrogen compound metabolic process;cellular process;DNA metabolic process;DNA recombination;macromolecule metabolic process;metabolic process;nitrogen compound metabolic process;nucleobase-containing compound metabolic process;primary metabolic process	cell part;cytoplasm;cytosol;intracellular membrane-bounded organelle;intracellular organelle;nucleus;organelle				0.555923	-0.167459
739	NCAPH	Condensin complex subunit 2	E9PHA2;Q15003;C9J470;Q15003-2			cell cycle;cell division;cellular component organization;cellular metabolic process;cellular nitrogen compound metabolic process;cellular process;chromosome organization;DNA metabolic process;DNA packaging;macromolecule metabolic process;metabolic process;mitotic cell cycle;nitrogen compound metabolic process;nucleobase-containing compound metabolic process;organelle organization;primary metaboli…	cell part;condensin complex;cytoplasm;cytosol;intracellular membrane-bounded organelle;intracellular organelle;macromolecular complex;membrane;nucleus;organelle;protein complex	Cell cycle - yeast			0.41729	-0.0686844
740	SUN1	SUN domain-containing protein 1	H0Y742;E9PHI4;O94901-5;O94901;O94901-9;H7C3X3;H7C2K3;H0Y6N5;A0A8I5G938;O94901-2;O94901-7;O94901-3;O94901-6			biological regulation;cellular component organization;cellular membrane organization;cellular process;cytoskeleton organization;membrane organization;nucleus organization;organelle organization	cell part;intracellular membrane-bounded organelle;intracellular organelle;macromolecular complex;membrane;nuclear envelope;organelle;protein complex				0.210515	-0.0963611
741	SSFA2	Sperm-specific antigen 2	E9PHV5;P28290-2;P28290;P28290-3;E7EUL7				cell part;cytoplasm;intracellular membrane-bounded organelle;intracellular organelle;membrane;nucleoplasm;nucleus;organelle;plasma membrane				0.0834689	0.0249862
743	SPCS2	Signal peptidase complex subunit 2	E9PI68;Q15005;E9PL01;E9PRB9			biological regulation;biosynthetic process;cellular metabolic process;cellular process;establishment of localization;macromolecule metabolic process;metabolic process;peptide metabolic process;primary metabolic process;protein maturation;protein metabolic process;protein targeting;protein transport;regulation of transport;translation;transport	cell part;macromolecular complex;membrane;protein complex	Protein export			0.154682	-0.0494297
744	MTCH2	Mitochondrial carrier homolog 2	E9PIE4;Q9Y6C9			cellular localization;cellular process;establishment of localization;localization;transport	cell part;extracellular organelle;intracellular membrane-bounded organelle;intracellular organelle;membrane;nucleus;organelle;vesicle		MitoCarta3.0	MOM	0.147024	0.139899
746	CLNS1A	Methylosome subunit pICln	E9PMI6;E9PJF4;J3KN38;P54105;E9PQ83			biological regulation;cellular component assembly;cellular component organization;cellular homeostasis;cellular macromolecular complex assembly;cellular metabolic process;cellular nitrogen compound metabolic process;cellular process;establishment of localization;homeostatic process;ion transport;macromolecular complex assembly;macromolecule metabolic process;metabolic process;nitrogen compound me…	cell part;cytoplasm;cytoskeleton;cytosol;intracellular membrane-bounded organelle;intracellular non-membrane-bounded organelle;intracellular organelle;macromolecular complex;membrane;nucleoplasm;nucleus;organelle;plasma membrane;protein complex	RNA transport			0.27493	0.29927
747	PPP6R3	Serine/threonine-protein phosphatase 6 regulatory subunit 3	H7BXH2;E9PKF6;Q5H9R7-6;Q5H9R7-2;Q5H9R7;Q5H9R7-5;Q5H9R7-3;Q5H9R7-4;E9PQP7;H0YEN2			biological regulation	cell part;cytoplasm;membrane;nucleoplasm;plasma membrane				1.0998	-0.494352
748	PRMT1	Protein arginine N-methyltransferase 1	E9PKG1;Q99873-2;Q99873-3;Q99873;E9PIX6;Q99873-5;E9PQ98			biological regulation;cellular component organization;cellular metabolic process;cellular process;chromatin modification;chromatin organization;chromosome organization;histone modification;macromolecule metabolic process;macromolecule modification;metabolic process;one-carbon metabolic process;organelle organization;peptidyl-amino acid modification;primary metabolic process;protein alkylation;pro…	cell part;cytoplasm;cytosol;intracellular membrane-bounded organelle;intracellular organelle;nucleoplasm;nucleus;organelle				0.501522	0.107957
750	NPEPPS	Puromycin-sensitive aminopeptidase	E9PLK3;P55786;A0A7I2V389;A0A7I2V3W8;P55786-2;A0A8V8TQ95			cellular metabolic process;cellular process;immune system process;macromolecule metabolic process;macromolecule modification;metabolic process;primary metabolic process;protein metabolic process;protein modification by small protein conjugation or removal;protein modification process;response to chemical stimulus;response to stimulus;response to stress	cell part;cytosol;extracellular organelle;intracellular membrane-bounded organelle;intracellular organelle;nucleus;organelle;vesicle				0.725599	0.0975124
751	MVB12A	Multivesicular body subunit 12A	E9PLL0;E9PQA6;Q96EY5-2;Q96EY5-3;Q96EY5			biological regulation;catabolic process;cellular metabolic process;cellular process;establishment of localization;macromolecule metabolic process;metabolic process;primary metabolic process;protein metabolic process;protein transport;proteolysis;proteolysis involved in cellular protein catabolic process;transport	cell part;centrosome;cytoplasm;cytosol;extracellular organelle;intracellular membrane-bounded organelle;intracellular non-membrane-bounded organelle;intracellular organelle;macromolecular complex;membrane;microtubule organizing center;nucleoplasm;organelle;protein complex;vesicle	Endocytosis			0.539994	-0.127651
752	RPL27A	60S ribosomal protein L27a	E9PLL6;P46776;E9PJD9			biosynthetic process;catabolic process;cellular component disassembly;cellular component organization;cellular metabolic process;cellular nitrogen compound metabolic process;cellular process;establishment of localization;macromolecule metabolic process;metabolic process;mRNA metabolic process;nitrogen compound metabolic process;nucleobase-containing compound metabolic process;primary metabolic pr…	cell part;cytosol;intracellular non-membrane-bounded organelle;intracellular organelle;macromolecular complex;membrane;organelle;ribonucleoprotein complex;ribosome	Ribosome			0.118932	-0.0183706
755	CSRP1	Cysteine and glycine-rich protein 1	E9PP21;P21291;E9PND2			biological adhesion;cell adhesion;cellular process	cell part;extracellular organelle;intracellular membrane-bounded organelle;intracellular organelle;nucleus;organelle;vesicle				2.99444	0.430486
756	RRP8	Ribosomal RNA-processing protein 8	E9PPY3;O43159			biological regulation;biosynthetic process;cell communication;cellular component organization;cellular metabolic process;cellular nitrogen compound metabolic process;cellular process;chromatin modification;chromatin organization;chromosome organization;gene silencing;macromolecule metabolic process;metabolic process;nitrogen compound metabolic process;nucleobase-containing compound metabolic proc…	cell part;chromatin remodeling complex;cytoplasm;intracellular membrane-bounded organelle;intracellular non-membrane-bounded organelle;intracellular organelle;macromolecular complex;membrane;nucleolus;nucleoplasm;nucleus;organelle;plasma membrane;protein complex				0.148636	0.125002
757	FAU	40S ribosomal protein S30	E9PR30;P62861			biosynthetic process;catabolic process;cellular component disassembly;cellular component organization;cellular metabolic process;cellular nitrogen compound metabolic process;cellular process;establishment of localization;immune system process;macromolecule metabolic process;metabolic process;mRNA metabolic process;multi-organism process;nitrogen compound metabolic process;nucleobase-containing co…	cell part;cytosol;extracellular space;intracellular non-membrane-bounded organelle;intracellular organelle;macromolecular complex;organelle;ribonucleoprotein complex;ribosome;small ribosomal subunit				0.25149	0.314651
758	FRG1	Protein FRG1	E9PRR7;Q14331			anatomical structure development;cellular metabolic process;cellular nitrogen compound metabolic process;cellular process;developmental process;macromolecule metabolic process;metabolic process;mRNA metabolic process;mRNA processing;nitrogen compound metabolic process;nucleobase-containing compound metabolic process;primary metabolic process;RNA metabolic process;RNA processing;RNA splicing;rRNA …	cell part;intracellular non-membrane-bounded organelle;intracellular organelle;macromolecular complex;nucleolus;organelle;ribonucleoprotein complex;spliceosomal complex				0.0872391	0.0945736
759	SEC16A	Protein transport protein Sec16A	F1T0I1;O15027-2;O15027-4;O15027-3;O15027;O15027-5;A0A3F2YNX0;A0A3F2YNZ0			anatomical structure development;cellular component organization;cellular process;developmental process;endoplasmic reticulum organization;establishment of localization;organelle organization;protein transport;transport;vesicle organization	cell part;cytoplasm;cytosol;Golgi apparatus;intracellular membrane-bounded organelle;intracellular organelle;membrane;organelle				0.000631753	-0.000235796
760	RPL35	60S ribosomal protein L35	F2Z388;P42766			biosynthetic process;catabolic process;cellular component disassembly;cellular component organization;cellular metabolic process;cellular nitrogen compound metabolic process;cellular process;establishment of localization;macromolecule metabolic process;metabolic process;mRNA metabolic process;nitrogen compound metabolic process;nucleobase-containing compound metabolic process;primary metabolic pr…	cell part;cytoplasm;cytosol;intracellular non-membrane-bounded organelle;intracellular organelle;macromolecular complex;membrane;nucleolus;organelle;ribonucleoprotein complex;ribosome	Ribosome			1.6393	0.795572
761	LAMTOR1	Ragulator complex protein LAMTOR1	H0YFI1;F5H479;F5GX19;F5H3Y3;Q6IAA8			biological regulation;cell growth;cellular component organization;cellular localization;cellular process;endosome organization;growth;homeostatic process;localization;organelle localization;organelle organization;regulation of transport;response to chemical stimulus;response to endogenous stimulus;response to stimulus;vacuole organization	cell part;extracellular organelle;Golgi apparatus;intracellular membrane-bounded organelle;intracellular organelle;lysosome;macromolecular complex;membrane;organelle;plasma membrane;protein complex;vacuole;vesicle				2.04297	0.46548
762	NDUFS7	NADH dehydrogenase [ubiquinone] iron-sulfur protein 7, mitochondrial	F5H5N1;F5GXJ1;O75251-2;O75251			cellular component assembly;cellular component organization;cellular macromolecular complex assembly;cellular metabolic process;cellular process;generation of precursor metabolites and energy;macromolecular complex assembly;metabolic process;protein complex assembly;protein complex biogenesis;small molecule metabolic process	cell body;cell part;cell projection;macromolecular complex;membrane;NADH dehydrogenase complex;neuron projection;neuronal cell body;protein complex	Alzheimer's disease;Huntington's disease;Oxidative phosphorylation;Parkinson's disease	MitoCarta3.0	MIM	0.104255	-0.0336441
764	DTL	Denticleless protein homolog	F5GZ90;Q9NZJ0-2;Q9NZJ0			biological regulation;biosynthetic process;catabolic process;cellular metabolic process;cellular nitrogen compound metabolic process;cellular process;detection of stimulus;DNA metabolic process;DNA repair;DNA replication;macromolecule metabolic process;macromolecule modification;metabolic process;nitrogen compound metabolic process;nucleobase-containing compound metabolic process;primary metaboli…	cell part;centrosome;chromosome;cytoplasm;intracellular membrane-bounded organelle;intracellular non-membrane-bounded organelle;intracellular organelle;macromolecular complex;membrane;microtubule organizing center;nucleolus;nucleoplasm;nucleus;organelle;protein complex;ubiquitin ligase complex				0.515329	0.428376
765	GPHN	Gephyrin;Molybdopterin adenylyltransferase;Molybdopterin molybdenumtransferase	F5H039;Q9NQX3;Q9NQX3-2;G3V582;H0YJ30			biosynthetic process;cellular aromatic compound metabolic process;cellular component organization;cellular localization;cellular membrane organization;cellular metabolic process;cellular nitrogen compound metabolic process;cellular process;cofactor metabolic process;heterocycle metabolic process;localization;macromolecule metabolic process;macromolecule modification;membrane organization;metaboli…	cell part;cytoplasm;cytoskeleton;intracellular non-membrane-bounded organelle;intracellular organelle;membrane;organelle;plasma membrane;synapse				0.316024	0.0615567
766	PUS1	tRNA pseudouridine synthase;tRNA pseudouridine synthase A, mitochondrial	F5H1S9;G8JLB3;Q9Y606-2;Q9Y606			biological regulation;cellular metabolic process;cellular nitrogen compound metabolic process;cellular process;macromolecule metabolic process;macromolecule modification;metabolic process;nitrogen compound metabolic process;nucleobase-containing compound metabolic process;primary metabolic process;RNA metabolic process;RNA modification;RNA processing;tRNA metabolic process;tRNA processing	cell part;intracellular membrane-bounded organelle;intracellular non-membrane-bounded organelle;intracellular organelle;macromolecular complex;mitochondrion;nucleolus;nucleus;organelle;protein complex;transcription factor complex		MitoCarta3.0	Matrix	0.00517824	0.00194073
767	MTHFD1	C-1-tetrahydrofolate synthase, cytoplasmic;Methylenetetrahydrofolate dehydrogenase;Methenyltetrahydrofolate cyclohydrolase;Formyltetrahydrofolate synthetase;C-1-tetrahydrofolate synthase, cytoplasmic, N-terminally processed	V9GYY3;F5H2F4;P11586;A0A8V8TMA4;A0A8V8TKT4;A0A8V8TL50;V9GZ78;A0A8V8TKR5;A0A494C1T2;A0A8V8TKS0			amine metabolic process;anatomical structure development;anatomical structure formation involved in morphogenesis;biosynthetic process;cellular amino acid metabolic process;cellular aromatic compound metabolic process;cellular ketone metabolic process;cellular metabolic process;cellular nitrogen compound metabolic process;cellular process;cofactor metabolic process;developmental process;heterocyc…	cell part;cytosol;extracellular organelle;intracellular membrane-bounded organelle;intracellular organelle;membrane;mitochondrion;organelle;vesicle	One carbon pool by folate			1.79825	-0.11802
768	SEC23A	Protein transport protein Sec23A	F5H365;Q15436;Q15436-2			carbohydrate metabolic process;cellular component organization;cellular metabolic process;cellular process;establishment of localization;Golgi vesicle transport;immune system process;macromolecule metabolic process;macromolecule modification;membrane organization;metabolic process;organelle organization;peptidyl-amino acid modification;primary metabolic process;protein glycosylation;protein metab…	cell part;cytosol;endoplasmic reticulum;intracellular membrane-bounded organelle;intracellular organelle;macromolecular complex;membrane;organelle;protein complex	Protein processing in endoplasmic reticulum			2.1918	0.334049
769	TSG101	Tumor susceptibility gene 101 protein	F5H442;Q99816;Q99816-2			biological regulation;catabolic process;cell differentiation;cell division;cellular component assembly;cellular component organization;cellular metabolic process;cellular process;developmental process;endosome transport;establishment of localization;macromolecule metabolic process;macromolecule modification;membrane organization;metabolic process;primary metabolic process;protein maturation;prote…	cell part;cytoplasm;endosome;extracellular organelle;intracellular membrane-bounded organelle;intracellular non-membrane-bounded organelle;intracellular organelle;macromolecular complex;membrane;nucleolus;organelle;plasma membrane;protein complex;vesicle	Endocytosis			1.50197	0.559643
770	TUBA1C	Tubulin alpha-1C chain	F5H5D3;Q9BQE3			cell division;cellular component assembly;cellular component organization;cellular macromolecular complex assembly;cellular metabolic process;cellular process;cytoskeleton-dependent intracellular transport;establishment of localization;macromolecular complex assembly;macromolecule metabolic process;metabolic process;primary metabolic process;protein complex assembly;protein folding;protein metabo…	cell part;cytoplasm;intracellular membrane-bounded organelle;intracellular organelle;macromolecular complex;nucleus;organelle;protein complex;vesicle	Gap junction;Pathogenic Escherichia coli infection;Phagosome			0.307043	-0.232546
773	MYO1C	Unconventional myosin-Ic	F5H6E2;O00159-2;O00159-3;O00159			biological regulation;cellular component organization;establishment of localization;immune system process;membrane organization;nucleobase-containing compound transport;protein targeting;protein transport;regulation of transport;response to stimulus;response to stress;transport	brush border;cell part;cell projection;cytoplasm;cytoplasmic membrane-bounded vesicle;cytosol;extracellular organelle;intracellular membrane-bounded organelle;intracellular non-membrane-bounded organelle;intracellular organelle;macromolecular complex;membrane;microvillus;mitochondrion;nuclear pore;nucleolus;nucleoplasm;organelle;plasma membrane;protein complex;vesicle				2.26541	-0.560954
775	ATL3	Atlastin-3	Q6DD88;F5H6I7			cellular component assembly;cellular component organization;cellular process;endoplasmic reticulum organization;Golgi organization;macromolecular complex assembly;metabolic process;organelle organization;protein complex assembly	cell part;endoplasmic reticulum;intracellular membrane-bounded organelle;intracellular organelle;membrane;organelle				0.329134	0.125898
778	DDX19A;DDX19B	ATP-dependent RNA helicase DDX19B;ATP-dependent RNA helicase DDX19A	I3L0H8;F6QDS0;H3BQK0;Q9UMR2-2;Q9UMR2-4;Q9NUU7;Q9UMR2;I3L352;Q9UMR2-3;Q9NUU7-2			biological regulation;cellular metabolic process;cellular nitrogen compound metabolic process;cellular process;establishment of localization;macromolecule metabolic process;metabolic process;nitrogen compound metabolic process;nuclear transport;nucleobase-containing compound metabolic process;nucleobase-containing compound transport;nucleocytoplasmic transport;primary metabolic process;protein tr…	cell part;cytoplasm;extracellular organelle;intracellular non-membrane-bounded organelle;intracellular organelle;macromolecular complex;membrane;nuclear envelope;nuclear pore;nucleolus;organelle;protein complex;vesicle				2.02809	-0.174299
779	PDE12	2,5-phosphodiesterase 12	F6T1Q0;Q6L8Q7-2;Q6L8Q7			cellular metabolic process;cellular nitrogen compound metabolic process;cellular process;macromolecule metabolic process;metabolic process;mRNA metabolic process;mRNA processing;nitrogen compound metabolic process;nucleobase-containing compound metabolic process;primary metabolic process;RNA metabolic process;RNA processing	cell part		MitoCarta3.0	Matrix	0.231618	0.0830989
780	RANBP1	Ran-specific GTPase-activating protein	F6WQW2;P43487-2;P43487;C9JXG8			biological regulation;cellular component organization;cellular process;cytoskeleton organization;establishment of localization;organelle organization;regulation of cell cycle;regulation of mitotic cell cycle;regulation of organelle organization;response to stimulus;signal transduction;transport;viral reproduction	cell part;centrosome;cytoplasm;intracellular membrane-bounded organelle;intracellular non-membrane-bounded organelle;intracellular organelle;microtubule organizing center;nuclear envelope;nucleus;organelle				0.402614	-0.357697
783	CAD	CAD protein;Glutamine-dependent carbamoyl-phosphate synthase;Aspartate carbamoyltransferase;Dihydroorotase	F8VPD4;P27708			amine metabolic process;anatomical structure development;anatomical structure morphogenesis;biological regulation;biosynthetic process;catabolic process;cellular amide metabolic process;cellular amino acid metabolic process;cellular aromatic compound metabolic process;cellular ketone metabolic process;cellular metabolic process;cellular nitrogen compound metabolic process;cellular process;develop…	cell body;cell part;cell projection;cytosol;extracellular organelle;intracellular membrane-bounded organelle;intracellular organelle;macromolecular complex;membrane;neuronal cell body;nucleoplasm;nucleus;organelle;plasma membrane;protein complex;vesicle	Alanine, aspartate and glutamate metabolism;Pyrimidine metabolism			0.66907	-0.18622
784	LIMA1	LIM domain and actin-binding protein 1	F8VQE1;Q9UHB6-2;Q9UHB6;F8VS07;Q9UHB6-3			biological regulation;cellular component assembly;cellular component organization;cellular process;cytoskeleton organization;organelle organization;regulation of organelle organization	cell part;cytoplasm;cytoskeleton;intracellular non-membrane-bounded organelle;intracellular organelle;membrane;organelle;plasma membrane				1.99237	-1.17899
785	METAP2	Methionine aminopeptidase 2	F8VRR3;F8VQZ7;P50579-3;P50579-2;P50579;G3V1U3			biological regulation;cellular metabolic process;cellular process;detection of stimulus;macromolecule metabolic process;macromolecule modification;metabolic process;peptidyl-amino acid modification;primary metabolic process;protein maturation;protein metabolic process;protein modification process;response to abiotic stimulus;response to external stimulus;response to stimulus;signal transduction	cell part;cytoplasm;cytosol;membrane;plasma membrane				2.02822	0.832582
786	COPZ1	Coatomer subunit zeta-1	F8VVA7;P61923;P61923-4;F8VXB1;F8VUC5;F8W156;F8W651;F8VXR1;F8VYZ4;P61923-5			cellular component organization;cellular process;establishment of localization;Golgi vesicle transport;membrane organization;organelle organization;protein transport;transport;vesicle organization;vesicle-mediated transport	cell part;cytosol;macromolecular complex;membrane;protein complex				0.516583	-0.30155
787	TFCP2	Alpha-globin transcription factor CP2	F8VWL0;Q12800-4;Q12800;F8VX55;Q12800-2;Q12800-3			biological regulation;biosynthetic process;cellular metabolic process;cellular nitrogen compound metabolic process;cellular process;macromolecule metabolic process;metabolic process;nitrogen compound metabolic process;nucleobase-containing compound metabolic process;primary metabolic process;RNA metabolic process	cell part;intracellular membrane-bounded organelle;intracellular organelle;nucleus;organelle				0.249365	-0.0563111
788	SLC38A1	Sodium-coupled neutral amino acid transporter 1	F8VX04;Q9H2H9			amine transport;amino acid transport;biological regulation;cell communication;cell-cell signaling;cellular process;establishment of localization;ion transport;neurotransmitter transport;organic acid transport;signaling;transmembrane transport;transport	cell part;cell projection;extracellular organelle;membrane;neuron projection;organelle;plasma membrane;vesicle				0.772703	0.16463
789	SCAF11	Protein SCAF11	F8VXG7;Q99590-2;Q99590;A0A0A0MTP7			cellular component assembly;cellular component organization;cellular macromolecular complex assembly;cellular metabolic process;cellular nitrogen compound metabolic process;cellular process;macromolecular complex assembly;macromolecule metabolic process;metabolic process;mRNA metabolic process;mRNA processing;nitrogen compound metabolic process;nucleobase-containing compound metabolic process;pri…	cell part;intracellular membrane-bounded organelle;intracellular non-membrane-bounded organelle;intracellular organelle;nucleolus;nucleoplasm;nucleus;organelle				0.57599	-0.31353
790	VPS29	Vacuolar protein sorting-associated protein 29	F8VXU5;Q9UBQ0;Q9UBQ0-2;Q05DG7			cellular process;endosome transport;establishment of localization;protein transport;transport;vesicle-mediated transport	cell part;cytoplasm;cytosol;endosome;extracellular organelle;intracellular membrane-bounded organelle;intracellular organelle;macromolecular complex;membrane;organelle;protein complex;retromer complex;vesicle				0.414191	-0.232923
791	AAAS	Aladin	H3BU82;F8VZ44;Q9NRG9;Q9NRG9-2			behavior;biological regulation;biosynthetic process;carbohydrate metabolic process;carbohydrate transport;cell cycle;cellular component disassembly;cellular component organization;cellular membrane organization;cellular metabolic process;cellular nitrogen compound metabolic process;cellular process;establishment of localization;macromolecule metabolic process;macromolecule modification;membrane o…	cell part;centrosome;cytoplasm;intracellular membrane-bounded organelle;intracellular non-membrane-bounded organelle;intracellular organelle;macromolecular complex;membrane;microtubule organizing center;nuclear envelope;nuclear pore;nucleoplasm;nucleus;organelle;protein complex	RNA transport			1.38615	0.118155
794	ARFGAP1	ADP-ribosylation factor GTPase-activating protein 1	F8W1U7;Q8N6T3;E5RHT6;F8VWH9;Q8N6T3-4;Q8N6T3-5;Q8N6T3-3;Q8N6T3-2;E5RHC5			biological regulation;cellular component organization;cellular metabolic process;cellular process;establishment of localization;Golgi vesicle transport;macromolecule metabolic process;membrane organization;metabolic process;organelle organization;primary metabolic process;protein metabolic process;protein transport;response to chemical stimulus;response to stimulus;response to stress;signal trans…	cell part;cytosol;membrane;synapse	Endocytosis			0.757143	0.204149
796	UBAP2L	Ubiquitin-associated protein 2-like	F8W726;Q14157-4;Q14157-1;Q14157-3;Q14157;Q14157-5			cell recognition;cellular process	cell part;macromolecular complex;PcG protein complex;protein complex				0.0810922	-0.0145594
797	TIA1	Nucleolysin TIA-1 isoform p40	F8W8I6;P31483;E5RGV5;C9JTN7;P31483-3;P31483-2			biological regulation;cell death;cellular process;death;regulation of translation	cell part;cytoplasm;intracellular non-membrane-bounded organelle;intracellular organelle;macromolecular complex;nucleoplasm;organelle;ribonucleoprotein complex				0.854233	0.330572
798	GAPVD1	GTPase-activating protein and VPS9 domain-containing protein 1	F8W9S7;Q14C86-3;Q14C86-4;Q14C86-5;Q14C86-2;Q14C86;Q14C86-6;C9IZ08			biological regulation;cellular component organization;cellular membrane organization;cellular process;endocytosis;establishment of localization;membrane invagination;membrane organization;regulation of transport;response to stimulus;signal transduction;transport;vesicle-mediated transport	cell part;cytosol;endosome;intracellular;intracellular membrane-bounded organelle;intracellular organelle;membrane;organelle				0.549633	-0.0902917
801	UBP1	Upstream-binding protein 1	F8WEP8;Q9NZI7-4;Q9NZI7			anatomical structure formation involved in morphogenesis;biological regulation;biosynthetic process;cellular metabolic process;cellular nitrogen compound metabolic process;cellular process;developmental process;macromolecule metabolic process;metabolic process;nitrogen compound metabolic process;nucleobase-containing compound metabolic process;primary metabolic process;RNA metabolic process	cell part;cytoplasm;intracellular membrane-bounded organelle;intracellular organelle;nucleoplasm;nucleus;organelle				0.73584	0.183386
802	NDUFV1	NADH dehydrogenase [ubiquinone] flavoprotein 1, mitochondrial	G3V0I5;P49821-2;P49821;E9PQP1;E9PMX3;B4DE93;E9PLC6;E9PPR0;E9PJL9			cellular metabolic process;cellular process;generation of precursor metabolites and energy;metabolic process;small molecule metabolic process	cell part;macromolecular complex;membrane;NADH dehydrogenase complex;protein complex	Alzheimer's disease;Huntington's disease;Oxidative phosphorylation;Parkinson's disease	MitoCarta3.0	MIM	0.396905	-0.209608
804	RPL18	60S ribosomal protein L18	G3V203;J3QQ67;Q07020;H0YHA7;Q07020-2;F8VUA6;F8VYV2;A0A075B7A0			biosynthetic process;catabolic process;cellular component disassembly;cellular component organization;cellular metabolic process;cellular nitrogen compound metabolic process;cellular process;establishment of localization;macromolecule metabolic process;metabolic process;mRNA metabolic process;nitrogen compound metabolic process;nucleobase-containing compound metabolic process;primary metabolic pr…	cell part;cytoplasm;cytosol;intracellular membrane-bounded organelle;intracellular non-membrane-bounded organelle;intracellular organelle;macromolecular complex;membrane;nucleolus;nucleus;organelle;ribonucleoprotein complex;ribosome	Ribosome			0.343861	0.0667078
805	PSMA6	Proteasome subunit alpha type;Proteasome subunit alpha type-6	G3V3U4;G3V3I1;G3V295;G3V5Z7;P60900-2;P60900			biological regulation;catabolic process;cell cycle;cell death;cellular metabolic process;cellular nitrogen compound metabolic process;cellular process;death;immune system process;macromolecule metabolic process;macromolecule modification;metabolic process;mitotic cell cycle;nitrogen compound metabolic process;primary metabolic process;protein metabolic process;protein modification by small protei…	cell part;cytoplasm;cytosol;extracellular organelle;intracellular membrane-bounded organelle;intracellular non-membrane-bounded organelle;intracellular organelle;macromolecular complex;nucleoplasm;nucleus;organelle;polysome;proteasome complex;protein complex;ribonucleoprotein complex;vesicle	Proteasome			0.0686587	0.0530057
808	DDX24	ATP-dependent RNA helicase DDX24	G3V529;Q9GZR7;Q9GZR7-2;A0A1W2PRR2;F5GYL3;A0A087WXU8			cellular metabolic process;cellular nitrogen compound metabolic process;cellular process;macromolecule metabolic process;metabolic process;nitrogen compound metabolic process;nucleobase-containing compound metabolic process;primary metabolic process;RNA metabolic process	cell part;cytoplasm;intracellular non-membrane-bounded organelle;intracellular organelle;membrane;nucleolus;organelle				0.206065	-0.105278
809	CDK2	Cyclin-dependent kinase 2	G3V5T9;P24941;P24941-2;E7ESI2			biological regulation;biosynthetic process;catabolic process;cell cycle;cell division;cellular component organization;cellular metabolic process;cellular nitrogen compound metabolic process;cellular process;chromatin modification;chromatin organization;chromosome organization;coagulation;DNA metabolic process;DNA repair;DNA replication;establishment of localization;histone modification;ion transp…	cell part;centrosome;chromosome;cyclin-dependent protein kinase holoenzyme complex;cytoplasm;cytosol;endosome;intracellular membrane-bounded organelle;intracellular non-membrane-bounded organelle;intracellular organelle;macromolecular complex;microtubule organizing center;nucleoplasm;nucleus;organelle;protein complex;transcription factor complex	Cell cycle;Measles;Oocyte meiosis;p53 signaling pathway;Pathways in cancer;Progesterone-mediated oocyte maturation;Prostate cancer;Small cell lung cancer			0.886232	-0.125294
811	PAPOLA;PAPOLB	Poly(A) polymerase beta;Poly(A) polymerase alpha	G3XAH6;Q9NRJ5;P51003;H0YJ00;A0A0C4DGK1;P51003-2			biosynthetic process;cellular metabolic process;cellular nitrogen compound metabolic process;cellular process;macromolecule metabolic process;metabolic process;mRNA metabolic process;mRNA processing;nitrogen compound metabolic process;nucleobase-containing compound metabolic process;primary metabolic process;RNA metabolic process;RNA processing;RNA splicing;transcription from RNA polymerase II pr…	cell part;cytoplasm;endoplasmic reticulum;intracellular membrane-bounded organelle;intracellular organelle;nucleoplasm;nucleus;organelle	mRNA surveillance pathway			2.10914	-0.612994
813	CELF1	CUGBP Elav-like family member 1	G5EA30;Q92879-5;Q92879-2;Q92879-3;Q92879-6;Q92879;Q92879-4;E9PQK4;E9PSH0;E9PKU1			anatomical structure development;biological regulation;cell development;cellular component assembly;cellular component organization;cellular macromolecular complex assembly;cellular metabolic process;cellular nitrogen compound metabolic process;cellular process;developmental process;embryo development;gene silencing;macromolecular complex assembly;macromolecule metabolic process;metabolic process…	cell part;cytoplasm;intracellular membrane-bounded organelle;intracellular organelle;macromolecular complex;membrane;nucleoplasm;nucleus;organelle;ribonucleoprotein complex				0.573557	0.347784
814	CDC27	Cell division cycle protein 27 homolog	G5EA36;P30260;P30260-2;F6QPS0			biological regulation;catabolic process;cell cycle;cell division;cell proliferation;cellular metabolic process;cellular process;macromolecule metabolic process;macromolecule modification;metabolic process;mitotic cell cycle;primary metabolic process;protein metabolic process;protein modification by small protein conjugation or removal;protein modification process;proteolysis;proteolysis involved …	cell part;centrosome;cytoplasm;cytosol;intracellular membrane-bounded organelle;intracellular non-membrane-bounded organelle;intracellular organelle;macromolecular complex;microtubule organizing center;nucleoplasm;nucleus;organelle;protein complex;ubiquitin ligase complex	Cell cycle;Cell cycle - yeast;Meiosis - yeast;Oocyte meiosis;Progesterone-mediated oocyte maturation;Ubiquitin mediated proteolysis			0.300134	0.082709
815	HNRNPH1	Heterogeneous nuclear ribonucleoprotein H;Heterogeneous nuclear ribonucleoprotein H, N-terminally processed	P31943;G8JLB6;E9PCY7;D6RIU0;H0YB39;D6RBM0;D6RIT2			biological regulation;cellular metabolic process;cellular nitrogen compound metabolic process;cellular process;macromolecule metabolic process;metabolic process;mRNA metabolic process;mRNA processing;nitrogen compound metabolic process;nucleobase-containing compound metabolic process;primary metabolic process;RNA metabolic process;RNA processing;RNA splicing	cell part;intracellular membrane-bounded organelle;intracellular organelle;macromolecular complex;membrane;nucleoplasm;nucleus;organelle;ribonucleoprotein complex;spliceosomal complex				0.137198	0.0400756
816	CDSN	Corneodesmosin	Q2L6G8;G8JLG2;Q15517			anatomical structure development;anatomical structure morphogenesis;biological adhesion;cell adhesion;cell differentiation;cellular process;developmental process	cell part;cytoskeleton;extracellular organelle;intracellular non-membrane-bounded organelle;intracellular organelle;organelle;vesicle				0.234906	-0.225311
817	ZYX	Zyxin	H0Y2Y8;Q15942-2;Q15942;H7C3D3			biological adhesion;biological regulation;cell adhesion;cell communication;cell-cell signaling;cellular component assembly;cellular component organization;cellular process;cytoskeleton organization;organelle organization;response to stimulus;signal transduction;signaling;viral reproduction	cell part;cytoplasm;intracellular membrane-bounded organelle;intracellular organelle;membrane;nucleus;organelle;plasma membrane	Focal adhesion			0.454583	-0.044444
818	DPM1	Dolichol-phosphate mannosyltransferase subunit 1	Q5QPK2;H0Y368;O60762;A0A804HJ93;A0A804HIK9;Q5QPJ9			alcohol metabolic process;biosynthetic process;carbohydrate metabolic process;cellular lipid metabolic process;cellular metabolic process;cellular nitrogen compound metabolic process;cellular process;lipid metabolic process;macromolecule metabolic process;macromolecule modification;metabolic process;nitrogen compound metabolic process;nucleobase-containing compound metabolic process;nucleotide-su…	cell part;endoplasmic reticulum;intracellular membrane-bounded organelle;intracellular organelle;macromolecular complex;mannosyltransferase complex;membrane;nucleus;organelle;protein complex	N-Glycan biosynthesis			2.41318	-0.557497
819	THADA	Thyroid adenoma-associated protein	H7BYZ4;H0Y3V5;Q6YHU6-6;Q6YHU6-5;Q6YHU6-2;Q6YHU6-3;Q6YHU6;B5MC89								0.320784	-0.115916
821	TRIM33	E3 ubiquitin-protein ligase TRIM33	H0Y612;Q9UPN9-2;Q9UPN9			biological regulation;biosynthetic process;cellular metabolic process;cellular nitrogen compound metabolic process;cellular process;macromolecule metabolic process;macromolecule modification;metabolic process;nitrogen compound metabolic process;nucleobase-containing compound metabolic process;primary metabolic process;protein metabolic process;protein modification by small protein conjugation or …	cell part;intracellular;intracellular membrane-bounded organelle;intracellular organelle;nucleoplasm;nucleus;organelle				0.132001	-0.0875018
822	DNAAF5	Dynein assembly factor 5, axonemal	H0Y650;Q86Y56-2;Q86Y56			cellular component movement;cellular component organization;cellular process	cell part;cytoplasm				2.48713	-0.542688
823	HNRNPD	Heterogeneous nuclear ribonucleoprotein D0	H0YA96;H0Y8G5;Q14103-4;Q14103-3;Q14103-2;Q14103;D6RAF8;D6RF44			biological regulation;biosynthetic process;catabolic process;cellular metabolic process;cellular nitrogen compound metabolic process;cellular process;macromolecule metabolic process;metabolic process;mRNA metabolic process;mRNA processing;nitrogen compound metabolic process;nucleobase-containing compound metabolic process;primary metabolic process;regulation of translation;RNA catabolic process;R…	cell part;cytosol;extracellular organelle;intracellular membrane-bounded organelle;intracellular organelle;macromolecular complex;nucleoplasm;nucleus;organelle;ribonucleoprotein complex;vesicle				1.47048	0.296661
824	GRSF1	G-rich sequence factor 1	H0Y8R1;H0YAK1;Q12849-5;Q12849			anatomical structure morphogenesis;cellular metabolic process;cellular nitrogen compound metabolic process;cellular process;developmental process;macromolecule metabolic process;metabolic process;mRNA metabolic process;mRNA processing;nitrogen compound metabolic process;nucleobase-containing compound metabolic process;primary metabolic process;RNA metabolic process;RNA processing;tRNA metabolic p…	cell part;cytoplasm;intracellular membrane-bounded organelle;intracellular non-membrane-bounded organelle;intracellular organelle;mitochondrion;organelle		MitoCarta3.0	Matrix	2.75771	0.600958
826	PABPC1;PABPC3	Polyadenylate-binding protein 1;Polyadenylate-binding protein;Polyadenylate-binding protein 3	P11940;H0YAR2;P11940-2;A0A7I2YQ88;E7EQV3;A0A7I2V649;E7ERJ7;A0A087WTT1;A0A7I2V4N4;A0A7I2YQE4;A0A7I2YQ90;Q9H361			biological regulation;biosynthetic process;catabolic process;cellular metabolic process;cellular nitrogen compound metabolic process;cellular process;gene silencing;macromolecule metabolic process;metabolic process;mRNA metabolic process;mRNA processing;nitrogen compound metabolic process;nucleobase-containing compound metabolic process;primary metabolic process;protein metabolic process;regulati…	cell part;cytoplasm;cytosol;extracellular organelle;intracellular membrane-bounded organelle;intracellular non-membrane-bounded organelle;intracellular organelle;macromolecular complex;membrane;nucleus;organelle;ribonucleoprotein complex;spliceosomal complex;vesicle	mRNA surveillance pathway;RNA degradation;RNA transport			3.21503	0.233146
827	MRPL49	39S ribosomal protein L49, mitochondrial	H0YDP7;Q13405			biosynthetic process;cellular component disassembly;cellular component organization;cellular metabolic process;cellular process;macromolecule metabolic process;metabolic process;mitochondrial translation;mitochondrion organization;organelle organization;primary metabolic process;protein metabolic process;translation;translational elongation;translational initiation	cell part;intracellular non-membrane-bounded organelle;intracellular organelle;macromolecular complex;membrane;organelle;ribonucleoprotein complex;ribosome		MitoCarta3.0	Matrix	0.178848	-0.110649
828	EIF3F	Eukaryotic translation initiation factor 3 subunit F	H0YDT6;O00303			biological regulation;biosynthetic process;cellular component assembly;cellular component organization;cellular macromolecular complex assembly;cellular metabolic process;cellular process;macromolecular complex assembly;macromolecule metabolic process;macromolecule modification;metabolic process;primary metabolic process;protein metabolic process;protein modification by small protein conjugation …	cell part;cytosol;macromolecular complex;membrane;protein complex;ribonucleoprotein complex	RNA transport			1.73904	-0.0903741
829	PPP5C	Serine/threonine-protein phosphatase 5;Serine/threonine-protein phosphatase	P53041;H0YDU8;A8MU39			biological regulation;biosynthetic process;cellular component assembly;cellular component organization;cellular metabolic process;cellular nitrogen compound metabolic process;cellular process;DNA metabolic process;DNA repair;macromolecular complex assembly;macromolecule metabolic process;macromolecule modification;metabolic process;mitosis;nitrogen compound metabolic process;nuclear division;nucl…	cell body;cell part;cell projection;cytoplasm;cytosol;intracellular membrane-bounded organelle;intracellular organelle;membrane;neuron projection;neuronal cell body;nucleoplasm;nucleus;organelle	MAPK signaling pathway			1.87127	0.286522
830	ARHGAP1	Rho GTPase-activating protein 1	H0YE29;Q07960			biological regulation;cellular process;response to stimulus;signal transduction	cell part;cell projection;cytoplasm;cytosol;extracellular organelle;intracellular;membrane;organelle;plasma membrane;vesicle				0.942805	-0.365567
831	SSSCA1	Sjoegren syndrome/scleroderma autoantigen 1	H0YEB6;O60232;G3V1B8			cell division;cellular component organization;cellular process;mitosis;nuclear division;organelle fission;organelle organization					0.278717	-0.225521
832	PUM1	Pumilio homolog 1	Q14671-3;Q14671;Q14671-2;Q5T1Z4;H0YEH2;Q5T1Z8;Q14671-4;E9PR38;H0YDK8			biological regulation;cellular component organization;cellular process;establishment of localization;Golgi vesicle transport;membrane organization;regulation of translation;transport;vesicle-mediated transport	cell part;cytosol				0.00255148	0.000603755
833	HADHA	Trifunctional enzyme subunit alpha, mitochondrial;Long-chain enoyl-CoA hydratase;Long chain 3-hydroxyacyl-CoA dehydrogenase	H0YFD6;P40939;A0A2R8Y4F5;A0A2R8YG21			biosynthetic process;catabolic process;cellular ketone metabolic process;cellular lipid metabolic process;cellular metabolic process;cellular process;lipid metabolic process;metabolic process;organic acid metabolic process;primary metabolic process;response to chemical stimulus;response to drug;response to endogenous stimulus;response to stimulus;small molecule metabolic process	cell part;intracellular membrane-bounded organelle;intracellular non-membrane-bounded organelle;intracellular organelle;macromolecular complex;membrane;mitochondrion;organelle;protein complex	Aminobenzoate degradation;Benzoate degradation;beta-Alanine metabolism;Biosynthesis of unsaturated fatty acids;Butanoate metabolism;Caprolactam degradation;Fatty acid elongation in mitochondria;Fatty acid metabolism;Lysine degradation;Propanoate metabolism;Tryptophan metabolism;Valine, leucine and isoleucine degradation	MitoCarta3.0	MIM	0.704891	-0.0609268
834	SRSF9	Serine/arginine-rich splicing factor 9	H0YIB4;Q13242;S4R3G0			biological regulation;biosynthetic process;cellular component assembly;cellular component organization;cellular macromolecular complex assembly;cellular metabolic process;cellular nitrogen compound metabolic process;cellular process;establishment of localization;macromolecular complex assembly;macromolecule metabolic process;metabolic process;mRNA metabolic process;mRNA processing;nitrogen compou…	cell part;intracellular non-membrane-bounded organelle;intracellular organelle;nucleolus;nucleoplasm;organelle	Spliceosome			0.482092	0.412635
835	PPP1R12A	Protein phosphatase 1 regulatory subunit 12A	H0YIM2;H0YIS3;O14974-5;O14974-4;O14974-3;O14974;A0A0U1RQZ1;O14974-2			biological regulation;cell cycle;cellular component organization;cellular metabolic process;cellular process;macromolecule metabolic process;macromolecule modification;metabolic process;microtubule organizing center organization;mitosis;mitotic cell cycle;nuclear division;organelle fission;organelle organization;phosphorus metabolic process;primary metabolic process;protein dephosphorylation;prot…	cell part;centrosome;cytoplasm;cytoskeleton;cytosol;intracellular non-membrane-bounded organelle;intracellular organelle;kinetochore;macromolecular complex;microtubule organizing center;nucleoplasm;organelle;protein complex;protein serine/threonine phosphatase complex	Focal adhesion;Long-term potentiation;Regulation of actin cytoskeleton;Vascular smooth muscle contraction			1.71111	-0.919814
836	SNX1	Sorting nexin-1	H0YK42;Q13596-2;Q13596;Q13596-3			anatomical structure morphogenesis;biological regulation;cellular component morphogenesis;cellular component organization;cellular membrane organization;cellular metabolic process;cellular process;developmental process;endocytosis;endosome transport;establishment of localization;Golgi vesicle transport;macromolecule metabolic process;membrane invagination;membrane organization;metabolic process;o…	cell part;cell projection;cytoplasm;cytosol;Golgi apparatus;intracellular membrane-bounded organelle;intracellular organelle;macromolecular complex;membrane;organelle;protein complex;retromer complex				2.07733	-0.44929
837	RPL28	60S ribosomal protein L28	H0YKD8;P46779;P46779-2;P46779-3;H0YMF4;P46779-4;P46779-5;H0YLP6			biosynthetic process;catabolic process;cellular component disassembly;cellular component organization;cellular metabolic process;cellular nitrogen compound metabolic process;cellular process;establishment of localization;macromolecule metabolic process;metabolic process;mRNA metabolic process;nitrogen compound metabolic process;nucleobase-containing compound metabolic process;primary metabolic pr…	cell body;cell part;cell projection;cytoplasm;cytosol;extracellular organelle;intracellular non-membrane-bounded organelle;intracellular organelle;macromolecular complex;membrane;neuron projection;organelle;ribonucleoprotein complex;ribosome;vesicle	Ribosome			0.313488	0.0698674
839	TMOD3	Tropomodulin-3	H0YKU1;H0YNJ8;Q9NYL9			anatomical structure development;anatomical structure formation involved in morphogenesis;biological regulation;cell development;cellular component assembly;cellular component organization;cellular process;cytoskeleton organization;developmental process;multicellular organismal process;muscle contraction;organelle organization;regulation of organelle organization	cell part				0.250986	-0.130551
840	PSMA4	Proteasome subunit alpha type;Proteasome subunit alpha type-4;Proteasome subunit beta type	H0YMZ1;H0YL69;P25789;H0YMI6;H0YMA1;H0YN18;H0YLC2;H0YKT8;P25789-2			biological regulation;catabolic process;cell cycle;cell death;cellular metabolic process;cellular nitrogen compound metabolic process;cellular process;death;immune system process;macromolecule metabolic process;macromolecule modification;metabolic process;mitotic cell cycle;nitrogen compound metabolic process;primary metabolic process;protein metabolic process;protein modification by small protei…	cell part;cytoplasm;cytosol;extracellular organelle;intracellular membrane-bounded organelle;intracellular non-membrane-bounded organelle;intracellular organelle;macromolecular complex;membrane;nucleoplasm;nucleus;organelle;plasma membrane;proteasome complex;protein complex;ribonucleoprotein complex;vesicle	Proteasome			0.0420211	0.00982968
842	ANKRD17	Ankyrin repeat domain-containing protein 17	H0YM23;O75179-7;O75179-2;O75179;O75179-6;H0YLQ3			biological regulation;developmental maturation;developmental process;immune system process;multi-organism process;regulation of cell cycle;regulation of DNA metabolic process;response to biotic stimulus;response to stimulus;response to stress;viral reproduction	cell part;cytoplasm;intracellular membrane-bounded organelle;intracellular organelle;membrane;nucleus;organelle				2.0001	0.0911829
843	RPS27L	40S ribosomal protein S27;40S ribosomal protein S27-like	H0YMV8;Q71UM5;C9JLI6			biological regulation;biosynthetic process;cellular metabolic process;cellular nitrogen compound metabolic process;cellular process;DNA metabolic process;DNA repair;macromolecule metabolic process;metabolic process;nitrogen compound metabolic process;nucleobase-containing compound metabolic process;primary metabolic process;protein metabolic process;regulation of cell cycle;regulation of mitotic …	cell part;intracellular membrane-bounded organelle;intracellular non-membrane-bounded organelle;intracellular organelle;macromolecular complex;nucleus;organelle;ribonucleoprotein complex;ribosome	Ribosome			0.34764	-0.128204
844	IPO4	Importin-4	H0YN14;Q8TEX9;Q8TEX9-2			cellular component assembly;cellular component organization;cellular macromolecular complex assembly;cellular process;chromatin organization;chromosome organization;establishment of localization;macromolecular complex assembly;organelle organization;protein transport;transport	cell part;cytoplasm;macromolecular complex;membrane;protein complex				0.818552	-0.291679
845	SEC11A	Signal peptidase complex catalytic subunit SEC11;Signal peptidase complex catalytic subunit SEC11A;Signal peptidase I	H0YNG3;P67812-4;P67812;P67812-3;P67812-2;H0YNX5;H0YKT4;H0YNA5			biological regulation;biosynthetic process;cellular metabolic process;cellular process;establishment of localization;macromolecule metabolic process;metabolic process;peptide metabolic process;primary metabolic process;protein maturation;protein metabolic process;protein targeting;protein transport;regulation of transport;translation;transport	cell part;extracellular organelle;membrane;organelle;vesicle	Protein export			0.733466	-0.288739
846	DUT	Deoxyuridine 5-triphosphate nucleotidohydrolase, mitochondrial	H0YNW5;P33316-2;P33316;A0A0C4DGL3;H0YKC5;H0YMM5;H0YNJ9;H0YKI0			biosynthetic process;catabolic process;cellular aromatic compound metabolic process;cellular metabolic process;cellular nitrogen compound metabolic process;cellular process;DNA metabolic process;DNA replication;heterocycle metabolic process;macromolecule metabolic process;metabolic process;nitrogen compound metabolic process;nucleobase-containing compound catabolic process;nucleobase-containing c…	cell part;extracellular organelle;intracellular membrane-bounded organelle;intracellular organelle;mitochondrion;nucleoplasm;nucleus;organelle;vesicle	Pyrimidine metabolism	MitoCarta3.0	Matrix	0.888438	0.113262
847	SNAP23	Synaptosomal-associated protein;Synaptosomal-associated protein 23	H3BNE1;H3BR18;H3BM38;H3BPJ0;O00161-2;O00161			amine transport;biological regulation;cellular component assembly;cellular component organization;cellular macromolecular complex assembly;cellular membrane organization;cellular process;establishment of localization;Golgi vesicle transport;hormone transport;macromolecular complex assembly;membrane fusion;membrane organization;organelle fusion;organelle organization;protein complex assembly;prote…	cell part;cell projection;cytoplasm;cytoplasmic membrane-bounded vesicle;extracellular organelle;intracellular membrane-bounded organelle;intracellular organelle;lysosome;macromolecular complex;membrane;neuron projection;nucleoplasm;organelle;plasma membrane;protein complex;synapse;vacuole;vesicle	SNARE interactions in vesicular transport			1.4231	-0.410328
848	RAB11A;RAB11B	Ras-related protein Rab-11A;Ras-related protein Rab-11B	H3BMH2;H3BSC1;P62491-2;Q15907-2;P62491;Q15907			biological regulation;cellular component assembly;cellular component organization;cellular localization;cellular membrane organization;cellular metabolic process;cellular process;cytokinesis;cytoskeleton organization;establishment of localization;exocytosis;fluid transport;homeostatic process;hormone transport;ion transport;localization;macromolecule metabolic process;membrane organization;metabo…	cell part;cell projection;cytoplasmic membrane-bounded vesicle;cytosol;endosome;extracellular organelle;Golgi apparatus;intracellular membrane-bounded organelle;intracellular organelle;macromolecular complex;membrane;mitochondrion;neuron projection;organelle;plasma membrane;protein complex;vesicle	Endocrine and other factor-regulated calcium reabsorption;Endocytosis;Pancreatic secretion;Vasopressin-regulated water reabsorption			0.216583	0.0713702
849	NUBP2	Cytosolic Fe-S cluster assembly factor NUBP2	H3BRK5;H3BMW1;H3BNF0;H3BNS4;Q9Y5Y2		+	biosynthetic process;cellular metabolic process;cellular process;cofactor metabolic process;metabolic process;small molecule metabolic process	cell part;centrosome;cytoplasm;intracellular membrane-bounded organelle;intracellular non-membrane-bounded organelle;intracellular organelle;microtubule organizing center;nucleus;organelle				4.04134	-0.83077
850	RPS17	40S ribosomal protein S17	H3BNC9;P08708;H0YN88;A0A075B716			biological regulation;biosynthetic process;catabolic process;cellular component assembly;cellular component disassembly;cellular component organization;cellular macromolecular complex assembly;cellular metabolic process;cellular nitrogen compound metabolic process;cellular process;establishment of localization;homeostatic process;macromolecular complex assembly;macromolecule metabolic process;met…	cell part;cytosol;extracellular organelle;intracellular non-membrane-bounded organelle;intracellular organelle;macromolecular complex;membrane;organelle;ribonucleoprotein complex;ribosome;small ribosomal subunit;vesicle	Ribosome			0.210705	0.0792318
853	NDUFB10	NADH dehydrogenase [ubiquinone] 1 beta subcomplex subunit 10	H3BPJ9;O96000;O96000-2			cellular metabolic process;cellular process;generation of precursor metabolites and energy;metabolic process;small molecule metabolic process	cell part;extracellular organelle;macromolecular complex;membrane;NADH dehydrogenase complex;organelle;protein complex;vesicle	Alzheimer's disease;Huntington's disease;Oxidative phosphorylation;Parkinson's disease	MitoCarta3.0	MIM	3.04131	0.6253
855	HNRNPUL2-BSCL2;HNRNPUL2	Heterogeneous nuclear ribonucleoprotein U-like protein 2	H3BQZ7;Q1KMD3				cell part;intracellular membrane-bounded organelle;intracellular organelle;membrane;nucleus;organelle				1.11201	-0.561518
856	NFATC3	Nuclear factor of activated T-cells, cytoplasmic 3	I3L3K7;H3BR83;H3BRS1;Q12968-5;Q12968-6;Q12968-4;Q12968-3;Q12968-2;Q12968			anatomical structure development;anatomical structure morphogenesis;biological regulation;biosynthetic process;cell development;cell differentiation;cellular metabolic process;cellular nitrogen compound metabolic process;cellular process;cellular respiration;developmental process;generation of precursor metabolites and energy;immune system process;macromolecule metabolic process;metabolic process…	cell part;cytoplasm;cytosol;intracellular membrane-bounded organelle;intracellular non-membrane-bounded organelle;intracellular organelle;nucleolus;nucleoplasm;nucleus;organelle	Axon guidance;B cell receptor signaling pathway;Natural killer cell mediated cytotoxicity;T cell receptor signaling pathway;VEGF signaling pathway;Wnt signaling pathway			0.325038	-0.16178
857	DCTN5	Dynactin subunit 5	H3BUD2;H3BS05;H3BR94;Q9BTE1-3;Q9BTE1-2;Q9BTE1			immune system process	cell part;centrosome;cytosol;intracellular non-membrane-bounded organelle;intracellular organelle;kinetochore;macromolecular complex;microtubule organizing center;organelle;protein complex	Vasopressin-regulated water reabsorption			2.42241	-0.457566
858	CIRH1A	Cirhin	H3BSH7;Q969X6-2;Q969X6;J3KSE6;J3KTR0;H3BPD7;I3L4T9;J3KSI1;A0A0J9YXV4;A0A0J9YWM9;Q969X6-3			biological regulation;biosynthetic process;cellular metabolic process;cellular nitrogen compound metabolic process;cellular process;macromolecule metabolic process;metabolic process;nitrogen compound metabolic process;nucleobase-containing compound metabolic process;primary metabolic process;RNA metabolic process;RNA processing;rRNA processing	cell part;intracellular non-membrane-bounded organelle;intracellular organelle;macromolecular complex;nucleolus;organelle;protein complex	Ribosome biogenesis in eukaryotes			0.37247	-0.23329
859	TCF25	Transcription factor 25	Q9H7D3;H3BSP8;H3BTU3;Q9BQ70;H3BS87;H3BMJ8;H3BSS3;H3BQ53			anatomical structure development;biological regulation;biosynthetic process;cellular metabolic process;cellular nitrogen compound metabolic process;cellular process;developmental process;macromolecule metabolic process;metabolic process;nitrogen compound metabolic process;nucleobase-containing compound metabolic process;primary metabolic process;RNA metabolic process	cell part;intracellular membrane-bounded organelle;intracellular organelle;nucleus;organelle				0.976596	-0.31484
862	GTF3C1	General transcription factor 3C polypeptide 1	H3BU37;Q12789-3;Q12789			biosynthetic process;cellular metabolic process;cellular nitrogen compound metabolic process;cellular process;macromolecule metabolic process;metabolic process;nitrogen compound metabolic process;nucleobase-containing compound metabolic process;primary metabolic process;RNA metabolic process;transcription from RNA polymerase III promoter	cell part;intracellular membrane-bounded organelle;intracellular non-membrane-bounded organelle;intracellular organelle;macromolecular complex;membrane;nucleolus;nucleoplasm;nucleus;organelle;protein complex;ribonucleoprotein complex;transcription factor complex				0.604961	0.290816
864	ATXN2L	Ataxin-2-like protein	Q8WWM7-3;Q8WWM7-6;H3BUF6;Q8WWM7;Q8WWM7-9;Q8WWM7-2;Q8WWM7-4;Q8WWM7-5;Q8WWM7-8;Q8WWM7-7;H3BSK9			biological regulation;cellular component assembly;cellular component organization;cellular macromolecular complex assembly;cellular process;macromolecular complex assembly;ribonucleoprotein complex assembly	cell part;cytoplasm;intracellular non-membrane-bounded organelle;intracellular organelle;macromolecular complex;membrane;organelle;ribonucleoprotein complex				2.95953	0.157802
865	CIAPIN1	Anamorsin	H3BV90;Q6FI81;H3BT65;Q6FI81-3;H3BUG4;H3BPG7;H3BQ23			anatomical structure development;biological regulation;biosynthetic process;cell death;cellular metabolic process;cellular process;cofactor metabolic process;death;developmental process;metabolic process;small molecule metabolic process	cell part;cytoplasm;intracellular membrane-bounded organelle;intracellular non-membrane-bounded organelle;intracellular organelle;mitochondrion;nucleolus;nucleoplasm;organelle				0.678694	0.0312239
866	DHX30	Putative ATP-dependent RNA helicase DHX30	H7BXY3;Q7L2E3-3;Q7L2E3;Q7L2E3-2			cellular metabolic process;cellular nitrogen compound metabolic process;cellular process;macromolecule metabolic process;metabolic process;nitrogen compound metabolic process;nucleobase-containing compound metabolic process;primary metabolic process;RNA metabolic process;RNA processing	cell part;cytoplasm;intracellular membrane-bounded organelle;intracellular non-membrane-bounded organelle;intracellular organelle;mitochondrion;nucleus;organelle		MitoCarta3.0	Matrix	0.0083922	-0.0036811
867	SAP18	Histone deacetylase complex subunit SAP18	H7BZW6;O00422;O00422-2			biological regulation;biosynthetic process;cellular component organization;cellular metabolic process;cellular nitrogen compound metabolic process;cellular process;chromatin organization;chromosome organization;macromolecule metabolic process;metabolic process;mRNA metabolic process;mRNA processing;nitrogen compound metabolic process;nucleobase-containing compound metabolic process;organelle orga…	cell part;chromatin remodeling complex;cytoplasm;macromolecular complex;nucleoplasm;protein complex	mRNA surveillance pathway;RNA transport			0.333529	-0.16601
869	ZMYM4	Zinc finger MYM-type protein 4	H7C1I7;Q5VZL5-3;Q5VZL5-2;Q5VZL5-4;Q5VZL5			biological regulation;cellular component organization;cellular process;cytoskeleton organization;developmental process;multicellular organismal development;multicellular organismal process;organelle organization	cell part;cytoplasm;intracellular membrane-bounded organelle;intracellular non-membrane-bounded organelle;intracellular organelle;nucleolus;nucleoplasm;nucleus;organelle				0.221592	0.0760863
870	BET1;DKFZp781C0425	BET1 homolog	H7C1N3;O15155;A0A3B3IU16;C9JTT8;Q68DU7;O15155-2			cellular component organization;cellular membrane organization;cellular process;establishment of localization;Golgi vesicle transport;membrane fusion;membrane organization;organelle fusion;organelle organization;protein transport;transport;vesicle organization;vesicle-mediated transport	cell part;membrane	SNARE interactions in vesicular transport			1.33227	0.402362
871	EBNA1BP2	Probable rRNA-processing protein EBP2	H7C2Q8;Q99848			cellular process;ribosome biogenesis	cell part;intracellular membrane-bounded organelle;intracellular non-membrane-bounded organelle;intracellular organelle;membrane;nucleolus;nucleus;organelle				0.833421	0.923762
873	OSBPL10	Oxysterol-binding protein;Oxysterol-binding protein-related protein 10	H7C487;Q9BXB5-2;Q9BXB5;A0A5F9ZH75			establishment of localization;lipid transport;transport					0.744475	0.0738176
874	KPNA4	Importin subunit alpha-3	H7C4F6;O00629;A0A7I2YQ95;A0A7I2V340;A0A7I2V333			biological regulation;cellular process;establishment of localization;nuclear transport;nucleocytoplasmic transport;protein targeting;protein transport;response to chemical stimulus;response to oxidative stress;response to stimulus;response to stress;signal transduction;transport	cell part;cytosol;extracellular organelle;nucleoplasm;organelle;vesicle				1.30916	-0.766004
878	NSF	Vesicle-fusing ATPase	I3L0N3;P46459;P46459-2;I3L0L3			biological regulation;cell communication;cell-cell signaling;cellular component organization;cellular membrane organization;cellular metabolic process;cellular nitrogen compound metabolic process;cellular process;establishment of localization;exocytosis;Golgi vesicle transport;heterocycle metabolic process;ion transport;membrane docking;membrane fusion;membrane organization;metabolic process;nitr…	cell part;cytoplasm;cytosol;extracellular organelle;membrane;organelle;plasma membrane;vesicle	Vasopressin-regulated water reabsorption			0.461915	-0.293581
879	PRSS21	Testisin	I3L0U2;I3L3C7;Q9Y6M0-3;Q9Y6M0-2;Q9Y6M0			multicellular organismal process	cell part;cytoplasm;membrane;plasma membrane				1.83818	0.188591
880	MYBBP1A	Myb-binding protein 1A	I3L1L3;Q9BQG0;Q9BQG0-2			biological regulation;biosynthetic process;cell communication;cell differentiation;cellular metabolic process;cellular nitrogen compound metabolic process;cellular process;developmental process;establishment of localization;generation of precursor metabolites and energy;macromolecule metabolic process;metabolic process;nitrogen compound metabolic process;nuclear transport;nucleobase-containing co…	cell part;cytoplasm;intracellular membrane-bounded organelle;intracellular non-membrane-bounded organelle;intracellular organelle;macromolecular complex;membrane;nucleocytoplasmic shuttling complex;nucleolus;nucleus;organelle;protein complex				0.245166	-0.0421765
881	SLC25A11	Mitochondrial 2-oxoglutarate/malate carrier protein	I3L1P8;Q02978;Q02978-2			alcohol metabolic process;biosynthetic process;carbohydrate metabolic process;cellular metabolic process;cellular process;establishment of localization;ion transport;metabolic process;organic acid transport;primary metabolic process;small molecule metabolic process;transport	cell part;intracellular membrane-bounded organelle;intracellular organelle;membrane;mitochondrion;nucleus;organelle		MitoCarta3.0	MIM	1.49652	-0.21732
884	GEMIN4	Gem-associated protein 4	I3L2C7;P57678			cellular component assembly;cellular component organization;cellular macromolecular complex assembly;cellular metabolic process;cellular nitrogen compound metabolic process;cellular process;macromolecular complex assembly;macromolecule metabolic process;metabolic process;nitrogen compound metabolic process;nucleobase-containing compound metabolic process;primary metabolic process;ribonucleoprotei…	cell part;cytoplasm;cytosol;extracellular organelle;intracellular non-membrane-bounded organelle;intracellular organelle;macromolecular complex;membrane;nucleolus;nucleoplasm;organelle;protein complex;ribonucleoprotein complex;small nuclear ribonucleoprotein complex;vesicle	RNA transport			1.17149	-0.35932
885	EIF5A;EIF5AL1;EIF5A2	Eukaryotic translation initiation factor 5A;Eukaryotic translation initiation factor 5A-1;Eukaryotic translation initiation factor 5A-1-like;Eukaryotic translation initiation factor 5A-2	I3L397;I3L504;P63241;Q6IS14;P63241-2;F8WCJ1;C9J7B5;C9J4W5;Q9GZV4			amine metabolic process;biological regulation;biosynthetic process;cell death;cellular amino acid metabolic process;cellular ketone metabolic process;cellular metabolic process;cellular nitrogen compound metabolic process;cellular process;death;establishment of localization;homeostatic process;macromolecule metabolic process;macromolecule modification;metabolic process;multicellular organismal pr…	cell part;cytoplasm;cytosol;extracellular organelle;intracellular membrane-bounded organelle;intracellular organelle;macromolecular complex;membrane;nuclear pore;nucleus;organelle;protein complex;vesicle				0.772354	0.164484
888	BAIAP2	Brain-specific angiogenesis inhibitor 1-associated protein 2	Q9UQB8;Q9UQB8-2;Q9UQB8-6;Q9UQB8-4;Q9UQB8-5;Q9UQB8-3;I3L4C2;B4DWA1;I3L2M4			anatomical structure development;anatomical structure morphogenesis;biological regulation;cellular component assembly;cellular component morphogenesis;cellular component organization;cellular membrane organization;cellular process;cytoskeleton organization;developmental process;immune system process;membrane organization;multi-organism process;organelle organization;plasma membrane organization;r…	cell part;cell projection;cytoplasm;cytoskeleton;cytosol;extracellular organelle;filopodium;intracellular non-membrane-bounded organelle;intracellular organelle;membrane;neuron projection;nucleoplasm;organelle;plasma membrane;vesicle	Adherens junction;Regulation of actin cytoskeleton			0.352226	-0.140943
889	ACTG1	Actin, cytoplasmic 2;Actin, cytoplasmic 2, N-terminally processed	I3L4N8;P63261;A0A804GS07;A0A6Q8PFE4;I3L3I0;I3L1U9			biological adhesion;biological regulation;cell adhesion;cell junction organization;cellular component assembly;cellular component movement;cellular component organization;cellular process;cytoskeleton organization;homeostatic process;immune system process;locomotion;membrane organization;organelle organization;response to chemical stimulus;response to external stimulus;response to stimulus;respon…	cell part;cytoskeleton;cytosol;extracellular organelle;extracellular space;intracellular membrane-bounded organelle;intracellular non-membrane-bounded organelle;intracellular organelle;macromolecular complex;membrane;nucleus;organelle;plasma membrane;protein complex;vesicle	Adherens junction;Arrhythmogenic right ventricular cardiomyopathy (ARVC);Bacterial invasion of epithelial cells;Dilated cardiomyopathy;Focal adhesion;Hypertrophic cardiomyopathy (HCM);Leukocyte transendothelial migration;Pathogenic Escherichia coli infection;Phagosome;Phototransduction - fly;Regulation of actin cytoskeleton;Shigellosis;Tight junction;Vibrio cholerae infection;Viral myocarditis			3.12268	-0.187547
890	KDM2A	Lysine-specific demethylase 2A	I3VM54;Q9Y2K7-4;Q9Y2K7-5;Q9Y2K7-2;Q9Y2K7			biological regulation;biosynthetic process;cellular component organization;cellular metabolic process;cellular nitrogen compound metabolic process;cellular process;chromatin modification;chromatin organization;chromosome organization;DNA metabolic process;DNA repair;histone modification;macromolecule metabolic process;macromolecule modification;metabolic process;nitrogen compound metabolic proces…	cell part;intracellular membrane-bounded organelle;intracellular non-membrane-bounded organelle;intracellular organelle;nucleolus;nucleoplasm;nucleus;organelle				1.28736	-0.364671
892	PSMD13	26S proteasome non-ATPase regulatory subunit 13	J3KNQ3;Q9UNM6;Q9UNM6-2;H0YD73;E9PL38			biological regulation;catabolic process;cell cycle;cell death;cellular metabolic process;cellular nitrogen compound metabolic process;cellular process;death;immune system process;macromolecule metabolic process;macromolecule modification;metabolic process;mitotic cell cycle;nitrogen compound metabolic process;primary metabolic process;protein metabolic process;protein modification by small protei…	cell part;cytosol;extracellular organelle;intracellular membrane-bounded organelle;intracellular organelle;macromolecular complex;membrane;nucleoplasm;nucleus;organelle;proteasome complex;protein complex;vesicle	Proteasome			0.438169	-0.144706
893	SRSF2;SRSF8	Serine/arginine-rich splicing factor 2;Serine/arginine-rich splicing factor 8	J3QL05;J3KP15;Q01130-2;Q01130;Q9BRL6-2;Q9BRL6			biosynthetic process;cellular metabolic process;cellular nitrogen compound metabolic process;cellular process;establishment of localization;macromolecule metabolic process;metabolic process;mRNA metabolic process;mRNA processing;nitrogen compound metabolic process;nuclear transport;nucleobase-containing compound metabolic process;nucleobase-containing compound transport;nucleocytoplasmic transpor…	cell part;cytoplasm;extracellular organelle;intracellular membrane-bounded organelle;intracellular organelle;macromolecular complex;nucleoplasm;nucleus;organelle;ribonucleoprotein complex;spliceosomal complex;vesicle	Spliceosome			0.268258	-0.27838
894	LUC7L3	Luc7-like protein 3	J3KPP4;O95232;D6RDI2			cellular component assembly;cellular component organization;cellular macromolecular complex assembly;cellular metabolic process;cellular nitrogen compound metabolic process;cellular process;macromolecular complex assembly;macromolecule metabolic process;metabolic process;nitrogen compound metabolic process;nucleobase-containing compound metabolic process;primary metabolic process;ribonucleoprotei…	cell part;intracellular membrane-bounded organelle;intracellular organelle;macromolecular complex;nucleoplasm;nucleus;organelle;ribonucleoprotein complex;small nuclear ribonucleoprotein complex				0.109224	-0.0387553
896	PTRH2	Peptidyl-tRNA hydrolase 2, mitochondrial	J3KQ48;Q9Y3E5			biological regulation;cell death;cellular process;death;metabolic process	cell part;cytosol;intracellular membrane-bounded organelle;intracellular organelle;membrane;mitochondrion;organelle		MitoCarta3.0	MOM	0.400566	0.276429
898	ARHGDIA	Rho GDP-dissociation inhibitor 1	J3KRE2;J3KTF8;J3QQX2;P52565			biological regulation;cellular component movement;cellular process;response to stimulus;signal transduction	cell part;cytoplasm;cytoskeleton;cytosol;extracellular organelle;intracellular non-membrane-bounded organelle;intracellular organelle;organelle;vesicle	Neurotrophin signaling pathway;Vasopressin-regulated water reabsorption			0.012946	-0.00608913
899	GSDMA	Gasdermin-A	J3KRG2;Q96QA5			cell death;cellular process;death	cell part				0.268456	-0.147793
900	SLC25A19	Mitochondrial thiamine pyrophosphate carrier	J3KSB1;J3KSI7;J3QL84;J3KS44;J3QLV3;J3KRY6;Q9HC21-2;Q9HC21			biological regulation;establishment of localization;nucleobase-containing compound transport;transport	cell part;intracellular membrane-bounded organelle;intracellular organelle;membrane;nucleus;organelle		MitoCarta3.0	MIM	2.15719	-0.499439
902	PPP4R1	Serine/threonine-protein phosphatase 4 regulatory subunit 1	J3QL26;J3KSB0;J3QLA6;J3QQV0;Q8TF05-2;Q8TF05;J3KRU1			biological regulation;cellular metabolic process;cellular process;macromolecule metabolic process;macromolecule modification;metabolic process;phosphorus metabolic process;primary metabolic process;protein metabolic process;protein modification process;protein phosphorylation;response to stimulus;signal transduction	cell part;macromolecular complex;protein complex;protein serine/threonine phosphatase complex				1.60786	0.562197
903	UTP18	U3 small nucleolar RNA-associated protein 18 homolog	Q9Y5J1;J3KSR7;J3QR85			cellular metabolic process;cellular nitrogen compound metabolic process;cellular process;macromolecule metabolic process;metabolic process;nitrogen compound metabolic process;nucleobase-containing compound metabolic process;primary metabolic process;RNA metabolic process;RNA processing;rRNA processing	cell part;intracellular membrane-bounded organelle;intracellular non-membrane-bounded organelle;intracellular organelle;macromolecular complex;nucleolus;nucleus;organelle;preribosome;protein complex;ribonucleoprotein complex	Ribosome biogenesis in eukaryotes			0.457952	-0.334409
904	NUP85	Nuclear pore complex protein Nup85	J3KT10;Q9BW27-3;Q9BW27;J3QL54;J3QLH0;Q9BW27-2			biological regulation;biosynthetic process;carbohydrate metabolic process;carbohydrate transport;cell cycle;cell motility;cellular component assembly;cellular component disassembly;cellular component movement;cellular component organization;cellular membrane organization;cellular metabolic process;cellular nitrogen compound metabolic process;cellular process;establishment of localization;immune s…	cell part;cytosol;intracellular non-membrane-bounded organelle;intracellular organelle;kinetochore;macromolecular complex;membrane;nuclear envelope;organelle;protein complex	RNA transport			0.561101	-0.109386
905	GRB2	Growth factor receptor-bound protein 2	J3KT38;P62993;J3QRL5;P62993-2			aging;anatomical structure formation involved in morphogenesis;anatomical structure morphogenesis;biological regulation;cell activation;cell communication;cell motility;cell-cell signaling;cellular component assembly;cellular component movement;cellular component organization;cellular membrane organization;cellular metabolic process;cellular process;coagulation;developmental process;endocytosis;e…	cell part;cytoplasm;cytosol;endosome;extracellular organelle;Golgi apparatus;intracellular membrane-bounded organelle;intracellular non-membrane-bounded organelle;intracellular organelle;macromolecular complex;membrane;nucleolus;nucleoplasm;nucleus;organelle;plasma membrane;protein complex;vesicle	Acute myeloid leukemia;B cell receptor signaling pathway;Chemokine signaling pathway;Chronic myeloid leukemia;Dorso-ventral axis formation;Endometrial cancer;ErbB signaling pathway;Fc epsilon RI signaling pathway;Focal adhesion;Gap junction;Glioma;GnRH signaling pathway;Hepatitis C;Insulin signaling pathway;Jak-STAT signaling pathway;MAPK signaling pathway;MAPK signaling pathway - fly;Natural kil…			0.0564899	-0.0584726
906	AURKB	Aurora kinase B	J3QR41;J3KTD6;J3QLN8;J3KT86;Q96GD4-4;Q96GD4;Q96GD4-5;Q96GD4-3			abscission;aging;biological regulation;catabolic process;cell cycle;cell proliferation;cellular component assembly;cellular component organization;cellular localization;cellular macromolecular complex assembly;cellular metabolic process;cellular process;chromatin modification;chromatin organization;chromosome organization;cytoskeleton organization;developmental process;histone modification;locali…	cell part;centrosome;cytosol;intracellular membrane-bounded organelle;intracellular non-membrane-bounded organelle;intracellular organelle;macromolecular complex;microtubule organizing center;midbody;nucleus;organelle;protein complex				1.87036	-0.904133
907	DDX5	Probable ATP-dependent RNA helicase DDX5	J3KTA4;P17844-2;P17844;A0A7I2V507;A0A7I2V2S0;A0A0G2JLI4;A0A7I2V5F5			biological regulation;biosynthetic process;cell growth;cellular metabolic process;cellular nitrogen compound metabolic process;cellular process;developmental process;embryo development;growth;macromolecule metabolic process;metabolic process;mRNA metabolic process;mRNA processing;nitrogen compound metabolic process;nucleobase-containing compound metabolic process;primary metabolic process;respons…	cell part;cytoplasm;extracellular organelle;intracellular membrane-bounded organelle;intracellular non-membrane-bounded organelle;intracellular organelle;macromolecular complex;membrane;nucleolus;nucleoplasm;nucleus;organelle;ribonucleoprotein complex;spliceosomal complex;vesicle	Spliceosome			0.320548	-0.0425766
908	SRSF1	Serine/arginine-rich splicing factor 1	J3KTL2;Q07955;Q07955-3;Q07955-2;J3KSR8			biological regulation;biosynthetic process;cellular component assembly;cellular component organization;cellular macromolecular complex assembly;cellular metabolic process;cellular nitrogen compound metabolic process;cellular process;developmental process;embryo development;establishment of localization;macromolecular complex assembly;macromolecule metabolic process;metabolic process;mRNA metaboli…	cell part;cytoplasm;extracellular organelle;intracellular membrane-bounded organelle;intracellular organelle;macromolecular complex;nucleoplasm;nucleus;organelle;ribonucleoprotein complex;spliceosomal complex;vesicle	Spliceosome			0.333585	-0.173157
909	SLC16A3	Monocarboxylate transporter 4	J3QQV2;J3KTM6;O15427;J3QSC3;J3QQS9			biological regulation;cell motility;cellular component movement;cellular ketone metabolic process;cellular metabolic process;cellular process;coagulation;establishment of localization;immune system process;ion transport;locomotion;metabolic process;multicellular organismal process;organic acid metabolic process;organic acid transport;regulation of body fluid levels;small molecule metabolic proces…	cell part;cytoskeleton;intracellular non-membrane-bounded organelle;intracellular organelle;membrane;organelle;plasma membrane				2.39595	-0.0850527
910	CHERP	Calcium homeostasis endoplasmic reticulum protein	J3QK89;Q8IWX8			anatomical structure development;biological regulation;cellular homeostasis;cellular ion homeostasis;cellular metabolic process;cellular nitrogen compound metabolic process;cellular process;developmental process;establishment of localization;homeostatic process;ion transport;macromolecule metabolic process;metabolic process;nitrogen compound metabolic process;nucleobase-containing compound metabo…	cell part;cytoplasm;membrane	Spliceosome			1.75154	0.190621
912	SNRPN;SNRPB	Small nuclear ribonucleoprotein-associated proteins B and B;Small nuclear ribonucleoprotein-associated protein N	J3QLE5;P14678-2;P63162;P14678;P63162-2;P14678-3;J3KRY3;S4R3P3			biological regulation;biosynthetic process;cellular component assembly;cellular component organization;cellular macromolecular complex assembly;cellular metabolic process;cellular nitrogen compound metabolic process;cellular process;macromolecular complex assembly;macromolecule metabolic process;macromolecule modification;metabolic process;mRNA metabolic process;mRNA processing;nitrogen compound …	cell part;cytoplasm;cytosol;extracellular organelle;macromolecular complex;nucleoplasm;organelle;protein complex;ribonucleoprotein complex;small nuclear ribonucleoprotein complex;spliceosomal complex;vesicle	Spliceosome;Systemic lupus erythematosus			0.138361	0.149326
913	NOL11	Nucleolar protein 11	J3QLQ6;Q9H8H0-2;Q9H8H0;J3QR28			biosynthetic process;cellular metabolic process;cellular nitrogen compound metabolic process;cellular process;macromolecule metabolic process;metabolic process;nitrogen compound metabolic process;nucleobase-containing compound metabolic process;primary metabolic process;RNA metabolic process;RNA processing;rRNA processing	cell part;intracellular membrane-bounded organelle;intracellular non-membrane-bounded organelle;intracellular organelle;macromolecular complex;nucleolus;nucleus;organelle;protein complex				0.180919	-0.0491147
915	YTHDC1	YTH domain-containing protein 1	J3QR07;Q96MU7-2;Q96MU7;J3KS01			cellular component assembly;cellular component organization;cellular macromolecular complex assembly;cellular process;macromolecular complex assembly;ribonucleoprotein complex assembly	cell part;intracellular membrane-bounded organelle;intracellular organelle;nucleus;organelle				1.08881	-0.626607
916	CDKN2A;CDKN2B	Cyclin-dependent kinase inhibitor 2A;Cyclin-dependent kinase 4 inhibitor B	K7ES20;K7ENC6;J3QRG6;P42771-2;P42771;P42771-4;P42772			aging;anatomical structure development;biological regulation;biosynthetic process;cell communication;cell cycle;cell differentiation;cellular component assembly;cellular component organization;cellular metabolic process;cellular nitrogen compound metabolic process;cellular process;chromatin modification;chromatin organization;chromosome organization;developmental process;macromolecule metabolic p…	cell part;cytoplasm;cytosol;intracellular membrane-bounded organelle;intracellular organelle;nucleoplasm;nucleus;organelle	Bladder cancer;Cell cycle;Chronic myeloid leukemia;Glioma;Melanoma;Non-small cell lung cancer;p53 signaling pathway;Pancreatic cancer;Pathways in cancer;Small cell lung cancer;TGF-beta signaling pathway			0.683124	0.300471
917	ZNF207	BUB3-interacting and GLEBS motif-containing protein ZNF207	J3QRS9;X6R4W8;O43670-2;O43670;O43670-4;J3KS31;O43670-3			biological regulation;cell division;cellular component organization;cellular process;chromosome organization;chromosome segregation;cytoskeleton organization;organelle organization;regulation of cell cycle;regulation of mitotic cell cycle;regulation of organelle organization;regulation of protein stability	cell part;intracellular membrane-bounded organelle;intracellular non-membrane-bounded organelle;intracellular organelle;kinetochore;macromolecular complex;nucleolus;nucleus;organelle;protein complex				4.1216	0.451662
918	BUB3	Mitotic checkpoint protein BUB3	J3QT28;O43684-2;O43684			biological regulation;catabolic process;cell cycle;cell division;cellular component organization;cellular metabolic process;cellular process;chromosome organization;chromosome segregation;cytoskeleton organization;macromolecule metabolic process;meiotic cell cycle;metabolic process;mitotic cell cycle;organelle organization;primary metabolic process;protein metabolic process;proteolysis;proteolysi…	cell part;cytosol;intracellular non-membrane-bounded organelle;intracellular organelle;kinetochore;macromolecular complex;nucleoplasm;organelle;protein complex	Cell cycle;Cell cycle - yeast			2.92168	0.20646
920	GPX4	Glutathione peroxidase;Phospholipid hydroperoxide glutathione peroxidase, mitochondrial	K7ERP4;K7EKX7;R4GNE4;K7ENB4;K7EJ20;P36969-2;P36969;A0A0A0MTT1		+	aging;amine metabolic process;biological regulation;catabolic process;cellular amino acid metabolic process;cellular ketone metabolic process;cellular lipid metabolic process;cellular metabolic process;cellular nitrogen compound metabolic process;cellular process;developmental process;lipid metabolic process;metabolic process;multicellular organismal development;multicellular organismal process;n…	cell part;cytosol;extracellular organelle;intracellular membrane-bounded organelle;intracellular organelle;mitochondrion;nucleus;organelle;vesicle	Glutathione metabolism	MitoCarta3.0	MIM	5.27316	-0.845626
921	LONP1	Lon protease homolog, mitochondrial	K7EJE8;K7EKE6;P36776-2;P36776;P36776-3			aging;biological regulation;catabolic process;cellular component assembly;cellular component organization;cellular macromolecular complex assembly;cellular metabolic process;cellular nitrogen compound metabolic process;cellular process;developmental process;DNA metabolic process;macromolecular complex assembly;macromolecule metabolic process;metabolic process;mitochondrion organization;nitrogen c…	cell part;cytoplasm;intracellular membrane-bounded organelle;intracellular non-membrane-bounded organelle;intracellular organelle;membrane;mitochondrion;organelle		MitoCarta3.0	Matrix	1.33879	-0.611034
922	RPL22	60S ribosomal protein L22	K7EJT5;K7EP65;K7EKS7;K7ELC4;K7EMH1;K7ERI7;P35268			biosynthetic process;catabolic process;cell activation;cell differentiation;cellular component disassembly;cellular component organization;cellular metabolic process;cellular nitrogen compound metabolic process;cellular process;developmental process;establishment of localization;immune system process;macromolecule metabolic process;metabolic process;mRNA metabolic process;nitrogen compound metabo…	cell part;cytoplasm;cytosol;extracellular organelle;intracellular membrane-bounded organelle;intracellular non-membrane-bounded organelle;intracellular organelle;macromolecular complex;nucleus;organelle;ribonucleoprotein complex;ribosome;vesicle	Ribosome			0.624218	-0.0431001
925	LSM12	Protein LSM12 homolog	K7ELG9;Q3MHD2;Q3MHD2-2								0.608219	-0.0492178
928	KRT19		K7EMS3		+		cell part;macromolecular complex;protein complex				3.27014	-0.891497
929	PSME3	Proteasome activator complex subunit 3	K7ENH2;K9J957;P61289;P61289-3;P61289-2;B7Z8D3;B3KQ25;K7ESG5			biological regulation;catabolic process;cell cycle;cell death;cellular metabolic process;cellular nitrogen compound metabolic process;cellular process;death;immune system process;macromolecule metabolic process;macromolecule modification;metabolic process;mitotic cell cycle;nitrogen compound metabolic process;primary metabolic process;protein metabolic process;protein modification by small protei…	cell part;cytoplasm;cytosol;intracellular membrane-bounded organelle;intracellular organelle;macromolecular complex;membrane;nucleoplasm;nucleus;organelle;proteasome complex;protein complex	Antigen processing and presentation;Hepatitis C;Proteasome			4.06503	0.341183
931	YIF1B	Protein YIF1B	K7EPQ7;Q5BJH7-2;Q5BJH7-6;Q5BJH7-3;Q5BJH7				cell part				1.11265	0.548784
939	GLMN	Glomulin	M0QX84;Q92990-2;Q92990;M0QXG8			anatomical structure formation involved in morphogenesis;biological regulation;cell differentiation;cellular process;developmental process;regulation of gene expression, epigenetic;regulation of protein modification process;regulation of transport	cell part;intracellular;macromolecular complex;protein complex;ubiquitin ligase complex				2.05333	-0.385303
941	FBL	rRNA 2-O-methyltransferase fibrillarin	M0QXL5;P22087;M0R299;M0R2Q4;M0R0P1			cell differentiation;cellular metabolic process;cellular nitrogen compound metabolic process;cellular process;developmental process;macromolecule metabolic process;macromolecule modification;metabolic process;nitrogen compound metabolic process;nucleobase-containing compound metabolic process;one-carbon metabolic process;primary metabolic process;RNA metabolic process;RNA modification;RNA process…	cell part;extracellular organelle;intracellular membrane-bounded organelle;intracellular non-membrane-bounded organelle;intracellular organelle;macromolecular complex;membrane;nucleolus;nucleus;organelle;preribosome;ribonucleoprotein complex;small nucleolar ribonucleoprotein complex;vesicle	Ribosome biogenesis in eukaryotes			0.0785647	-0.0518388
942	NUP62	Nuclear pore glycoprotein p62	M0QXN5;P37198			aging;biological regulation;biosynthetic process;carbohydrate metabolic process;carbohydrate transport;cell cycle;cell death;cellular component disassembly;cellular component organization;cellular membrane organization;cellular metabolic process;cellular nitrogen compound metabolic process;cellular process;death;developmental process;establishment of localization;macromolecule metabolic process;m…	cell part;cytoplasm;intracellular membrane-bounded organelle;intracellular organelle;macromolecular complex;membrane;nuclear envelope;nuclear pore;nucleocytoplasmic shuttling complex;organelle;protein complex;ribonucleoprotein complex	RNA transport			0.768396	0.105054
[truncated: 1,108 more rows]
